# Supplementary material for: Circadian regulation of the transcriptome in a complex polyploid crop
Source: PLoS Biol. 2022 Oct 13;20(10):e3001802. doi: 10.1371/journal.pbio.3001802 (PMC9560141; doi:10.1371/journal.pbio.3001802)
Supplement: S1 Table — Numbers of rhythmic genes at (q < 0.05 or q < 0.01) in Arabidopsis and wheat identified using Metacycle Benjamini–Hochberg q-values. Data windows reflect hours relative to transfer to constant light. Metacycle was used on expression datasets with genes removed that had fewer than 0.1 TPM in more than 6 time points. The effects of filtering data to remove low-expression data are discussed in S1 Note. (XLSX) [file pbio.3001802.s029.xlsx]

## Sheet: Sheet1
S1_Table: Proportions of rhythmically classified genes using datasets filtered to remove low expression genes. Numbers of rhythmic genes at (q < 0.05 or q < 0.01) in Arabidopsis and wheat identified using Metacycle Benjamini Hochberg q-values. Data windows reflect hours relative to transfer to constant light. Metacycle was used on expression datasets with genes removed that had fewer than 0.1 TPM…
	Wheat data from this study		Arabidopsis data from Romanowski et al. (2020)
	24-68 data window	0-68 data window	24-68 data window
Total number of expressed genes	61233	62624	22020
Total rhythmic genes (q<0.05)	28359	27781	13550
Total rhythmic genes (q<0.01)	19384	21006	11755
Mean Period (h) (q<0.05)	26.67 (SD 3.48)	26.85 (SD 2.66)	23.49 (SD 2.47)
Mean Period (h) (q<0.01)	26.85 (SD 3.14)	26.87 (SD 2.34)	23.57 (SD 2.19)
Mean relative Amplitude (q<0.05)	0.25 (SD 0.18)	0.27 (0.20)	0.28 (SD 0.20)
Mean relative Amplitude (q<0.01)	0.28 (SD 0.19)	0.30 (SD 0.21)	0.30 (SD 0.21)
