# Supplementary material for: Circadian regulation of the transcriptome in a complex polyploid crop
Source: PLoS Biol. 2022 Oct 13;20(10):e3001802. doi: 10.1371/journal.pbio.3001802 (PMC9560141; doi:10.1371/journal.pbio.3001802)
Supplement: S2 Table — Estimates are based on gene-level TPM normalised transcripts from a data window of 24–68 h relative to transfer to constant light for each species. Rhythmic genes are defined as having a q-value < 0.01 and period and rAMP means are for rhythmic genes only. (XLSX) [file pbio.3001802.s030.xlsx]

## Sheet: Sheet1
S2_Table: Meta2d estimates from previously published circadian datasets. Estimates are based on gene-level TPM normalised transcripts from a data window of 24-68h relative to transfer to constant light for each species. Rhythmic genes are defined as having a q-value < 0.01 and period and rAMP means are for rhythmic genes only.
Species	Expressed genes	rhythmic genes	rhythmic genes %	Mean BH. q-value	SD BH. q-value	Mean Period	SD Period	Mean rAMP	SD rAMP
Brassica rapa	42186	14783	35.04	0.0007	0.0018	23.54	1.42	0.43	0.25
Arabidopsis thaliana	26392	10317	39.09	0.0017	0.0024	23.62	2.04	0.31	0.21
Glycine max	43165	20347	47.14	0.0012	0.0022	24.65	1.49	0.35	0.25
Brachypodium distachyon	22565	434	1.92	0.0038	0.0029	25.6	1.01	0.3	0.17
Triticum aestivum	86567	18633	21.52	0.0024	0.0026	26.82	3.21	0.28	0.2
