# Supplementary material for: Circadian regulation of the transcriptome in a complex polyploid crop
Source: PLoS Biol. 2022 Oct 13;20(10):e3001802. doi: 10.1371/journal.pbio.3001802 (PMC9560141; doi:10.1371/journal.pbio.3001802)
Supplement: S3 Table — Only enriched terms which were highly enriched (Fisher’s exact test p < 0.01) in 1 category and nonsignificantly expressed (p > 0.05) in the other category are displayed. (XLSX) [file pbio.3001802.s031.xlsx]

## Sheet: Sheet1
S3_Table: GO-slim terms for biological processes associated with similar patterns of circadian expression or different patterns of circadian expression in Brassica rapa paralogs. Only enriched terms which were highly enriched (Fisher’s exact test p<0.01) in one category and non-significantly expressed (p>0.05) in the other category are displayed.
	GO.ID	Term	p-value in circadian similar paralogs	p-value in circadian different paralogs
Circadian similar patterns	GO:0015979	photosynthesis	0	0.98
	GO:0006091	generation of precursor metabolites and energy	0	0.13
	GO:0009056	catabolic process	0	0.37
Circadian differential patterns	GO:0005975	carbohydrate metabolic process	0.07	0
	GO:0006629	lipid metabolic process	0.45	0
	GO:0006725	cellular aromatic compound metabolic process	0.51	0
	GO:0046483	heterocycle metabolic process	0.51	0
