# Supplementary material for: Circadian regulation of the transcriptome in a complex polyploid crop
Source: PLoS Biol. 2022 Oct 13;20(10):e3001802. doi: 10.1371/journal.pbio.3001802 (PMC9560141; doi:10.1371/journal.pbio.3001802)
Supplement: S4 Table — Rhythmic imbalanced triads were classified as having 1 or 2 rhythmic homoeologs q < 0.01 where the other homoeolog has a q > 0.05. Triads with balanced rhythmicity have 3 rhythmic homoeologs q < 0.05. In total, chromosome position data was found for 4,225 of these triads. Expected maximum run lengths for each category were calculated as described in S5 Note. For Category test 3, Triads lacking rhythmicity on the A chromosome are either: triads with 1 rhythmic homeolog on the B subgenome, triads with 1 rhythmic homoeolog on the D subgenome or triads with 2 rhythmic homoeologs on the B and D subgenomes. The same logic applies to the other 2 categories. P-values for randomness in each category set were computed using a Wald–Wolfowitz test using publicly available code: https://github.com/psinger/RunsTest and implemented in Python. (XLSX) [file pbio.3001802.s032.xlsx]

## Sheet: Sheet1
S4_Table: Expected and Observed runs of Rhythmic triad categories across the wheat genome. Rhythmic imbalanced triads were classified as having one or two rhythmic homoeologs q <0.01 where the other homoeolog has a q >0.05. Triads with balanced rhythmicity have three rhythmic homoeologs q<0.05. In total, chromosome position data was found for 4225 of these triads. Expected maximum run lengths for…
	Count	%	Expected max run length	Observed run length	Observed run length SD	Difference O-E	p-value Wald–Wolfowitz test:
Category test set 1: runs of numbers of rhythmic genes
Triads with 1 rhythmic homoeolog	2058	0.3	7.31	7	0.8	-0.31	0.156
Triads with 2 rhythmic homoeologs	1392	0.2	5.52	5	0.58	-0.52
Triads with 3 rhythmic homoeologs	3448	0.5	12.75	11	1.41	-1.75
Category test set 2: runs of numbers of rhythmic genes on specific subgenomes
Triads with 1 rhythmic homoeolog on the A chromosome	725	0.11	3.92	3	0.36	-0.92	0.242
Triads with 1 rhythmic homoeolog on the B chromosome	716	0.1	3.9	4	0.38	0.1
Triads with 1 rhythmic homoeolog on the D chromosome	617	0.09	3.66	3	0.34	-0.66
Triads with 2 rhythmic homoeologs on the A and B chromosomes	432	0.06	3.19	4	0.29	0.81
Triads with 2 rhythmic homoeologs on the A and D chromosomes	490	0.07	3.34	3	0.29	-0.34
Triads with 2 rhythmic homoeologs on the B and D chromosomes	470	0.07	3.29	3	0.27	-0.29
Triads with 3 rhythmic homoeologs on the A, B and D chromosomes	3448	0.5	12.75	11	1.41	-1.75
Category test set 3: runs of triads lacking rhythmicity on a particular sub-genome
Triads lacking rhythmicity on the A chromosome	1803	0.261	6.59	7	0.71	0.41	0.198
Triads lacking rhythmicity on the B chromosome	1832	0.266	6.67	6	0.75	-0.67	0.056
Triads lacking rhythmicity on the D chromosome	1873	0.272	6.78	6	0.72	-0.78	0.166
