# Supplementary material for: Circadian regulation of the transcriptome in a complex polyploid crop
Source: PLoS Biol. 2022 Oct 13;20(10):e3001802. doi: 10.1371/journal.pbio.3001802 (PMC9560141; doi:10.1371/journal.pbio.3001802)
Supplement: S5 Table — Expression data (TPM) over a time window of 24–68 h after transfer to constant light (L:L) was filtered for rhythmicity (BH q < 0.01) before clustering in WGCNA. Eigengene expression values were analysed using Metacycle to approximate phase and period values. (XLSX) [file pbio.3001802.s033.xlsx]

## Sheet: Sheet1
S5_Table. Circadian characteristics of module eigengenes. Expression data (TPM) over a time window of 24-68h after transfer to constant light (L:L) was filtered for rhythmicity (BH q < 0.01) before clustering in WGCNA. Eigengene expression values were analysed using Metacycle to approximate phase and period values.
Species	Module ID	Number of genes	Absolute phase (ZT) from Metacycle (h)	Circadian phase (CT) from Metacycle (h)	Metacycle Period length (h)
Arabidopsis	A1	295	1.93	1.94	23.93
Arabidopsis	A2	133	5.9	6.19	22.87
Arabidopsis	A3	388	7.23	6.87	25.28
Arabidopsis	A4	697	10.95	11.06	23.75
Arabidopsis	A5	4302	14.16	14.46	23.5
Arabidopsis	A6	2221	17.52	18.43	22.82
Arabidopsis	A7	696	19.86	20.41	23.35
Arabidopsis	A8	1020	21.51	22.64	22.8
Arabidopsis	A9	358	0.32	0.33	23.31
Wheat	W1	806	2.12	1.74	29.18
Wheat	W2	720	2.29	2.24	24.55
Wheat	W3	351	7.44	6.34	28.18
Wheat	W4	3020	11.35	9.96	27.37
Wheat	W5	3369	15.41	12.69	29.13
Wheat	W6	373	15.89	11.81	32.27
Wheat	W7	2634	19.9	17.95	26.62
Wheat	W8	945	20.89	22.17	22.62
Wheat	W9	4106	22.95	22.15	24.87
