# Supplementary material for: Circadian regulation of the transcriptome in a complex polyploid crop
Source: PLoS Biol. 2022 Oct 13;20(10):e3001802. doi: 10.1371/journal.pbio.3001802 (PMC9560141; doi:10.1371/journal.pbio.3001802)
Supplement: S7 Table — (XLSX) [file pbio.3001802.s035.xlsx]

## Sheet: Supplementary Table 7
Supplementary Table 7: Gene IDs for core circadian genes and corresponding Arabidopsis orthologs. Protein family trees correspond to Supplementary Figures 12-16.
Wheat Gene ID RefSeqv1	Suggested wheat gene name	Protein family tree	Most like Arabidopsis gene ID(s)
TraesCS7A02G299400	TaLHY_7A	Tree 1: MYB (LHY-like)	AT1G01060/AT2G46830	LHY/CCA1
TraesCS7D02G295400	TaLHY_7D	Tree 1: MYB (LHY-like)	AT1G01060/AT2G46830	LHY/CCA1
TraesCS7B02G188000	TaLHY_7B	Tree 1: MYB (LHY-like)	AT1G01060/AT2G46830	LHY/CCA1
TraesCS6B02G253900	TaTOC1_6B	Tree 2: PRR (TOC1-like)	AT5G61380	TOC1
TraesCS6A02G227900	TaTOC1_6A	Tree 2: PRR (TOC1-like)	AT5G61380	TOC1
TraesCS6D02G207100	TaTOC1_6D	Tree 2: PRR (TOC1-like)	AT5G61380	TOC1
TraesCS5D02G326200	TaPRR59_5D	Tree 2: PRR (TOC1-like)	AT2G46790/AT5G24470	PRR5/PRR9
TraesCS5A02G320300	TaPRR59_5A	Tree 2: PRR (TOC1-like)	AT2G46790/AT5G24470	PRR5/PRR9
TraesCS5B02G320500	TaPRR59_5B	Tree 2: PRR (TOC1-like)	AT2G46790/AT5G24470	PRR5/PRR9
TraesCS4B02G115100	TaPRR95_4B	Tree 2: PRR (TOC1-like)	AT2G46790/AT5G24470	PRR5/PRR9
TraesCS4D02G112800	TaPRR95_4D	Tree 2: PRR (TOC1-like)	AT2G46790/AT5G24470	PRR5/PRR9
TraesCS4B02G198700	TaPRR73_4B	Tree 2: PRR (TOC1-like)	AT5G60100/AT5G02810	PRR3/PRR7
TraesCS4A02G105300	TaPRR73_4A	Tree 2: PRR (TOC1-like)	AT5G60100/AT5G02810	PRR3/PRR7
TraesCS4D02G199600	TaPRR73_4D	Tree 2: PRR (TOC1-like)	AT5G60100/AT5G02810	PRR3/PRR7
TraesCS2A02G081900	TaPRR37_2A (Ppd)	Tree 2: PRR (TOC1-like)	AT5G60100/AT5G02810	PRR3/PRR7
TraesCS2D02G079600	TaPRR37_2D (Ppd)	Tree 2: PRR (TOC1-like)	AT5G60100/AT5G02810	PRR3/PRR7
TraesCSU02G221500	TaPRR37_2B (Ppd)	Tree 2: PRR (TOC1-like)	AT5G60100/AT5G02810	PRR3/PRR7
TraesCSU02G196100*	TaPRR37_2B (Ppd)	Tree 2: PRR (TOC1-like)	AT5G60100/AT5G02810	PRR3/PRR7
TraesCSU02G199500	TaPRR37_2B (Ppd)	Tree 2: PRR (TOC1-like)	AT5G60100/AT5G02810	PRR3/PRR7
TraesCS6B02G426300	TaADOa_6B1	Tree 3: PAS/LOV (ZTL-like)	AT5G57360/AT2G18915	ZTL/LKP2
TraesCS7A02G431600	TaADOa_7A	Tree 3: PAS/LOV (ZTL-like)	AT5G57360/AT2G18915	ZTL/LKP2
TraesCS7D02G423400	TaADOa_7D	Tree 3: PAS/LOV (ZTL-like)	AT5G57360/AT2G18915	ZTL/LKP2
TraesCS6B02G149800	TaADOb_6B2	Tree 3: PAS/LOV (ZTL-like)	AT5G57360/AT2G18915	ZTL/LKP2
TraesCS6D02G111600	TaADOb_6D	Tree 3: PAS/LOV (ZTL-like)	AT5G57360/AT2G18915	ZTL/LKP2
TraesCS6A02G121500	TaADOb_6A	Tree 3: PAS/LOV (ZTL-like)	AT5G57360/AT2G18915	ZTL/LKP2
TraesCS4A02G164000	TaFKF1_4A	Tree 3: PAS/LOV (ZTL-like)	AT1G68050	FKF1
TraesCS4B02G157500	TaFKF1_4B	Tree 3: PAS/LOV (ZTL-like)	AT1G68050	FKF1
TraesCS3B02G394200	TaLUX-La_3B	Tree 4: MYB (LUX-like)	AT3G46640/AT5G59570	LUX/BOA
TraesCS3D02G355500	TaLUX-La_3D	Tree 4: MYB (LUX-like)	AT3G46640/AT5G59570	LUX/BOA
TraesCS3A02G361800	TaLUX-La_3A	Tree 4: MYB (LUX-like)	AT3G46640/AT5G59570	LUX/BOA
TraesCS3A02G526600	TaLUX/BOA_3A	Tree 4: MYB (LUX-like)	AT3G46640/AT5G59570	LUX/BOA
TraesCS3D02G531900	TaLUX/BOA_3D	Tree 4: MYB (LUX-like)	AT3G46640/AT5G59570	LUX/BOA
TraesCS3B02G594300	TaLUX/BOA_3B	Tree 4: MYB (LUX-like)	AT3G46640/AT5G59570	LUX/BOA
TraesCS1A02G258400	TaLUX-Lb_1A	Tree 4: MYB (LUX-like)	AT3G46640/AT5G59570	LUX/BOA
TraesCS1B02G268900	TaLUX-Lb_1B	Tree 4: MYB (LUX-like)	AT3G46640/AT5G59570	LUX/BOA
TraesCS1D02G257700	TaLUX-Lb_1D	Tree 4: MYB (LUX-like)	AT3G46640/AT5G59570	LUX/BOA
TraesCS5B02G200500	TaELF4-L_5B	Tree 5: ELF4-like	AT2G40080/AT1G72630/AT1G17455	ELF4/ELF4-L2/ELF4-L4
TraesCS5A02G201900	TaELF4-L_5A	Tree 5: ELF4-like	AT2G40080/AT1G72630/AT1G17455	ELF4/ELF4-L2/ELF4-L4
TraesCS5D02G208200	TaELF4-L_5D	Tree 5: ELF4-like	AT2G40080/AT1G72630/AT1G17455	ELF4/ELF4-L2/ELF4-L4
TraesCS4B02G149300	TaELF4-L_4B	Tree 5: ELF4-like	AT2G40080/AT1G72630/AT1G17455	ELF4/ELF4-L2/ELF4-L4
TraesCS4D02G149000	TaELF4-L_4D	Tree 5: ELF4-like	AT2G40080/AT1G72630/AT1G17455	ELF4/ELF4-L2/ELF4-L4
TraesCS1D02G451200	TaELF3_1D (Eps-D1)	BLASTP for ABL11477	AT2G25930	ELF3
TraesCS1A02G443200	TaELF3_1A	BLASTP for ABL11477	AT2G25930	ELF3
TraesCS1B02G477400	TaELF3_1B	BLASTP for ABL11477	AT2G25930	ELF3
TraesCS3B02G135400	TaGI_3B	BLASTP for AAQ11738	AT1G22770	GI
TraesCS3A02G116300	TaGI_3A	BLASTP for AAQ11738	AT1G22770	GI
TraesCS3D02G118200	TaGI_3D	BLASTP for AAQ11738	AT1G22770	GI
TraesCS2B02G478700	TaRVE27a_2B	Tree 1: MYB (LHY-like)	AT5G17300/AT5G37260/AT1G18330	RVE1/RVE2/RVE7
TraesCS2A02G456600	TaRVE27a_2A	Tree 1: MYB (LHY-like)	AT5G17300/AT5G37260/AT1G18330	RVE1/RVE2/RVE7
TraesCS2D02G456900	TaRVE27a_2D	Tree 1: MYB (LHY-like)	AT5G17300/AT5G37260/AT1G18330	RVE1/RVE2/RVE7
TraesCS7A02G553800	TaRVE27b_7A	Tree 1: MYB (LHY-like)	AT5G17300/AT5G37260/AT1G18330	RVE1/RVE2/RVE7
TraesCS7B02G478200	TaRVE27b_7B	Tree 1: MYB (LHY-like)	AT5G17300/AT5G37260/AT1G18330	RVE1/RVE2/RVE7
TraesCS7D02G540700	TaRVE27b_7D	Tree 1: MYB (LHY-like)	AT5G17300/AT5G37260/AT1G18330	RVE1/RVE2/RVE7
TraesCS6D02G241900	TaRVE27c_6D	Tree 1: MYB (LHY-like)	AT5G17300/AT5G37260/AT1G18330	RVE1/RVE2/RVE7
TraesCS6B02G288500	TaRVE27c_6B	Tree 1: MYB (LHY-like)	AT5G17300/AT5G37260/AT1G18330	RVE1/RVE2/RVE7
TraesCS6A02G261100	TaRVE27c_6A	Tree 1: MYB (LHY-like)	AT5G17300/AT5G37260/AT1G18330	RVE1/RVE2/RVE7
TraesCS6B02G266800	TaRVE68_6B	Tree 1: MYB (LHY-like)	AT5G52660/AT3G09600	RVE6/RVE3/RVE5/RVE4/RVE8
TraesCS6D02G239800	TaRVE68_6D	Tree 1: MYB (LHY-like)	AT5G52660/AT3G09600	RVE6/RVE3/RVE5/RVE4/RVE8
TraesCS6A02G258600	TaRVE68_6A	Tree 1: MYB (LHY-like)	AT5G52660/AT3G09600	RVE6/RVE3/RVE5/RVE4/RVE8
TraesCS4A02G474100	TaRVE86a_4A	Tree 1: MYB (LHY-like)	AT5G52660/AT3G09600	RVE6/RVE3/RVE5/RVE4/RVE8
TraesCS7D02G014900	TaRVE86a_7D	Tree 1: MYB (LHY-like)	AT5G52660/AT3G09600	RVE6/RVE3/RVE5/RVE4/RVE8
TraesCS7A02G017600	TaRVE86a_7A	Tree 1: MYB (LHY-like)	AT5G52660/AT3G09600	RVE6/RVE3/RVE5/RVE4/RVE8
TraesCS7D02G458000	TaRVE86b_7D	Tree 1: MYB (LHY-like)	AT5G52660/AT3G09600	RVE6/RVE3/RVE5/RVE4/RVE8
TraesCS7A02G470700	TaRVE86b_7A	Tree 1: MYB (LHY-like)	AT5G52660/AT3G09600	RVE6/RVE3/RVE5/RVE4/RVE8
TraesCS7B01G372500	TaRVE86b_7B	Tree 1: MYB (LHY-like)	AT5G52660/AT3G09600	RVE6/RVE3/RVE5/RVE4/RVE8
TraesCS4D02G166000	TaLNK1_4D	BLASTP for Bradi1g60846 and AT5G64170	AT5G64170	LNK1
TraesCS4A02G162200	TaLNK1_4A	BLASTP for Bradi1g60846 and AT5G64170	AT5G64170	LNK1
TraesCS4B02G153700	TaLNK1_4B	BLASTP for Bradi1g60846 and AT5G64170	AT5G64170	LNK1
TraesCS3A02G195700	TaLNK2_3A	BLASTP for Bradi2g13610 and AT3G54500	AT3G54500	LNK2
TraesCS3B02G227900	TaLNK2_3B	BLASTP for Bradi2g13610 and AT3G54500	AT3G54500	LNK2
TraesCS6D02G397000	TaCHEa_6D	BLASTP for Braidi3g60352 and At5g08330	At5g08330 (che)/ AT5G23280	CHE/TCP7
TraesCS6A02G412800	TaCHEa_6A	BLASTP for Braidi3g60352 and At5g08330	At5g08330 (che)/ AT5G23280	CHE/TCP7
TraesCS6B02G462100	TaCHEa_6B	BLASTP for Braidi3g60352 and At5g08330	At5g08330 (che)/ AT5G23280	CHE/TCP7
TraesCS6B02G262600	TaCHEb_6B	BLASTP for Braidi3g60352 and At5g08330	At5g08330 (che)/ AT5G23280	CHE/TCP7
TraesCS6A02G233800	TaCHEb_6A	BLASTP for Braidi3g60352 and At5g08330	At5g08330 (che)/ AT5G23280	CHE/TCP7
TraesCS6D02G216100	TaCHEb_6D	BLASTP for Braidi3g60352 and At5g08330	At5g08330 (che)/ AT5G23280	CHE/TCP7
TraesCS6A02G193300	TaLWD_6A	BLASTP for Bradi3g44580, At1g12910 and AT3G26640	At1g12910 (LWD1)/ AT3G26640 (LWD2)	LWD1/LWD2
TraesCS6B02G221400	TaLWD_6B	BLASTP for Bradi3g44580, At1g12910 and AT3G26640	At1g12910 (LWD1)/ AT3G26640 (LWD2)	LWD1/LWD2
