# Supplementary material for: Circadian regulation of the transcriptome in a complex polyploid crop
Source: PLoS Biol. 2022 Oct 13;20(10):e3001802. doi: 10.1371/journal.pbio.3001802 (PMC9560141; doi:10.1371/journal.pbio.3001802)
Supplement: S11 Table — (XLSX) [file pbio.3001802.s039.xlsx]

## Sheet: Read me
Column info:		Notes
	gene	IWGSC RefSeq v1.1 gene ID. Data presented are quantified at gene-level TPM (summed across individual transcripts) and are averaged across three biological replicates.
Expression (TPM) following transfer to constant light (L:L)	0-68	Transfer to constant light and temperature is circadian timepoint (CT) 0.
Circadian expression modules	Ex2mrg_moduleColor	Module identity to 9 expression modules following merging initial modules with a cutHeight = 0.25 (corresponding to a correlation of 0.75)
	Ex2mrg_cluster_id	ID for expression module in order of expression throughout the day
Meta2d estimates for data window 24-68h	meta2d_period_ZT24.68	Circadian statistics for data 24-68h after transfer to constant conditions. Metacycle perameters used were: minper = 12, maxper = 35, adjustPhase = "predictedPer".
	meta2d_phase_ZT24.68	Phases from Meta2d. Where compariosn of phases is required, we sugest that circadian phase (CT; relative to period length=24) is calculated. (meta2d phase estimates* 24)/ period estimates for each transcript.
	meta2d_rAMP_ZT24.68	Meta2d rAMP is the ratio between amplitude and baseline TPM if the baseline is greater than 1
	ZT24.68_q.05	Y indicates a Meta2d q-value <0.05. defined as rhythmic
	ZT24.68_q.01	Y indicates a Meta2d q-value <0.01. defined as high confidence rhythmic
Triad Identity	triad	Triad ID classified from Ramírez-González et al., (2018)
	synteny	Syntenic/non-syntenic Triad classification from Ramírez-González et. al, (2018)
Orthologous Arabidopsis gene information and TF annotation	At_gene_orth	Closest matching Arabidopsis ortholog ID from Ensembl plants Biomart version 0.7
	At_genename_orth	Closest matching Arabidopsis ortholog gene name from Ensembl plants Biomart version 0.8
	perc_wheat_id_to_At	Closest matching Arabidopsis ortholog percentage identity from Ensembl plants Biomart version 0.9
	TF_superfamily	Wheat gene TF superfamilly annotation from Ensembl plants Biomart version 0.9
	Pfam_ID	Wheat gene Pfam_ID annotation from Ensembl plants Biomart version 0.10
	Superfamily_ID	Wheat gene Superfamily ID annotation from Ensembl plants Biomart version 0.11
	Interpro_ID.Interpro_short_desc	Wheat TF Interpro description annotation from Ensembl plants Biomart version 0.12
Circadian balance classification (presence of triad ID = member of that classification)	Triad classification: Unbalanced period (>2h difference) based on 0-68h data	Triad rhythmicity classification analysis from this paper. Triad IDs represent membership to the rhythmicity classification in that column. E.g. triad 24 has balanced rhythmicity, triad 11198 has unbalanced period, phases and rel.amp
	Triad classification: Unbalanced relitive amp (>2fold difference) based on 0-68h data
	Triad classification: Unbalanced phase (>4h lag) based on 0-68h data
	Triad classification: Unbalanced rhythmicity (1 with q<0.01, 2 with q>0.05) based on 0-68h data
	Triad classification: Unbalanced rhythmicity (2 with q<0.01, 1 with q>0.05) based on 0-68h data
	Triad classification: Balenced rhythmicity based on 0-68h data
Meta2d estimates for data window 0-68h	0-68_meta2d_BH.Q	Circadian statistics for data 0-68h after transfer to constant conditions. Metacycle perameters used were: minper = 12, maxper = 35, adjustPhase = "predictedPer".
	0_68_meta2d_period	These statisitics were used to identify differences in circadian waveforms between homoeologs in triads.
	0_68_meta2d_phase	Phases from Meta2d. Where compariosn of phases is required, we sugest that circadian phase (CT; relative to period length=24) is calculated. (meta2d phase estimates* 24)/ period estimates for each transcript.
	0_68_meta2d_rAMP	Meta2d rAMP is the ratio between amplitude and baseline TPM if the baseline is greater than 1
	0_68__q.05	Y indicates a Meta2d q-value <0.05. defined as rhythmic
	0_68_q.01	Y indicates a Meta2d q-value <0.01. defined as high confidence rhythmic

## Sheet: Supplementary_Wheat_circadian_d
Supplementary Table 11. Summary of TPM expression and circadian metrics for expressed genes in the RNA-seq timecourse.
	Expression (TPM) following transfer to constant light (L:L)																		Circadian expression modules		Meta2d estimates for data window 24-68h					Triad Identity		Orthologous Arabidopsis gene information and TF annotation							Circadian balance classification (presence of triad ID = member of that classification)						Meta2d estimates for data window 0-68h
gene	0	4	8	12	16	20	24	28	32	36	40	44	48	52	56	60	64	68	Ex2mrg_moduleColor	Ex2mrg_cluster_id	meta2d_period_ZT24.68	meta2d_phase_ZT24.68	meta2d_rAMP_ZT24.68	ZT24.68_q.05	ZT24.68_q.01	triad	synteny	At_gene_orth	At_genename_orth	perc_wheat_id_to_At	TF_superfamily	Pfam_ID	Superfamily_ID	Interpro_ID.Interpro_short_desc	Triad classification: Unbalanced period (>2h difference) based on 0-68h data	Triad classification: Unbalanced relitive amp (>2fold difference) based on 0-68h data	Triad classification: Unbalanced phase (>4h lag) based on 0-68h data	Triad classification: Unbalanced rhythmicity (1 with q<0.01, 2 with q>0.05) based on 0-68h data	Triad classification: Unbalanced rhythmicity (2 with q<0.01, 1 with q>0.05) based on 0-68h data	Triad classification: Balenced rhythmicity based on 0-68h data	0-68_meta2d_BH.Q	0_68_meta2d_period	0_68_meta2d_phase	0_68_meta2d_rAMP	0_68__q.05	0_68_q.01
TraesCS3A02G462400	2.42657	1.76319	1.59788	2.41784	2.46233	2.04935	1.55451	1.52582	1.42476	1.45041	2.05116	2.52593	2.08259	1.39265	1.32837	1.51964	1.94055	2.18927	blue	W7	27.4415	23.4675	0.0503231	Y	Y	24	syntenic	NA	NA	NA	NA	NA	NA	NA	NA	NA	NA	NA	NA	24	0.000428859	26.4973	17.3694	0.238202	Y	Y
TraesCS3D02G456100	2.13005	0.994758	1.02177	1.33457	1.51778	1.32603	1.16796	1.09177	1.04626	0.936317	1.26024	1.49708	1.47869	1.26189	0.815386	1.02446	1.17578	1.4289	blue	W7	28.513	17.6277	0.213988	Y	Y	24	syntenic	NA	NA	NA	NA	NA	NA	NA	NA	NA	NA	NA	NA	24	0.00709355	25.3546	19.8301	0.228135	Y	Y
TraesCS3B02G505400	0.421903	0.465943	0.189718	0.430855	0.533094	0.321781	0.535817	0.275317	0.203109	0.211251	0.494433	0.551933	0.518338	0.403347	0.34546	0.252329	0.470864	0.470372	NA	#N/A	25.8345	20.2038	0.165179	Y	Y	24	syntenic	NA	NA	NA	NA	NA	NA	NA	NA	NA	NA	NA	NA	24	0.0182988	24.6731	20.8212	0.123579	Y	NA
TraesCS6B02G185600	0.520132	0.538464	1.13221	0.893255	0.468953	0.5953	0.409744	0.525478	0.818345	0.97883	0.762322	0.786057	0.503236	0.515691	0.584263	0.604015	1.14045	1.11295	green	W5	30.2061	7.37755	0.270619	Y	Y	63	syntenic	NA	NA	NA	NA	NA	NA	NA	NA	NA	NA	NA	NA	63	4.80502e-06	28.4324	9.95009	0.274501	Y	Y
TraesCS6D02G147200	0.584895	0.38906	1.04396	0.916401	0.52059	0.395683	0.285875	0.143587	0.45037	0.8127	0.614917	0.432684	0.565323	0.197497	0.109141	0.376848	0.785662	0.449338	green	W5	31.6367	7.30722	0.23436	Y	Y	63	syntenic	NA	NA	NA	NA	NA	NA	NA	NA	NA	NA	NA	NA	63	1.331e-05	30.1216	10.2002	0.265128	Y	Y
TraesCS6A02G157800	1.89055	1.39197	1.82932	1.51589	0.847276	0.973373	0.628111	0.736793	1.58675	1.65463	1.45829	0.896808	0.8288	0.940784	0.752103	0.707085	1.86542	1.34553	NA	#N/A	NA	NA	NA	NA	NA	63	syntenic	NA	NA	NA	NA	NA	NA	NA	NA	NA	NA	NA	NA	63	0.00545684	30.0208	7.66142	0.389021	Y	Y
TraesCS3A02G082100	20.1328	13.0023	15.5745	22.4811	24.3735	19.4263	15.1676	15.8126	14.1837	16.4898	23.9597	20.1615	21.2898	13.5559	15.0645	17.0616	18.3683	22.5579	NA	#N/A	27.0608	15.7762	0.220029	Y	NA	116	syntenic	AT5G14030		49.7436	NA	PF05753	NA	NA	NA	NA	NA	NA	NA	116	5.26084e-05	26.7817	16.6943	0.226101	Y	Y
TraesCS3D02G082300	14.3699	11.6528	12.2507	16.8699	18.5679	15.1299	12.7592	13.922	11.6049	13.5677	18.3134	15.9667	16.8428	11.1852	12.6983	13.018	14.27	17.3275	NA	#N/A	26.8845	16.1355	0.18485	Y	NA	116	syntenic	AT5G14030		49.2308	NA	PF05753	NA	NA	NA	NA	NA	NA	NA	116	7.42553e-05	26.7817	16.6388	0.188995	Y	Y
TraesCS3B02G097200	14.5719	11.1751	11.6751	16.4901	17.5655	14.8088	12.9713	13.8956	11.6894	11.7148	18.3856	16.7734	18.2636	11.16	12.5027	12.4198	14.2637	16.8618	NA	#N/A	NA	NA	NA	NA	NA	116	syntenic	AT5G14030		48.2051	NA	PF05753	NA	NA	NA	NA	NA	NA	NA	116	0.000311411	27.0165	17.5954	0.196919	Y	Y
TraesCS7D02G284400	10.0876	10.5148	15.8533	20.0729	24.8953	26.6686	20.2631	19.7915	20.9574	17.53	26.6432	28.6144	27.5286	21.078	22.2045	22.1352	32.0346	34.3396	NA	#N/A	NA	NA	NA	NA	NA	122	non-syntenic	AT4G02450	P23-1	48.1328	NA	PF04969	SSF49764	IPR007052.CS_dom;IPR008978.HSP20-like_chaperone	NA	NA	NA	NA	NA	122	0.00140665	25.1639	18.9927	0.222392	Y	Y
TraesCS7B02G184100	18.2639	20.1093	26.9125	30.3063	39.8317	42.2821	34.6281	34.0077	38.4527	34.2194	42.2584	47.1263	43.5604	39.9245	39.56	39.6793	58.7418	60.3109	NA	#N/A	NA	NA	NA	NA	NA	122	non-syntenic	AT4G02450	P23-1	45.2282	NA	PF04969	SSF49764	IPR007052.CS_dom;IPR008978.HSP20-like_chaperone	NA	NA	NA	NA	NA	122	0.0169816	24.834	18.5304	0.168433	Y	NA
TraesCS7A02G291600	14.2486	13.9231	19.7137	21.8548	25.9419	27.0992	21.8682	20.6929	25.1061	20.9823	29.0218	30.1212	28.3761	26.0947	26.0151	26.8712	39.5359	38.5733	NA	#N/A	NA	NA	NA	NA	NA	122	non-syntenic	AT4G02450	P23-1	47.7178	NA	PF04969	SSF49764	IPR007052.CS_dom;IPR008978.HSP20-like_chaperone	NA	NA	NA	NA	NA	122	0.0177791	24.9448	18.2747	0.162595	Y	NA
TraesCS2B02G292900	0.228314	0.186323	0.23281	0.230016	0.328465	0.452884	0.199522	0.144753	0.164875	0.217239	0.318092	0.377194	0.286921	0.153733	0.139941	0.184829	0.3089	0.31725	NA	#N/A	28.8649	15.8397	0.092937	Y	Y	127	syntenic	NA	NA	NA	NA	NA	NA	NA	NA	NA	NA	NA	NA	127	2.36015e-06	25.9024	17.8916	0.108802	Y	Y
TraesCS2D02G274300	0.992155	1.14299	1.25811	1.42764	1.49738	1.30033	0.97537	0.960722	0.955103	0.843528	1.27573	1.07037	1.04303	0.911389	0.775061	1.03567	1.22581	1.23581	NA	#N/A	NA	NA	NA	NA	NA	127	syntenic	NA	NA	NA	NA	NA	NA	NA	NA	NA	NA	NA	NA	127	0.00253268	27.3324	14.6515	0.189362	Y	Y
TraesCS2A02G275300	1.06786	0.920881	1.19599	1.19315	1.33563	1.01009	0.78033	0.673763	0.779262	0.82453	0.877028	1.09766	0.957155	0.723966	0.589363	0.919422	1.03568	1.08306	blue	W7	26.0961	17.6962	0.167809	Y	Y	127	syntenic	NA	NA	NA	NA	NA	NA	NA	NA	NA	NA	NA	NA	127	0.00662462	27.6251	14.939	0.195502	Y	Y
TraesCS2B02G317500	2.73609	36.2536	48.284	25.0369	16.9628	7.45997	12.6701	34.9849	49.2828	51.8042	15.8699	9.23563	6.43226	35.3265	44.4446	40.5258	32.2574	18.7813	midnightblue	W3	25.2781	8.33103	0.741484	Y	Y	158	syntenic	NA	NA	NA	NA	NA	NA	IPR003496.ABA_WDS	NA	NA	NA	NA	NA	158	2.62081e-07	24.5691	8.45919	0.789099	Y	Y
TraesCS2D02G300000	59.2902	336.728	477.355	306.414	261.275	259.327	248.531	438.713	537.786	559.583	241.01	200.991	219.485	420.274	484.647	448.996	351.036	252.305	midnightblue	W3	26.1504	6.40348	0.487913	Y	Y	158	syntenic	NA	NA	NA	NA	NA	NA	NA	NA	NA	NA	NA	NA	158	1.23365e-05	23.9648	8.9397	0.471915	Y	Y
TraesCS2A02G301400	10.1467	53.1932	75.5559	31.3209	27.0158	35.2501	34.3999	69.184	74.2453	75.2136	23.3348	18.519	27.7636	56.528	74.4739	59.3154	41.7685	26.297	midnightblue	W3	26.8612	4.21353	0.641623	Y	Y	158	syntenic	NA	NA	NA	NA	NA	NA	IPR003496.ABA_WDS	NA	NA	NA	NA	NA	158	1.8505e-05	24.1636	8.42184	0.588391	Y	Y
TraesCS3B02G347700	7.28544	3.22691	1.00881	1.05247	2.19099	5.13043	5.56557	2.85954	1.412	1.45883	1.23238	4.35465	5.6195	2.47515	1.47229	1.15504	1.73706	2.34186	brown	W9	24.8721	23.4315	0.708503	Y	Y	168	syntenic	NA	NA	NA	NA	NA	NA	NA	NA	NA	NA	NA	NA	168	1.07722e-07	24.3615	23.5331	0.786608	Y	Y
TraesCS3D02G313000	13.7766	5.25472	1.84728	1.97906	3.55163	5.72446	7.9249	4.74457	3.09395	2.01787	2.71804	5.84902	9.25387	3.83044	2.81629	1.83796	2.39839	4.44397	brown	W9	24.6038	23.7324	0.655481	Y	Y	168	syntenic	NA	NA	NA	NA	NA	NA	NA	NA	NA	NA	NA	NA	168	2.51193e-06	24.2614	23.7365	0.743941	Y	Y
TraesCS3A02G318200	17.3327	6.64788	2.07402	1.6864	4.21594	6.98106	9.5727	6.56569	4.04284	2.7476	3.34333	7.41366	10.1867	5.2937	4.16566	2.94638	3.01181	5.61392	brown	W9	25.9372	22.7035	0.562541	Y	Y	168	syntenic	NA	NA	NA	NA	NA	NA	NA	NA	NA	NA	NA	NA	168	2.70193e-06	24.3615	23.8501	0.721938	Y	Y
TraesCS5B02G248800	3.65893	2.31904	1.82061	2.33658	2.84391	4.29386	3.24753	2.24408	1.80871	1.69591	2.25388	3.58303	2.74176	2.39823	1.60239	2.16685	2.2938	2.71335	brown	W9	24.6388	21.236	0.304476	Y	Y	195	syntenic	NA	NA	NA	NA	NA	NA	NA	NA	NA	NA	NA	NA	195	1.34981e-06	24.3111	21.8252	0.336111	Y	Y
TraesCS5A02G250800	6.7638	4.03401	2.36549	2.40072	3.18998	4.60355	4.02963	3.73411	2.36937	2.5062	2.99307	4.09847	4.67504	2.83486	2.35982	2.30973	2.42639	3.23182	brown	W9	26.8612	20.1157	0.308849	Y	Y	195	syntenic	NA	NA	NA	NA	NA	NA	NA	NA	NA	NA	NA	NA	195	4.5407e-06	24.1636	23.4971	0.373173	Y	Y
TraesCS5D02G258500	2.94553	1.45762	1.04621	1.42056	1.95346	1.8621	1.85319	1.57869	1.19361	0.963826	1.49351	2.02072	1.73375	1.23733	1.13449	1.18528	1.31663	2.19934	brown	W9	23.3939	22.0172	0.32225	Y	Y	195	syntenic	NA	NA	NA	NA	NA	NA	NA	NA	NA	NA	NA	NA	195	5.58937e-05	23.7785	22.2684	0.340078	Y	Y
TraesCS6A02G241700	13.6203	24.4426	55.7497	94.5738	59.4579	49.6319	33.0117	20.8435	34.9797	55.1484	71.7123	67.2126	43.4559	33.698	26.5984	24.2528	50.8629	84.7226	green	W5	29.1842	11.8206	0.53645	Y	Y	249	syntenic	NA	NA	NA	NA	NA	NA	NA	NA	NA	NA	NA	NA	249	5.07675e-09	28.2243	13.3093	0.610586	Y	Y
TraesCS6D02G223700	2.06101	1.52898	14.0199	33.6205	20.7892	15.2005	9.83847	4.9251	7.74879	12.2427	25.3991	25.4155	15.9744	10.4741	7.47786	5.15992	13.2057	27.5427	blue	W7	28.1221	15.2646	0.703984	Y	Y	249	syntenic	NA	NA	NA	NA	NA	NA	NA	NA	NA	NA	NA	NA	249	1.93026e-08	28.4324	15.1191	0.774019	Y	Y
TraesCS6B02G282700	0.815773	0.358858	1.91546	8.42938	9.03443	3.90717	2.24249	0.69793	0.769829	2.02758	6.61395	8.08462	4.90477	2.52731	2.83349	1.14083	3.03317	15.2184	NA	#N/A	26.7708	17.4083	0.922034	Y	NA	249	syntenic	NA	NA	NA	NA	NA	NA	NA	NA	NA	NA	NA	NA	249	2.69938e-06	27.6997	15.9843	0.961665	Y	Y
TraesCS5D02G388000	32.9054	30.1301	49.4456	67.2541	55.227	56.344	49.7328	52.2062	53.2012	62.6163	71.9864	83.0348	63.9534	44.3161	46.0089	47.0659	50.4314	57.3518	blue	W7	33.6872	8.1956	0.243667	Y	Y	289	syntenic	NA	NA	NA	NA	PF02416	NA	IPR003369.TatA/B/E;IPR006312.TatA/E	NA	NA	NA	NA	NA	289	0.00183278	28.8773	13.8209	0.241608	Y	Y
TraesCS5A02G378000	36.8572	34.915	49.1897	65.0472	56.3851	58.7627	54.7754	58.3907	53.7481	63.4112	73.3261	86.8479	71.1159	49.0084	49.6843	46.4655	54.0526	58.2671	blue	W7	33.1827	9.96885	0.228045	Y	Y	289	syntenic	NA	NA	NA	NA	PF02416	NA	IPR003369.TatA/B/E;IPR006312.TatA/E	NA	NA	NA	NA	NA	289	0.00809572	27.8337	16.2453	0.213488	Y	Y
TraesCS5B02G381600	39.7556	37.338	54.9909	70.211	58.3614	57.4898	53.8007	57.2201	59.9134	67.4881	73.0668	85.1152	63.0951	49.6364	53.3422	51.3955	51.7409	57.6589	blue	W7	34.1444	7.72724	0.198319	Y	Y	289	syntenic	NA	NA	NA	NA	PF02416	NA	IPR003369.TatA/B/E;IPR006312.TatA/E	NA	NA	NA	NA	NA	289	0.0238242	28.3653	14.0577	0.181157	Y	NA
TraesCS1A02G403700	14.8558	3.00121	0.852856	0.0179807	0.11591	0.115266	1.22731	5.4628	2.15895	2.09147	0.471032	0.493338	0.969259	4.54271	2.68319	1.07342	1.04887	0.221447	grey60	W1	25.4033	3.69881	0.952114	Y	Y	321	syntenic	NA	NA	NA	NA	PF04043	SSF101148	IPR006501.Pectinesterase_inhib_dom;IPR035513.Invertase/methylesterase_inhib	NA	NA	NA	NA	NA	321	0.00144503	28.4866	0.95285	1.27396	Y	Y
TraesCS1B02G433200	19.8536	6.2186	1.62888	0.039982	0.303021	0.376065	1.8722	5.57243	4.05088	2.58708	0.96057	0.919396	1.22735	6.27317	4.40049	1.92516	0.985539	0.387047	grey60	W1	23.615	7.0969	0.930914	Y	Y	321	syntenic	NA	NA	NA	NA	PF04043	SSF101148	IPR006501.Pectinesterase_inhib_dom;IPR035513.Invertase/methylesterase_inhib	NA	NA	NA	NA	NA	321	0.00222577	28.8065	1.7811	1.14514	Y	Y
TraesCS1D02G411500	14.2855	4.80473	1.88989	0.17137	0.513292	0.261716	2.01062	3.58981	3.04722	2.36386	0.685044	0.935075	1.39965	4.47197	2.74346	1.25438	0.976405	0.283073	grey60	W1	23.6608	6.1326	0.778053	Y	Y	321	syntenic	NA	NA	NA	NA	PF04043	SSF101148	IPR006501.Pectinesterase_inhib_dom;IPR035513.Invertase/methylesterase_inhib	NA	NA	NA	NA	NA	321	0.0124814	28.4606	1.17864	1.05952	Y	NA
TraesCS7B02G088000	4.09567	7.87433	10.6772	12.9846	14.8325	12.9075	8.35089	6.42493	9.86175	11.2532	12.0537	13.4792	11.8875	7.65026	5.85888	9.37484	12.17	16.5827	green	W5	28.3395	13.6081	0.339442	Y	Y	324	syntenic	NA	NA	NA	NA	NA	NA	NA	NA	NA	NA	NA	NA	324	9.74522e-09	27.443	14.6553	0.383118	Y	Y
TraesCS7A02G182900	11.5334	11.4375	15.0174	19.007	23.0387	17.5921	11.1069	10.3653	12.7658	13.6813	20.2818	18.2474	15.2007	12.0449	9.68482	16.2044	18.9586	22.1776	green	W5	28.7748	14.1191	0.261998	Y	Y	324	syntenic	NA	NA	NA	NA	NA	NA	NA	NA	NA	NA	NA	NA	324	1.86628e-08	26.7817	15.2569	0.331697	Y	Y
TraesCS7D02G184400	5.28307	5.83537	10.3414	10.3464	14.1993	11.2968	5.83335	5.61205	6.98403	8.49181	9.99833	9.46664	7.81733	6.27961	5.61961	9.39911	11.6585	12.379	green	W5	28.513	13.1644	0.25248	Y	Y	324	syntenic	NA	NA	NA	NA	NA	NA	NA	NA	NA	NA	NA	NA	324	3.85709e-07	26.7817	14.2841	0.366372	Y	Y
TraesCS7A02G337300	0.92734	0.518512	0.402492	0.508649	0.697045	1.29332	1.20268	0.3349	0.148895	0.0234657	0.752138	0.480888	0.896234	0.388053	0.107147	0.572948	0.672546	0.582359	NA	#N/A	NA	NA	NA	NA	NA	374	syntenic	AT5G66330		19.8565	NA	PF08263;PF13855	SSF52058	IPR001611.Leu-rich_rpt;IPR013210.LRR_N_plant-typ;IPR032675.LRR_dom_sf	NA	NA	NA	NA	NA	374	0.000913794	23.6332	21.4279	0.361949	Y	Y
TraesCS7D02G344900	0.791454	0.360877	0.322206	0.472893	0.54662	1.00966	0.838031	0.226487	0.212371	0.0234017	0.783014	0.473252	0.693831	0.277669	0.0304973	0.573644	0.502709	0.412164	NA	#N/A	NA	NA	NA	NA	NA	374	syntenic	AT3G17640		43.9394	NA	PF08263;PF13855	SSF52058	IPR001611.Leu-rich_rpt;IPR003591.Leu-rich_rpt_typical-subtyp;IPR013210.LRR_N_plant-typ;IPR032675.LRR_dom_sf	NA	NA	NA	NA	NA	374	0.00461484	23.3127	19.1547	0.284341	Y	Y
TraesCS7B02G248700	0.978544	0.544368	0.528613	0.635034	0.914941	1.30568	1.19487	0.372831	0.234892	0.0670747	0.564252	0.476947	0.949478	0.324655	0.0846867	0.607619	0.602436	0.520696	NA	#N/A	NA	NA	NA	NA	NA	374	syntenic	AT3G17640		44.1919	NA	PF08263;PF13855	SSF52058	IPR001611.Leu-rich_rpt;IPR013210.LRR_N_plant-typ;IPR032675.LRR_dom_sf	NA	NA	NA	NA	NA	374	0.0271284	24.1156	19.597	0.334878	Y	NA
TraesCS3B02G176600	5.1006	5.59813	3.40381	5.14189	6.88531	8.00007	6.5854	4.6072	3.60109	2.66209	5.16096	7.35088	6.33277	3.8846	2.94088	2.89244	3.8136	5.57114	brown	W9	24.6038	21.3949	0.433766	Y	Y	393	syntenic	AT2G46320		54.0166	NA	PF00153	SSF103506	IPR018108.Mitochondrial_sb/sol_carrier;IPR023395.Mt_carrier_dom_sf	NA	NA	NA	NA	NA	393	4.39234e-07	26.61	19.7287	0.39159	Y	Y
TraesCS3D02G157400	1.41508	1.52464	0.687914	1.23367	1.7527	2.65224	2.34862	1.69269	1.12835	0.894074	1.39627	2.42945	2.33132	1.59668	1.19974	1.20318	1.47818	1.77146	brown	W9	25.5279	22.3592	0.39446	Y	Y	393	syntenic	AT2G46320		54.8476	NA	PF00153	SSF103506	IPR018108.Mitochondrial_sb/sol_carrier;IPR023395.Mt_carrier_dom_sf	NA	NA	NA	NA	NA	393	9.55785e-07	26.61	22.1479	0.394151	Y	Y
TraesCS3A02G149300	1.84189	2.80438	1.0862	1.81744	3.0508	4.40526	4.12528	2.57701	1.62944	1.11069	2.27046	4.14013	4.31661	2.39565	1.70931	1.5924	1.92862	3.1695	brown	W9	24.5522	22.5948	0.552187	Y	Y	393	syntenic	AT2G46320		53.1856	NA	PF00153	SSF103506	IPR018108.Mitochondrial_sb/sol_carrier;IPR023395.Mt_carrier_dom_sf	NA	NA	NA	NA	NA	393	3.10404e-06	26.5542	21.3521	0.509046	Y	Y
TraesCS2B02G323000	2.57889	3.46982	1.75795	3.19537	4.18814	5.96665	5.82383	5.14365	2.52991	1.64287	3.77296	4.50773	6.00991	4.65524	3.46291	3.50272	3.26364	4.12391	brown	W9	24.8919	23.4142	0.398261	Y	Y	394	syntenic	NA	NA	NA	NA	NA	NA	NA	NA	NA	NA	NA	NA	394	2.79541e-06	27.381	22.1964	0.384724	Y	Y
TraesCS2A02G306300	2.71649	2.07764	2.07564	3.29445	4.03927	5.51148	4.57101	2.7829	1.85864	1.68286	3.5198	4.48409	6.07483	2.89022	2.05237	3.36626	3.30873	3.70878	NA	#N/A	25.6366	20.9682	0.431687	Y	NA	394	syntenic	NA	NA	NA	NA	NA	NA	NA	NA	NA	NA	NA	NA	394	1.7773e-05	27.1364	20.0058	0.431338	Y	Y
TraesCS2D02G304700	2.74454	1.72208	1.83687	3.24899	3.41285	4.206	3.73498	2.81452	1.46482	1.04205	2.96987	3.22766	4.36468	2.29332	1.54028	2.52556	2.54324	2.63144	NA	#N/A	24.925	21.8658	0.410325	Y	NA	394	syntenic	NA	NA	NA	NA	NA	NA	NA	NA	NA	NA	NA	NA	394	5.49983e-05	27.0165	19.8342	0.398975	Y	Y
TraesCS4D02G280500	0.263347	0.455583	0.759894	1.10627	1.41797	1.48264	1.06655	0.95074	1.04144	0.798476	1.22674	2.00452	1.47463	1.30464	0.948045	0.763632	1.06972	1.71444	blue	W7	27.4613	18.4865	0.362551	Y	Y	395	syntenic	AT3G07030		25.1656	NA	PF01918	SSF82704	IPR002775.DNA/RNA-bd_Alba-like;IPR036882.Alba-like_dom_sf	NA	NA	NA	NA	NA	395	1.06572e-06	27.9574	17.3067	0.413976	Y	Y
TraesCS4A02G021600	0.527537	0.695073	1.60986	2.00562	2.48007	2.42443	1.97622	1.84862	1.66346	1.33316	2.45503	3.01602	2.36064	1.98653	1.77301	1.32782	2.01284	3.22265	brown	W9	26.4527	18.8662	0.331497	Y	Y	395	syntenic	AT3G07030		25.1656	NA	PF01918	SSF82704	IPR002775.DNA/RNA-bd_Alba-like;IPR036882.Alba-like_dom_sf	NA	NA	NA	NA	NA	395	3.04871e-06	27.6997	17.2912	0.375875	Y	Y
TraesCS4B02G281900	0.404647	0.794709	1.49559	1.68844	2.20667	2.44077	1.98853	1.37634	1.43784	1.33159	1.92631	2.93121	2.23263	1.84575	1.7019	1.53114	2.19945	2.71635	blue	W7	24.7091	20.6912	0.302423	Y	Y	395	syntenic	AT3G07030		25.1656	NA	PF01918	SSF82704	IPR002775.DNA/RNA-bd_Alba-like;IPR036882.Alba-like_dom_sf	NA	NA	NA	NA	NA	395	1.27446e-05	27.6997	17.5645	0.351671	Y	Y
TraesCS1B02G424900	12.1018	7.18255	7.27447	10.6358	12.0872	20.565	21.1274	11.0692	3.69536	1.55928	16.0345	12.176	16.0436	8.39183	3.22536	9.18559	11.6027	9.88126	NA	#N/A	20.9195	3.08677	0.64913	Y	NA	402	syntenic	AT5G44130	FLA13	43.3198	NA	PF02469	SSF82153	IPR000782.FAS1_domain;IPR006311.TAT_signal;IPR036378.FAS1_dom_sf	NA	NA	NA	NA	NA	402	0.00082151	24.6731	21.4625	0.522535	Y	Y
TraesCS1A02G396700	6.78773	3.71087	4.17994	6.31206	6.5799	9.57406	9.91593	4.43048	1.69803	0.442306	8.05473	5.92992	7.43351	3.62152	0.768263	4.85925	6.74314	4.54927	NA	#N/A	20.5236	3.05318	0.755665	Y	NA	402	syntenic	AT5G44130	FLA13	42.5101	NA	PF02469	SSF82153	IPR000782.FAS1_domain;IPR006311.TAT_signal;IPR036378.FAS1_dom_sf	NA	NA	NA	NA	NA	402	0.00592185	24.0128	20.2501	0.538818	Y	Y
TraesCS1D02G404600	13.4601	9.75622	8.26627	11.5426	13.1273	20.5919	20.5858	14.7227	6.42916	3.92954	15.7742	12.3523	15.5131	10.6109	5.90082	10.3738	13.2894	10.0885	NA	#N/A	NA	NA	NA	NA	NA	402	syntenic	AT5G44130	FLA13	42.5101	NA	PF02469	SSF82153	IPR000782.FAS1_domain;IPR006311.TAT_signal;IPR036378.FAS1_dom_sf	NA	NA	NA	NA	NA	402	0.00890815	24.726	21.8484	0.375444	Y	Y
TraesCS6A02G172000	1.15718	0.822198	0.443593	0.719322	0.794187	1.41893	1.31859	0.526493	0.346563	0.191447	1.01139	0.931625	1.00081	0.544829	0.387323	0.742076	1.09491	1.05718	black	W8	22.3546	0.255682	0.415998	Y	Y	416	syntenic	NA	NA	NA	NA	PF05627	NA	IPR008700.TypeIII_avirulence_cleave;IPR040387.RIN4/NOI4	NA	NA	NA	NA	NA	416	9.58443e-07	23.1368	19.5128	0.403789	Y	Y
TraesCS6B02G199900	1.54044	0.882229	0.68353	0.897235	1.25368	1.98514	1.93387	1.40327	0.675423	0.441066	1.609	1.42584	1.84878	1.07448	0.69165	1.46677	2.07431	1.84469	black	W8	20.4135	4.40537	0.494086	Y	Y	416	syntenic	NA	NA	NA	NA	PF05627	NA	IPR008700.TypeIII_avirulence_cleave;IPR040387.RIN4/NOI4	NA	NA	NA	NA	NA	416	4.67818e-05	23.3152	22.3274	0.424638	Y	Y
TraesCS6D02G161400	1.23278	1.0908	0.631232	0.846746	1.32336	1.51688	1.7592	0.632962	0.51066	0.292531	1.50463	0.990068	1.39142	0.875876	0.744606	1.06627	1.74119	1.94606	NA	#N/A	22.6585	22.3855	0.496688	Y	NA	416	syntenic	NA	NA	NA	NA	PF05627	NA	IPR008700.TypeIII_avirulence_cleave;IPR040387.RIN4/NOI4	NA	NA	NA	NA	NA	416	0.000136239	23.4031	21.259	0.45361	Y	Y
TraesCS5D02G557000	6.23046	6.78518	3.63488	8.37416	14.7934	23.0931	18.3375	13.132	4.16865	3.68532	10.3449	14.8091	16.9657	9.22532	5.63807	6.27772	8.51575	11.9908	brown	W9	23.4056	22.9295	0.600261	Y	Y	439	syntenic	NA	NA	NA	NA	NA	NA	NA	NA	NA	NA	NA	NA	439	1.68052e-06	27.076	20.8936	0.615586	Y	Y
TraesCS4A02G325800	1.65768	1.82515	1.41879	2.35919	4.12	6.9034	5.92816	6.96829	1.37034	1.15257	3.10159	4.08381	6.40017	3.91145	2.19756	2.43979	2.96453	3.31198	NA	#N/A	22.8085	1.56204	0.564655	Y	NA	439	syntenic	NA	NA	NA	NA	NA	NA	NA	NA	NA	NA	NA	NA	439	0.000373537	27.5722	21.5434	0.581435	Y	Y
TraesCS5B02G538700	2.14613	2.29036	1.61814	2.6312	4.00128	6.33401	5.80421	6.05711	1.98108	1.63731	3.09651	3.59487	4.51915	3.37037	2.21256	3.31823	3.38749	3.20618	NA	#N/A	22.3792	2.33328	0.376292	Y	NA	439	syntenic	NA	NA	NA	NA	NA	NA	NA	NA	NA	NA	NA	NA	439	0.0161959	27.5058	21.5733	0.406265	Y	NA
TraesCS2B02G057300	1.62139	0.949335	0.846782	1.4348	1.64667	1.39353	1.28953	1.1396	0.860701	0.963014	1.32642	1.47072	1.37389	0.983195	0.731505	1.11376	1.80195	1.69353	black	W8	22.7026	22.2883	0.299647	Y	Y	449	syntenic	AT5G49665	WAV3	41.8919	NA	PF13519;PF17123	SSF53300;SSF57850	IPR001841.Znf_RING;IPR002035.VWF_A;IPR013083.Znf_RING/FYVE/PHD;IPR036465.vWFA_dom_sf	NA	NA	NA	NA	NA	449	0.000110932	23.9648	17.6858	0.293939	Y	Y
TraesCS2D02G043700	1.03007	0.613534	0.605238	1.01314	1.12269	0.859677	0.661319	0.518605	0.443809	0.433863	0.785198	0.743927	0.658814	0.50646	0.378088	0.693534	1.21637	1.07527	black	W8	22.7404	21.3985	0.243361	Y	Y	449	syntenic	AT5G49665	WAV3	41.7568	NA	PF13519;PF17123	SSF53300;SSF57850	IPR001841.Znf_RING;IPR002035.VWF_A;IPR013083.Znf_RING/FYVE/PHD;IPR036465.vWFA_dom_sf	NA	NA	NA	NA	NA	449	0.00535494	24.0614	17.5232	0.281251	Y	Y
TraesCS2A02G045100	1.34427	0.761985	0.812082	1.27401	1.2388	1.09566	0.843104	0.696214	0.597785	0.6438	1.03106	0.814445	0.864921	0.699983	0.80954	1.00305	1.55811	1.40323	NA	#N/A	NA	NA	NA	NA	NA	449	syntenic	AT5G49665	WAV3	41.8919	NA	PF13519;PF17123	SSF53300;SSF57850	IPR001841.Znf_RING;IPR002035.VWF_A;IPR013083.Znf_RING/FYVE/PHD;IPR036465.vWFA_dom_sf	NA	NA	NA	NA	NA	449	0.0322169	23.5879	20.1093	0.229599	Y	NA
TraesCS2D02G293600	1.76131	1.58619	1.29239	1.98278	1.97942	1.8022	1.6575	1.98415	1.44772	1.4544	1.84395	2.06467	1.87733	1.57534	1.44914	1.33843	1.26177	2.00462	NA	#N/A	26.7388	18.473	0.177833	Y	NA	454	syntenic	NA	NA	NA	NA	PF04520	NA	IPR007608.Senescence_reg_S40	NA	NA	NA	NA	NA	454	0.00205396	27.1364	17.8542	0.16055	Y	Y
TraesCS2A02G295700	1.91016	1.39062	1.18742	1.41536	1.61472	1.32356	1.74229	1.74674	1.24441	1.28879	1.82507	1.68351	1.81935	1.44447	1.42815	1.25074	1.37673	1.6758	NA	#N/A	26.0961	19.9694	0.167102	Y	NA	454	syntenic	NA	NA	NA	NA	PF04520	NA	IPR007608.Senescence_reg_S40	NA	NA	NA	NA	NA	454	0.0112267	25.7459	21.1435	0.147274	Y	NA
TraesCS2B02G312200	1.811	1.24689	1.24372	1.53007	1.63782	1.51136	1.36747	1.37937	1.18718	1.24272	1.42334	1.4203	1.41483	1.26473	1.2658	1.06563	1.22486	1.27542	NA	#N/A	NA	NA	NA	NA	NA	454	syntenic	NA	NA	NA	NA	PF04520	NA	IPR007608.Senescence_reg_S40	NA	NA	NA	NA	NA	454	0.0193849	26.61	21.5926	0.0942868	Y	NA
TraesCS2B02G572700	1.33925	0.859047	0.798415	1.2197	1.34983	1.8321	1.49447	1.32711	0.878233	0.722788	1.18757	1.58417	1.41509	1.12944	0.764807	0.81826	1.17589	1.0372	brown	W9	22.3562	1.12071	0.298301	Y	Y	456	syntenic	NA	NA	NA	NA	NA	NA	NA	NA	NA	NA	NA	NA	456	4.88301e-06	26.61	21.6654	0.300645	Y	Y
TraesCS2D02G544100	8.20998	5.06981	4.1542	5.03115	6.56143	7.8819	8.34252	7.9814	4.73812	4.03101	5.15483	7.43513	7.31159	5.95307	4.8229	4.91539	5.71788	4.82283	brown	W9	22.7072	1.50348	0.244322	Y	Y	456	syntenic	NA	NA	NA	NA	NA	NA	NA	NA	NA	NA	NA	NA	456	0.000101255	26.61	22.6627	0.279227	Y	Y
TraesCS2A02G542900	5.32691	4.09911	3.92501	4.33013	5.30839	6.0858	4.53765	4.83121	3.65002	3.87225	4.2506	5.39461	4.98018	4.00277	3.38132	3.11342	4.34691	3.92081	NA	#N/A	26.5642	19.5342	0.16956	Y	NA	456	syntenic	NA	NA	NA	NA	NA	NA	NA	NA	NA	NA	NA	NA	456	0.00020357	25.1075	21.3795	0.189083	Y	Y
TraesCS2B02G556800	15.9222	27.6292	62.1645	80.4167	51.9465	45.7011	29.5908	39.8508	44.4238	54.9328	66.5116	67.0881	48.5785	37.5154	44.313	50.5826	67.8962	69.3017	green	W5	28.7755	11.6021	0.2794	Y	Y	515	syntenic	NA	NA	NA	NA	NA	NA	NA	NA	NA	NA	NA	NA	515	2.04076e-07	27.6997	12.5425	0.381474	Y	Y
TraesCS2D02G529200	21.0126	57.878	89.0382	109.973	71.4129	54.9536	39.1529	59.4871	75.2538	90.6213	94.6532	85.7279	64.1237	56.5549	68.2026	75.5034	89.0789	86.4615	green	W5	29.7824	10.6342	0.236274	Y	Y	515	syntenic	NA	NA	NA	NA	NA	NA	NA	NA	NA	NA	NA	NA	515	3.01304e-07	27.4508	12.2377	0.340091	Y	Y
TraesCS2A02G526500	17.6784	37.4956	67.4444	88.1112	57.537	44.0691	28.6875	43.1063	52.9132	66.934	74.0812	70.8202	44.552	38.4904	45.0281	53.1242	63.4248	58.471	cyan	W6	29.6137	10.398	0.299853	Y	Y	515	syntenic	NA	NA	NA	NA	NA	NA	NA	NA	NA	NA	NA	NA	515	1.41518e-06	27.6342	12.2531	0.389491	Y	Y
TraesCS6D02G236800	0.257446	0.139915	35.6435	34.5417	1.24101	0.255241	0.0222117	0.0678637	6.70598	19.7535	8.62025	2.58164	0.411959	0.333098	1.10598	8.98105	16.6412	4.62743	green	W5	26.5649	10.6878	1.49488	Y	Y	564	syntenic	NA	NA	NA	NA	NA	NA	NA	NA	NA	NA	NA	NA	564	6.268e-05	26.5542	11.2128	1.66944	Y	Y
TraesCS6A02G255600	0.969883	0.117393	39.2322	47.4365	2.23736	0.250633	0.072409	0.116013	7.47113	20.109	11.842	4.65111	0.79191	0.331619	1.02214	7.27627	18.4674	6.29867	green	W5	27.0608	10.6454	1.39991	Y	Y	564	syntenic	NA	NA	NA	NA	NA	NA	NA	NA	NA	NA	NA	NA	564	0.000148424	26.8426	11.2092	1.65009	Y	Y
TraesCS6B02G270000	0.0123467	0.0119073	5.89309	10.6177	0.471743	0.083172	0.030376	0	1.47258	4.05213	3.12884	1.05236	0.350618	0.155867	0.353728	1.68746	4.31647	1.82916	green	W5	26.6801	11.4251	1.29277	Y	Y	564	syntenic	NA	NA	NA	NA	NA	NA	NA	NA	NA	NA	NA	NA	564	0.000240408	26.9578	11.4145	1.58151	Y	Y
TraesCS3D02G331400	10.3914	6.28118	5.84761	6.5957	6.79382	13.0753	11.8736	3.71737	3.24262	1.87226	10.2709	6.78622	10.3038	4.66709	2.71351	7.14426	8.9586	8.04415	NA	#N/A	NA	NA	NA	NA	NA	577	syntenic	NA	NA	NA	NA	PF14368	SSF47699	IPR016140.Bifunc_inhib/LTP/seed_store;IPR036312.Bifun_inhib/LTP/seed_sf	NA	NA	NA	NA	NA	577	0.000276346	23.2237	19.2833	0.477686	Y	Y
TraesCS3A02G338000	19.779	10.8838	11.5756	14.3368	13.4832	21.3247	21.0834	7.81468	5.16912	3.36319	21.2132	15.5362	19.1442	8.87677	5.04164	14.1055	19.2978	14.7226	NA	#N/A	20.9834	2.50301	0.604202	Y	NA	577	syntenic	NA	NA	NA	NA	PF14368	SSF47699	IPR016140.Bifunc_inhib/LTP/seed_store;IPR036312.Bifun_inhib/LTP/seed_sf;IPR043325.LTSS	NA	NA	NA	NA	NA	577	0.000540583	23.18	21.0859	0.478173	Y	Y
TraesCS3B02G369600	2.02109	1.63991	1.48999	1.49665	2.17509	3.0177	3.15517	0.989992	0.937889	0.544669	2.4887	1.32634	2.35836	1.2824	0.899488	1.89437	2.48767	1.81764	NA	#N/A	NA	NA	NA	NA	NA	577	syntenic	NA	NA	NA	NA	PF14368	SSF47699	IPR016140.Bifunc_inhib/LTP/seed_store;IPR036312.Bifun_inhib/LTP/seed_sf	NA	NA	NA	NA	NA	577	0.0307921	23.3579	20.6002	0.409783	Y	NA
TraesCS3D02G408800	12.7663	15.5293	6.63192	10.249	14.5539	17.1083	21.9956	32.4922	18.8793	18.6951	12.3366	15.818	19.1456	32.9708	37.7653	18.8768	15.4459	17.5536	grey60	W1	27.7245	26.2406	0.437995	Y	Y	583	syntenic	NA	NA	NA	NA	PF01490	NA	IPR013057.AA_transpt_TM	NA	NA	NA	NA	NA	583	0.00173373	30.2512	25.9131	0.414622	Y	Y
TraesCS3B02G449100	9.92008	18.9228	10.9493	12.7293	13.4846	13.8854	14.7744	22.2678	21.5476	21.284	12.1385	12.4177	12.7163	22.0758	26.5071	21.0636	18.1858	15.3964	midnightblue	W3	27.1936	3.44915	0.356623	Y	Y	583	syntenic	NA	NA	NA	NA	PF01490	NA	IPR013057.AA_transpt_TM	NA	NA	NA	NA	NA	583	0.018066	29.5866	0.799567	0.233127	Y	NA
TraesCS3A02G414300	11.2391	18.9813	10.9999	12.0907	14.4309	15.8359	17.6659	24.0996	29.2807	26.8529	14.0829	14.4006	15.094	30.3881	39.1308	26.327	24.3607	20.4495	midnightblue	W3	23.9276	9.173	0.371709	Y	Y	583	syntenic	NA	NA	NA	NA	PF01490	NA	IPR013057.AA_transpt_TM	NA	NA	NA	NA	NA	583	0.0188707	30.0442	0.295438	0.27037	Y	NA
TraesCS5A02G488000	694.03	845.716	758.953	1044.04	915.072	786.238	775.058	739.823	768.423	784.453	1088.07	1097.16	989.546	780.226	742.701	723.779	974.633	1034.79	blue	W7	28.9195	15.185	0.203948	Y	Y	591	syntenic	NA	NA	NA	NA	PF11493	SSF144256	IPR021584.TSP9;IPR037244.TSP9_sf	NA	NA	NA	NA	NA	591	1.45193e-05	28.5039	14.9649	0.174097	Y	Y
TraesCS5D02G502900	807.83	889.683	887.851	1119.44	956.392	870.352	910.503	845.136	898.73	910.635	1198.31	1212.79	1122.24	918.918	872.808	828.733	1123.14	1122	blue	W7	29.0479	15.0533	0.1755	Y	Y	591	syntenic	NA	NA	NA	NA	PF11493	SSF144256	IPR021584.TSP9;IPR037244.TSP9_sf	NA	NA	NA	NA	NA	591	0.000350118	28.7246	14.8535	0.141265	Y	Y
TraesCS5B02G501800	1463.95	1609.22	1445.58	1884.78	1510.77	1547.16	1435.29	1378.63	1418.5	1411.62	1966.56	1986.58	1928.3	1592.75	1422.63	1432.6	1996.73	1975.71	blue	W7	25.7878	18.2414	0.184706	Y	Y	591	syntenic	NA	NA	NA	NA	PF11493	SSF144256	IPR021584.TSP9;IPR037244.TSP9_sf	NA	NA	NA	NA	NA	591	0.0164095	27.0005	17.1842	0.124791	Y	NA
TraesCS5B02G178400	79.2291	30.5772	13.045	12.8077	24.9749	38.8663	49.2481	30.0315	16.7747	11.9826	21.8542	31.868	45.5543	29.2683	24.6036	18.7817	24.0741	33.708	brown	W9	24.6561	23.233	0.499445	Y	Y	599	syntenic	NA	NA	NA	NA	NA	NA	NA	NA	NA	NA	NA	NA	599	2.52195e-07	24.2122	23.6559	0.609015	Y	Y
TraesCS5A02G180600	84.6888	38.4986	15.5595	14.7828	24.091	38.6119	56.4598	37.2908	21.1867	14.7517	21.2012	30.9558	51.2658	38.0839	28.9417	19.926	23.7122	35.7604	brown	W9	24.2078	0.500209	0.518909	Y	Y	599	syntenic	NA	NA	NA	NA	NA	NA	NA	NA	NA	NA	NA	NA	599	3.22683e-06	24.4126	23.8925	0.611911	Y	Y
TraesCS5D02G185100	52.6483	24.1936	12.8675	9.07662	11.2706	17.1291	24.7243	17.3639	15.7624	10.6075	12.5655	13.5259	19.4276	19.0653	16.0321	15.7225	14.9202	16.7253	NA	#N/A	28.8649	24.6916	0.211366	Y	NA	599	syntenic	NA	NA	NA	NA	NA	NA	NA	NA	NA	NA	NA	NA	599	0.00160138	24.6731	0.339076	0.436415	Y	Y
TraesCS5A02G289100	0.679891	0.310279	0.308633	0.552332	0.606462	0.801027	0.600142	0.200315	0.236942	0.0302777	0.717735	0.404552	0.732954	0.325907	0.0919557	0.339265	0.752962	0.60477	NA	#N/A	NA	NA	NA	NA	NA	609	syntenic	AT3G26960		36.7816	NA	PF01190	NA	NA	NA	NA	NA	NA	NA	609	0.00078816	24.0128	17.9068	0.247162	Y	Y
TraesCS5B02G288500	0.432826	0.088728	0.087147	0.288988	0.345315	0.500559	0.404771	0.0634047	0.054166	0	0.419412	0.21664	0.425307	0.0768187	0.024459	0.216011	0.363713	0.188027	NA	#N/A	NA	NA	NA	NA	NA	609	syntenic	AT3G26960		36.2069	NA	PF01190	NA	NA	NA	NA	NA	NA	NA	609	0.00158084	23.5432	19.2099	0.18597	Y	Y
TraesCS5D02G297000	0.483071	0.0597393	0.064001	0.254967	0.356169	0.349859	0.349721	0.012928	0.0618157	0.00548133	0.398739	0.177213	0.408949	0.148576	0.00642767	0.152928	0.295354	0.306032	NA	#N/A	NA	NA	NA	NA	NA	609	syntenic	AT3G26960		35.6322	NA	PF01190	NA	NA	NA	NA	NA	NA	NA	609	0.00467826	24.1604	20.7734	0.169124	Y	Y
TraesCS6B02G278500	2.10447	2.30407	3.25477	3.67131	3.4433	2.64608	2.15584	2.43398	2.38671	3.01365	3.43095	2.89821	2.63705	1.91274	2.06484	2.55073	2.8616	3.18233	cyan	W6	31.6342	7.99929	0.21562	Y	Y	612	syntenic	NA	NA	NA	NA	NA	NA	NA	NA	NA	NA	NA	NA	612	7.01615e-09	27.7608	12.9712	0.251345	Y	Y
TraesCS6D02G228300	1.67606	1.70497	2.32122	2.74979	2.79279	2.66647	1.87839	2.31809	2.1313	2.4609	2.79748	2.43557	2.44448	1.76759	2.09309	2.58797	2.79649	2.95919	green	W5	28.7755	11.1909	0.149713	Y	Y	612	syntenic	NA	NA	NA	NA	NA	NA	NA	NA	NA	NA	NA	NA	612	3.34018e-06	26.33	14.4318	0.192594	Y	Y
TraesCS6A02G246000	0.774078	0.761823	1.13224	1.2305	1.39049	1.23688	0.993838	1.10448	1.10151	1.05247	1.23825	1.14027	1.36484	0.851492	0.837489	1.00503	1.3425	1.25314	NA	#N/A	NA	NA	NA	NA	NA	612	syntenic	NA	NA	NA	NA	NA	NA	NA	NA	NA	NA	NA	NA	612	0.000883271	27.1364	14.8682	0.186635	Y	Y
TraesCS6D02G371000	29.3835	23.3938	10.7649	20.5771	33.5922	52.562	49.4111	37.2708	17.1226	14.5388	25.2041	47.1879	50.2974	29.8333	19.7544	14.914	21.1581	28.5243	brown	W9	26.1439	22.5684	0.52475	Y	Y	644	syntenic	NA	NA	NA	NA	NA	NA	NA	NA	NA	NA	NA	NA	644	3.23335e-09	26.7817	22.2258	0.544576	Y	Y
TraesCS6A02G386400	57.7939	66.4863	34.3487	51.9629	69.6523	97.2938	89.6341	83.755	43.6764	37.0803	60.6321	88.8384	95.1543	71.3946	56.5334	40.6068	49.6115	67.9477	brown	W9	27.1252	21.6296	0.379496	Y	Y	644	syntenic	NA	NA	NA	NA	NA	NA	IPR006311.TAT_signal	NA	NA	NA	NA	NA	644	1.25021e-08	26.7237	22.3371	0.376578	Y	Y
TraesCS6B02G425400	26.8037	26.3847	18.0342	37.4103	43.1672	54.661	49.921	42.0079	24.7276	24.4818	42.5255	68.3653	57.7716	36.4594	28.1685	22.0612	31.796	39.198	brown	W9	27.0608	19.2145	0.455357	Y	Y	644	syntenic	NA	NA	NA	NA	NA	NA	NA	NA	NA	NA	NA	NA	644	2.58583e-07	27.1412	19.002	0.443099	Y	Y
TraesCS4D02G210200	0.832814	2.52879	2.70532	5.38491	3.05716	2.72749	2.2303	1.56165	2.99307	2.79645	4.90036	4.68478	5.07286	1.70547	1.3629	3.86257	4.83574	5.27208	blue	W7	27.5102	14.8536	0.450988	Y	Y	661	syntenic	NA	NA	NA	NA	NA	NA	IPR040381.At4g14450-like	NA	NA	NA	NA	NA	661	1.19991e-05	28.0417	13.3944	0.470302	Y	Y
TraesCS4B02G209400	0.392032	0.879806	0.494166	2.61385	2.27529	2.61154	2.01414	1.33557	0.907344	0.774395	2.60797	3.11333	4.4725	1.14729	0.764325	1.23701	1.94829	3.85871	blue	W7	25.2888	19.953	0.722658	Y	Y	661	syntenic	NA	NA	NA	NA	NA	NA	IPR040381.At4g14450-like	NA	NA	NA	NA	NA	661	7.20097e-05	27.3861	17.6791	0.668079	Y	Y
TraesCS4A02G095100	1.44537	2.5511	1.65071	5.1431	4.08832	4.71677	3.87566	3.50459	2.0249	1.91033	3.9509	5.04036	8.01533	2.49104	2.26543	2.45438	3.39541	6.35133	blue	W7	24.8171	20.9967	0.563562	Y	Y	661	syntenic	NA	NA	NA	NA	NA	NA	IPR040381.At4g14450-like	NA	NA	NA	NA	NA	661	0.00157067	27.5695	17.6832	0.490954	Y	Y
TraesCS3D02G337200	7.18824	10.9988	14.2952	20.8614	18.1991	15.7847	11.9362	8.80912	9.73175	11.3253	16.839	18.2644	14.2458	8.71027	8.13716	9.50344	14.9189	16.9142	blue	W7	26.2896	17.3444	0.378751	Y	Y	717	syntenic	NA	NA	NA	NA	NA	NA	NA	NA	NA	NA	NA	NA	717	4.00218e-09	28.0249	15.2087	0.39261	Y	Y
TraesCS3A02G343300	11.8117	16.8858	25.0969	31.4983	29.4155	25.8797	18.8718	14.9989	15.4061	19.1326	25.5635	27.3855	21.8718	14.1871	13.672	15.2621	24.067	27.7403	green	W5	26.5649	16.8835	0.342466	Y	Y	717	syntenic	NA	NA	NA	NA	NA	NA	NA	NA	NA	NA	NA	NA	717	5.47123e-09	28.0904	15.0285	0.370036	Y	Y
TraesCS3B02G375500	7.91118	10.0339	14.3214	18.6172	17.9025	16.498	12.7504	11.1789	10.4569	11.5267	16.9403	19.9428	15.0425	9.62114	9.87569	10.4731	14.1653	18.0819	blue	W7	26.3433	17.5551	0.334461	Y	Y	717	syntenic	NA	NA	NA	NA	NA	NA	NA	NA	NA	NA	NA	NA	717	5.58108e-09	27.8254	15.6961	0.342036	Y	Y
TraesCS4B02G354300	1.77856	1.63868	1.57873	2.32124	2.65722	3.21366	2.8382	2.82968	1.34137	1.07651	1.6639	2.09431	2.54829	1.77402	1.27733	1.53982	1.51038	1.1966	NA	#N/A	22.7782	0.802246	0.292462	Y	NA	757	syntenic	NA	NA	NA	NA	NA	NA	NA	NA	NA	NA	NA	NA	757	0.0032259	29.0087	21.1646	0.319718	Y	Y
TraesCS4D02G348000	1.22364	1.15266	0.927055	1.30283	1.83663	2.44931	1.95377	1.94377	0.832962	0.821924	1.26251	1.31654	1.42688	1.05326	0.893186	1.07049	0.925467	0.945448	NA	#N/A	NA	NA	NA	NA	NA	757	syntenic	NA	NA	NA	NA	NA	NA	NA	NA	NA	NA	NA	NA	757	0.00977091	27.7608	21.6593	0.319918	Y	Y
TraesCS5A02G523600	1.51547	1.41945	1.27291	1.69114	2.14544	2.57702	2.13473	1.95247	0.995131	0.912892	1.30944	1.44644	1.61369	1.39046	0.984211	1.26383	1.34541	1.27219	brown	W9	23.0652	0.672418	0.258879	Y	Y	757	syntenic	NA	NA	NA	NA	NA	NA	NA	NA	NA	NA	NA	NA	757	0.0221292	27.4507	20.3661	0.274832	Y	NA
TraesCS1A02G182600	2.99042	1.42249	0.558655	0.748492	1.27785	2.26401	2.38937	2.03242	1.05878	0.869488	1.26093	1.88659	2.39478	1.65341	1.56057	1.26644	1.04427	1.86906	brown	W9	25.9895	22.8841	0.403841	Y	Y	769	syntenic	NA	NA	NA	NA	PF03478	SSF81383	IPR005174.DUF295;IPR036047.F-box-like_dom_sf	NA	NA	NA	NA	NA	769	5.77849e-07	26.6284	23.4348	0.4791	Y	Y
TraesCS1B02G198100	2.2249	0.963482	0.614582	0.565436	0.739299	1.12383	1.33473	1.41388	0.805067	0.771495	0.649991	1.13589	1.58405	1.26473	1.10875	0.913002	0.574485	0.990929	brown	W9	26.7388	23.3032	0.369521	Y	Y	769	syntenic	NA	NA	NA	NA	PF03478;PF12937	SSF81383	IPR001810.F-box_dom;IPR005174.DUF295;IPR036047.F-box-like_dom_sf	NA	NA	NA	NA	NA	769	1.54192e-05	26.3851	24.2777	0.452163	Y	Y
TraesCS1D02G185900	2.07385	0.672823	0.390651	0.404841	0.483662	0.783095	1.21094	0.887975	0.671476	0.504911	0.358238	0.742827	1.09774	0.917913	0.85921	0.786966	0.628776	0.961038	NA	#N/A	25.6366	0.1243	0.283075	Y	NA	769	syntenic	NA	NA	NA	NA	PF03478;PF12937	SSF81383	IPR001810.F-box_dom;IPR005174.DUF295;IPR036047.F-box-like_dom_sf	NA	NA	NA	NA	NA	769	0.00272042	26.113	24.9038	0.393795	Y	Y
TraesCS6A02G323500	2.82586	34.6588	51.3523	81.8864	44.3428	35.355	19.9717	28.1214	37.3708	49.681	60.5273	49.0647	32.5824	22.5832	24.3615	40.9306	59.5201	51.4449	green	W5	28.8869	10.8556	0.428844	Y	Y	777	syntenic	NA	NA	NA	NA	PF11947	NA	IPR021855.PAM68-like	NA	NA	NA	NA	NA	777	1.46476e-09	27.5695	12.2136	0.555064	Y	Y
TraesCS6B02G354100	4.18486	24.0707	29.8257	41.5792	27.315	22.7297	13.9531	17.7847	23.7992	27.3451	30.8898	25.9048	17.5908	15.0344	16.5359	22.644	30.5024	25.829	green	W5	28.6451	10.6715	0.328039	Y	Y	777	syntenic	NA	NA	NA	NA	PF11947	NA	IPR021855.PAM68-like	NA	NA	NA	NA	NA	777	8.73862e-08	27.381	12.1583	0.432167	Y	Y
TraesCS6D02G303300	7.11228	30.109	27.569	44.3292	37.4032	41.9512	32.3003	28.0261	23.1851	25.8256	37.3314	39.5148	33.4386	25.4633	21.3121	25.3037	36.2667	39.117	blue	W7	25.1236	19.4109	0.271576	Y	Y	777	syntenic	NA	NA	NA	NA	PF11947	NA	IPR021855.PAM68-like	NA	NA	NA	NA	NA	777	0.000123204	28.2329	15.5752	0.310519	Y	Y
TraesCS3A02G105700	3.99379	3.16171	2.68498	5.39862	5.30735	6.95415	6.36073	5.09365	2.2591	1.81274	4.30972	5.09822	5.64224	3.72455	2.34349	3.56894	4.77276	3.77016	brown	W9	21.3155	3.40116	0.412211	Y	Y	785	syntenic	AT2G25460		32.7839	NA	NA	NA	NA	NA	NA	NA	NA	NA	785	0.00155877	27.1364	20.0868	0.362621	Y	Y
TraesCS3B02G124200	3.35938	3.49609	2.41218	4.63351	5.53304	8.07162	7.45098	7.51771	2.43293	1.83814	4.27661	5.22697	6.57433	4.5856	2.73552	3.54424	4.52194	3.6659	brown	W9	22.4536	1.90701	0.429141	Y	Y	785	syntenic	AT2G25460		32.7839	NA	NA	NA	NA	NA	NA	NA	NA	NA	785	0.00292095	27.6342	21.1477	0.419195	Y	Y
TraesCS3D02G107900	2.61014	1.90982	1.48904	2.99283	3.30183	4.32159	4.13813	3.65394	1.36226	0.996137	2.44453	2.75937	3.19154	2.24347	1.47524	2.0704	2.5491	2.37969	brown	W9	22.3167	1.55535	0.417296	Y	Y	785	syntenic	AT2G25460		32.7839	NA	NA	NA	NA	NA	NA	NA	NA	NA	785	0.00477688	27.076	21.5283	0.361967	Y	Y
TraesCS3A02G200600	0.5454	0.895812	0.924577	1.43925	1.66814	1.4157	0.700642	0.671262	0.80299	1.02444	1.21385	1.0392	0.61465	0.820907	0.583288	0.779154	0.986673	0.916023	NA	#N/A	30.4382	10.0712	0.218027	Y	NA	793	syntenic	NA	NA	NA	NA	PF00170	SSF57959	IPR004827.bZIP	NA	NA	NA	NA	NA	793	0.000299393	27.1999	15.0503	0.339116	Y	Y
TraesCS3B02G226200	1.27518	1.64216	1.5117	2.96114	3.35448	2.69393	1.53632	1.51797	1.64878	1.97811	2.51375	2.3252	1.48612	1.41639	1.45159	1.63456	1.84804	1.78363	cyan	W6	31.1748	8.84495	0.227378	Y	Y	793	syntenic	NA	NA	NA	NA	PF00170	SSF57959	IPR004827.bZIP	NA	NA	NA	NA	NA	793	0.000344468	27.0832	14.0733	0.330743	Y	Y
TraesCS3D02G203300	0.973521	1.8498	1.94663	2.9009	4.22597	3.41697	1.81248	1.62129	1.68827	1.92889	2.27913	2.18555	1.31975	1.53972	1.63663	1.79797	2.30923	2.07636	green	W5	23.6608	17.1918	0.214365	Y	Y	793	syntenic	NA	NA	NA	NA	PF00170	SSF57959	IPR004827.bZIP	NA	NA	NA	NA	NA	793	0.00972627	27.171	15.3042	0.349001	Y	Y
TraesCS4A02G071700	1.79216	15.3643	10.4305	8.03845	4.70422	3.6836	4.61613	8.79896	12.6151	12.2288	5.48423	4.26807	6.14658	8.61748	10.7643	11.9125	8.45789	7.08579	midnightblue	W3	26.2054	6.7106	0.485202	Y	Y	797	syntenic	NA	NA	NA	NA	NA	NA	NA	NA	NA	NA	NA	NA	797	6.35155e-05	26.3851	6.37761	0.567174	Y	Y
TraesCS4D02G228500	1.51696	15.3558	9.05538	7.46871	5.83654	4.81065	6.70886	10.0016	11.1245	9.11891	5.61415	4.43481	8.33668	9.8451	9.8331	10.362	7.02602	6.91071	midnightblue	W3	26.5013	5.05817	0.32023	Y	Y	797	syntenic	NA	NA	NA	NA	NA	NA	NA	NA	NA	NA	NA	NA	797	0.0013652	25.1576	6.79107	0.405475	Y	Y
TraesCS4B02G227600	0.69691	6.70791	3.31076	3.52596	2.58117	2.17219	3.24316	4.27862	5.85068	4.69243	3.14333	2.41665	4.0799	5.0848	5.49693	6.04297	4.13843	3.85656	midnightblue	W3	25.5411	6.93535	0.325363	Y	Y	797	syntenic	NA	NA	NA	NA	NA	NA	NA	NA	NA	NA	NA	NA	797	0.00871939	25.5112	7.9772	0.358872	Y	Y
TraesCS2A02G463200	10.7544	2.52081	1.88043	4.68831	5.43847	13.5661	8.91366	1.84035	1.21124	0.14684	9.6905	7.49309	11.5678	2.77326	0.228891	4.04249	7.03715	8.19385	NA	#N/A	24.2678	20.7379	0.891961	Y	NA	799	syntenic	NA	NA	NA	NA	NA	NA	NA	NA	NA	NA	NA	NA	799	5.97884e-06	24.0128	20.9628	0.884781	Y	Y
TraesCS2B02G484900	6.88985	1.42064	0.968971	3.44395	3.7813	8.18423	5.57955	1.8827	0.636804	0.194063	6.4024	5.67211	9.22748	2.20903	0.279072	2.75549	7.01577	5.56717	NA	#N/A	22.5646	21.0099	0.890968	Y	NA	799	syntenic	NA	NA	NA	NA	NA	NA	NA	NA	NA	NA	NA	NA	799	2.92353e-05	24.0128	21.0411	0.848571	Y	Y
TraesCS2D02G463900	8.83621	2.37189	1.36003	5.27378	5.32998	12.91	7.95294	2.26368	1.11845	0.310599	9.4668	6.53445	11.1646	2.52515	0.707139	4.19134	8.39393	7.84998	NA	#N/A	22.1038	21.9664	0.867709	Y	NA	799	syntenic	NA	NA	NA	NA	NA	NA	NA	NA	NA	NA	NA	NA	799	3.4212e-05	24.0128	20.9084	0.82222	Y	Y
TraesCS2B02G012400	14.1202	2.60754	93.8779	331.097	100.795	30.5356	4.70802	1.67696	113.388	211.337	252.43	104.758	27.504	16.4211	21.0631	118.082	231.18	136.455	green	W5	27.0608	11.4523	1.16582	Y	Y	803	syntenic	NA	NA	NA	NA	NA	NA	NA	NA	NA	NA	NA	NA	803	1.47512e-06	26.61	12.7444	1.18467	Y	Y
TraesCS2D02G010600	2.67963	0.245269	6.27315	125.152	61.6337	25.095	2.76386	0.141121	19.0846	44.3105	106.401	51.8092	15.3492	4.68804	4.0627	27.4459	62.4316	51.8767	green	W5	27.7726	12.256	1.14789	Y	Y	803	syntenic	NA	NA	NA	NA	NA	NA	NA	NA	NA	NA	NA	NA	803	7.32598e-06	26.9	13.8306	1.24004	Y	Y
TraesCS2A02G010000	0.10763	0	0.662112	22.2833	5.17428	1.23601	0.041836	0.012055	2.83876	7.01487	15.8399	5.36666	1.10439	0.211947	0.417049	4.36289	10.1011	6.41934	green	W5	26.7984	12.9355	1.29892	Y	Y	803	syntenic	NA	NA	NA	NA	NA	NA	NA	NA	NA	NA	NA	NA	803	6.54367e-05	26.7817	12.8845	1.43254	Y	Y
TraesCS2A02G105400	31.228	22.3675	22.9426	32.1754	29.9828	31.9247	32.3198	30.3184	25.8794	26.378	39.3205	41.4219	42.7664	27.4941	25.3758	35.0392	36.6963	41.7209	blue	W7	22.5449	21.1246	0.222722	Y	Y	810	syntenic	AT2G40765		42.1053	NA	NA	NA	NA	NA	NA	NA	NA	NA	810	0.000566767	24.5165	19.8564	0.194282	Y	Y
TraesCS2D02G105000	28.6676	19.0293	21.4292	30.4676	24.8221	27.9017	28.2378	26.8844	23.9094	24.8297	35.5264	40.5101	39.4108	23.1642	24.0229	31.758	34.2852	38.7776	blue	W7	25.8603	18.6274	0.235935	Y	Y	810	syntenic	AT2G40765		40.3509	NA	NA	NA	NA	NA	NA	NA	NA	NA	810	0.00564419	24.7882	19.563	0.193629	Y	Y
TraesCS2B02G122300	36.7196	26.3842	26.7021	36.7256	34.109	36.2665	39.3547	35.1214	31.8698	32.0447	47.284	49.3416	49.8241	34.8258	36.0067	40.3346	41.2714	47.7472	blue	W7	25.9717	18.488	0.191495	Y	Y	810	syntenic	AT2G40765		40.3509	NA	NA	NA	NA	NA	NA	NA	NA	NA	810	0.0104168	24.889	19.7447	0.16304	Y	NA
TraesCS4A02G043100	0.994795	1.0183	0.441259	1.00048	1.67027	1.46242	1.35036	1.42056	0.7912	0.96554	1.19121	1.68844	1.9921	1.13567	1.11031	0.683975	1.0528	1.53626	brown	W9	26.8587	20.2446	0.366087	Y	Y	817	syntenic	NA	NA	NA	NA	NA	NA	NA	NA	NA	NA	NA	NA	817	1.86827e-06	26.9578	19.3476	0.376067	Y	Y
TraesCS4D02G263900	1.11755	1.08798	0.905781	1.38085	1.77336	1.44276	0.906223	1.13327	0.818996	1.0163	1.58841	1.4783	1.36999	0.931299	0.956197	0.76385	1.0899	1.23969	NA	#N/A	NA	NA	NA	NA	NA	817	syntenic	NA	NA	NA	NA	NA	NA	NA	NA	NA	NA	NA	NA	817	9.13498e-05	27.697	16.8531	0.278692	Y	Y
TraesCS4B02G263700	0.873668	1.24018	0.605061	1.34612	1.36145	1.44704	1.20512	1.53679	0.750113	0.795533	1.09226	1.74095	1.53762	1.14033	1.02122	0.681145	1.32203	1.05665	NA	#N/A	NA	NA	NA	NA	NA	817	syntenic	NA	NA	NA	NA	NA	NA	NA	NA	NA	NA	NA	NA	817	0.0112709	27.381	19.0083	0.267415	Y	NA
TraesCS4B02G124700	4.24919	5.34234	3.44954	7.96115	11.1025	8.63198	7.20273	5.18782	5.50167	4.82919	8.02121	7.27957	6.77718	6.84896	6.66378	6.56677	6.8838	9.29133	NA	#N/A	NA	NA	NA	NA	NA	824	non-syntenic	NA	NA	NA	NA	NA	SSF57997	NA	NA	NA	NA	NA	NA	824	0.00166497	27.2595	17.1489	0.273606	Y	Y
TraesCS4D02G153500	5.95777	12.3753	5.91394	14.1883	19.4606	18.6059	13.2483	11.3857	10.0131	7.71779	14.0119	14.7745	15.4601	13.219	15	11.6486	13.4556	22.7805	NA	#N/A	NA	NA	NA	NA	NA	824	non-syntenic	NA	NA	NA	NA	NA	SSF57997	NA	NA	NA	NA	NA	NA	824	0.0254073	27.5163	18.0395	0.291358	Y	NA
TraesCS4A02G145500	8.15205	16.4256	6.38016	14.7602	25.2846	18.9659	15.9695	12.0207	8.90164	7.03801	14.2313	14.8797	15.4748	13.8688	12.8113	10.5981	12.2879	20.2734	brown	W9	24.0219	22.6923	0.30253	Y	Y	824	non-syntenic	NA	NA	NA	NA	NA	SSF57997	NA	NA	NA	NA	NA	NA	824	0.0293278	27.8336	18.4138	0.327535	Y	NA
TraesCS7B02G207600	90.4828	64.6762	79.6647	89.0547	57.6361	31.862	26.7157	35.6359	45.8438	53.5562	53.8257	40.1259	30.7312	28.5962	29.82	37.2689	50.1697	53.8746	green	W5	32.2437	5.11021	0.346286	Y	Y	828	syntenic	NA	NA	NA	NA	NA	NA	NA	NA	NA	NA	NA	NA	828	0.0044119	31.7745	7.31757	0.342988	Y	Y
TraesCS7A02G307300	89.5373	66.5565	72.6252	94.9875	64.011	43.7485	38.6044	44.2562	60.036	62.4956	66.7944	44.1249	37.061	37.9328	42.5815	55.0671	59.6822	60.5072	green	W5	31.6342	4.43653	0.279781	Y	Y	828	syntenic	NA	NA	NA	NA	NA	NA	NA	NA	NA	NA	NA	NA	828	0.00631658	30.4506	8.11489	0.249554	Y	Y
TraesCS7D02G304100	122.209	157.763	112.596	124.345	95.927	77.2956	66.6519	83.7221	95.4934	84.833	92.0529	68.506	68.7916	74.7654	73.0904	87.6959	99.5032	118.786	NA	#N/A	31.9687	3.03492	0.203926	Y	NA	828	syntenic	NA	NA	NA	NA	NA	NA	NA	NA	NA	NA	NA	NA	828	0.0301696	31.5116	4.51144	0.226029	Y	NA
TraesCS3B02G034100	1.20102	0.820334	0.239976	0.415017	0.851325	1.83737	1.58483	0.123688	0.206463	0.026733	1.19811	0.504318	1.26176	0.407749	0.0564077	0.709656	1.03841	1.12475	NA	#N/A	NA	NA	NA	NA	NA	836	syntenic	AT1G23000		30.1435	NA	PF00403	SSF55008	IPR006121.HMA_dom;IPR036163.HMA_dom_sf	NA	NA	NA	NA	NA	836	8.58548e-05	23.3589	21.8237	0.584716	Y	Y
TraesCS3A02G048000	1.2624	0.975911	0.287643	0.642219	1.17146	1.90269	1.62959	0.178335	0.22426	0	1.28691	0.494537	1.42157	0.459554	0.0476043	0.619631	0.983489	1.04893	NA	#N/A	NA	NA	NA	NA	NA	836	syntenic	AT1G23000		30.1435	NA	PF00403	SSF55008	IPR006121.HMA_dom;IPR036163.HMA_dom_sf	NA	NA	NA	NA	NA	836	0.000695632	23.679	19.4325	0.60455	Y	Y
TraesCS3D02G031400	0.946812	0.600798	0.509358	0.531094	0.888354	1.54657	1.31517	0.229572	0.159321	0.034031	0.924851	0.323639	0.918225	0.345675	0.063377	0.603989	0.66254	0.613827	NA	#N/A	NA	NA	NA	NA	NA	836	syntenic	AT1G23000		30.1435	NA	PF00403	SSF55008	IPR006121.HMA_dom;IPR036163.HMA_dom_sf	NA	NA	NA	NA	NA	836	0.00989658	23.8196	19.4685	0.403124	Y	Y
TraesCS7D02G416800	24.2411	14.6832	37.3351	23.9565	7.8344	3.17194	2.29718	2.96459	17.1221	23.0534	13.7837	5.66045	2.43466	5.2078	8.62163	16.104	20.3383	9.97899	turquoise	W4	26.4527	9.62836	0.95795	Y	Y	847	syntenic	NA	NA	NA	NA	NA	NA	NA	NA	NA	NA	NA	NA	847	2.16583e-05	27.8254	8.49807	0.8793	Y	Y
TraesCS7B02G325100	14.1911	11.4729	33.0517	18.0935	4.78812	1.44744	0.770584	1.47135	11.7925	17.2811	8.44244	2.72662	1.0298	2.92876	4.36531	10.2874	12.2423	4.81879	turquoise	W4	26.5649	9.37283	1.16886	Y	Y	847	syntenic	NA	NA	NA	NA	NA	NA	NA	NA	NA	NA	NA	NA	847	3.22017e-05	27.6342	8.64366	1.0876	Y	Y
TraesCS7A02G424800	70.9704	26.3698	59.2631	33.8343	10.6931	3.38414	2.63515	3.98226	25.576	33.3257	19.7521	5.79794	2.50537	8.03099	12.3865	23.276	24.9064	10.9005	turquoise	W4	26.2367	9.78674	1.03254	Y	Y	847	syntenic	NA	NA	NA	NA	NA	NA	NA	NA	NA	NA	NA	NA	847	0.00501281	29.6096	6.16053	0.820514	Y	Y
TraesCS2D02G519600	2.55335	1.438	0.885404	1.19065	1.55831	3.58873	2.34741	0.453713	0.374565	0.0609437	2.32421	1.70716	2.72336	0.841398	0.0280613	1.40596	1.37968	2.3162	NA	#N/A	24.1677	20.8822	0.826101	Y	NA	867	syntenic	NA	NA	NA	NA	PF14547	SSF47699	IPR027923.Hydrophob_seed_dom;IPR036312.Bifun_inhib/LTP/seed_sf	NA	NA	NA	NA	NA	867	1.15335e-05	23.9174	20.8556	0.772653	Y	Y
TraesCS2A02G518000	4.5575	2.54004	2.21631	2.11067	3.15287	6.08105	5.25911	0.712928	0.640223	0.0578733	4.44152	3.23312	5.65632	1.58936	0.153455	2.62261	2.73281	3.64891	NA	#N/A	23.898	21.2165	0.845024	Y	NA	867	syntenic	NA	NA	NA	NA	NA	NA	NA	NA	NA	NA	NA	NA	867	5.95327e-05	23.9174	19.6506	0.718901	Y	Y
TraesCS2B02G546600	3.98132	2.10878	1.14851	1.06299	2.06033	4.56701	4.98168	0.887879	0.697562	0.127472	3.54147	2.66485	4.53743	2.46991	0.440567	2.90308	2.57504	2.85255	NA	#N/A	NA	NA	NA	NA	NA	867	syntenic	NA	NA	NA	NA	PF14547	SSF47699	IPR016140.Bifunc_inhib/LTP/seed_store;IPR027923.Hydrophob_seed_dom;IPR036312.Bifun_inhib/LTP/seed_sf	NA	NA	NA	NA	NA	867	0.000319372	23.679	22.2608	0.681274	Y	Y
TraesCS5A02G198300	1.55523	0.780663	0.450659	1.26106	1.27316	1.81757	1.379	0.944863	0.707403	0.655335	1.60788	2.35178	2.24755	0.90821	0.513168	1.2434	2.90793	2.26586	blue	W7	21.931	18.7574	0.319679	Y	Y	878	syntenic	NA	NA	NA	NA	NA	SSF47459	IPR011598.bHLH_dom;IPR036638.HLH_DNA-bd_sf	NA	NA	NA	NA	NA	878	1.41202e-06	23.6332	20.4763	0.563853	Y	Y
TraesCS5B02G197000	2.42816	0.891883	0.3842	1.20197	1.13463	2.53083	1.53409	0.57142	0.582441	0.316262	1.77115	1.53836	2.17809	0.841902	0.41934	1.09145	2.10583	1.91355	NA	#N/A	23.525	21.4136	0.608745	Y	NA	878	syntenic	NA	NA	NA	NA	NA	SSF47459	IPR011598.bHLH_dom;IPR036638.HLH_DNA-bd_sf	NA	NA	NA	NA	NA	878	1.15273e-05	23.3589	21.4973	0.654918	Y	Y
TraesCS5D02G204200	3.47741	0.895692	0.423138	1.405	1.95759	3.61816	2.45797	1.35941	0.971314	0.531024	2.53419	2.47793	4.20537	1.35853	0.869394	1.77122	6.14898	3.73769	NA	#N/A	NA	NA	NA	NA	NA	878	syntenic	NA	NA	NA	NA	NA	SSF47459	IPR011598.bHLH_dom;IPR036638.HLH_DNA-bd_sf	NA	NA	NA	NA	NA	878	0.000454297	23.1453	21.107	0.705801	Y	Y
TraesCS1D02G260700	11.539	10.3469	10.6281	17.9877	18.9123	17.0249	12.7646	8.74771	6.89413	9.1689	16.2319	19.255	15.0415	7.55567	6.18722	7.69317	9.37164	11.7335	blue	W7	27.914	16.7128	0.476529	Y	Y	881	syntenic	NA	NA	NA	NA	NA	NA	NA	NA	NA	NA	NA	NA	881	6.83004e-08	27.8966	16.7353	0.43085	Y	Y
TraesCS1B02G271300	3.81367	3.19381	3.04821	6.00204	6.70501	5.74812	3.83288	1.74933	1.82127	2.12774	5.28437	6.0567	4.84818	2.33042	1.64043	2.659	3.42154	4.94611	blue	W7	27.5806	16.4411	0.575544	Y	Y	881	syntenic	NA	NA	NA	NA	NA	NA	NA	NA	NA	NA	NA	NA	881	8.65114e-08	27.2595	16.6983	0.532196	Y	Y
TraesCS1A02G260700	11.8844	8.28604	7.9818	13.5749	12.3756	12.1603	9.02937	7.49049	7.66387	9.22277	14.1598	17.6535	13.2957	6.38379	5.96287	6.6304	10.6782	10.6444	blue	W7	28.8643	14.8152	0.443859	Y	Y	881	syntenic	NA	NA	NA	NA	NA	NA	NA	NA	NA	NA	NA	NA	881	6.79161e-05	26.5144	17.2834	0.357322	Y	Y
TraesCS3A02G381400	1.24762	1.40217	0.794345	2.67705	5.05271	5.8561	3.51584	2.34353	1.42755	1.5905	3.38863	7.28649	6.01433	2.05354	1.50958	1.15663	2.37638	5.26559	blue	W7	27.0012	18.289	0.77536	Y	Y	884	syntenic	AT5G64620	C/VIF2	36.1111	NA	PF04043	SSF101148	IPR006501.Pectinesterase_inhib_dom;IPR035513.Invertase/methylesterase_inhib	NA	NA	NA	NA	NA	884	1.08936e-08	27.076	18.0871	0.7807	Y	Y
TraesCS3B02G414100	1.96843	2.6382	1.24852	2.17048	3.32477	5.70823	4.12173	3.12345	1.44115	2.04212	3.0729	6.10616	7.46866	3.18185	2.45838	1.56495	2.87366	5.90217	blue	W7	26.5649	20.4986	0.642922	Y	Y	884	syntenic	AT5G64620	C/VIF2	36.6667	NA	PF04043	SSF101148	IPR006501.Pectinesterase_inhib_dom;IPR035513.Invertase/methylesterase_inhib	NA	NA	NA	NA	NA	884	2.61854e-06	26.5542	19.7568	0.611336	Y	Y
TraesCS3D02G374600	6.69605	19.0572	7.45654	16.9943	35.739	40.8965	33.435	20.9423	10.8847	10.6737	22.2517	43.6778	42.3225	18.6062	12.0589	8.72838	15.5013	35.1286	brown	W9	26.0961	20.4422	0.705786	Y	Y	884	syntenic	AT5G64620	C/VIF2	37.7778	NA	PF04043	SSF101148	IPR006501.Pectinesterase_inhib_dom;IPR035513.Invertase/methylesterase_inhib	NA	NA	NA	NA	NA	884	3.6017e-06	27.3224	18.7868	0.676465	Y	Y
TraesCS5A02G103400	4.78585	2.3563	4.44181	6.90344	5.42923	4.58321	3.75549	3.16813	2.96212	3.81416	6.03182	4.58334	4.46255	2.69576	2.92625	4.2053	6.20518	5.16161	green	W5	23.2672	18.878	0.345751	Y	Y	890	syntenic	NA	NA	NA	NA	PF15811	NA	IPR031632.SVIP	NA	NA	NA	NA	NA	890	0.000101102	25.0517	16.013	0.342072	Y	Y
TraesCS5D02G115200	1.53485	1.11313	1.88673	2.72121	2.20895	1.83432	1.35565	1.2865	1.66089	1.43485	2.14694	1.64868	1.50902	1.08263	1.25827	1.69122	2.44797	1.86966	NA	#N/A	24.6561	15.9745	0.262948	Y	NA	890	syntenic	NA	NA	NA	NA	PF15811	NA	IPR031632.SVIP	NA	NA	NA	NA	NA	890	0.000157653	26.1691	13.7275	0.30748	Y	Y
TraesCS5B02G107600	3.43872	1.95915	4.00121	5.29408	3.17674	4.14566	2.21275	2.46327	2.71639	2.89723	3.78558	2.75532	2.5788	1.97403	1.6985	3.18014	3.53509	3.16589	green	W5	29.6014	11.7596	0.196178	Y	Y	890	syntenic	NA	NA	NA	NA	PF15811	NA	IPR031632.SVIP	NA	NA	NA	NA	NA	890	0.0230944	26.7861	12.9833	0.284594	Y	NA
TraesCS3D02G030800	8.35918	4.45022	1.65497	1.08714	2.39315	3.39753	4.08911	3.54904	2.12258	1.59742	1.44375	2.41986	3.59113	3.08531	2.82364	1.50562	1.17436	2.16274	magenta	W2	26.2896	24.6912	0.460124	Y	Y	896	syntenic	AT5G17400	ER-ANT1	68.6274	NA	PF00153	SSF103506	IPR002067.Mit_carrier;IPR002113.ADT_eucaryote;IPR018108.Mitochondrial_sb/sol_carrier;IPR023395.Mt_carrier_dom_sf	NA	NA	NA	NA	NA	896	9.77527e-05	26.113	24.2243	0.569503	Y	Y
TraesCS3A02G048500	25.0366	11.3919	3.97961	1.84135	5.14948	8.78744	9.49239	9.69464	5.57677	4.12622	3.01398	5.30144	8.109	8.58305	7.38973	3.85833	2.6948	4.53324	magenta	W2	24.6561	2.2166	0.520061	Y	Y	896	syntenic	AT5G17400	ER-ANT1	68.9542	NA	PF00153	SSF103506	IPR002067.Mit_carrier;IPR002113.ADT_eucaryote;IPR018108.Mitochondrial_sb/sol_carrier;IPR023395.Mt_carrier_dom_sf	NA	NA	NA	NA	NA	896	0.000419317	26.2757	25.035	0.65155	Y	Y
TraesCS3B02G050500	54.4091	24.5598	11.5086	7.02681	14.5281	17.5515	19.4292	16.7458	11.9948	8.94111	8.2731	12.5345	15.9953	17.9742	15.2344	9.10164	7.28145	11.1196	magenta	W2	26.1327	25.3374	0.397257	Y	Y	896	syntenic	AT5G17400	ER-ANT1	68.9542	NA	PF00153	SSF103506	IPR002067.Mit_carrier;IPR002113.ADT_eucaryote;IPR018108.Mitochondrial_sb/sol_carrier;IPR023395.Mt_carrier_dom_sf	NA	NA	NA	NA	NA	896	0.00136732	26.1168	24.8197	0.521403	Y	Y
TraesCS4A02G110700	109.883	121.378	99.3408	145.871	145.278	167.202	159.737	161.551	118.816	121.166	159.009	221.461	197.554	127.117	119.097	98.7676	130.474	158.494	brown	W9	27.1211	18.7911	0.294685	Y	Y	905	syntenic	AT3G56010		33.8308	NA	NA	NA	NA	NA	NA	NA	NA	NA	905	0.000208239	27.076	18.8553	0.256137	Y	Y
TraesCS4D02G194400	103.036	104.738	85.1045	110.004	112.603	127.694	127.539	137.572	103.806	102.343	121.962	162.599	156.224	114.24	107.753	84.1078	114.728	136.977	brown	W9	26.7975	19.7649	0.225184	Y	Y	905	syntenic	AT3G56010		33.8308	NA	NA	NA	NA	NA	NA	NA	NA	NA	905	0.000413283	26.4992	19.6453	0.193888	Y	Y
TraesCS4B02G193400	135.284	155.016	106.861	149.959	150.573	168.818	180.443	195.304	135.921	134.788	161.661	212.955	221.687	165.261	146.299	113.434	154.442	187.263	brown	W9	26.4393	20.6839	0.242575	Y	Y	905	syntenic	AT3G56010		33.8308	NA	NA	NA	NA	NA	NA	NA	NA	NA	905	0.0010691	26.3851	20.6621	0.206547	Y	Y
TraesCS3B02G311100	0.907827	0.441363	0.403755	0.534935	0.563663	0.800631	0.78248	0.30009	0.124225	0.063036	0.91889	0.714018	0.644393	0.293738	0.127981	0.522058	1.08214	0.672853	black	W8	22.2422	21.8475	0.387329	Y	Y	915	syntenic	AT4G29310		53.7736	NA	PF06219	NA	IPR010410.DUF1005	NA	NA	NA	NA	NA	915	8.82494e-06	22.8796	21.0972	0.33579	Y	Y
TraesCS3A02G276900	1.06328	0.50039	0.461911	0.707391	0.800845	1.08576	0.85992	0.445142	0.106278	0.0248273	0.900209	0.843165	0.916528	0.364648	0.0834993	0.451478	1.00525	0.58905	black	W8	20.8809	2.96361	0.419513	Y	Y	915	syntenic	AT4G29310		54.2453	NA	PF06219	NA	IPR010410.DUF1005	NA	NA	NA	NA	NA	915	7.90555e-05	23.5852	21.1855	0.378564	Y	Y
TraesCS3D02G277100	0.640571	0.522599	0.322622	0.491513	0.569384	0.719963	0.617692	0.188081	0.101167	0.0399947	0.613225	0.447754	0.631287	0.188528	0.059618	0.348572	0.533989	0.443276	NA	#N/A	NA	NA	NA	NA	NA	915	syntenic	AT4G29310		54.4811	NA	PF06219	NA	IPR010410.DUF1005	NA	NA	NA	NA	NA	915	0.000362996	23.4031	22.2755	0.206576	Y	Y
TraesCS6A02G417300	0.151292	0.0326383	0.013538	0.030713	0.051904	0.118226	0.0798413	0.0518847	0.00717233	0.0146433	0.0829863	0.0993607	0.132778	0.0355733	0.00642767	0.0541017	0.173566	0.135042	NA	#N/A	22.4672	0.233699	0.058314	Y	Y	925	syntenic	AT1G60630		47.2393	NA	PF00069	SSF52058;SSF56112	IPR000719.Prot_kinase_dom;IPR011009.Kinase-like_dom_sf;IPR032675.LRR_dom_sf	NA	NA	NA	NA	NA	925	1.9519e-06	23.0101	22.1194	0.0602246	Y	Y
TraesCS6B02G472100	0.127894	0.0552053	0.0241617	0.046298	0.0906913	0.165946	0.115181	0.03511	0.0131277	0.002373	0.119703	0.057618	0.0913137	0.0188093	0	0.031193	0.064263	0.085636	NA	#N/A	23.2721	21.468	0.0482384	Y	NA	925	syntenic	AT1G10850		47.9638	NA	PF00069	SSF52058;SSF56112	IPR000719.Prot_kinase_dom;IPR011009.Kinase-like_dom_sf;IPR032675.LRR_dom_sf	NA	NA	NA	NA	NA	925	3.08188e-06	23.7253	19.2474	0.0554547	Y	Y
TraesCS6D02G402600	0.184399	0.0355983	0.0414927	0.115868	0.066371	0.105531	0.172428	0.036566	0.023204	0.0244957	0.164268	0.0918027	0.203886	0.0553147	0.005496	0.040833	0.0973023	0.152077	NA	#N/A	24.5522	20.577	0.0803949	Y	NA	925	syntenic	AT1G10850		47.6621	NA	PF00069;PF13855	SSF52058;SSF56112	IPR000719.Prot_kinase_dom;IPR001611.Leu-rich_rpt;IPR011009.Kinase-like_dom_sf;IPR032675.LRR_dom_sf	NA	NA	NA	NA	NA	925	0.0022407	24.2618	20.8763	0.0664462	Y	Y
TraesCS6A02G027900	39.9017	76.3802	85.1872	104.083	80.009	61.3517	43.8651	51.1309	75.1231	86.3927	85.7384	75.2766	56.0828	48.7409	57.5486	74.5503	80.9515	82.4401	green	W5	29.5913	10.2372	0.25557	Y	Y	929	syntenic	AT4G15440	CYP74B2	50.2604	NA	PF00067	SSF48264	IPR001128.Cyt_P450;IPR036396.Cyt_P450_sf	NA	NA	NA	NA	NA	929	1.29506e-09	27.381	11.9786	0.320501	Y	Y
TraesCS6B02G039500	8.06235	40.8267	51.9251	80.9058	49.6439	28.7542	18.0719	29.8496	50.2641	63.1896	61.0861	44.4301	36.1214	25.4269	31.0978	48.0394	53.4463	55.6115	green	W5	30.6852	7.60263	0.417342	Y	Y	929	syntenic	AT4G15440	CYP74B2	49.7396	NA	PF00067	SSF48264	IPR001128.Cyt_P450;IPR002403.Cyt_P450_E_grp-IV;IPR036396.Cyt_P450_sf	NA	NA	NA	NA	NA	929	9.11132e-09	27.1364	12.1914	0.504789	Y	Y
TraesCS6D02G031100	20.1699	64.1729	70.7549	112.403	114.719	85.7874	57.8978	55.3273	69.0404	82.1332	98.0811	98.4989	87.7041	47.778	54.9323	73.7125	79.7015	103.99	green	W5	28.8643	12.7597	0.304465	Y	Y	929	syntenic	AT4G15440	CYP74B2	49.7396	NA	PF00067	SSF48264	IPR036396.Cyt_P450_sf;IPR001128.Cyt_P450	NA	NA	NA	NA	NA	929	4.74989e-08	27.9574	14.1184	0.38571	Y	Y
TraesCS6B02G331700	122.375	103.4	93.5734	126.756	134.981	150.271	138.643	127.012	101.102	99.3898	129.454	143.911	144.596	128.001	115.518	99.5005	110.976	116.49	brown	W9	27.6349	19.7077	0.178536	Y	Y	940	syntenic	AT4G39710	PNSL4	53.917	NA	PF00254	SSF54534	IPR001179.PPIase_FKBP_dom	NA	NA	NA	NA	NA	940	2.62056e-09	27.3198	20.8736	0.186044	Y	Y
TraesCS6D02G282000	110.738	87.6373	80.32	109.817	108.327	117.953	106.229	94.0652	83.0834	85.7247	110.497	129.057	113.293	90.5344	83.4599	77.389	91.331	90.96	brown	W9	27.7146	17.3271	0.199233	Y	Y	940	syntenic	AT4G39710	PNSL4	54.8387	NA	PF00254	SSF54534	IPR001179.PPIase_FKBP_dom	NA	NA	NA	NA	NA	940	6.21799e-06	26.9578	18.8732	0.18224	Y	Y
TraesCS6A02G302500	113.141	86.9625	77.4265	109.839	115.928	118.481	107.397	87.2821	84.6692	83.1721	109.283	118.682	106.754	88.6105	81.059	75.7169	93.8166	95.3152	brown	W9	27.1211	17.8271	0.18444	Y	Y	940	syntenic	AT4G39710	PNSL4	54.8387	NA	PF00254	SSF54534	IPR001179.PPIase_FKBP_dom	NA	NA	NA	NA	NA	940	8.60757e-06	26.6665	18.3149	0.185862	Y	Y
TraesCS3D02G181600	13.6673	15.4854	15.0625	17.2583	17.9417	15.6295	14.4366	15.5204	14.4034	15.7171	19.1785	18.8486	16.5201	14.3881	14.9885	14.7771	17.2791	18.8898	blue	W7	27.9823	13.6582	0.135834	Y	Y	946	syntenic	AT5G27720	LSM4	86.0465	NA	PF01423	SSF50182	IPR001163.LSM_dom_euk/arc;IPR010920.LSM_dom_sf;IPR027141.LSm4/Sm_D1/D3;IPR034101.Lsm4	NA	NA	NA	NA	NA	946	3.62114e-07	27.8336	13.9341	0.12317	Y	Y
TraesCS3B02G205600	20.6162	21.3621	22.2514	25.0992	23.8879	19.4627	18.007	18.8825	19.1024	21.2285	25.1673	24.2372	21.8124	18.6314	20.399	20.9882	23.3509	24.3068	green	W5	28.4454	12.4459	0.126505	Y	Y	946	syntenic	AT5G27720	LSM4	86.0465	NA	PF01423	SSF50182	IPR001163.LSM_dom_euk/arc;IPR010920.LSM_dom_sf;IPR027141.LSm4/Sm_D1/D3;IPR034101.Lsm4	NA	NA	NA	NA	NA	946	7.87152e-07	28.5011	12.6985	0.128526	Y	Y
TraesCS3A02G175900	19.7941	22.4188	20.8344	26.9949	25.2365	23.5064	20.7431	22.776	20.5226	21.2584	27.2096	28.2375	26.6107	21.3429	20.4189	22.0015	26.3247	29.4358	blue	W7	26.8496	20.3005	0.0950295	Y	Y	946	syntenic	AT5G27720	LSM4	86.0465	NA	PF01423	SSF50182	IPR001163.LSM_dom_euk/arc;IPR010920.LSM_dom_sf;IPR027141.LSm4/Sm_D1/D3;IPR034101.Lsm4	NA	NA	NA	NA	NA	946	5.04147e-05	27.6997	15.1826	0.1422	Y	Y
TraesCS5A02G503900	78.2402	183.606	197.675	106.445	82.015	27.1703	20.2982	96.5488	192.2	186.262	91.2223	44.3592	41.0008	93.9074	183	215.29	186.471	105.497	turquoise	W4	26.5084	7.47745	0.798081	Y	Y	959	syntenic	NA	NA	NA	NA	NA	NA	NA	NA	NA	NA	NA	NA	959	4.17657e-09	27.076	8.66722	0.690958	Y	Y
TraesCS4B02G332800	56.0355	142.222	713.529	475.306	83.6671	17.2931	11.4472	74.2385	479.622	581.94	214.481	60.0588	39.5594	101.666	272.893	486.376	478.137	192.723	turquoise	W4	25.4055	10.0787	1.12831	Y	Y	959	syntenic	NA	NA	NA	NA	NA	NA	NA	NA	NA	NA	NA	NA	959	1.43168e-08	26.6665	8.18204	1.3032	Y	Y
TraesCS4D02G329500	17.6386	90.8456	220.085	133.005	82.6306	26.8093	13.3663	51.9648	186.147	201.172	97.68	29.7659	22.9037	51.3604	154.64	223.907	235.376	116.518	turquoise	W4	27.1823	7.91732	0.965952	Y	Y	959	syntenic	NA	NA	NA	NA	NA	NA	NA	NA	NA	NA	NA	NA	959	1.45e-08	26.7237	10.4692	0.831616	Y	Y
TraesCS7D02G445300	1.40692	5.62532	6.46991	8.77718	6.99021	3.56179	1.37143	1.47436	5.63705	5.30816	4.77371	3.59611	2.5894	2.14787	2.85366	5.07452	5.10756	4.9502	green	W5	28.805	7.74524	0.509785	Y	Y	985	syntenic	NA	NA	NA	NA	PF05553	NA	IPR008480.DUF761_pln	NA	NA	NA	NA	NA	985	5.03228e-05	26.7861	11.6855	0.594359	Y	Y
TraesCS7A02G456600	4.83397	10.2476	17.3826	19.0007	13.1561	5.24127	2.63279	2.08318	10.3986	10.7794	8.94641	5.75413	4.51056	4.33479	4.81257	10.0373	9.43613	9.20883	NA	#N/A	28.2879	8.15521	0.560279	Y	NA	985	syntenic	NA	NA	NA	NA	PF05553	NA	IPR008480.DUF761_pln	NA	NA	NA	NA	NA	985	5.18796e-05	26.9578	11.4003	0.665301	Y	Y
TraesCS7B02G357300	1.19761	5.85089	4.57536	6.30592	5.37209	2.19313	1.51597	1.6926	5.22981	4.26593	3.99375	2.96105	1.94564	2.45047	3.19221	5.27125	4.50647	5.45608	NA	#N/A	29.686	7.7878	0.378784	Y	NA	985	syntenic	NA	NA	NA	NA	PF05553	NA	IPR008480.DUF761_pln	NA	NA	NA	NA	NA	985	0.00105734	27.0165	11.7768	0.4631	Y	Y
TraesCS3B02G406300	2.44158	8.69317	9.97525	7.66129	5.91681	4.93781	3.56915	5.81347	6.99792	7.47225	5.1356	3.3228	3.26138	5.14424	6.58704	7.03479	7.50729	6.22153	turquoise	W4	28.97	5.39425	0.35502	Y	Y	1010	syntenic	NA	NA	NA	NA	NA	NA	NA	NA	NA	NA	NA	NA	1010	2.27646e-05	26.6665	8.91475	0.410734	Y	Y
TraesCS3D02G366800	2.5383	6.60106	10.3738	6.78381	4.23769	3.55177	3.1456	4.33556	6.31219	6.58652	3.93623	3.30557	2.73252	3.7096	4.96385	5.98146	5.49663	3.58314	turquoise	W4	26.5649	7.38681	0.424642	Y	Y	1010	syntenic	NA	NA	NA	NA	NA	NA	NA	NA	NA	NA	NA	NA	1010	2.74253e-05	25.2791	8.46764	0.483786	Y	Y
TraesCS3A02G374100	0.555079	5.09575	6.99026	3.79152	2.5812	1.91128	1.83417	3.8837	4.86886	5.40907	2.34484	1.98775	1.94776	3.11324	4.10531	3.88833	4.36216	3.03023	turquoise	W4	27.2443	6.26197	0.486607	Y	Y	1010	syntenic	NA	NA	NA	NA	NA	NA	NA	NA	NA	NA	NA	NA	1010	2.82379e-05	26.2757	7.7301	0.581805	Y	Y
TraesCS4A02G064800	1.26215	2.08076	3.70817	3.3871	3.19504	1.70625	1.09665	1.21232	2.72455	3.44324	2.59832	1.34936	1.08978	1.54024	2.12115	3.00747	3.2009	3.03219	turquoise	W4	29.1274	7.15802	0.47909	Y	Y	1039	syntenic	AT2G19130		42.9952	NA	PF00069;PF00954;PF01453;PF08276	SSF51110;SSF56112	IPR000719.Prot_kinase_dom;IPR000742.EGF-like_dom;IPR000858.S_locus_glycoprot_dom;IPR001480.Bulb-type_lectin_dom;IPR003609.Pan_app;IPR008271.Ser/Thr_kinase_AS;IPR011009.Kinase-like_dom_sf;IPR017441.Protein_kinase_ATP_BS;IPR024171.SRK-like_kinase;IPR036426.Bulb-type_lectin_dom_sf	NA	NA	NA	NA	NA	1039	1.14411e-07	26.5542	11.1878	0.517313	Y	Y
TraesCS4D02G241800	1.75151	4.71664	7.07461	6.10822	5.35022	3.29378	2.16385	2.31178	5.24038	5.99344	4.87322	2.64095	2.37334	3.26095	4.55398	5.47035	5.46009	5.50772	turquoise	W4	29.0372	7.17825	0.388436	Y	Y	1039	syntenic	AT2G19130		43.1159	NA	PF00069;PF00954;PF01453;PF08276	SSF51110;SSF56112	IPR000719.Prot_kinase_dom;IPR000742.EGF-like_dom;IPR000858.S_locus_glycoprot_dom;IPR001480.Bulb-type_lectin_dom;IPR003609.Pan_app;IPR008271.Ser/Thr_kinase_AS;IPR011009.Kinase-like_dom_sf;IPR017441.Protein_kinase_ATP_BS;IPR024171.SRK-like_kinase;IPR036426.Bulb-type_lectin_dom_sf	NA	NA	NA	NA	NA	1039	7.13587e-07	26.5542	11.1457	0.46077	Y	Y
TraesCS4B02G242200	1.50109	2.14671	4.03824	3.05112	2.73532	1.63106	1.20641	1.05664	2.77584	3.20541	2.5846	1.40077	1.31233	1.56664	2.25271	2.99452	2.93749	2.67321	turquoise	W4	25.8838	10.1002	0.456744	Y	Y	1039	syntenic	AT2G19130		43.3575	NA	PF00069;PF00954;PF01453;PF08276	SSF51110;SSF56112	IPR000719.Prot_kinase_dom;IPR000742.EGF-like_dom;IPR000858.S_locus_glycoprot_dom;IPR001480.Bulb-type_lectin_dom;IPR003609.Pan_app;IPR008271.Ser/Thr_kinase_AS;IPR011009.Kinase-like_dom_sf;IPR017441.Protein_kinase_ATP_BS;IPR024171.SRK-like_kinase;IPR036426.Bulb-type_lectin_dom_sf	NA	NA	NA	NA	NA	1039	7.69497e-07	26.61	11.1364	0.457743	Y	Y
TraesCS1D02G188800	0.470898	0.106752	0.175858	0.20637	0.16133	0.394352	0.271909	0.147399	0.095046	0.0807553	0.282187	0.341515	0.395071	0.149145	0.0859283	0.186025	0.39993	0.335086	NA	#N/A	21.643	1.44589	0.1393	Y	Y	1043	syntenic	NA	NA	NA	NA	NA	NA	NA	NA	NA	NA	NA	NA	1043	0.000294197	23.272	21.635	0.140812	Y	Y
TraesCS1A02G187800	0.36706	0.23693	0.0649657	0.191211	0.1293	0.267897	0.289232	0.306548	0.188508	0.128987	0.323075	0.365529	0.397055	0.133233	0.138837	0.0837843	0.492158	0.380868	NA	#N/A	20.6945	4.02739	0.144117	Y	NA	1043	syntenic	NA	NA	NA	NA	NA	NA	NA	NA	NA	NA	NA	NA	1043	0.00128764	22.9213	21.8117	0.12986	Y	Y
TraesCS1B02G195600	0.582508	0.197142	0.164783	0.33542	0.234628	0.344149	0.365111	0.178462	0.162843	0.139607	0.404448	0.413949	0.604414	0.253472	0.107422	0.234614	0.711401	0.423533	NA	#N/A	23.1002	21.955	0.18356	Y	NA	1043	syntenic	NA	NA	NA	NA	NA	NA	NA	NA	NA	NA	NA	NA	1043	0.0013131	23.1453	21.8783	0.165105	Y	Y
TraesCS4B02G297000	4.21867	3.2516	1.62899	2.77007	2.63063	3.24174	3.5891	2.55839	2.12825	1.60335	2.64773	2.80948	4.08595	2.21905	2.10902	3.7773	3.9593	5.38919	NA	#N/A	22.3167	1.58101	0.320823	Y	NA	1045	syntenic	NA	NA	NA	tify	PF06200;PF09425	NA	IPR010399.Tify_dom;IPR018467.CCT_CS;IPR040390.TIFY/JAZ	NA	NA	NA	NA	NA	1045	0.00284264	22.8796	22.5759	0.320386	Y	Y
TraesCS4A02G007900	3.08951	2.2679	0.576935	1.33293	1.60884	2.18196	3.23572	1.85991	1.53587	0.864487	1.80453	1.84555	3.22411	1.75943	1.63167	3.48968	3.20794	5.18744	NA	#N/A	NA	NA	NA	NA	NA	1045	syntenic	NA	NA	NA	tify	PF06200;PF09425	NA	IPR010399.Tify_dom;IPR018467.CCT_CS;IPR040390.TIFY/JAZ	NA	NA	NA	NA	NA	1045	0.0198027	22.9636	0.622924	0.420423	Y	NA
TraesCS4D02G295900	6.31055	4.45772	2.04862	4.41265	4.80379	4.52174	5.3923	4.78541	4.01703	2.62585	5.371	5.14746	7.10674	3.97378	4.11328	6.2978	6.80046	11.3385	NA	#N/A	NA	NA	NA	NA	NA	1045	syntenic	NA	NA	NA	tify	PF06200;PF09425	NA	IPR010399.Tify_dom;IPR018467.CCT_CS;IPR040390.TIFY/JAZ	NA	NA	NA	NA	NA	1045	0.0205762	23.1453	22.0994	0.320152	Y	NA
TraesCS4B02G052800	1.1375	0.735025	0.808141	1.20428	1.52547	1.15289	1.0083	0.759414	0.755376	0.775427	1.071	1.01882	0.851642	0.874023	0.666754	1.0788	1.04789	1.39521	NA	#N/A	NA	NA	NA	NA	NA	1047	syntenic	NA	NA	NA	NA	PF04601	SSF50405	IPR007679.DUF569;IPR008999.Actin-crosslinking	NA	NA	NA	NA	NA	1047	0.00238094	25.5947	16.6786	0.257196	Y	Y
TraesCS4A02G262100	1.0785	0.63383	0.787656	1.09275	1.30532	1.37964	0.970365	0.827092	0.675588	0.703477	0.847233	0.85295	0.831711	0.679462	0.680979	0.697722	0.790124	0.95571	blue	W7	23.1425	21.8405	0.129296	Y	Y	1047	syntenic	NA	NA	NA	NA	PF04601	SSF50405	IPR007679.DUF569;IPR008999.Actin-crosslinking	NA	NA	NA	NA	NA	1047	0.00294673	26.0339	17.9078	0.224219	Y	Y
TraesCS4D02G053000	0.413035	0.32043	0.30326	0.469847	0.772387	0.778663	0.586468	0.40703	0.398925	0.336509	0.473786	0.50323	0.36672	0.437641	0.413098	0.513299	0.458482	0.686672	NA	#N/A	NA	NA	NA	NA	NA	1047	syntenic	NA	NA	NA	NA	PF04601	SSF50405	IPR007679.DUF569;IPR008999.Actin-crosslinking	NA	NA	NA	NA	NA	1047	0.0145365	24.6731	19.8753	0.131315	Y	NA
TraesCS3B02G201700	5.93476	2.29073	0.759132	2.89241	1.95807	5.44699	5.04884	1.30272	0.69159	0.849896	4.53652	2.21818	5.10902	1.71746	0.525022	1.15406	6.57694	5.56663	NA	#N/A	22.8174	22.2126	0.820406	Y	NA	1054	syntenic	NA	NA	NA	NA	PF17352	NA	IPR035322.MFS18	NA	NA	NA	NA	NA	1054	3.53107e-05	23.104	22.2354	0.760701	Y	Y
TraesCS3D02G177100	9.79154	3.50099	2.19626	4.10525	4.18333	10.3443	8.05919	1.34064	0.83062	0.432335	8.42873	4.29529	7.29824	2.10115	0.659352	2.02014	9.78346	5.81803	NA	#N/A	NA	NA	NA	NA	NA	1054	syntenic	NA	NA	NA	NA	PF17352	NA	IPR035322.MFS18	NA	NA	NA	NA	NA	1054	4.98084e-05	23.18	21.8265	0.797765	Y	Y
TraesCS3A02G164300	4.50371	1.63958	0.257312	1.31582	0.85792	5.65553	5.04892	0.204164	0.140073	0	4.437	1.63957	3.59063	0.720255	0.0602553	0.670998	5.25743	3.54471	NA	#N/A	NA	NA	NA	NA	NA	1054	syntenic	NA	NA	NA	NA	PF17352	NA	IPR035322.MFS18	NA	NA	NA	NA	NA	1054	0.000180315	23.0101	22.1997	1.03416	Y	Y
TraesCS3D02G232800	11.5211	8.02648	3.41631	4.88396	8.24049	9.86124	11.3055	9.68646	6.27734	5.39623	5.91201	8.07398	10.6358	10.1373	8.46341	6.18311	6.0661	7.65995	brown	W9	26.2896	24.2604	0.336692	Y	Y	1058	syntenic	AT1G28650		42.8571	NA	PF00657	SSF52266	IPR001087.GDSL;IPR035669.SGNH_plant_lipase-like;IPR036514.SGNH_hydro_sf	NA	NA	NA	NA	NA	1058	1.46476e-09	26.7237	23.7992	0.379625	Y	Y
TraesCS3B02G250200	18.4942	14.5503	6.59624	6.90168	10.1555	11.5923	16.2239	14.5279	9.23042	8.72129	7.35709	9.23099	13.0126	14.5901	12.4129	9.78717	8.42751	9.02326	magenta	W2	28.567	23.9066	0.313062	Y	Y	1058	syntenic	AT1G28650		42.5974	NA	PF00657	SSF52266	IPR001087.GDSL;IPR035669.SGNH_plant_lipase-like;IPR036514.SGNH_hydro_sf	NA	NA	NA	NA	NA	1058	5.95096e-07	27.1364	25.0478	0.363109	Y	Y
TraesCS3A02G219800	12.1901	14.2392	6.21567	7.30579	11.6687	12.459	12.8555	15.7077	10.0457	9.56052	8.58213	10.2561	12.5193	15.9895	14.195	10.4397	9.23127	10.1016	grey60	W1	27.7981	25.5437	0.267546	Y	Y	1058	syntenic	AT1G28650		43.1169	NA	PF00657	SSF52266	IPR001087.GDSL;IPR035669.SGNH_plant_lipase-like;IPR036514.SGNH_hydro_sf	NA	NA	NA	NA	NA	1058	2.24325e-06	27.8254	25.0143	0.276922	Y	Y
TraesCS6A02G227000	12.0336	12.2495	12.0425	15.5511	17.2682	17.0016	15.6631	15.3818	10.3703	12.5783	18.8817	20.9567	17.4576	11.2455	11.3857	11.3194	11.6544	16.3492	brown	W9	27.0608	17.6461	0.296557	Y	Y	1066	syntenic	NA	NA	NA	NA	NA	NA	NA	NA	NA	NA	NA	NA	1066	4.29253e-05	27.443	17.3395	0.255767	Y	Y
TraesCS6B02G254700	3.62634	3.58804	3.10188	4.53801	4.68738	4.91392	4.53097	4.45446	2.7751	3.2898	5.26523	5.79358	5.31143	3.27667	3.08186	3.11696	2.94805	4.37981	brown	W9	27.3709	17.5805	0.319274	Y	Y	1066	syntenic	NA	NA	NA	NA	NA	NA	NA	NA	NA	NA	NA	NA	1066	4.80618e-05	27.3198	18.4318	0.273023	Y	Y
TraesCS6D02G208000	5.87386	6.76472	6.64739	7.45169	8.03437	8.79	7.92821	8.1262	5.28124	6.94443	8.5445	10.5957	9.71894	6.05773	6.08472	6.60543	6.42192	8.95134	brown	W9	27.0447	17.8684	0.261775	Y	Y	1066	syntenic	NA	NA	NA	NA	NA	NA	NA	NA	NA	NA	NA	NA	1066	0.000970728	27.4508	17.6482	0.21246	Y	Y
TraesCS3B02G409300	150.963	190.986	633.27	196.706	25.8765	8.98593	8.36626	19.3324	235.439	308.439	111.836	27.6431	17.7594	44.9209	102.072	279.071	209.439	58.3048	turquoise	W4	26.2612	9.44414	1.2913	Y	Y	1068	syntenic	NA	NA	NA	NA	NA	NA	IPR040414.CID1/CID2	NA	NA	NA	NA	NA	1068	1.84271e-06	27.2595	7.58321	1.38855	Y	Y
TraesCS3A02G376800	107.765	106.495	313.605	121.515	20.6674	9.50464	8.43046	16.8343	125.267	157.8	70.6422	24.0865	19.377	32.9085	63.0549	144.784	128.895	49.0169	turquoise	W4	26.5649	9.15048	1.07147	Y	Y	1068	syntenic	NA	NA	NA	NA	NA	NA	IPR040414.CID1/CID2	NA	NA	NA	NA	NA	1068	2.74096e-06	27.5695	7.53573	1.16829	Y	Y
TraesCS3D02G369800	152.382	119.205	378.124	156.218	24.9123	11.6807	10.8947	21.6877	150.738	191.854	85.118	29.2952	22.3392	39.2676	74.2619	179.908	163.411	61.3179	turquoise	W4	26.6221	9.06765	1.07932	Y	Y	1068	syntenic	NA	NA	NA	NA	NA	NA	IPR040414.CID1/CID2	NA	NA	NA	NA	NA	1068	8.32193e-06	27.6342	7.46457	1.14775	Y	Y
TraesCS3B02G120700	9.6568	7.48441	8.14962	9.5099	15.9094	19.4776	17.3119	16.5089	4.28741	4.09405	10.7074	11.4742	13.9985	9.49528	3.71715	9.00223	8.61763	8.4626	NA	#N/A	NA	NA	NA	NA	NA	1084	syntenic	AT5G03170	FLA11	49.5935	NA	PF02469	SSF82153	IPR000782.FAS1_domain;IPR036378.FAS1_dom_sf	NA	NA	NA	NA	NA	1084	0.00396139	27.0832	21.5061	0.423602	Y	Y
TraesCS3D02G105500	14.7821	12.2313	14.7936	15.9282	26.1015	31.6008	24.0996	28.7604	11.309	11.0766	17.5663	20.9979	22.5852	17.7765	9.75955	17.8919	16.684	14.9448	NA	#N/A	NA	NA	NA	NA	NA	1084	syntenic	AT5G03170	FLA11	48.374	NA	PF02469	SSF82153	IPR000782.FAS1_domain;IPR036378.FAS1_dom_sf	NA	NA	NA	NA	NA	1084	0.0173255	29.0304	21.016	0.302121	Y	NA
TraesCS3A02G103100	19.9235	20.4186	21.2194	21.7985	40.5211	50.9271	39.3601	49.8721	21.1447	23.391	27.1252	34.202	38.7146	29.1207	19.8699	26.2763	25.5061	25.6527	NA	#N/A	NA	NA	NA	NA	NA	1084	syntenic	AT5G03170	FLA11	48.7805	NA	PF02469	SSF82153	IPR000782.FAS1_domain;IPR036378.FAS1_dom_sf	NA	NA	NA	NA	NA	1084	0.0189469	27.8254	21.3135	0.319943	Y	NA
TraesCS4A02G066500	2.43606	12.6338	39.9255	44.7656	10.6984	6.21153	2.60539	8.36609	27.8426	33.1976	26.2135	10.5678	7.20367	8.68862	14.7932	29.7356	39.215	20.1462	turquoise	W4	27.1211	8.86117	0.854249	Y	Y	1114	syntenic	NA	NA	NA	NA	NA	NA	NA	NA	NA	NA	NA	NA	1114	1.4251e-07	26.9	10.651	0.930581	Y	Y
TraesCS4D02G243400	3.61081	15.0322	91.8217	105.951	23.7902	13.3441	6.62745	13.8002	51.5528	69.1323	56.5038	24.4759	13.6251	14.3394	28.9485	64.6349	92.867	45.0942	turquoise	W4	26.7984	9.47064	0.88793	Y	Y	1114	syntenic	NA	NA	NA	NA	NA	NA	NA	NA	NA	NA	NA	NA	1114	6.35108e-07	26.7817	11.0769	1.00698	Y	Y
TraesCS4B02G244100	2.75895	18.757	104.796	125.947	27.8812	12.3063	5.08441	15.4651	57.8194	83.5917	62.985	26.076	13.8528	15.7517	32.9461	70.7175	91.5612	48.1258	turquoise	W4	27.3051	8.74429	0.924464	Y	Y	1114	syntenic	NA	NA	NA	NA	NA	NA	NA	NA	NA	NA	NA	NA	1114	6.40639e-07	26.7237	11.1744	1.03817	Y	Y
TraesCS6B02G152000	35.0012	26.6842	35.0824	43.5699	44.9564	54.3866	47.6624	38.9832	30.6114	30.1412	49.2243	48.6811	49.3682	39.3862	32.0419	39.3592	42.5763	43.5188	black	W8	25.9721	19.4647	0.211017	Y	Y	1124	syntenic	NA	NA	NA	NA	NA	NA	IPR040299.RF2K-like	NA	NA	NA	NA	NA	1124	3.34276e-06	27.076	18.2889	0.228142	Y	Y
TraesCS6A02G123900	20.7101	13.893	20.0241	28.2669	23.3783	29.716	27.282	22.2648	19.3222	18.8659	33.0767	31.6594	31.1532	22.9305	18.4867	25.9843	30.2227	25.9363	NA	#N/A	23.9141	22.132	0.186231	Y	NA	1124	syntenic	NA	NA	NA	NA	NA	NA	IPR040299.RF2K-like	NA	NA	NA	NA	NA	1124	0.00448733	26.7911	18.2778	0.214314	Y	Y
TraesCS6D02G114200	21.5693	11.6476	19.5032	27.255	22.9121	28.0115	26.3479	16.8901	13.3102	10.5468	30.2914	25.7678	29.8258	20.4326	12.384	23.5042	25.5049	21.0406	NA	#N/A	NA	NA	NA	NA	NA	1124	syntenic	NA	NA	NA	NA	NA	NA	IPR040299.RF2K-like	NA	NA	NA	NA	NA	1124	0.0191024	27.0215	18.6156	0.285726	Y	NA
TraesCS3A02G308600	2.94989	4.06538	3.09242	6.1818	9.08846	11.3985	9.04184	9.71007	5.61538	5.43906	8.54717	13.3375	15.3092	7.7991	6.73058	5.71057	9.01471	12.8078	blue	W7	25.7245	21.6225	0.41578	Y	Y	1154	syntenic	NA	NA	NA	NA	NA	NA	NA	NA	NA	NA	NA	NA	1154	6.36292e-05	27.0165	19.1825	0.450255	Y	Y
TraesCS3B02G151600	6.99415	18.5616	7.56587	17.817	29.1775	40.4368	44.3784	38.9064	21.8027	17.7677	28.5825	50.3799	66.8381	36.9373	27.9337	19.9181	28.3354	54.1418	brown	W9	25.2178	22.4373	0.537002	Y	Y	1154	syntenic	NA	NA	NA	NA	NA	NA	NA	NA	NA	NA	NA	NA	1154	0.000384546	27.0165	20.3561	0.518113	Y	Y
TraesCS3D02G133900	9.56004	18.1376	10.1771	34.4704	38.0052	38.5467	29.4229	37.7257	25.0237	26.4272	48.6979	66.5522	63.1524	31.4379	30.5907	28.3331	43.7372	63.0234	blue	W7	28.0605	16.8406	0.424658	Y	Y	1154	syntenic	NA	NA	NA	NA	NA	NA	NA	NA	NA	NA	NA	NA	1154	0.000467945	27.1364	17.8318	0.422843	Y	Y
TraesCS5A02G277500	63.9019	30.1669	42.8978	35.7911	17.5787	9.94445	11.7811	18.0694	34.6898	36.5111	28.983	16.4313	12.3073	22.5179	26.2418	31.0142	34.5631	20.9796	turquoise	W4	26.0961	9.70067	0.479941	Y	Y	1161	syntenic	NA	NA	NA	NA	NA	NA	NA	NA	NA	NA	NA	NA	1161	0.000972092	29.461	5.49484	0.466069	Y	Y
TraesCS5B02G277200	52.7561	21.0287	38.5625	24.3823	12.585	8.09486	8.07261	11.001	20.8351	23.5813	18.1981	11.0406	7.80113	13.1653	15.1411	22.1529	25.2816	15.8307	turquoise	W4	26.6221	9.12693	0.499877	Y	Y	1161	syntenic	NA	NA	NA	NA	NA	NA	NA	NA	NA	NA	NA	NA	1161	0.00211348	29.9346	5.35529	0.508007	Y	Y
TraesCS5D02G284800	57.5538	22.5056	43.2507	29.7567	13.9333	6.9355	6.70245	9.51791	25.3222	27.4163	21.7678	12.0763	8.23003	13.5247	17.5754	24.942	27.5406	15.874	turquoise	W4	26.4527	9.51205	0.586439	Y	Y	1161	syntenic	NA	NA	NA	NA	NA	NA	NA	NA	NA	NA	NA	NA	1161	0.00382204	29.2266	7.03744	0.517169	Y	Y
TraesCS5D02G366300	10.0495	11.7711	13.9343	18.4653	17.5115	18.0906	13.3171	12.766	13.6699	13.9834	20.7147	21.9722	17.0876	12.2927	12.0187	12.5146	16.7442	19.1651	blue	W7	28.49	14.9284	0.282443	Y	Y	1162	syntenic	NA	NA	NA	NA	NA	NA	NA	NA	NA	NA	NA	NA	1162	7.80113e-09	27.6342	15.7024	0.27333	Y	Y
TraesCS5A02G357200	14.691	15.6776	17.8385	26.3824	24.0221	25.1276	20.2832	18.1326	16.712	16.5584	26.8884	29.0521	22.268	16.5408	13.6601	16.8035	19.3052	21.7989	blue	W7	26.5811	17.7496	0.285998	Y	Y	1162	syntenic	NA	NA	NA	NA	NA	NA	NA	NA	NA	NA	NA	NA	1162	4.61111e-07	27.697	16.048	0.281479	Y	Y
TraesCS5B02G359700	7.45732	8.55298	9.97075	14.9126	13.5585	12.7618	10.6664	10.9185	9.69084	9.86848	15.7727	15.4625	12.292	8.95107	8.53974	8.57955	10.464	13.0351	blue	W7	27.7146	15.8401	0.277525	Y	Y	1162	syntenic	NA	NA	NA	NA	NA	NA	NA	NA	NA	NA	NA	NA	1162	1.83286e-06	28.2927	15.0922	0.276539	Y	Y
TraesCS6A02G187600	31.3079	33.1983	33.3292	32.4949	29.6875	22.8691	19.4793	22.0865	35.0568	41.1736	33.6767	26.0309	19.0411	24.1368	29.9253	36.3682	35.2348	32.4132	turquoise	W4	25.1391	11.1684	0.321845	Y	Y	1164	syntenic	NA	NA	NA	NA	PF12023	NA	IPR021899.DUF3511	NA	NA	NA	NA	NA	1164	3.7757e-10	27.6997	8.79502	0.267713	Y	Y
TraesCS6D02G178600	25.7203	27.8935	46.8077	33.8705	25.2524	18.1757	17.1838	21.8502	39.7786	48.5871	29.4767	21.7618	16.0308	24.8753	29.8923	42.6966	37.7058	28.7902	turquoise	W4	26.5649	9.08989	0.463677	Y	Y	1164	syntenic	NA	NA	NA	NA	PF12023	NA	IPR021899.DUF3511	NA	NA	NA	NA	NA	1164	1.31793e-08	26.7237	8.09453	0.458096	Y	Y
TraesCS6B02G217000	28.275	33.596	41.8002	36.5618	28.5032	21.0036	19.1636	24.8811	43.5614	48.3461	35.7458	25.2908	20.9574	28.093	32.5449	43.0416	41.8312	35.3513	turquoise	W4	26.7388	8.98904	0.387493	Y	Y	1164	syntenic	NA	NA	NA	NA	PF12023	NA	IPR021899.DUF3511	NA	NA	NA	NA	NA	1164	1.48006e-08	27.6502	7.78479	0.366393	Y	Y
TraesCS5A02G165600	12.121	17.0843	12.2092	16.3292	19.4977	17.7795	15.1156	14.6776	12.0664	13.2822	17.3239	20.846	17.9449	12.5913	12.3353	11.727	12.3024	15.6541	brown	W9	27.5862	17.2963	0.247291	Y	Y	1176	syntenic	NA	NA	NA	NA	NA	NA	NA	NA	NA	NA	NA	NA	1176	3.08954e-05	28.0249	16.8696	0.213201	Y	Y
TraesCS5B02G162700	6.46341	8.26815	6.10244	8.17866	9.14409	8.45496	7.48792	6.21621	5.34578	6.15821	8.86836	9.6557	8.48634	5.55711	5.31583	5.74423	5.93647	7.2736	blue	W7	27.9823	16.6824	0.279236	Y	Y	1176	syntenic	NA	NA	NA	NA	NA	NA	NA	NA	NA	NA	NA	NA	1176	0.00024424	27.8337	16.903	0.22381	Y	Y
TraesCS5D02G169800	12.2744	15.4412	11.073	17.1715	18.3947	15.1488	11.8167	12.3169	11.6343	12.5275	17.9184	17.4403	14.7964	10.1538	10.125	11.823	11.3403	13.419	blue	W7	32.8726	9.5009	0.221781	Y	Y	1176	syntenic	NA	NA	NA	NA	NA	NA	NA	NA	NA	NA	NA	NA	1176	0.00311268	28.8587	14.1439	0.209144	Y	Y
TraesCS3D02G038400	1.79764	1.38875	1.53185	2.26956	2.37403	3.16872	3.19936	1.74135	1.30356	1.34369	2.86062	2.93237	3.38658	1.53762	1.54404	1.74599	2.23315	1.93299	NA	#N/A	23.4837	20.7732	0.395587	Y	NA	1183	syntenic	NA	NA	NA	NA	NA	NA	NA	NA	NA	NA	NA	NA	1183	5.13855e-05	28.3032	18.4672	0.352681	Y	Y
TraesCS3B02G041800	2.17533	1.4909	2.09613	2.64658	2.97027	3.49378	3.57941	2.26558	1.42445	1.03473	2.46455	3.14452	2.76541	1.7512	1.10857	1.91661	1.81807	2.27455	brown	W9	24.0473	21.7157	0.428595	Y	Y	1183	syntenic	NA	NA	NA	NA	NA	NA	NA	NA	NA	NA	NA	NA	1183	9.81706e-05	26.8426	19.4202	0.381373	Y	Y
TraesCS3A02G041900	1.12903	1.02804	1.09895	1.65991	1.70136	1.92962	1.79602	1.35877	0.896518	0.816644	1.91063	1.7105	1.58173	0.871084	0.82225	1.06126	1.36426	1.28892	NA	#N/A	22.0434	1.65514	0.316201	Y	NA	1183	syntenic	NA	NA	NA	NA	NA	NA	NA	NA	NA	NA	NA	NA	1183	0.000714369	26.61	18.1441	0.325797	Y	Y
TraesCS5D02G180200	1.51963	1.46875	0.747336	1.60587	1.87135	2.07808	1.91831	1.55424	1.09514	1.30109	2.06416	2.57621	2.12133	1.80851	0.978036	1.15574	1.21338	1.70073	brown	W9	27.7146	17.5315	0.392721	Y	Y	1190	syntenic	NA	NA	NA	NA	NA	NA	NA	NA	NA	NA	NA	NA	1190	4.9203e-07	27.0165	19.0162	0.355279	Y	Y
TraesCS5B02G173200	1.08506	1.06581	1.27264	1.62353	1.88396	2.1152	1.82301	1.33318	0.988853	1.00961	1.91391	1.45163	1.80016	1.37695	1.0403	1.30156	1.30546	1.51972	NA	#N/A	24.5522	21.2571	0.23845	Y	NA	1190	syntenic	NA	NA	NA	NA	NA	NA	NA	NA	NA	NA	NA	NA	1190	6.97782e-05	27.8909	17.9304	0.278616	Y	Y
TraesCS5A02G176700	1.77171	1.39283	1.63759	2.30058	2.32009	2.66153	2.1161	1.80495	1.29246	1.18481	2.6413	2.13706	2.30783	1.48022	1.28785	1.71463	1.97755	1.61756	NA	#N/A	NA	NA	NA	NA	NA	1190	syntenic	NA	NA	NA	NA	NA	NA	NA	NA	NA	NA	NA	NA	1190	0.00270644	26.9578	17.7349	0.264255	Y	Y
TraesCS2B02G282000	10.7341	7.20272	5.76049	11.7421	17.4175	18.7105	15.1189	10.5714	7.01767	5.55344	18.241	14.099	16.1887	11.9331	7.12901	13.8437	22.4934	21.3005	black	W8	22.8174	21.4671	0.423838	Y	Y	1196	syntenic	NA	NA	NA	NA	PF03018	NA	IPR004265.Dirigent	NA	NA	NA	NA	NA	1196	1.2882e-05	23.9648	20.1543	0.429882	Y	Y
TraesCS2D02G263600	9.08926	5.54898	4.11165	6.73835	8.84826	11.9964	9.53841	6.7859	4.40508	2.92964	9.72637	7.36435	10.3402	7.61684	4.83824	8.18327	12.5533	11.7146	NA	#N/A	NA	NA	NA	NA	NA	1196	syntenic	NA	NA	NA	NA	PF03018	NA	IPR004265.Dirigent	NA	NA	NA	NA	NA	1196	0.000106733	23.679	20.9901	0.387638	Y	Y
TraesCS2A02G259900	8.20062	5.37592	3.02695	5.00695	6.96473	11.3115	10.9246	6.41174	3.2372	1.96959	8.13006	5.56291	9.72889	7.28702	3.34225	7.24493	12.8436	8.50012	NA	#N/A	NA	NA	NA	NA	NA	1196	syntenic	NA	NA	NA	NA	PF03018	NA	IPR004265.Dirigent	NA	NA	NA	NA	NA	1196	0.00490005	23.4037	22.1322	0.431215	Y	Y
TraesCS3A02G146500	56.3953	44.1725	193.682	134.352	45.2678	18.8884	10.9982	12.2527	73.9256	111.116	74.6835	35.2897	19.2643	20.39	34.9563	89.8158	116.547	58.819	turquoise	W4	26.4527	10.654	0.911002	Y	Y	1197	syntenic	NA	NA	NA	NA	NA	NA	NA	NA	NA	NA	NA	NA	1197	9.47615e-07	27.381	10.4461	0.925822	Y	Y
TraesCS3B02G173800	128.802	94.1561	343.237	184.674	39.408	8.93277	5.57913	6.03181	117.498	182.679	92.2631	25.2666	12.5121	21.5131	45.5292	144.344	150.597	47.3884	turquoise	W4	26.2612	9.79671	1.25374	Y	Y	1197	syntenic	NA	NA	NA	NA	NA	NA	NA	NA	NA	NA	NA	NA	1197	3.01478e-06	27.5058	8.85135	1.18745	Y	Y
TraesCS3D02G155300	368.299	217.889	486.876	289.193	81.7953	22.8598	17.9025	24.8311	197.451	263.694	169.701	62.6505	32.7699	52.4728	97.511	224.19	250.411	112.458	turquoise	W4	26.2896	9.93845	1.00742	Y	Y	1197	syntenic	NA	NA	NA	NA	NA	NA	NA	NA	NA	NA	NA	NA	1197	0.000108268	28.2927	8.26773	0.891312	Y	Y
TraesCS7D02G311300	861.79	919.998	949.515	1012.43	806.332	805.61	788.43	851.876	977.491	1022.36	1015.17	1059.66	890.208	897.822	936.96	862.811	1147.16	988.095	NA	#N/A	NA	NA	NA	NA	NA	1245	syntenic	AT1G67740	PSBY	49.2063	NA	PF06298	NA	IPR009388.PSII_PsbY	NA	NA	NA	NA	NA	1245	0.00214258	29.0857	9.79653	0.100494	Y	Y
TraesCS7B02G215000	581.693	636.244	649.118	696.105	577.282	590.693	589.399	618.498	667.429	697.462	688.561	784.707	687.025	599.667	623.391	625.317	757.598	671.794	NA	#N/A	NA	NA	NA	NA	NA	1245	syntenic	AT1G67740	PSBY	48.1481	NA	PF06298	NA	IPR009388.PSII_PsbY;IPR038760.PsbY_plant	NA	NA	NA	NA	NA	1245	0.0158244	30.11	9.65309	0.0838134	Y	NA
TraesCS7A02G314100	755.606	773.428	809.576	860.865	704.96	722.169	710.395	745.52	866.336	919.59	875.874	985.308	840.247	774.638	785.822	795.034	1035.53	885.172	NA	#N/A	28.97	10.3016	0.110801	Y	NA	1245	syntenic	AT1G67740	PSBY	48.6772	NA	PF06298	NA	IPR009388.PSII_PsbY;IPR038760.PsbY_plant	NA	NA	NA	NA	NA	1245	0.0183971	28.8004	10.1874	0.0963567	Y	NA
TraesCS3A02G269800	35.1266	36.1873	36.1279	55.8506	50.0286	41.1666	36.0701	35.157	40.0547	46.5818	58.575	51.8719	42.3314	35.3524	39.1993	44.2945	43.8377	46.9103	cyan	W6	29.525	11.6753	0.187001	Y	Y	1246	syntenic	NA	NA	NA	NA	NA	NA	NA	NA	NA	NA	NA	NA	1246	1.70648e-06	27.21	13.9898	0.192147	Y	Y
TraesCS3D02G269500	25.1905	24.1832	25.011	44.6456	38.7977	31.6921	28.2515	24.3469	31.9037	32.7913	49.8566	36.5158	28.4289	26.7867	30.629	32.5419	33.6496	39.94	green	W5	28.2879	11.7579	0.220256	Y	Y	1246	syntenic	NA	NA	NA	NA	NA	NA	NA	NA	NA	NA	NA	NA	1246	3.16651e-05	26.8523	14.2238	0.234306	Y	Y
TraesCS3B02G303700	6.84635	8.73345	7.7538	12.6546	11.2211	8.18111	6.9211	8.21721	8.28551	9.60488	11.5721	9.1353	8.05108	7.28857	8.27872	8.14331	8.54332	9.50342	green	W5	31.9687	7.59596	0.16049	Y	Y	1246	syntenic	NA	NA	NA	NA	NA	NA	NA	NA	NA	NA	NA	NA	1246	0.000564173	27.5722	12.4407	0.191509	Y	Y
TraesCS6D02G180300	1.11633	1.00385	1.65318	2.04381	2.33421	2.59898	2.54346	2.05446	2.07445	1.82326	2.63638	3.26411	3.3912	2.44091	2.28071	1.56871	1.86662	3.04705	brown	W9	27.5234	19.4371	0.306661	Y	Y	1247	syntenic	NA	NA	NA	NA	NA	NA	IPR033252.NOXY2;IPR043459.NFD6/NOXY2-like	NA	NA	NA	NA	NA	1247	5.10924e-05	27.8254	18.3974	0.315666	Y	Y
TraesCS6B02G222100	1.76253	1.62052	1.77703	2.55863	3.21352	3.57167	3.34218	2.98508	2.57907	2.7033	4.08828	5.60796	4.47116	2.81948	2.90989	2.69251	3.06148	4.55138	blue	W7	27.3071	17.626	0.346943	Y	Y	1247	syntenic	NA	NA	NA	NA	NA	NA	IPR033252.NOXY2;IPR043459.NFD6/NOXY2-like	NA	NA	NA	NA	NA	1247	0.000266753	26.9	18.1819	0.327153	Y	Y
TraesCS6A02G190800	1.49944	2.12319	2.82082	3.25173	3.73507	3.7825	2.83108	3.30632	2.98034	3.34105	4.39053	4.61284	4.32453	4.3222	3.37037	2.45511	2.63079	4.18238	brown	W9	33.0403	12.3114	0.250072	Y	Y	1247	syntenic	NA	NA	NA	NA	NA	NA	IPR033252.NOXY2;IPR043459.NFD6/NOXY2-like	NA	NA	NA	NA	NA	1247	0.00127267	28.7847	16.5614	0.262124	Y	Y
TraesCS4B02G218900	7.50974	6.87586	3.09246	2.64615	2.14708	1.32993	2.47816	2.3672	3.65665	4.0849	3.00344	2.46529	1.60256	2.3209	2.84867	3.1342	5.2526	4.64815	turquoise	W4	31.2645	3.02554	0.402821	Y	Y	1269	syntenic	AT5G16080	CXE17	45.6395	NA	PF07859	SSF53474	IPR013094.AB_hydrolase_3;IPR029058.AB_hydrolase	NA	NA	NA	NA	NA	1269	1.59035e-05	32.6414	1.13638	0.543182	Y	Y
TraesCS4D02G219100	11.9272	10.4191	8.20657	5.70025	3.2943	1.92526	2.41758	2.75205	4.83222	6.67972	4.76766	2.85645	1.88268	2.11442	2.75528	3.87036	6.26532	4.46513	turquoise	W4	30.4357	5.42133	0.556132	Y	Y	1269	syntenic	AT5G16080	CXE17	46.2209	NA	PF07859	SSF53474	IPR013094.AB_hydrolase_3;IPR029058.AB_hydrolase	NA	NA	NA	NA	NA	1269	0.000138037	33.0125	2.88239	0.592335	Y	Y
TraesCS4A02G085300	11.0739	8.31772	4.38962	5.08499	3.62659	2.88224	4.67264	4.25728	5.12647	4.58122	4.58032	3.80643	3.17279	3.43476	3.92289	4.75822	8.15363	6.83469	NA	#N/A	NA	NA	NA	NA	NA	1269	syntenic	AT5G16080	CXE17	45.3488	NA	PF07859	SSF53474	IPR013094.AB_hydrolase_3;IPR029058.AB_hydrolase	NA	NA	NA	NA	NA	1269	0.000915219	33.0303	0.232653	0.411017	Y	Y
TraesCS1B02G086800	10.1305	8.37419	5.3434	7.41241	9.16829	8.98765	8.68872	6.1871	4.95575	4.56709	7.11124	7.91794	7.15832	5.61496	5.18881	4.35571	4.94162	6.81859	brown	W9	25.9372	20.144	0.280371	Y	Y	1281	syntenic	AT2G15020		36.1217	NA	NA	NA	NA	NA	NA	NA	NA	NA	1281	0.0001529	24.6731	23.2681	0.214175	Y	Y
TraesCS1D02G069500	41.3636	19.6748	11.5157	17.4294	20.8749	21.3922	22.4752	17.8026	12.8003	12.119	18.1743	20.0028	18.9964	17.6938	15.2123	12.1336	16.2343	19.1049	brown	W9	23.9745	22.9574	0.242539	Y	Y	1281	syntenic	AT2G15020		34.981	NA	NA	NA	NA	NA	NA	NA	NA	NA	1281	0.00739637	23.7332	23.1744	0.308742	Y	Y
TraesCS1A02G068100	24.9077	13.077	8.97677	11.6351	14.0379	13.792	14.2291	11.8907	8.70604	8.47994	10.9331	12.6828	12.2982	11.5868	10.2313	8.19788	9.0945	11.1967	brown	W9	26.3976	21.2893	0.218714	Y	Y	1281	syntenic	AT2G15020		35.9316	NA	NA	NA	NA	NA	NA	NA	NA	NA	1281	0.0194844	24.2247	23.7658	0.251267	Y	NA
TraesCS7B02G256700	3.13792	2.41174	2.28506	3.74999	3.58017	3.22666	2.53835	2.46034	2.37095	2.49727	3.62258	4.24479	3.21251	2.33735	2.14346	2.52276	3.62471	4.07292	blue	W7	28.1054	24.0823	0.168834	Y	Y	1300	syntenic	AT5G11330		54.6569	NA	PF01494	SSF51905;SSF54373	IPR002938.FAD-bd;IPR036188.FAD/NAD-bd_sf	NA	NA	NA	NA	NA	1300	5.33214e-07	24.9967	18.511	0.271199	Y	Y
TraesCS7A02G371400	4.30368	4.17488	2.13924	5.07279	5.7851	5.19708	4.43308	3.30775	3.5745	3.14592	6.0567	7.2123	6.15797	3.81152	3.60021	3.97847	5.1915	7.84744	blue	W7	26.6221	17.6064	0.389235	Y	Y	1300	syntenic	AT5G11330		54.902	NA	PF01494	SSF51905;SSF54373	IPR002938.FAD-bd;IPR036188.FAD/NAD-bd_sf	NA	NA	NA	NA	NA	1300	2.08168e-05	25.1165	19.0899	0.35603	Y	Y
TraesCS7D02G351900	3.29768	2.28924	1.79017	3.26516	2.61961	2.52451	2.26871	2.1829	2.26813	2.40528	3.12575	3.45229	2.6563	2.24211	1.95941	2.67488	3.51031	4.02661	green	W5	28.3517	14.4496	0.225387	Y	Y	1300	syntenic	AT5G11330		54.1667	NA	PF01494	SSF51905;SSF54373	IPR002938.FAD-bd;IPR036188.FAD/NAD-bd_sf	NA	NA	NA	NA	NA	1300	0.00390883	24.4187	18.0404	0.221119	Y	Y
TraesCS4A02G272600	32.7399	23.8751	10.1431	16.2756	20.8345	23.8329	30.7228	25.2998	16.639	13.2111	19.0094	24.4973	30.7552	25.8698	20.5204	14.5777	14.835	22.6652	brown	W9	26.5649	22.2724	0.367464	Y	Y	1325	syntenic	NA	NA	NA	NA	NA	SSF47576	IPR036872.CH_dom_sf	NA	NA	NA	NA	NA	1325	8.72997e-08	26.2757	23.1459	0.377023	Y	Y
TraesCS4D02G038800	52.7662	37.3437	18.8627	31.9889	37.8866	36.0045	40.2689	34.7145	24.1534	20.8315	32.2146	35.3032	42.5249	33.3885	28.4644	20.0362	23.5635	35.1071	brown	W9	26.1504	21.6694	0.311784	Y	Y	1325	syntenic	NA	NA	NA	NA	NA	SSF47576	IPR036872.CH_dom_sf	NA	NA	NA	NA	NA	1325	9.93951e-06	26.0594	22.6007	0.291444	Y	Y
TraesCS4B02G041500	34.4079	15.3741	8.26318	21.0133	25.7359	23.7624	21.2674	14.0753	10.4315	10.1601	19.9624	22.3013	25.5792	13.2876	10.3115	12.1936	15.3405	22.4965	brown	W9	24.6561	20.6403	0.438733	Y	Y	1325	syntenic	NA	NA	NA	NA	NA	SSF47576	IPR036872.CH_dom_sf	NA	NA	NA	NA	NA	1325	5.20404e-05	24.4126	20.7179	0.445121	Y	Y
TraesCS4B02G234300	68.6082	40.4175	1.66047	0.765793	1.94647	11.2492	51.0283	50.4012	9.50469	6.02418	1.34377	6.37906	29.187	46.851	33.2408	6.50887	2.60613	6.00884	magenta	W2	28.366	25.1263	1.08583	Y	Y	1342	syntenic	NA	NA	NA	NA	NA	NA	NA	NA	NA	NA	NA	NA	1342	8.61875e-09	26.6665	25.5309	1.2088	Y	Y
TraesCS4D02G235500	41.0034	21.207	1.99357	1.02794	1.32865	6.29845	29.6561	26.4904	6.50438	4.28055	1.54639	5.06382	17.817	27.255	18.4027	5.224	2.89647	5.00816	magenta	W2	27.7033	25.252	0.987779	Y	Y	1342	syntenic	NA	NA	NA	NA	NA	NA	NA	NA	NA	NA	NA	NA	1342	4.11743e-08	26.6665	25.5253	1.12183	Y	Y
TraesCS4A02G078300	97.4194	36.0341	1.18243	0.86828	1.55012	12.405	62.9168	58.411	9.39653	5.82671	1.58138	9.30091	39.9475	51.1571	33.0502	5.87034	2.79022	8.67379	magenta	W2	27.3725	24.6038	1.08719	Y	Y	1342	syntenic	NA	NA	NA	NA	NA	NA	NA	NA	NA	NA	NA	NA	1342	3.47468e-07	26.8404	25.3655	1.23226	Y	Y
TraesCS1D02G188500	9.66015	8.83284	21.2868	31.4794	26.5356	12.8243	6.16282	4.59688	14.2392	17.8066	20.3055	10.9435	7.01098	6.60427	7.5578	17.5963	17.8954	13.7791	green	W5	25.8855	12.6588	0.600927	Y	Y	1344	syntenic	NA	NA	NA	NA	PF00800	SSF53850;SSF55021	IPR001086.Preph_deHydtase;IPR018528.Preph_deHydtase_CS	NA	NA	NA	NA	NA	1344	7.26839e-07	26.1168	13.2474	0.65036	Y	Y
TraesCS1B02G195800	7.01232	21.0995	32.2177	33.0882	49.0947	27.3767	11.995	14.1157	23.1088	31.0228	33.7043	22.2051	17.8637	12.7897	14.3539	27.3587	11.7631	25.8801	NA	#N/A	NA	NA	NA	NA	NA	1344	syntenic	NA	NA	NA	NA	PF00800	SSF53850;SSF55021	IPR001086.Preph_deHydtase;IPR018528.Preph_deHydtase_CS	NA	NA	NA	NA	NA	1344	0.00326433	27.105	12.5888	0.468302	Y	Y
TraesCS1A02G188000	3.65158	17.0458	15.6397	25.4679	29.5467	19.1762	9.42428	9.17987	11.7946	13.0387	15.6047	9.72064	10.1636	8.61742	7.81542	13.6027	13.2914	12.043	NA	#N/A	25.5865	13.4742	0.261932	Y	NA	1344	syntenic	NA	NA	NA	NA	PF00800	SSF53850;SSF55021	IPR001086.Preph_deHydtase	NA	NA	NA	NA	NA	1344	0.0481481	26.4426	14.7388	0.420732	Y	NA
TraesCS3D02G293600	0.559777	0.230049	0.092798	0.251727	0.346665	0.669284	0.56451	0.080245	0.052127	0.0160553	0.343501	0.423255	0.52286	0.159728	0.0703267	0.285332	0.335295	0.38694	NA	#N/A	23.4062	21.7781	0.2189	Y	NA	1365	syntenic	NA	NA	NA	NA	NA	NA	NA	NA	NA	NA	NA	NA	1365	2.66706e-06	23.9648	19.3666	0.231778	Y	Y
TraesCS3B02G328500	0.83943	0.390724	0.165754	0.346443	0.281054	0.460463	0.550944	0.404964	0.159186	0.141035	0.651784	0.633397	0.888274	0.363135	0.34323	0.354466	1.28373	0.88006	NA	#N/A	22.2857	0.731395	0.312623	Y	NA	1365	syntenic	NA	NA	NA	NA	NA	NA	NA	NA	NA	NA	NA	NA	1365	0.000680423	22.7974	22.6428	0.287158	Y	Y
TraesCS3A02G293800	0.58166	0.26495	0.185458	0.390471	0.351642	0.498815	0.569728	0.244752	0.169708	0.160562	0.328876	0.38523	0.456823	0.0681003	0.115012	0.354444	0.648763	0.417011	NA	#N/A	20.3458	3.98993	0.214314	Y	Y	1365	syntenic	NA	NA	NA	NA	NA	NA	NA	NA	NA	NA	NA	NA	1365	0.000820559	22.8796	21.79	0.173882	Y	Y
TraesCS4A02G145400	10.1839	10.9395	3.96168	5.52878	10.8198	14.821	14.1227	12.1902	6.87205	4.96628	7.43728	11.2219	14.5383	10.976	8.06097	6.1516	7.40498	10.6645	brown	W9	26.6279	22.5485	0.410093	Y	Y	1366	non-syntenic	AT2G20610	SUR1	37.6623	NA	PF00155	SSF53383	IPR004839.Aminotransferase_I/II;IPR005958.TyrNic_aminoTrfase;IPR015421.PyrdxlP-dep_Trfase_major;IPR015422.PyrdxlP-dep_Trfase_dom1;IPR015424.PyrdxlP-dep_Trfase	NA	NA	NA	NA	NA	1366	2.08101e-08	26.4408	22.7031	0.437448	Y	Y
TraesCS4D02G153400	19.5928	19.5337	3.39668	2.61403	7.96336	15.5607	20.9797	18.7086	8.76786	5.43536	4.62945	10.4355	17.5627	16.9662	13.3604	6.91678	5.26262	9.82276	magenta	W2	28.3454	24.2918	0.54673	Y	Y	1366	non-syntenic	AT2G20610	SUR1	38.3117	NA	PF00155	SSF53383	IPR004839.Aminotransferase_I/II;IPR005958.TyrNic_aminoTrfase;IPR015421.PyrdxlP-dep_Trfase_major;IPR015422.PyrdxlP-dep_Trfase_dom1;IPR015424.PyrdxlP-dep_Trfase	NA	NA	NA	NA	NA	1366	3.79443e-08	26.3851	24.9454	0.669955	Y	Y
TraesCS4B02G124800	7.27719	8.20992	1.77152	2.77775	8.05689	11.1523	10.6969	8.32454	4.01731	2.68817	4.11054	6.85825	9.90459	7.56337	5.18496	4.64197	4.4792	8.55802	brown	W9	24.1677	23.9499	0.528293	Y	Y	1366	non-syntenic	AT2G20610	SUR1	37.8788	NA	PF00155	SSF53383	IPR004839.Aminotransferase_I/II;IPR005958.TyrNic_aminoTrfase;IPR015421.PyrdxlP-dep_Trfase_major;IPR015422.PyrdxlP-dep_Trfase_dom1;IPR015424.PyrdxlP-dep_Trfase	NA	NA	NA	NA	NA	1366	1.67068e-05	25.8162	22.9693	0.531374	Y	Y
TraesCS4A02G249100	0.322401	0.300907	0.330163	0.559043	0.486073	0.42571	0.249355	0.201832	0.375925	0.334023	0.518357	0.51553	0.329612	0.385755	0.287429	0.389034	0.477749	0.537499	NA	#N/A	28.1351	13.4129	0.108092	Y	Y	1383	syntenic	AT3G28660	PCMP-E80	36.7063	NA	PF01535	NA	IPR002885.Pentatricopeptide_repeat;IPR011990.TPR-like_helical_dom_sf	NA	NA	NA	NA	NA	1383	4.2239e-06	27.2595	15.2354	0.115621	Y	Y
TraesCS4B02G065600	0.0430967	0.0836297	0.117941	0.221366	0.190375	0.097395	0.116287	0.111617	0.182093	0.112471	0.244566	0.212355	0.145232	0.129459	0.0807033	0.133209	0.180538	0.265704	NA	#N/A	28.97	13.2906	0.0606473	Y	NA	1383	syntenic	AT3G28640	PCMP-E79	37.5	NA	PF01535	NA	IPR002885.Pentatricopeptide_repeat;IPR011990.TPR-like_helical_dom_sf	NA	NA	NA	NA	NA	1383	3.54367e-05	27.8336	13.3339	0.0631169	Y	Y
TraesCS4D02G064600	0.240841	0.173289	0.325948	0.54514	0.53123	0.361058	0.419838	0.325589	0.353266	0.41765	0.524893	0.579902	0.398762	0.389199	0.30351	0.330979	0.334506	0.400289	NA	#N/A	29.4446	13.8327	0.104562	Y	Y	1383	syntenic	AT3G28660	PCMP-E80	34.9206	NA	PF01535	NA	IPR002885.Pentatricopeptide_repeat;IPR011990.TPR-like_helical_dom_sf	NA	NA	NA	NA	NA	1383	0.000103419	28.2927	15.445	0.118595	Y	Y
TraesCS7D02G243800	5.94195	5.33319	6.23662	6.13916	4.31973	4.28412	3.84909	3.99202	5.14642	4.76716	4.5457	3.89507	3.96301	4.27948	4.20312	5.12152	4.93179	4.462	NA	#N/A	27.6349	7.57628	0.126757	Y	NA	1396	syntenic	AT3G12640		31.4199	NA	PF00076	SSF54928	IPR000504.RRM_dom;IPR012677.Nucleotide-bd_a/b_plait_sf;IPR035979.RBD_domain_sf;IPR040366.Nab2/ZC3H14	NA	NA	NA	NA	NA	1396	0.0129906	27.9574	6.53485	0.152195	Y	NA
TraesCS7B02G146300	5.40142	5.77368	6.5885	6.01786	4.7235	4.41232	4.04284	4.01725	5.34015	4.64217	4.47193	3.8854	4.24786	4.46969	4.69653	4.96291	5.25184	4.46886	NA	#N/A	NA	NA	NA	NA	NA	1396	syntenic	AT3G12640		31.571	NA	PF00076	SSF54928	IPR000504.RRM_dom;IPR012677.Nucleotide-bd_a/b_plait_sf;IPR035979.RBD_domain_sf	NA	NA	NA	NA	NA	1396	0.0245369	27.0165	10.1337	0.123742	Y	NA
TraesCS7A02G245200	4.69448	4.79429	5.08993	4.73753	4.2159	3.69289	3.54465	3.28284	4.47974	3.84577	3.62709	2.74397	3.13842	3.53598	3.61707	4.39392	4.34453	4.25947	NA	#N/A	30.7532	2.07677	0.167865	Y	NA	1396	syntenic	AT3G12640		31.8731	NA	PF00076	SSF54928	IPR000504.RRM_dom;IPR012677.Nucleotide-bd_a/b_plait_sf;IPR035979.RBD_domain_sf;IPR040366.Nab2/ZC3H14	NA	NA	NA	NA	NA	1396	0.032668	28.1569	5.12387	0.145391	Y	NA
TraesCS4B02G187600	0.775989	26.3139	47.6544	54.5078	22.7237	9.76489	4.47275	12.2882	30.2085	33.2088	26.6986	15.3994	11.4455	14.6492	19.8156	25.4089	23.8038	18.1743	turquoise	W4	23.5586	12.9892	0.527035	Y	Y	1399	syntenic	AT1G56300		56.4103	NA	PF00226	SSF46565	IPR001623.DnaJ_domain;IPR018253.DnaJ_domain_CS;IPR036869.J_dom_sf	NA	NA	NA	NA	NA	1399	2.60827e-06	25.6438	12.2193	0.698973	Y	Y
TraesCS4D02G189000	1.43582	30.2385	72.3003	82.3485	28.0818	14.3573	7.79304	16.5086	44.9819	49.1112	38.5819	20.005	14.917	20.189	28.583	37.4993	33.9197	24.3857	turquoise	W4	23.6389	12.1785	0.559344	Y	Y	1399	syntenic	AT1G56300		56.4103	NA	PF00226	SSF46565	IPR001623.DnaJ_domain;IPR018253.DnaJ_domain_CS;IPR036869.J_dom_sf	NA	NA	NA	NA	NA	1399	3.65456e-06	24.5181	12.3385	0.764798	Y	Y
TraesCS4A02G116800	2.01803	23.3723	37.0332	46.2155	18.3028	10.7734	7.14246	13.845	28.9985	31.1258	23.9557	14.1283	12.8862	15.7791	19.7134	23.8006	21.1138	17.2581	turquoise	W4	23.4413	12.1409	0.430228	Y	Y	1399	syntenic	AT1G56300		57.6923	NA	PF00226	SSF46565	IPR001623.DnaJ_domain;IPR018253.DnaJ_domain_CS;IPR036869.J_dom_sf	NA	NA	NA	NA	NA	1399	3.92244e-06	24.5691	12.2118	0.600169	Y	Y
TraesCS4A02G085200	2.75493	2.05658	3.82278	5.35008	3.88767	4.02975	3.6518	2.39558	2.5696	2.95596	4.70139	5.05755	3.28881	2.70127	2.08943	2.59077	2.61363	2.55099	NA	#N/A	29.2942	14.2586	0.329183	Y	NA	1450	syntenic	AT5G26820	IREG3	39.2977	NA	PF06963	NA	IPR009716.Ferroportin-1	NA	NA	NA	NA	NA	1450	6.09904e-05	28.8785	14.983	0.329436	Y	Y
TraesCS4D02G219200	3.41411	2.73266	5.00512	6.6955	4.99862	4.85224	5.00515	3.9601	4.11731	4.54479	6.08052	6.61407	4.32586	3.87863	3.25597	3.24807	3.80034	3.44368	NA	#N/A	NA	NA	NA	NA	NA	1450	syntenic	AT5G26820	IREG3	39.1304	NA	PF06963	NA	IPR009716.Ferroportin-1	NA	NA	NA	NA	NA	1450	0.00448597	30.8648	13.1843	0.262386	Y	Y
TraesCS4B02G219000	2.52563	1.5271	3.21288	3.53519	2.51953	2.0475	2.08103	1.71128	2.4672	3.07097	3.3515	2.74676	2.05149	1.97269	1.85763	2.28275	2.43424	1.86274	NA	#N/A	26.978	20.9965	0.125416	Y	NA	1450	syntenic	AT5G26820	IREG3	39.9666	NA	PF06963	NA	IPR009716.Ferroportin-1	NA	NA	NA	NA	NA	1450	0.036462	29.4383	11.0293	0.223781	Y	NA
TraesCS4B02G347100	0.446316	0.0637997	0.0758613	0.311567	0.189228	0.255762	0.36278	0.0754713	0.055645	0.0152383	0.322615	0.296423	0.431194	0.101576	0.025381	0.113131	0.230708	0.353471	NA	#N/A	24.2175	20.9146	0.186666	Y	Y	1459	syntenic	AT4G01460	BHLH57	32.381	bHLH	PF00010	SSF47459	IPR011598.bHLH_dom;IPR036638.HLH_DNA-bd_sf	NA	NA	NA	NA	NA	1459	0.000667322	24.2614	20.7703	0.160656	Y	Y
TraesCS4D02G342000	0.478532	0.0912923	0.154691	0.269495	0.281004	0.506111	0.363163	0.141491	0.077379	0.0124947	0.468128	0.340827	0.750927	0.186522	0.05735	0.16848	0.484055	0.30351	NA	#N/A	NA	NA	NA	NA	NA	1459	syntenic	AT4G01460	BHLH57	33.0159	bHLH	PF00010	SSF47459	IPR011598.bHLH_dom;IPR036638.HLH_DNA-bd_sf	NA	NA	NA	NA	NA	1459	0.00226567	24.3111	20.9588	0.206782	Y	Y
TraesCS5A02G515800	0.551428	0.133561	0.152001	0.329098	0.292307	0.436879	0.329681	0.195057	0.140603	0.137655	0.423966	0.296832	0.540899	0.176753	0.12762	0.284137	0.475918	0.343348	NA	#N/A	NA	NA	NA	NA	NA	1459	syntenic	AT4G01460	BHLH57	33.3333	bHLH	PF00010	SSF47459	IPR011598.bHLH_dom;IPR036638.HLH_DNA-bd_sf	NA	NA	NA	NA	NA	1459	0.00261615	23.4931	21.3203	0.141781	Y	Y
TraesCS3A02G230300	3.6899	3.65882	2.61719	2.90953	4.58116	3.95536	3.68964	3.81602	2.96094	2.78586	2.75091	3.5631	3.58943	3.07194	3.53389	2.69315	2.35594	2.68805	NA	#N/A	NA	NA	NA	NA	NA	1463	syntenic	NA	NA	NA	NA	PF04535	NA	IPR006702.CASP_dom	NA	NA	NA	NA	NA	1463	0.000801829	28.2329	22.7086	0.163902	Y	Y
TraesCS3B02G259600	2.86546	2.93543	1.93957	2.62828	4.05725	3.79574	3.34473	3.33271	2.26046	2.25671	2.3365	2.83736	2.91871	3.14202	2.65678	2.76414	2.4159	2.56664	NA	#N/A	29.0372	23.8144	0.146023	Y	NA	1463	syntenic	NA	NA	NA	NA	PF04535	NA	IPR006702.CASP_dom	NA	NA	NA	NA	NA	1463	0.00145246	28.8583	21.868	0.193644	Y	Y
TraesCS3D02G223000	3.87168	4.34591	3.12361	4.0016	5.83423	5.80521	4.93544	4.82688	3.35678	2.91741	3.33468	3.57738	4.09352	4.06238	3.67727	3.88627	3.4936	3.99613	NA	#N/A	27.0511	0.954837	0.0895335	Y	NA	1463	syntenic	NA	NA	NA	NA	PF04535	NA	IPR006702.CASP_dom	NA	NA	NA	NA	NA	1463	0.0434859	29.7464	21.677	0.176198	Y	NA
TraesCS3D02G292600	6.28505	4.56877	7.22017	4.85333	5.37172	2.65121	4.52859	4.03564	6.65439	4.89143	4.55643	3.99079	3.21044	5.34722	5.89476	7.36306	6.42743	5.07683	NA	#N/A	27.3709	6.09856	0.264964	Y	NA	1468	syntenic	AT4G28300		43.1452	NA	PF07223	NA	IPR010820.DUF1421	NA	NA	NA	NA	NA	1468	0.00706349	27.2595	4.36576	0.242868	Y	Y
TraesCS3B02G327600	6.04345	5.86381	6.39967	5.47725	6.06789	4.5643	4.24825	3.51507	5.73582	5.63317	5.25664	3.38266	3.25584	4.54572	5.32368	6.67557	5.89914	5.35384	turquoise	W4	28.6861	5.67796	0.2481	Y	Y	1468	syntenic	AT4G28300		42.3387	NA	PF07223	NA	IPR010820.DUF1421	NA	NA	NA	NA	NA	1468	0.0111281	26.8587	6.5752	0.198437	Y	NA
TraesCS3A02G292800	4.79261	4.41604	5.46502	5.00664	5.90138	3.9992	3.18532	3.04908	5.13905	4.73258	4.26573	2.46361	2.79087	4.17411	4.39219	5.4496	5.07417	5.14438	NA	#N/A	28.1221	5.63292	0.279356	Y	NA	1468	syntenic	AT4G28300		41.9355	NA	PF07223	NA	IPR010820.DUF1421	NA	NA	NA	NA	NA	1468	0.0470634	26.1691	7.10571	0.17322	Y	NA
TraesCS6A02G314600	111.816	152.68	103.031	125.559	164.243	238.069	250.453	266.978	154.482	132.106	145.686	195.655	251.475	222.143	199.321	141.225	128.151	170.252	brown	W9	25.8855	24.0749	0.32537	Y	Y	1479	syntenic	NA	NA	NA	NA	PF14159	NA	IPR025564.CAAD_dom;IPR033344.CURT1	NA	NA	NA	NA	NA	1479	6.73128e-05	28.0249	23.4999	0.318468	Y	Y
TraesCS6D02G293900	98.0153	150.441	101.165	139.145	149.899	248.639	257.608	267.564	180.461	148.572	166.135	243.601	295.041	222.207	203.282	160.031	169.988	201.671	brown	W9	27.0183	25.6532	0.180182	Y	Y	1479	syntenic	NA	NA	NA	NA	PF14159	NA	IPR025564.CAAD_dom	NA	NA	NA	NA	NA	1479	0.00573143	27.9574	22.6519	0.285166	Y	Y
TraesCS6B02G344600	64.2773	76.8784	55.6347	68.9292	81.4003	147.403	145.319	168.178	108.878	83.2532	84.8333	127.888	160.359	118.923	109.985	82.4932	93.6259	116.839	brown	W9	22.4536	3.39647	0.293856	Y	Y	1479	syntenic	NA	NA	NA	NA	PF14159	NA	IPR025564.CAAD_dom;IPR033344.CURT1	NA	NA	NA	NA	NA	1479	0.014692	26.9138	23.2825	0.314027	Y	NA
TraesCS4A02G002200	0.503524	0.704219	0.873363	1.54076	2.2318	2.01594	1.82017	2.0837	1.53643	0.884209	2.03306	3.15933	2.48729	1.8879	2.12083	1.16462	1.45234	2.42791	brown	W9	26.9425	20.8787	0.339686	Y	Y	1480	syntenic	NA	NA	NA	NA	PF11523	NA	NA	NA	NA	NA	NA	NA	1480	0.000613277	28.1625	17.7926	0.389001	Y	Y
TraesCS4B02G302900	2.15532	3.55193	3.35285	4.40726	6.23328	6.01511	5.44708	6.30471	5.08842	4.74498	4.98266	7.29198	6.07988	6.99641	5.98472	4.04976	4.61264	7.14437	NA	#N/A	NA	NA	NA	NA	NA	1480	syntenic	NA	NA	NA	NA	PF11523	NA	NA	NA	NA	NA	NA	NA	1480	0.0247885	28.5039	18.5061	0.227552	Y	NA
TraesCS4D02G301400	2.31906	4.32676	4.24393	5.26288	7.25246	7.84996	7.14008	8.23072	6.53631	6.13552	6.46111	9.70605	8.21736	8.95888	7.02248	4.92571	6.65535	9.25994	NA	#N/A	NA	NA	NA	NA	NA	1480	syntenic	NA	NA	NA	NA	PF11523	NA	NA	NA	NA	NA	NA	NA	1480	0.0350634	28.0932	18.5816	0.236234	Y	NA
TraesCS6D02G251600	2.51549	2.34207	4.47177	3.89384	2.1481	1.51207	1.33726	1.6904	2.44767	3.54266	3.06234	1.84407	1.48386	1.42239	1.55843	2.6517	3.14027	2.24369	green	W5	27.1211	10.1739	0.466952	Y	Y	1490	syntenic	NA	NA	NA	NA	NA	NA	NA	NA	NA	NA	NA	NA	1490	2.02487e-08	27.7608	10.1102	0.465611	Y	Y
TraesCS6A02G263400	7.92344	7.15621	17.8311	14.1706	7.63258	4.49983	3.68927	4.27923	7.59383	13.2467	11.2604	6.81952	4.49238	4.56456	6.05918	9.9665	10.2338	8.29582	green	W5	26.4916	11.4361	0.540142	Y	Y	1490	syntenic	NA	NA	NA	NA	NA	NA	NA	NA	NA	NA	NA	NA	1490	1.40393e-06	27.5695	10.6747	0.556267	Y	Y
TraesCS6B02G290400	1.35902	1.36359	3.3026	1.95475	1.25352	0.691808	0.69161	1.0375	1.49134	2.18475	1.50237	1.0419	1.25378	0.79263	1.04728	1.72249	1.52226	1.24633	NA	#N/A	28.1829	8.20347	0.3779	Y	NA	1490	syntenic	NA	NA	NA	NA	NA	NA	NA	NA	NA	NA	NA	NA	1490	8.28998e-05	27.6997	9.50844	0.476201	Y	Y
TraesCS2A02G481100	12.6822	6.56925	4.14669	5.76932	7.55827	12.2498	12.4577	11.38	5.70074	4.88891	7.88373	10.6177	11.8415	9.30553	7.61324	6.23301	7.99456	9.86011	brown	W9	23.7456	0.209584	0.362545	Y	Y	1494	syntenic	NA	NA	NA	NA	NA	NA	NA	NA	NA	NA	NA	NA	1494	2.386e-08	25.1752	23.0629	0.415558	Y	Y
TraesCS2D02G481400	2.28663	1.08479	0.75609	1.3078	1.3492	1.64378	1.89638	1.75855	1.08329	0.933911	1.37054	2.31806	2.34091	1.49652	1.31863	1.1033	1.8504	1.72189	brown	W9	22.0806	1.30944	0.339065	Y	Y	1494	syntenic	NA	NA	NA	NA	NA	NA	NA	NA	NA	NA	NA	NA	1494	4.30937e-06	24.1156	22.4828	0.359357	Y	Y
TraesCS2B02G507200	12.9153	6.92592	4.14888	6.31168	6.86047	8.95254	11.4686	11.3669	6.51156	6.8199	7.66022	10.8406	12.1267	9.22061	8.38706	6.63986	9.54893	9.93993	brown	W9	23.1851	1.15619	0.270915	Y	Y	1494	syntenic	NA	NA	NA	NA	NA	NA	NA	NA	NA	NA	NA	NA	1494	1.22317e-05	25.1997	23.5985	0.319159	Y	Y
TraesCS4B02G244600	0.360186	0.0989843	0.0177383	0.0762093	0.0995887	0.265868	0.298304	0.0149227	0	0	0.21304	0.102622	0.338361	0.0633817	0	0.0425643	0.24219	0.198026	NA	#N/A	NA	NA	NA	NA	NA	1534	syntenic	AT3G08490		35.0554	NA	NA	NA	NA	NA	NA	NA	NA	NA	1534	2.00964e-05	23.4478	22.3364	0.136267	Y	Y
TraesCS4A02G067000	0.158627	0.070778	0	0.0247047	0.0560317	0.180457	0.138492	0	0	0	0.125041	0.0312387	0.212566	0.0262663	0	0.0248907	0.14136	0.0869303	NA	#N/A	NA	NA	NA	NA	NA	1534	syntenic	AT3G08490		35.4244	NA	NA	NA	NA	NA	NA	NA	NA	NA	1534	0.00069558	23.272	21.8372	0.0742456	Y	Y
TraesCS4D02G244800	0.319052	0.090777	0.0113767	0.0707647	0.0646643	0.177955	0.179767	0	0	0	0.166856	0.0475217	0.231558	0.038192	0	0.0433697	0.175079	0.15318	NA	#N/A	NA	NA	NA	NA	NA	1534	syntenic	AT3G08490		35.4244	NA	NA	NA	NA	NA	NA	NA	NA	NA	1534	0.00121212	23.0941	21.863	0.0983655	Y	Y
TraesCS3B02G257700	295.134	214.404	258.285	323.151	299.39	305.728	292.812	261.187	239.861	261.52	329.756	322.623	309.411	266.114	278.549	290.045	263.129	272.167	NA	#N/A	30.7532	15.0262	0.100692	Y	NA	1563	syntenic	NA	NA	NA	NA	PF01197	SSF143800	IPR002150.Ribosomal_L31;IPR034704.L28p-like	NA	NA	NA	NA	NA	1563	0.0016085	27.697	17.7212	0.107804	Y	Y
TraesCS3D02G224800	172.734	118.894	159.336	206.274	179.975	199.049	185.968	167.219	154.431	162.788	226.744	239.592	217.891	175.889	178.736	180.635	167.92	169.572	brown	W9	31.88	13.9217	0.168919	Y	Y	1563	syntenic	NA	NA	NA	NA	PF01197	SSF143800	IPR002150.Ribosomal_L31;IPR034704.L28p-like	NA	NA	NA	NA	NA	1563	0.00744623	28.8773	17.5885	0.15577	Y	Y
TraesCS3A02G226800	200.957	143.803	180.654	218.3	199.402	211.373	187.295	171.637	165.89	165.023	233.94	229.336	223.868	188.874	188.182	198.496	189.909	183.888	NA	#N/A	NA	NA	NA	NA	NA	1563	syntenic	NA	NA	NA	NA	PF01197	SSF143800	IPR002150.Ribosomal_L31;IPR034704.L28p-like	NA	NA	NA	NA	NA	1563	0.0417157	28.6008	17.4177	0.119452	Y	NA
TraesCS6B02G447500	2.10955	1.27413	2.00056	2.74092	3.02111	2.72855	2.32518	2.73545	2.26198	2.47648	3.57889	4.52969	3.19804	2.59479	1.96661	1.73389	2.19909	2.9437	brown	W9	30.778	13.7773	0.336321	Y	Y	1581	syntenic	AT2G45860		65.8228	NA	NA	NA	NA	NA	NA	NA	NA	NA	1581	5.30396e-05	27.6342	17.1353	0.305346	Y	Y
TraesCS6D02G387100	1.01344	0.775773	1.03709	1.28486	1.36862	1.60303	1.18776	1.33106	1.18864	1.16969	1.87518	1.99947	1.55603	1.00997	1.21567	0.887861	1.26255	1.46425	NA	#N/A	28.8808	15.3503	0.28058	Y	NA	1581	syntenic	AT2G45860		65.8228	NA	NA	NA	NA	NA	NA	NA	NA	NA	1581	0.000674075	27.3861	17.2292	0.255676	Y	Y
TraesCS6A02G403600	8.68495	6.07499	7.54122	10.18	8.96336	8.71635	8.84252	10.0158	8.36629	8.74681	12.2305	16.4809	13.7175	9.05187	8.08892	7.48933	8.99941	12.1711	blue	W7	28.3491	16.4939	0.326634	Y	Y	1581	syntenic	AT2G45860		65.8228	NA	NA	NA	NA	NA	NA	NA	NA	NA	1581	0.00683441	27.8583	17.0334	0.235957	Y	Y
TraesCS4D02G209000	9.70555	4.84382	4.05701	7.54219	6.24169	7.43272	6.18248	5.03109	3.9494	3.01468	6.12565	6.98872	9.07299	3.65064	4.4375	4.76332	6.64162	7.0482	NA	#N/A	24.3632	21.0845	0.344969	Y	NA	1584	syntenic	NA	NA	NA	NA	PF08137	NA	IPR012552.DVL	NA	NA	NA	NA	NA	1584	0.00374235	23.8242	21.2322	0.320979	Y	Y
TraesCS4A02G096300	14.4706	10.3132	6.32684	10.8499	10.9681	10.4334	8.56804	9.23855	6.53106	6.74458	8.13551	10.8636	9.6445	7.1532	5.78943	6.0926	7.82908	9.4065	brown	W9	24.5877	20.7487	0.244635	Y	Y	1584	syntenic	NA	NA	NA	NA	PF08137	NA	IPR012552.DVL	NA	NA	NA	NA	NA	1584	0.00774381	23.8242	22.3062	0.223494	Y	Y
TraesCS4B02G208100	7.44094	5.10818	4.77475	9.35063	7.1349	7.06113	5.01684	5.18785	3.87158	4.46658	7.58118	6.75614	7.23983	3.90135	3.92982	3.98765	6.07029	6.89682	NA	#N/A	24.9563	18.9959	0.319977	Y	NA	1584	syntenic	NA	NA	NA	NA	PF08137	NA	IPR012552.DVL	NA	NA	NA	NA	NA	1584	0.0182168	25.5092	18.1581	0.290536	Y	NA
TraesCS6A02G196500	25.6606	15.4976	13.0057	22.3899	22.3035	18.9396	16.099	11.5141	9.70338	10.6751	19.6572	20.604	18.3436	10.1575	8.27687	9.99894	14.7622	18.9407	blue	W7	27.8564	16.1052	0.406775	Y	Y	1610	non-syntenic	AT4G13040		35.3659	NA	PF00847	SSF54171	IPR001471.AP2/ERF_dom;IPR016177.DNA-bd_dom_sf;IPR036955.AP2/ERF_dom_sf	NA	NA	NA	NA	NA	1610	0.000637142	25.7975	18.2617	0.348248	Y	Y
TraesCS6B02G229700	25.0016	14.2394	13.6306	20.4085	19.3225	18.1149	14.7352	10.1721	9.39272	9.99945	20.475	18.4182	17.6281	9.25164	7.57734	9.76117	14.7706	17.696	blue	W7	27.5806	16.2057	0.417733	Y	Y	1610	non-syntenic	AT4G13040		39.0244	NA	PF00847	SSF54171	IPR001471.AP2/ERF_dom;IPR016177.DNA-bd_dom_sf;IPR036955.AP2/ERF_dom_sf	NA	NA	NA	NA	NA	1610	0.00106379	25.4439	18.6407	0.341427	Y	Y
TraesCS6D02G179200	23.4402	12.3433	11.4138	18.1935	16.7959	16.8001	12.3986	10.3921	7.91128	9.25115	17.4531	17.7027	16.5721	8.9644	6.63177	8.24592	11.659	13.7286	blue	W7	28.691	16.5011	0.397008	Y	Y	1610	non-syntenic	AT4G13040		39.0244	NA	PF00847	SSF54171	IPR001471.AP2/ERF_dom;IPR016177.DNA-bd_dom_sf;IPR036955.AP2/ERF_dom_sf	NA	NA	NA	NA	NA	1610	0.0018391	24.3615	20.2158	0.344174	Y	Y
TraesCS4D02G194700	3.60464	5.61816	1.5232	0.711045	0.512274	0.910835	3.0113	4.93568	2.77015	2.14168	0.875454	1.16764	2.31366	3.75873	3.8707	1.86015	1.32896	0.820266	grey60	W1	26.5084	1.32055	0.663443	Y	Y	1619	syntenic	NA	NA	NA	NA	PF00069	SSF56112	IPR000719.Prot_kinase_dom;IPR008271.Ser/Thr_kinase_AS;IPR011009.Kinase-like_dom_sf;IPR017441.Protein_kinase_ATP_BS	NA	NA	NA	NA	NA	1619	7.35575e-07	26.7817	2.36325	0.797146	Y	Y
TraesCS4A02G110300	3.07902	8.73613	2.90327	0.895181	0.788437	1.17537	3.05712	5.82528	5.06147	3.84973	1.2071	1.11038	2.42809	4.45806	5.4619	2.3021	1.73176	1.25231	midnightblue	W3	25.7562	4.12409	0.683459	Y	Y	1619	syntenic	NA	NA	NA	NA	PF00069	SSF56112	IPR000719.Prot_kinase_dom;IPR008271.Ser/Thr_kinase_AS;IPR011009.Kinase-like_dom_sf;IPR017441.Protein_kinase_ATP_BS	NA	NA	NA	NA	NA	1619	4.19887e-06	26.33	4.17282	0.819195	Y	Y
TraesCS4B02G193700	3.02879	4.50098	0.883494	0.52341	0.638376	1.1687	4.22369	5.49072	2.05423	1.69416	0.945792	1.33735	3.92669	4.15747	4.11044	1.36902	1.51961	1.29715	magenta	W2	26.5649	26.1979	0.689272	Y	Y	1619	syntenic	NA	NA	NA	NA	PF00069	SSF56112	IPR000719.Prot_kinase_dom;IPR008271.Ser/Thr_kinase_AS;IPR011009.Kinase-like_dom_sf;IPR017441.Protein_kinase_ATP_BS	NA	NA	NA	NA	NA	1619	1.1808e-05	26.2757	0.642234	0.805631	Y	Y
TraesCS6A02G159600	7.09339	3.67518	3.42096	5.41984	5.51115	7.74121	7.15759	6.22807	4.60397	4.93778	7.70507	8.05945	7.79939	5.96499	6.0419	5.42787	9.74305	8.31994	black	W8	22.7026	22.2619	0.242265	Y	Y	1648	syntenic	AT3G15395		55.9322	NA	NA	NA	NA	NA	NA	NA	NA	NA	1648	0.000118474	23.7721	21.1539	0.265907	Y	Y
TraesCS6B02G191700	6.14457	3.80999	3.76935	5.73598	5.66735	6.29564	5.55748	4.94077	5.32786	5.53159	7.51045	8.54942	8.51312	5.27497	5.70379	5.89332	8.81088	8.79868	blue	W7	26.0715	17.7276	0.247062	Y	Y	1648	syntenic	AT3G15395		57.6271	NA	NA	NA	NA	NA	NA	NA	NA	NA	1648	0.000291785	24.3615	19.8853	0.230118	Y	Y
TraesCS6D02G152900	10.898	6.38092	7.60432	11.4072	10.039	11.6625	8.98234	9.6388	9.20595	8.23714	11.5326	13.0157	10.2268	9.57575	9.29564	8.51381	11.351	12.5228	NA	#N/A	NA	NA	NA	NA	NA	1648	syntenic	AT3G15395		57.6271	NA	NA	NA	NA	NA	NA	NA	NA	NA	1648	0.000693739	24.6208	19.3345	0.17703	Y	Y
TraesCS4B02G203800	0.917802	4.30568	8.59321	9.21826	4.60883	3.07075	2.6864	4.66467	8.28231	9.07697	6.88552	4.626	3.84874	4.88607	5.94621	6.46265	7.08705	6.00623	turquoise	W4	27.7245	8.82288	0.384317	Y	Y	1650	syntenic	NA	NA	NA	NA	NA	NA	NA	NA	NA	NA	NA	NA	1650	2.10226e-06	24.9967	11.4314	0.500827	Y	Y
TraesCS4A02G100800	2.75662	11.8931	19.1837	24.918	15.5483	12.8672	10.3783	13.1144	21.3823	23.3725	21.5519	17.0124	14.4533	12.6577	15.7065	16.9421	19.7498	18.1606	green	W5	29.3163	8.75386	0.278795	Y	Y	1650	syntenic	NA	NA	NA	NA	NA	NA	NA	NA	NA	NA	NA	NA	1650	2.9507e-05	26.4408	11.8599	0.361566	Y	Y
TraesCS4D02G204600	0.588196	2.1448	4.90238	5.40048	2.44518	1.68725	1.30045	2.47096	4.39708	5.49187	4.49187	3.4981	2.52256	2.41414	2.91208	3.49825	3.874	3.47304	green	W5	29.7011	8.9851	0.36763	Y	Y	1650	syntenic	NA	NA	NA	NA	NA	NA	NA	NA	NA	NA	NA	NA	1650	3.51463e-05	26.286	11.69	0.498438	Y	Y
TraesCS6D02G388700	12.2002	9.41312	4.26009	5.52391	8.07589	6.7726	6.80428	5.93508	5.01689	5.21568	6.26069	8.04595	10.1221	5.51254	5.28674	6.15567	6.77813	8.18551	blue	W7	24.5522	21.2391	0.254313	Y	Y	1661	syntenic	NA	NA	NA	NA	PF00891	SSF46785;SSF53335	IPR001077.O_MeTrfase_dom;IPR016461.COMT-like;IPR029063.SAM-dependent_MTases;IPR036388.WH-like_DNA-bd_sf;IPR036390.WH_DNA-bd_sf	NA	NA	NA	NA	NA	1661	0.00134779	23.4931	21.9895	0.289876	Y	Y
TraesCS6A02G405200	8.97916	7.38723	3.38445	4.28211	6.58712	6.30607	6.13573	5.17708	5.06151	4.76742	5.06472	6.24441	7.28042	5.37401	5.05908	5.37077	6.02923	6.9001	blue	W7	23.3939	0.628797	0.157094	Y	Y	1661	syntenic	NA	NA	NA	NA	PF00891	SSF46785;SSF53335	IPR001077.O_MeTrfase_dom;IPR016461.COMT-like;IPR029063.SAM-dependent_MTases;IPR036388.WH-like_DNA-bd_sf;IPR036390.WH_DNA-bd_sf	NA	NA	NA	NA	NA	1661	0.00279551	23.4478	23.4245	0.223461	Y	Y
TraesCS6B02G449400	32.2901	14.1867	6.37835	11.1471	17.7833	15.8717	13.8615	9.80343	6.91544	7.96727	11.0012	14.0075	17.307	9.97007	8.30437	8.86253	10.2685	13.0673	brown	W9	26.0424	20.6603	0.355788	Y	Y	1661	syntenic	NA	NA	NA	NA	PF00891	SSF46785;SSF53335	IPR001077.O_MeTrfase_dom;IPR016461.COMT-like;IPR029063.SAM-dependent_MTases;IPR036388.WH-like_DNA-bd_sf;IPR036390.WH_DNA-bd_sf	NA	NA	NA	NA	NA	1661	0.0168177	23.4724	22.5168	0.418883	Y	NA
TraesCS4B02G265500	1.12837	0.937055	0.334691	0.577749	1.07396	1.19178	1.06808	0.744617	0.593304	0.436841	0.795956	0.51212	0.808074	0.763821	0.491528	0.6554	0.840301	0.858764	NA	#N/A	NA	NA	NA	NA	NA	1676	syntenic	AT2G04850		54.9505	NA	PF03188;PF04526	NA	IPR005018.DOMON_domain;IPR006593.Cyt_b561/ferric_Rdtase_TM;IPR017214.UCP037471	NA	NA	NA	NA	NA	1676	0.00612706	23.8242	22.2002	0.235555	Y	Y
TraesCS4D02G265500	1.11285	1.24951	0.396313	0.73656	1.56904	1.67334	1.65627	0.90154	0.647701	0.448843	0.683288	0.633246	1.26883	0.853699	0.534198	0.888076	1.05939	1.31178	NA	#N/A	NA	NA	NA	NA	NA	1676	syntenic	AT2G04850		55.198	NA	PF03188;PF04526	NA	IPR005018.DOMON_domain;IPR006593.Cyt_b561/ferric_Rdtase_TM;IPR017214.UCP037471	NA	NA	NA	NA	NA	1676	0.0137966	24.2122	21.9464	0.388196	Y	NA
TraesCS4A02G044400	1.51935	0.76968	0.542399	0.535454	0.930641	1.04291	0.943685	0.659088	0.680198	0.433322	0.688995	0.547437	1.01986	0.715911	0.498104	0.845462	1.01734	0.936602	NA	#N/A	NA	NA	NA	NA	NA	1676	syntenic	AT2G04850		55.198	NA	PF03188;PF04526	NA	IPR005018.DOMON_domain;IPR006593.Cyt_b561/ferric_Rdtase_TM;IPR017214.UCP037471	NA	NA	NA	NA	NA	1676	0.020282	23.2679	23.0378	0.230303	Y	NA
TraesCS3D02G328200	0.540045	0.272273	2.3596	2.1766	1.47297	0.915288	0.330437	0.385247	1.22954	1.52718	1.61714	1.05544	0.634673	0.458163	0.508671	1.25625	1.60917	1.21638	green	W5	29.5033	9.61954	0.560847	Y	Y	1680	syntenic	AT3G56820		55.4545	NA	NA	SSF51182	IPR011051.RmlC_Cupin_sf;IPR014710.RmlC-like_jellyroll	NA	NA	NA	NA	NA	1680	3.73183e-06	26.9578	12.3922	0.706648	Y	Y
TraesCS3A02G334900	0.903358	0.532981	2.22856	3.08188	1.77374	1.23547	0.642665	0.560735	1.43025	1.69154	1.71403	1.2314	1.04115	0.769903	0.747225	1.45527	1.46711	1.51628	green	W5	28.97	10.4685	0.399321	Y	Y	1680	syntenic	AT3G56820		55.4545	NA	NA	SSF51182	IPR011051.RmlC_Cupin_sf;IPR014710.RmlC-like_jellyroll	NA	NA	NA	NA	NA	1680	3.76456e-05	26.7303	12.7253	0.558268	Y	Y
TraesCS3B02G365800	0.770181	0.508862	3.01258	3.27649	2.15162	1.28967	0.750581	0.536873	1.74382	1.98472	2.21012	1.41867	1.02979	0.874758	0.96987	1.61582	1.7241	1.4271	green	W5	26.2367	12.3343	0.49562	Y	Y	1680	syntenic	AT3G56820		55.4545	NA	NA	SSF51182	IPR011051.RmlC_Cupin_sf;IPR014710.RmlC-like_jellyroll	NA	NA	NA	NA	NA	1680	5.04147e-05	26.7817	12.6431	0.599707	Y	Y
TraesCS5A02G299800	0.631835	1.01301	1.40113	1.44405	1.51038	1.12607	0.617272	0.757719	1.01554	0.989072	1.75969	1.2017	1.01692	0.816467	0.859441	0.976003	1.25543	1.4163	green	W5	29.6137	10.7459	0.317141	Y	Y	1694	syntenic	AT5G09250	KIWI	33.6134	NA	PF02229	SSF54447	IPR003173.PC4;IPR009044.ssDNA-bd_transcriptional_reg	NA	NA	NA	NA	NA	1694	1.14411e-07	28.2243	12.7973	0.353662	Y	Y
TraesCS5D02G308200	2.44139	2.78184	3.2034	3.61042	3.34543	3.03302	2.4554	2.41881	2.39272	3.04901	3.91068	4.27097	3.26665	2.44958	2.641	2.82596	2.99641	4.55635	blue	W7	28.266	14.875	0.28003	Y	Y	1694	syntenic	AT5G09250	KIWI	34.4538	NA	PF02229	SSF54447	IPR003173.PC4;IPR009044.ssDNA-bd_transcriptional_reg	NA	NA	NA	NA	NA	1694	2.52887e-07	28.2927	14.2048	0.24448	Y	Y
TraesCS5B02G301400	3.16935	2.42336	3.6435	4.47989	3.64992	3.81245	3.14114	2.3377	3.04555	2.6471	5.25939	4.91102	4.25978	3.162	2.88391	2.89317	3.91536	4.97076	blue	W7	27.7033	16.1234	0.328158	Y	Y	1694	syntenic	AT5G09250	KIWI	35.2941	NA	PF02229	SSF54447	IPR003173.PC4;IPR009044.ssDNA-bd_transcriptional_reg	NA	NA	NA	NA	NA	1694	2.49367e-05	27.8336	15.8826	0.272995	Y	Y
TraesCS7D02G324600	45.2552	36.955	35.3494	62.9964	47.1543	50.2972	40.9647	33.4729	33.2054	34.5573	61.5982	65.0707	54.497	34.1669	27.3581	37.1091	54.2546	48.8903	blue	W7	28.7748	15.7891	0.32088	Y	Y	1701	syntenic	AT1G26220		49.2386	NA	PF00583	SSF55729	IPR000182.GNAT_dom;IPR016181.Acyl_CoA_acyltransferase	NA	NA	NA	NA	NA	1701	0.000261572	24.3277	19.2537	0.274951	Y	Y
TraesCS7A02G327800	104.438	86.9967	71.4427	124.281	99.5852	101.145	92.3009	78.5513	72.3017	77.4294	122.419	129.003	114.041	80.0661	65.5908	79.3572	118.786	115.91	blue	W7	28.1813	15.9445	0.280104	Y	Y	1701	syntenic	AT1G26220		49.7462	NA	PF00583	SSF55729	IPR000182.GNAT_dom;IPR016181.Acyl_CoA_acyltransferase	NA	NA	NA	NA	NA	1701	0.000318279	24.1779	19.6478	0.23603	Y	Y
TraesCS7B02G228500	49.6302	40.4937	38.3017	70.2609	53.3595	52.6042	46.3826	36.7809	36.3978	38.0359	67.3572	67.1272	57.6776	35.5955	29.2977	42.5777	56.5427	51.0807	blue	W7	23.2907	20.3662	0.328851	Y	Y	1701	syntenic	AT1G26220		49.7462	NA	PF00583	SSF55729	IPR000182.GNAT_dom;IPR016181.Acyl_CoA_acyltransferase	NA	NA	NA	NA	NA	1701	0.00120284	25.8767	17.8473	0.276841	Y	Y
TraesCS3D02G095100	109.13	118.22	72.7784	115.458	129.806	122.527	124.424	104.498	78.3001	84.6666	120.164	139.386	130.096	89.2889	77.3894	67.6619	88.8195	119.595	brown	W9	26.5649	18.6076	0.310996	Y	Y	1702	syntenic	NA	NA	NA	NA	NA	SSF48452	IPR006311.TAT_signal;IPR011990.TPR-like_helical_dom_sf	NA	NA	NA	NA	NA	1702	1.78607e-06	26.4408	19.3258	0.255909	Y	Y
TraesCS3B02G110400	50.5043	75.6969	54.9236	78.8183	93.4346	93.0751	86.9632	85.2723	53.5747	60.546	90.119	126.203	105.91	65.8239	56.4168	42.8385	55.0667	77.2247	brown	W9	27.4613	17.7379	0.393841	Y	Y	1702	syntenic	NA	NA	NA	NA	NA	SSF48452	IPR006311.TAT_signal;IPR011990.TPR-like_helical_dom_sf	NA	NA	NA	NA	NA	1702	5.27586e-05	27.697	17.5449	0.327092	Y	Y
TraesCS3A02G094900	70.8527	65.5067	46.9806	79.4718	80.9881	71.4524	65.9128	64.1136	48.3793	57.2141	81.3025	96.3823	83.4484	53.0825	48.2557	42.1959	54.7516	72.5729	brown	W9	28.0517	16.7391	0.334505	Y	Y	1702	syntenic	NA	NA	NA	NA	NA	SSF48452	IPR011990.TPR-like_helical_dom_sf	NA	NA	NA	NA	NA	1702	0.000226746	27.3224	17.4884	0.260461	Y	Y
TraesCS3B02G340900	9.91821	10.5287	8.36988	13.1129	15.4119	15.1224	13.4116	10.5551	7.80619	8.99476	13.8464	17.8935	15.6669	9.34858	9.3028	9.19021	9.67183	12.5711	brown	W9	27.1823	17.886	0.346296	Y	Y	1704	syntenic	AT3G44020		41.5094	NA	NA	NA	NA	NA	NA	NA	NA	NA	1704	7.16276e-07	27.381	18.4112	0.317694	Y	Y
TraesCS3D02G307000	9.60511	10.995	9.01322	14.6655	15.2129	13.8251	12.0892	10.9925	9.1946	10.2179	13.5017	16.7769	13.8341	9.30506	9.93218	8.60991	9.85916	12.3528	brown	W9	27.914	16.8699	0.266869	Y	Y	1704	syntenic	AT3G44020		40.8805	NA	NA	NA	NA	NA	NA	NA	NA	NA	1704	5.86962e-06	29.3582	15.6031	0.245507	Y	Y
TraesCS3A02G296000	9.9653	11.0189	9.94108	12.8731	14.6311	14.2681	11.8968	11.0903	8.03269	9.66718	12.545	17.5667	14.08	9.09309	8.60883	7.83131	9.67986	11.3582	brown	W9	27.6499	17.2926	0.319541	Y	Y	1704	syntenic	AT3G44020		42.1384	NA	NA	NA	NA	NA	NA	NA	NA	NA	1704	8.19783e-06	27.8254	17.1268	0.273712	Y	Y
TraesCS7D02G235100	11.4495	1.73949	102.444	179.835	71.0279	19.0581	6.05838	2.522	38.9846	97.9892	118.342	55.3204	14.5988	4.04889	10.555	56.7514	115.623	69.0369	green	W5	26.4527	13.0162	1.13281	Y	Y	1706	syntenic	NA	NA	NA	NA	PF00226;PF13370	SSF46565;SSF54862	IPR001623.DnaJ_domain;IPR017896.4Fe4S_Fe-S-bd;IPR036869.J_dom_sf	NA	NA	NA	NA	NA	1706	5.07217e-08	27.1364	12.3691	1.2016	Y	Y
TraesCS7B02G133300	4.47752	1.14997	73.6436	179.054	54.5271	11.4048	3.40673	1.79056	24.5601	66.7626	96.9984	39.4514	10.2157	2.02242	4.99241	38.7752	113.01	59.4691	green	W5	26.7984	12.6839	1.17377	Y	Y	1706	syntenic	NA	NA	NA	NA	PF00226;PF13370	SSF46565;SSF54862	IPR001623.DnaJ_domain;IPR036869.J_dom_sf	NA	NA	NA	NA	NA	1706	2.07069e-07	26.7861	12.6391	1.34293	Y	Y
TraesCS7A02G235100	3.84273	0.459037	87.3146	154.412	31.7764	3.84669	0.635619	0.450564	28.5887	74.3773	84.6266	25.8516	3.9812	1.52636	5.68428	45.5091	102.523	46.6042	green	W5	26.7984	11.5538	1.29387	Y	Y	1706	syntenic	NA	NA	NA	NA	PF00226;PF13370	SSF46565;SSF54862	IPR001623.DnaJ_domain;IPR017896.4Fe4S_Fe-S-bd;IPR036869.J_dom_sf	NA	NA	NA	NA	NA	1706	8.79615e-07	26.7861	12.2924	1.3877	Y	Y
TraesCS5A02G264500	45.8394	53.7062	124.348	185.179	130.214	101.742	70.0176	65.1806	88.5085	109.341	133.737	129.028	95.9254	57.4602	61.7068	81.5393	99.8665	92.0307	cyan	W6	32.2437	8.64174	0.331483	Y	Y	1708	syntenic	AT3G10060	FKBP16-4	64.3478	NA	PF00254	SSF54534	IPR001179.PPIase_FKBP_dom	NA	NA	NA	NA	NA	1708	1.70932e-06	28.0249	13.0555	0.440173	Y	Y
TraesCS5B02G263800	66.7049	61.7388	102.272	146.219	120.067	103.754	88.9285	75.182	86.6901	100.837	123.527	129.712	108.115	86.1513	81.5451	90.6107	100.928	88.8925	NA	#N/A	28.2039	15.334	0.199818	Y	NA	1708	syntenic	AT3G10060	FKBP16-4	63.913	NA	PF00254	SSF54534	IPR001179.PPIase_FKBP_dom	NA	NA	NA	NA	NA	1708	3.60104e-05	28.6408	15.0508	0.256197	Y	Y
TraesCS5D02G272100	50.2859	34.8632	59.2787	89.753	73.5194	62.0568	51.0033	42.281	45.3933	57.1053	75.8326	73.7364	57.4998	41.9646	37.0073	44.4797	47.5951	42.5692	NA	#N/A	NA	NA	NA	NA	NA	1708	syntenic	AT3G10060	FKBP16-4	64.7826	NA	PF00254	SSF54534	IPR001179.PPIase_FKBP_dom	NA	NA	NA	NA	NA	1708	0.000200251	29.0162	14.0586	0.303804	Y	Y
TraesCS2D02G208500	5.86505	3.44599	2.45483	4.0987	4.82689	3.86598	3.28134	2.88166	2.5135	2.76661	4.02171	3.86184	3.32278	2.86043	2.45509	3.12678	3.50872	3.46906	black	W8	22.8739	20.8062	0.193985	Y	Y	1722	syntenic	AT5G41920	SCL23	59.2593	GRAS	PF03514	NA	IPR005202.TF_GRAS	NA	NA	NA	NA	NA	1722	0.00365818	23.1368	20.1866	0.242232	Y	Y
TraesCS2B02G228000	1.43464	0.795771	0.786353	1.32871	1.69165	1.27693	1.06995	0.969013	0.745432	0.697297	1.2351	1.06264	1.05866	0.954397	0.763817	1.04165	1.48414	1.17768	black	W8	21.9934	0.395369	0.219443	Y	Y	1722	syntenic	AT5G41920	SCL23	59.2593	GRAS	PF03514	NA	IPR005202.TF_GRAS	NA	NA	NA	NA	NA	1722	0.004322	23.679	17.5111	0.277665	Y	Y
TraesCS2A02G200700	5.52408	3.25598	2.96688	5.00057	4.78354	4.05792	3.96355	4.10781	3.06423	3.26715	4.28515	4.26458	3.86183	3.28167	2.71146	3.57802	3.83193	4.0254	brown	W9	22.5905	22.1263	0.159821	Y	Y	1722	syntenic	AT5G41920	SCL23	59.0123	GRAS	PF03514	NA	IPR005202.TF_GRAS	NA	NA	NA	NA	NA	1722	0.0304976	24.0614	20.8812	0.156481	Y	NA
TraesCS5A02G097800	6.53324	3.35832	3.97802	5.2744	6.64843	9.58453	10.0891	4.37796	2.66302	0.718721	8.92118	7.39053	8.65702	4.83794	1.75044	7.52617	10.8263	6.74176	NA	#N/A	20.2435	4.25887	0.649205	Y	NA	1734	syntenic	AT2G39040	PER24	45.4286	NA	PF00141	SSF48113	IPR000823.Peroxidase_pln;IPR002016.Haem_peroxidase;IPR010255.Haem_peroxidase_sf;IPR019793.Peroxidases_heam-ligand_BS;IPR033905.Secretory_peroxidase	NA	NA	NA	NA	NA	1734	0.00108652	23.3152	20.6104	0.511828	Y	Y
TraesCS5B02G103300	3.3146	1.42592	1.14238	1.52682	2.43625	3.43358	4.25156	1.68164	1.15517	0.280746	2.97096	2.32544	2.50577	1.91178	0.70857	2.66192	3.86694	2.27747	NA	#N/A	20.048	3.96855	0.646976	Y	NA	1734	syntenic	AT2G39040	PER24	32	NA	PF00141	SSF48113	IPR000823.Peroxidase_pln;IPR002016.Haem_peroxidase;IPR010255.Haem_peroxidase_sf	NA	NA	NA	NA	NA	1734	0.0016185	22.7974	22.1451	0.504988	Y	Y
TraesCS5D02G110100	4.22941	2.12435	1.89833	2.39299	3.43584	4.81616	5.87122	2.97113	1.77714	0.801207	4.54887	3.92125	4.55201	3.48319	1.60053	4.4725	5.55936	3.40693	NA	#N/A	NA	NA	NA	NA	NA	1734	syntenic	AT2G39040	PER24	46	NA	PF00141	SSF48113	IPR000823.Peroxidase_pln;IPR002016.Haem_peroxidase;IPR010255.Haem_peroxidase_sf;IPR019793.Peroxidases_heam-ligand_BS;IPR033905.Secretory_peroxidase	NA	NA	NA	NA	NA	1734	0.006164	23.0063	22.1642	0.405662	Y	Y
TraesCS2A02G210700	1.31439	1.30146	0.276795	0.585993	0.91438	1.64156	2.50705	1.67824	0.332666	0.178307	0.836294	0.907834	1.97103	1.03277	0.818638	0.680122	0.86021	1.2305	brown	W9	23.1319	1.11491	0.685336	Y	Y	1751	syntenic	NA	NA	NA	NA	PF03552	SSF53448	IPR005150.Cellulose_synth;IPR029044.Nucleotide-diphossugar_trans	NA	NA	NA	NA	NA	1751	1.00096e-05	24.726	23.5498	0.664887	Y	Y
TraesCS2B02G236600	1.49171	1.9009	0.171568	0.961945	2.55662	2.41235	4.99745	3.12751	0.769771	0.455134	1.54562	1.85163	3.81529	2.17633	1.80892	1.27096	1.46816	3.06024	brown	W9	23.6145	0.68111	0.708575	Y	Y	1751	syntenic	NA	NA	NA	NA	PF03552	SSF53448	IPR005150.Cellulose_synth;IPR029044.Nucleotide-diphossugar_trans	NA	NA	NA	NA	NA	1751	0.000241783	26.4408	22.7423	0.632982	Y	Y
TraesCS2D02G217200	2.27821	3.94506	0.70546	2.03685	3.15372	4.60193	8.43264	5.2287	1.22786	0.754864	2.31539	3.084	7.09307	3.77545	3.65487	2.68121	2.62159	5.07469	brown	W9	24.0219	0.168521	0.694256	Y	Y	1751	syntenic	NA	NA	NA	NA	PF03552	SSF53448	IPR005150.Cellulose_synth;IPR029044.Nucleotide-diphossugar_trans	NA	NA	NA	NA	NA	1751	0.00143883	26.33	22.9476	0.610932	Y	Y
TraesCS3A02G452100	2.42738	5.60666	1.79363	11.8856	22.3366	20.1534	14.2017	15.7498	7.91472	7.57787	15.5596	26.6999	25.026	13.1753	10.6626	10.1712	12.5925	26.739	brown	W9	26.3976	19.3408	0.530771	Y	Y	1756	syntenic	AT1G56210	HIPP35	18.956	NA	PF00403	SSF55008	IPR006121.HMA_dom;IPR036163.HMA_dom_sf	NA	NA	NA	NA	NA	1756	5.50327e-06	27.2595	18.1089	0.594715	Y	Y
TraesCS3D02G444600	2.00426	3.54184	1.06089	5.45537	11.4051	13.0537	10.8852	13.5161	5.4441	4.44476	7.58303	15.0602	17.0163	9.84837	8.40999	6.46707	6.45518	16.06	brown	W9	23.9969	23.6615	0.532243	Y	Y	1756	syntenic	AT1G56210	HIPP35	18.4066	NA	PF00403	SSF55008	IPR006121.HMA_dom;IPR036163.HMA_dom_sf	NA	NA	NA	NA	NA	1756	0.000218719	27.076	21.3953	0.534611	Y	Y
TraesCS3B02G489000	1.90071	1.90405	0.681596	3.09633	7.01522	10.2645	7.80128	10.1	3.52848	3.2421	5.21935	9.68879	11.1947	7.93309	7.09071	4.98221	5.37903	11.3938	brown	W9	23.6608	0.654432	0.489468	Y	Y	1756	syntenic	AT1G56210	HIPP35	18.6813	NA	PF00403	SSF55008	IPR006121.HMA_dom;IPR036163.HMA_dom_sf	NA	NA	NA	NA	NA	1756	0.000582531	27.076	22.2873	0.500306	Y	Y
TraesCS4D02G156100	58.2797	68.3858	64.1913	50.5724	39.2258	33.0898	36.4302	49.9798	60.9384	66.4768	48.4464	41.0321	40.1413	48.8057	58.6863	59.5923	54.662	43.6614	turquoise	W4	24.4508	10.4334	0.246267	Y	Y	1758	non-syntenic	AT2G36000		32.7327	mTERF	PF02536	NA	IPR003690.MTERF;IPR038538.MTERF_sf	NA	NA	NA	NA	NA	1758	1.74212e-08	27.381	5.99869	0.284943	Y	Y
TraesCS4B02G156500	54.5289	65.4048	56.9487	43.349	43.6192	31.5808	36.002	48.6443	60.6063	64.0143	47.4664	41.2833	38.8959	50.4369	59.2616	56.7072	51.5139	41.9048	turquoise	W4	23.7456	10.456	0.237544	Y	Y	1758	non-syntenic	AT2G36000		33.033	mTERF	PF02536	NA	IPR003690.MTERF;IPR038538.MTERF_sf	NA	NA	NA	NA	NA	1758	5.98542e-07	27.0165	6.38056	0.254944	Y	Y
TraesCS1A02G084300	23.7945	33.2491	28.7334	29.4808	26.2433	22.1221	22.6029	29.8029	34.6871	37.2191	29.9538	27.6873	23.5661	31.7511	35.924	31.2569	29.8214	26.2554	turquoise	W4	23.1425	12.2345	0.180957	Y	Y	1758	non-syntenic	AT2G36000		32.7327	mTERF	PF02536	NA	IPR003690.MTERF;IPR038538.MTERF_sf	NA	NA	NA	NA	NA	1758	0.000252589	25.9024	7.80712	0.179329	Y	Y
TraesCS2D02G304200	13.4277	11.1131	14.0297	19.672	18.6515	22.1557	18.2698	15.3732	12.2067	14.3443	19.0932	22.3327	21.7615	15.144	13.3583	13.9258	15.6565	16.416	brown	W9	28.1935	17.0284	0.254373	Y	Y	1761	syntenic	AT2G28605	PPD2	48.2759	NA	PF01789	SSF55724	IPR002683.PsbP_C;IPR016123.Mog1/PsbP_a/b/a-sand	NA	NA	NA	NA	NA	1761	1.92559e-08	27.8909	17.3994	0.264121	Y	Y
TraesCS2A02G305800	12.221	12.1111	14.6512	18.9088	16.8125	21.1465	18.1525	14.3485	11.6779	12.7926	18.6924	22.1405	22.2252	13.8352	13.2464	14.4652	15.4726	16.0661	brown	W9	27.9144	17.4357	0.26941	Y	Y	1761	syntenic	AT2G28605	PPD2	47.8448	NA	PF01789	SSF55724	IPR002683.PsbP_C;IPR016123.Mog1/PsbP_a/b/a-sand	NA	NA	NA	NA	NA	1761	5.7811e-06	27.8254	17.5291	0.253207	Y	Y
TraesCS2B02G322500	13.065	10.7519	13.7036	19.4971	17.2919	20.9542	16.5932	14.2148	12.1659	13.0111	18.864	19.6665	18.4658	13.8719	12.9878	16.1323	17.331	15.2137	blue	W7	21.6983	0.683592	0.179732	Y	Y	1761	syntenic	AT2G28605	PPD2	46.9828	NA	PF01789	SSF55724	IPR002683.PsbP_C;IPR016123.Mog1/PsbP_a/b/a-sand	NA	NA	NA	NA	NA	1761	0.000119821	27.1364	17.8562	0.207248	Y	Y
TraesCS5A02G098400	14.3007	18.6359	18.1023	32.7638	32.6936	29.4675	27.0656	19.9554	20.3951	20.4988	30.3786	28.3312	26.0518	22.4371	18.7927	19.9038	23.9122	30.5476	blue	W7	26.6221	17.4862	0.232313	Y	Y	1763	syntenic	NA	NA	NA	NA	NA	NA	NA	NA	NA	NA	NA	NA	1763	1.40393e-06	27.8909	16.1042	0.279728	Y	Y
TraesCS5D02G110500	5.88411	10.7047	11.9867	19.6472	21.4495	22.1233	19.0049	10.4975	10.2725	10.2556	19.3493	19.5098	17.3569	11.797	8.94467	11.8425	13.1258	17.5207	brown	W9	25.4013	19.7217	0.365986	Y	Y	1763	syntenic	NA	NA	NA	NA	NA	NA	NA	NA	NA	NA	NA	NA	1763	1.51778e-06	27.5722	16.7972	0.410099	Y	Y
TraesCS5B02G103700	39.005	53.0721	39.4726	61.4138	76.4006	73.6915	67.3808	51.3065	43.8839	41.1882	61.6948	64.8831	65.0456	52.3574	45.5846	41.0595	49.3525	68.2425	brown	W9	24.5522	21.5476	0.252778	Y	Y	1763	syntenic	NA	NA	NA	NA	NA	NA	NA	NA	NA	NA	NA	NA	1763	7.75564e-06	27.381	18.8885	0.267012	Y	Y
TraesCS1A02G387600	0.593807	0.846623	2.86481	1.8066	0.754066	0.563665	0.451008	0.761867	1.87498	2.58743	1.41788	0.828049	0.651573	0.879923	1.38797	2.05435	2.03879	1.24315	turquoise	W4	26.5649	9.25676	0.671358	Y	Y	1770	syntenic	NA	NA	NA	NA	PF01823	NA	IPR020864.MACPF	NA	NA	NA	NA	NA	1770	7.30874e-08	26.7817	8.73576	0.752841	Y	Y
TraesCS1D02G395600	0.228531	0.555507	1.79187	1.37026	0.592386	0.524805	0.450418	0.520877	1.29286	1.70303	0.909315	0.691711	0.578412	0.631754	0.893517	1.53612	1.34528	1.01817	turquoise	W4	26.8587	8.93941	0.512799	Y	Y	1770	syntenic	NA	NA	NA	NA	PF01823	NA	IPR020864.MACPF	NA	NA	NA	NA	NA	1770	4.41332e-07	26.4973	9.44879	0.573093	Y	Y
TraesCS1B02G415100	0.637146	1.17118	2.91584	2.30868	1.41063	1.03247	1.09991	0.95441	2.00578	2.26604	1.56639	1.06792	1.02156	1.17438	1.52067	2.0793	1.98466	1.56734	turquoise	W4	26.8587	8.75546	0.395544	Y	Y	1770	syntenic	NA	NA	NA	NA	PF01823	NA	IPR020864.MACPF	NA	NA	NA	NA	NA	1770	4.68031e-06	26.33	8.98381	0.493615	Y	Y
TraesCS1B02G280400	0.226081	0.063839	0.013286	0.030688	0.0603253	0.325516	0.186529	0	0	0.00477267	0.200059	0.0171817	0.170448	0.031453	0	0.00923933	0.286686	0.220375	NA	#N/A	NA	NA	NA	NA	NA	1775	syntenic	AT5G17540		39.9132	NA	PF02458	NA	IPR003480.Transferase;IPR023213.CAT-like_dom_sf	NA	NA	NA	NA	NA	1775	0.000426575	23.2679	22.0225	0.110597	Y	Y
TraesCS1D02G270000	0.607583	0.242636	0.053742	0.133378	0.219509	0.479406	0.37893	0.0380343	0.0266403	0.01891	0.409898	0.0995073	0.46904	0.104938	0.014753	0.0560667	0.565847	0.388001	NA	#N/A	NA	NA	NA	NA	NA	1775	syntenic	AT5G17540		39.9132	NA	PF02458	NA	IPR003480.Transferase;IPR023213.CAT-like_dom_sf	NA	NA	NA	NA	NA	1775	0.000702571	23.0101	22.1208	0.215475	Y	Y
TraesCS1A02G270000	0.427869	0.151646	0	0.0631493	0.0640563	0.292825	0.292512	0.00497733	0.0282387	0.00397233	0.293791	0.0587993	0.301195	0.0343617	0.014058	0.0168527	0.412618	0.260921	NA	#N/A	NA	NA	NA	NA	NA	1775	syntenic	AT5G17540		40.3471	NA	PF02458	NA	IPR003480.Transferase;IPR023213.CAT-like_dom_sf	NA	NA	NA	NA	NA	1775	0.00261044	22.8383	22.5412	0.152979	Y	Y
TraesCS4A02G117500	0.258145	0.161572	0.0524613	0.0564227	0.14092	0.312525	0.239146	0.0431807	0.0271913	0	0.121216	0.0654357	0.203913	0.0504123	0	0.0708087	0.14865	0.144973	NA	#N/A	NA	NA	NA	NA	NA	1777	syntenic	NA	NA	NA	NA	PF07887	NA	IPR012416.CBP60	NA	NA	NA	NA	NA	1777	9.0062e-05	23.3589	22.2295	0.0978341	Y	Y
TraesCS4D02G188200	0.238718	0.147339	0.032185	0.0812203	0.0776603	0.336124	0.218003	0.015443	0.0134253	0	0.140475	0.042762	0.164494	0.0739213	0.00828933	0.117174	0.123079	0.188097	NA	#N/A	NA	NA	NA	NA	NA	1777	syntenic	NA	NA	NA	NA	PF07887	NA	IPR012416.CBP60	NA	NA	NA	NA	NA	1777	0.00171265	23.5443	21.9616	0.0915399	Y	Y
TraesCS4B02G186900	0.280947	0.125334	0.0946953	0.164346	0.21479	0.407865	0.299604	0.0694723	0.0569213	0.00472033	0.281849	0.0639087	0.270773	0.101328	0	0.113736	0.286602	0.113276	NA	#N/A	NA	NA	NA	NA	NA	1777	syntenic	NA	NA	NA	NA	PF07887	NA	IPR012416.CBP60	NA	NA	NA	NA	NA	1777	0.0280351	23.4031	19.439	0.114483	Y	NA
TraesCS1D02G318800	4.35464	3.4979	3.38645	4.82118	5.2054	6.00761	5.12442	4.21373	3.2204	2.82148	4.1237	4.56273	5.23072	4.53905	3.05061	4.42052	6.0447	4.64914	black	W8	20.1838	6.06082	0.231425	Y	Y	1791	syntenic	NA	NA	NA	NA	PF00141	SSF48113	IPR000823.Peroxidase_pln;IPR002016.Haem_peroxidase;IPR006311.TAT_signal;IPR010255.Haem_peroxidase_sf;IPR033905.Secretory_peroxidase	NA	NA	NA	NA	NA	1791	0.0163184	26.1216	19.6967	0.20772	Y	NA
TraesCS1A02G319000	6.44418	4.55109	4.97461	7.61529	8.83148	9.29724	7.37768	7.35931	5.24683	4.82069	7.08759	6.82373	8.3967	7.18523	5.15059	7.23372	9.61826	8.21473	black	W8	20.1152	6.29887	0.207444	Y	Y	1791	syntenic	NA	NA	NA	NA	PF00141	SSF48113	IPR000823.Peroxidase_pln;IPR002016.Haem_peroxidase;IPR010255.Haem_peroxidase_sf;IPR033905.Secretory_peroxidase	NA	NA	NA	NA	NA	1791	0.0325435	25.9541	19.4182	0.21002	Y	NA
TraesCS1B02G331300	2.03429	1.69483	1.5646	2.52104	3.12411	3.7276	2.9046	3.04358	2.11984	2.32357	2.61575	2.97435	3.28154	2.99843	2.37869	2.80866	4.46743	3.7045	black	W8	19.4708	8.19501	0.195905	Y	Y	1791	syntenic	NA	NA	NA	NA	PF00141	SSF48113	IPR000823.Peroxidase_pln;IPR002016.Haem_peroxidase;IPR010255.Haem_peroxidase_sf;IPR033905.Secretory_peroxidase	NA	NA	NA	NA	NA	1791	0.0407308	24.6231	20.8967	0.194662	Y	NA
TraesCS1B02G449600	2.72371	2.19184	2.14867	3.31118	4.51246	4.085	3.09708	2.67684	2.56524	2.35176	2.98947	3.04069	2.87981	2.6369	2.42181	2.42176	2.83723	3.01143	brown	W9	23.6608	21.4138	0.123893	Y	Y	1806	syntenic	AT4G36520		20.8158	NA	NA	SSF46565	IPR001623.DnaJ_domain;IPR036869.J_dom_sf	NA	NA	NA	NA	NA	1806	0.000213885	27.1999	18.3711	0.230842	Y	Y
TraesCS1A02G419500	1.95134	1.46421	1.3489	2.47374	3.48055	3.18158	2.41017	2.207	1.97971	1.68103	2.08944	2.34766	2.37099	2.12574	1.73866	1.71277	2.20448	2.23674	brown	W9	23.0585	1.04924	0.15505	Y	Y	1806	syntenic	AT4G36520		17.2293	NA	NA	SSF46565	IPR001623.DnaJ_domain;IPR036869.J_dom_sf	NA	NA	NA	NA	NA	1806	0.000224646	27.5695	19.8465	0.257775	Y	Y
TraesCS1D02G427300	3.36912	2.3788	2.06743	4.06268	5.04907	4.13961	3.37173	2.74056	2.63921	2.31222	3.15246	3.29862	3.19757	3.00192	2.40616	2.32309	3.02375	3.13627	brown	W9	24.2678	22.1789	0.164897	Y	Y	1806	syntenic	AT4G36520		21.0267	NA	NA	SSF46565	IPR001623.DnaJ_domain;IPR036869.J_dom_sf	NA	NA	NA	NA	NA	1806	0.000514167	27.1999	18.6672	0.260592	Y	Y
TraesCS1B02G425000	39.1096	38.9365	34.5581	41.3583	61.6783	81.9458	74.9565	81.6243	34.339	31.6572	45.8065	47.8962	58.5974	51.072	34.9503	42.9785	42.2968	41.4083	NA	#N/A	NA	NA	NA	NA	NA	1822	syntenic	AT5G44130	FLA13	37.247	NA	PF02469	SSF82153	IPR000782.FAS1_domain;IPR036378.FAS1_dom_sf	NA	NA	NA	NA	NA	1822	0.00691363	28.0904	22.1957	0.308443	Y	Y
TraesCS1D02G404700	43.6324	45.5815	39.1148	42.1987	71.4048	94.1809	93.3118	101.066	42.4245	38.4386	55.4741	54.4806	67.1282	64.3029	43.2872	52.344	48.5061	45.635	NA	#N/A	NA	NA	NA	NA	NA	1822	syntenic	AT5G44130	FLA13	37.247	NA	PF02469	SSF82153	IPR000782.FAS1_domain;IPR036378.FAS1_dom_sf	NA	NA	NA	NA	NA	1822	0.0125042	28.7122	22.5101	0.324868	Y	NA
TraesCS1A02G396800	42.3742	42.0784	38.6892	40.9444	65.7471	91.986	89.3177	97.2144	38.6388	34.6371	50.7462	56.9166	68.2327	57.0593	36.5832	48.8947	46.0772	42.5126	NA	#N/A	NA	NA	NA	NA	NA	1822	syntenic	AT5G44130	FLA13	37.247	NA	PF02469	SSF82153	IPR000782.FAS1_domain;IPR036378.FAS1_dom_sf	NA	NA	NA	NA	NA	1822	0.0128769	27.9574	22.3947	0.33941	Y	NA
TraesCS2A02G307300	9.46494	5.29389	9.10499	13.4235	13.9456	18.5413	15.8506	14.4964	11.489	9.66574	17.161	18.8542	17.7251	14.8421	12.8566	13.129	15.3411	16.5859	blue	W7	26.2054	19.4139	0.222053	Y	Y	1831	syntenic	AT1G77122		47.0588	NA	NA	SSF75420	IPR003728.Ribosome_maturation_RimP;IPR035956.RimP_N_sf	NA	NA	NA	NA	NA	1831	3.22305e-05	27.2595	18.5215	0.271501	Y	Y
TraesCS2B02G323800	10.8474	5.97579	9.16965	13.3936	12.1673	17.0551	14.5982	11.1198	9.97994	9.02559	15.7243	15.0367	15.8595	12.4529	10.3674	12.2483	13.7077	11.9442	NA	#N/A	NA	NA	NA	NA	NA	1831	syntenic	AT1G77122		46.4396	NA	NA	SSF75420	IPR003728.Ribosome_maturation_RimP;IPR035956.RimP_N_sf	NA	NA	NA	NA	NA	1831	0.000637516	27.1364	19.2312	0.241976	Y	Y
TraesCS2D02G305600	8.16831	6.25912	8.92609	10.8038	9.18276	11.8293	11.4549	9.3517	9.38894	8.38916	13.3608	13.2277	10.8242	10.7295	9.75635	9.60623	9.93053	10.3179	NA	#N/A	NA	NA	NA	NA	NA	1831	syntenic	AT1G77122		46.7492	NA	NA	SSF75420	IPR003728.Ribosome_maturation_RimP;IPR035956.RimP_N_sf	NA	NA	NA	NA	NA	1831	0.021026	27.8254	17.5316	0.158498	Y	NA
TraesCS1D02G259500	90.8768	63.7023	101.432	132.427	109.031	128.48	128.094	116.578	99.5246	107.49	148.017	155.826	146.882	112.392	108.919	124.495	112.338	110.836	brown	W9	27.5395	9.72403	0.0268023	Y	Y	1854	syntenic	NA	NA	NA	NA	NA	NA	IPR006121.HMA_dom	NA	NA	NA	NA	NA	1854	0.0164167	29.1154	16.7373	0.170091	Y	NA
TraesCS1B02G270000	109.017	69.3421	106.511	141.1	115.389	131.803	131.918	120.491	106.221	111.531	157.189	170.088	153.633	118.421	115.182	131.353	116.731	118.755	brown	W9	29.5849	15.4556	0.175983	Y	Y	1854	syntenic	NA	NA	NA	NA	NA	NA	IPR006121.HMA_dom	NA	NA	NA	NA	NA	1854	0.0171247	28.8353	16.9124	0.164155	Y	NA
TraesCS1A02G259700	147.929	95.6009	126.096	170.604	145.454	167.398	158.526	148.127	133.684	143.79	182.403	210.668	184.58	134.949	130.503	136.117	131.666	135.57	brown	W9	29.4446	15.3162	0.201073	Y	Y	1854	syntenic	NA	NA	NA	NA	NA	NA	IPR006121.HMA_dom	NA	NA	NA	NA	NA	1854	0.0172137	27.2172	17.6996	0.176526	Y	NA
TraesCS1D02G343300	2.21911	4.46582	4.88001	6.15412	4.53604	3.72229	2.98358	2.89251	3.75805	4.45853	4.62431	4.21861	3.10809	3.1422	3.23153	4.1416	5.31161	5.36963	green	W5	29.7011	12.0401	0.174497	Y	Y	1855	syntenic	NA	NA	NA	NA	PF05553	NA	IPR008480.DUF761_pln	NA	NA	NA	NA	NA	1855	2.75097e-08	27.697	11.8963	0.311209	Y	Y
TraesCS1B02G353900	0.306902	0.728813	0.758614	0.908443	0.653009	0.592281	0.469565	0.415863	0.547508	0.715982	0.783708	0.620008	0.506767	0.474722	0.505215	0.660065	0.692483	0.727174	green	W5	29.2409	11.8924	0.122545	Y	Y	1855	syntenic	NA	NA	NA	NA	PF05553	NA	IPR008480.DUF761_pln	NA	NA	NA	NA	NA	1855	4.02236e-07	27.8909	11.8225	0.179139	Y	Y
TraesCS1A02G341200	0.974957	2.54169	1.68715	2.9811	3.09684	2.64673	2.24754	1.50721	1.97929	1.69687	2.46091	2.19745	1.76232	1.84346	1.6334	2.6912	3.22511	3.99577	NA	#N/A	NA	NA	NA	NA	NA	1855	syntenic	NA	NA	NA	NA	PF05553	NA	IPR008480.DUF761_pln	NA	NA	NA	NA	NA	1855	0.0341929	26.3383	15.515	0.275247	Y	NA
TraesCS2A02G462400	0.130036	0.116514	0.105463	0.231952	0.177656	0.233503	0.265186	0.0635377	0.0211383	0.030606	0.182771	0.186265	0.154504	0.0480173	0.0145943	0.11836	0.166376	0.138807	NA	#N/A	20.6573	2.73666	0.0993341	Y	Y	1865	syntenic	NA	NA	NA	NA	NA	NA	NA	NA	NA	NA	NA	NA	1865	0.00185101	24.5181	18.3712	0.0812019	Y	Y
TraesCS2D02G462800	0.203263	0.130402	0.0684517	0.178095	0.163089	0.245108	0.185987	0.067114	0.0162893	0.00991567	0.148861	0.111482	0.15626	0.0618023	0.027903	0.116657	0.13914	0.123388	NA	#N/A	21.9906	0.972066	0.0647083	Y	NA	1865	syntenic	NA	NA	NA	NA	NA	NA	NA	NA	NA	NA	NA	NA	1865	0.00530306	23.5389	19.0998	0.0698831	Y	Y
TraesCS2B02G484000	0.0812607	0.0766067	0.0502537	0.085712	0.136443	0.176689	0.195261	0.0340703	0.0363333	0.021999	0.136749	0.086704	0.097115	0.036463	0.0368947	0.0659077	0.0667857	0.0721143	NA	#N/A	NA	NA	NA	NA	NA	1865	syntenic	AT3G12970		27.8215	NA	NA	NA	NA	NA	NA	NA	NA	NA	1865	0.0263337	25.1927	20.0712	0.0493569	Y	NA
TraesCS5D02G222000	63.2973	67.6236	9.45334	1.83376	5.07696	22.0802	73.2513	78.9464	33.6377	21.2642	6.18278	21.3079	58.2944	76.672	71.534	21.1377	11.7708	19.3668	grey60	W1	29.1274	25.278	0.80404	Y	Y	1885	syntenic	NA	NA	NA	NA	NA	NA	NA	NA	NA	NA	NA	NA	1885	1.27584e-08	26.6665	25.8734	0.966275	Y	Y
TraesCS5A02G211900	4.82401	5.42852	0.193074	0.110728	0.400878	1.42334	8.39568	7.41274	1.07032	0.803592	0.19109	0.844914	5.12069	7.31914	5.18825	0.686477	0.421523	0.863118	magenta	W2	27.4421	26.5311	1.09637	Y	Y	1885	syntenic	NA	NA	NA	NA	NA	NA	NA	NA	NA	NA	NA	NA	1885	8.43965e-07	26.9603	25.317	1.20976	Y	Y
TraesCS5B02G212000	20.3662	24.7032	1.39364	0.226885	0.966664	6.48685	39.2082	28.1778	6.43189	4.25042	0.453605	3.5963	23.7282	27.7534	30.2973	3.72003	1.67526	6.19881	magenta	W2	27.7212	25.349	1.10546	Y	Y	1885	syntenic	NA	NA	NA	NA	NA	NA	NA	NA	NA	NA	NA	NA	1885	1.08268e-06	26.7817	25.4097	1.17651	Y	Y
TraesCS1A02G200000	270.222	327.701	287.86	526.622	590.669	544.46	413.047	337.647	280.338	297.599	540.018	630.363	509.515	335.673	280.008	271.992	365.857	503.229	blue	W7	27.4355	17.3549	0.39874	Y	Y	1896	syntenic	NA	NA	NA	NA	PF14159	NA	IPR025564.CAAD_dom;IPR033344.CURT1	NA	NA	NA	NA	NA	1896	1.31793e-08	27.8909	16.9136	0.392857	Y	Y
TraesCS1D02G203500	194.696	268.59	212.273	401.5	475.671	465.152	326.22	242.554	199.061	213.605	406.076	527.314	379.791	260.847	204.994	201.139	256.232	346.005	brown	W9	27.7146	17.139	0.441967	Y	Y	1896	syntenic	NA	NA	NA	NA	PF14159	NA	IPR025564.CAAD_dom;IPR033344.CURT1	NA	NA	NA	NA	NA	1896	4.2335e-08	27.8909	17.0363	0.438781	Y	Y
TraesCS1B02G214700	175.515	266.892	214.225	375.586	489.014	474.507	331.777	245.195	209.914	201.128	404.357	492.484	380.267	268.825	216.754	220.014	268.919	379.037	blue	W7	27.3071	17.611	0.405777	Y	Y	1896	syntenic	NA	NA	NA	NA	PF14159	NA	IPR025564.CAAD_dom;IPR033344.CURT1	NA	NA	NA	NA	NA	1896	1.56361e-07	27.8909	17.1313	0.423413	Y	Y
TraesCS3B02G470200	136.516	175.606	111.019	163.213	197.736	199.126	192.717	163.052	110.758	111.321	182.591	213.502	209.386	142.814	125.82	110.831	130.399	156.845	brown	W9	27.1211	18.3783	0.313345	Y	Y	1909	syntenic	NA	NA	NA	NA	NA	SSF103511	NA	NA	NA	NA	NA	NA	1909	2.43372e-06	26.9578	19.0964	0.275002	Y	Y
TraesCS3A02G435300	51.2327	76.9468	47.1068	85.6873	82.5394	88.5799	81.5816	69.9605	49.1954	48.0248	85.8012	98.2413	105.358	60.7065	47.4426	52.4362	78.3214	89.8941	brown	W9	25.5925	19.8371	0.367874	Y	Y	1909	syntenic	NA	NA	NA	NA	NA	SSF103511	NA	NA	NA	NA	NA	NA	1909	0.000140643	25.6832	19.2806	0.302161	Y	Y
TraesCS3D02G428100	72.3194	96.1162	69.1057	113.918	108.5	111.771	100.539	83.9507	66.1199	63.7054	112.941	122.703	123.235	78.4662	64.3317	73.1243	95.3356	107.407	brown	W9	25.9297	19.6924	0.313968	Y	Y	1909	syntenic	NA	NA	NA	NA	NA	SSF103511	NA	NA	NA	NA	NA	NA	1909	0.000232301	27.3861	17.6716	0.265071	Y	Y
TraesCS3A02G425100	1.06395	0.462462	0.492067	0.837271	1.18467	1.36914	1.18158	0.29082	0.306938	0.0348193	1.00535	0.468044	0.899707	0.646367	0.205476	0.713572	1.17866	0.894356	NA	#N/A	NA	NA	NA	NA	NA	1915	syntenic	NA	NA	NA	NA	PF00786	NA	IPR000095.CRIB_dom	NA	NA	NA	NA	NA	1915	0.0145288	23.679	18.5072	0.400646	Y	NA
TraesCS3B02G461500	0.895755	0.524737	0.615898	0.663549	0.766242	1.08062	0.860491	0.163221	0.20073	0.011178	0.601986	0.476365	0.752892	0.48111	0.097894	0.644485	1.0285	0.898173	NA	#N/A	NA	NA	NA	NA	NA	1915	syntenic	NA	NA	NA	NA	PF00786	NA	IPR000095.CRIB_dom	NA	NA	NA	NA	NA	1915	0.016036	23.4031	19.9574	0.319724	Y	NA
TraesCS3D02G420000	0.683549	0.381087	0.347534	0.36177	0.744919	0.709037	0.525598	0.098257	0.142197	0	0.465429	0.246316	0.343748	0.298816	0.10228	0.365451	0.938656	0.542901	NA	#N/A	NA	NA	NA	NA	NA	1915	syntenic	NA	NA	NA	NA	PF00786	NA	IPR000095.CRIB_dom	NA	NA	NA	NA	NA	1915	0.0347041	23.1368	18.7805	0.252862	Y	NA
TraesCS5D02G392000	15.7608	4.96395	5.9978	11.3634	12.2568	14.0809	11.6939	9.33643	7.14448	5.48843	13.2506	11.7003	11.9979	9.48845	8.44781	9.59053	16.2444	12.2065	NA	#N/A	22.0627	0.450075	0.284937	Y	NA	1928	syntenic	AT3G04730	IAA16	52.5424	NA	PF02309	SSF54277	IPR000270.PB1_dom;IPR003311.AUX_IAA;IPR033389.AUX/IAA_dom	NA	NA	NA	NA	NA	1928	0.000329496	23.6332	20.8151	0.318182	Y	Y
TraesCS5A02G382600	16.3651	5.81563	7.8546	15.3038	16.1809	19.1988	15.0452	10.7663	6.46627	4.57569	15.9261	13.4215	14.0719	8.80101	7.71765	9.961	16.0522	13.2382	black	W8	20.9089	2.93504	0.41317	Y	Y	1928	syntenic	AT3G04730	IAA16	52.1186	NA	PF02309	SSF54277	IPR000270.PB1_dom;IPR033389.AUX/IAA_dom	NA	NA	NA	NA	NA	1928	0.000869192	24.3111	19.4333	0.417632	Y	Y
TraesCS5B02G386800	15.6562	7.11389	7.67258	12.9797	15.1799	19.358	15.3856	11.6188	6.77406	5.09071	14.2967	11.9898	15.7288	11.2106	8.49439	11.144	17.9353	14.6616	NA	#N/A	20.6936	3.90454	0.362911	Y	NA	1928	syntenic	AT3G04730	IAA16	52.1186	NA	PF02309	SSF54277	IPR003311.AUX_IAA;IPR033389.AUX/IAA_dom	NA	NA	NA	NA	NA	1928	0.000975841	24.0614	21.185	0.346343	Y	Y
TraesCS5D02G065500	2.99694	2.80611	2.63728	3.49949	3.32639	4.07488	3.22603	3.61819	2.60617	2.5641	3.0737	3.16189	3.41398	3.03018	2.89271	2.88177	2.65151	3.36555	NA	#N/A	23.5698	0.435423	0.118494	Y	NA	1945	syntenic	NA	NA	NA	CPP	PF03638	NA	IPR005172.CRC;IPR033467.Tesmin/TSO1-like_CXC	NA	NA	NA	NA	NA	1945	0.00467194	28.0248	20.1317	0.131792	Y	Y
TraesCS5B02G062200	2.98254	3.08251	2.47102	3.16786	3.33856	3.22766	3.24384	3.31633	2.6776	2.63521	2.95727	3.28236	3.12341	2.92893	2.48732	2.67411	2.86195	2.95179	brown	W9	23.3163	22.9829	0.105224	Y	Y	1945	syntenic	NA	NA	NA	CPP	PF03638	NA	IPR005172.CRC;IPR033467.Tesmin/TSO1-like_CXC	NA	NA	NA	NA	NA	1945	0.0247707	26.4992	21.501	0.0907291	Y	NA
TraesCS5A02G054200	3.33107	2.69615	2.79631	3.17967	3.09559	3.37208	3.05015	3.21614	2.59089	2.72019	2.83079	3.17068	2.99085	2.76024	2.90788	2.67828	2.55734	3.4047	NA	#N/A	NA	NA	NA	NA	NA	1945	syntenic	NA	NA	NA	CPP	PF03638	NA	IPR005172.CRC;IPR033467.Tesmin/TSO1-like_CXC	NA	NA	NA	NA	NA	1945	0.0421159	26.2221	20.7269	0.0884167	Y	NA
TraesCS4D02G182800	12.207	16.4299	4.53193	9.0872	13.7336	25.9527	39.993	37.9489	18.961	8.74695	12.3113	24.3551	38.8429	33.9635	20.9215	13.4956	11.3493	18.4761	magenta	W2	24.7746	0.0356417	0.626714	Y	Y	1953	syntenic	AT5G49480	ATCP1	42.5	NA	PF00036;PF13499	SSF47473	IPR002048.EF_hand_dom;IPR011992.EF-hand-dom_pair;IPR018247.EF_Hand_1_Ca_BS;IPR039647.EF_hand_pair_protein_CML-like	NA	NA	NA	NA	NA	1953	3.44649e-06	27.1412	23.9557	0.622006	Y	Y
TraesCS4A02G123100	15.9705	16.0981	3.32309	9.91035	10.2246	20.9692	45.4544	36.9177	26.698	11.8725	14.2687	30.8972	37.8528	41.724	25.9227	17.5792	14.6366	25.5041	brown	W9	27.7013	23.6234	0.472695	Y	Y	1953	syntenic	AT5G49480	ATCP1	43.125	NA	PF00036;PF13499	SSF47473	IPR002048.EF_hand_dom;IPR011992.EF-hand-dom_pair;IPR018247.EF_Hand_1_Ca_BS;IPR039647.EF_hand_pair_protein_CML-like	NA	NA	NA	NA	NA	1953	9.00674e-05	27.0832	24.3485	0.570706	Y	Y
TraesCS4B02G182900	15.736	24.0901	4.70899	11.4061	15.918	38.3994	65.667	52.1256	25.827	13.0162	15.8507	42.9835	59.1091	47.3591	25.3358	17.7635	17.4237	27.776	brown	W9	23.5985	1.49679	0.654111	Y	Y	1953	syntenic	AT5G49480	ATCP1	43.125	NA	PF00036;PF13499	SSF47473	IPR002048.EF_hand_dom;IPR011992.EF-hand-dom_pair;IPR018247.EF_Hand_1_Ca_BS;IPR039647.EF_hand_pair_protein_CML-like	NA	NA	NA	NA	NA	1953	0.00011442	26.7861	23.9451	0.669201	Y	Y
TraesCS5D02G165000	29.6002	19.7553	4.03785	8.6659	26.5519	24.4578	22.1703	24.237	9.48794	8.46145	16.1152	28.2158	26.9867	20.5539	17.2266	14.9063	20.4717	27.7881	brown	W9	23.754	0.0220856	0.42054	Y	Y	1989	syntenic	NA	NA	NA	NA	NA	NA	NA	NA	NA	NA	NA	NA	1989	1.75536e-06	24.4126	23.2061	0.461859	Y	Y
TraesCS5A02G159900	29.2527	24.1615	3.83252	8.11507	21.1666	23.1235	23.5523	25.2592	9.698	8.23714	15.3855	22.3208	25.4053	21.7376	16.1233	15.9601	23.2979	31.1377	brown	W9	22.7144	2.35692	0.421154	Y	Y	1989	syntenic	NA	NA	NA	NA	NA	NA	NA	NA	NA	NA	NA	NA	1989	5.52177e-06	23.7253	23.6006	0.467504	Y	Y
TraesCS5B02G157600	11.1993	10.4912	1.66102	4.57067	10.6768	13.8805	15.9576	19.2365	5.43289	5.58067	8.06943	14.5886	17.0167	12.7701	9.71122	8.42398	13.3269	16.597	brown	W9	21.1768	5.38636	0.478868	Y	Y	1989	syntenic	NA	NA	NA	NA	NA	NA	NA	NA	NA	NA	NA	NA	1989	0.000196205	24.2614	23.7274	0.490246	Y	Y
TraesCS5D02G515300	24.8011	41.6059	65.4221	73.3146	48.5086	32.6926	22.9384	26.7939	48.6127	59.8444	60.8106	49.0106	30.8491	29.5182	37.0297	42.1647	54.9007	47.661	green	W5	28.691	10.8314	0.353896	Y	Y	2000	syntenic	NA	NA	NA	NA	NA	NA	NA	NA	NA	NA	NA	NA	2000	1.16872e-08	27.3198	11.9619	0.424412	Y	Y
TraesCS5B02G515100	25.7427	45.9597	57.7722	64.0487	43.2177	32.7773	26.6099	38.7873	46.8307	57.4976	55.0472	46.2689	35.1527	34.2984	42.0114	43.5248	49.751	45.5388	green	W5	29.1274	9.36758	0.23445	Y	Y	2000	syntenic	NA	NA	NA	NA	NA	NA	NA	NA	NA	NA	NA	NA	2000	6.12576e-08	27.076	11.7	0.289089	Y	Y
TraesCS4A02G357400	13.4841	32.9599	59.2459	59.9241	38.8534	28.4536	17.5397	24.9752	42.6326	49.9274	45.4734	39.3879	28.971	23.0535	34.007	35.1007	43.2286	39.5921	green	W5	29.4064	9.18128	0.323971	Y	Y	2000	syntenic	NA	NA	NA	NA	NA	NA	NA	NA	NA	NA	NA	NA	2000	3.49785e-07	27.0165	12.1161	0.417731	Y	Y
TraesCS2A02G183100	15.1379	31.1162	28.4379	37.8286	51.3753	56.9474	46.3464	45.0978	28.3636	31.8419	40.8313	50.0319	45.9111	35.901	32.0469	27.7261	26.4844	35.9901	brown	W9	27.0012	19.2354	0.249529	Y	Y	2006	syntenic	NA	NA	NA	NA	PF11282	NA	IPR021434.DUF3082	NA	NA	NA	NA	NA	2006	0.000122318	29.0087	19.3945	0.302326	Y	Y
TraesCS2D02G190900	19.2208	35.2939	33.7033	45.6718	56.0625	59.9114	55.3333	53.5158	34.7382	37.4428	47.9056	59.0583	55.1202	41.8651	39.811	31.7997	31.6142	42.2871	brown	W9	27.1211	19.2179	0.246345	Y	Y	2006	syntenic	NA	NA	NA	NA	PF11282	NA	IPR021434.DUF3082	NA	NA	NA	NA	NA	2006	0.0001451	29.0857	19.5411	0.275057	Y	Y
TraesCS2B02G209700	17.5376	31.7828	30.1799	42.8888	51.7231	54.3084	43.7238	44.9123	30.6404	29.7855	42.4196	45.5888	45.1691	36.1847	33.9225	28.5767	28.1865	36.6935	brown	W9	26.7984	20.2318	0.207939	Y	Y	2006	syntenic	NA	NA	NA	NA	PF11282	NA	IPR021434.DUF3082	NA	NA	NA	NA	NA	2006	0.000213303	30.715	18.1064	0.260038	Y	Y
TraesCS2B02G407800	8.65612	9.44519	2.49966	2.77773	5.03415	7.44076	9.66147	12.0918	5.05506	5.25273	3.96536	4.97788	7.7984	8.86938	7.57836	5.36266	4.50283	4.82561	magenta	W2	26.8587	25.9259	0.401045	Y	Y	2014	syntenic	NA	NA	NA	NA	PF04520	NA	IPR007608.Senescence_reg_S40	NA	NA	NA	NA	NA	2014	2.56479e-06	27.1364	25.3182	0.471415	Y	Y
TraesCS2D02G387500	7.44354	10.8567	3.20037	4.25041	6.45237	9.15826	10.4628	13.5939	6.27484	5.9614	5.43554	6.18648	7.97912	8.75079	7.75097	5.50735	4.98913	6.12056	magenta	W2	24.8171	2.07954	0.324683	Y	Y	2014	syntenic	NA	NA	NA	NA	PF04520	NA	IPR007608.Senescence_reg_S40	NA	NA	NA	NA	NA	2014	0.000386822	27.0215	24.4978	0.357462	Y	Y
TraesCS2A02G391200	2.67474	5.00057	1.82984	1.63787	3.02741	3.66165	4.79026	5.42762	2.74667	3.09852	2.26465	2.64013	3.56358	3.90046	2.734	2.63181	2.15315	2.65882	magenta	W2	24.2872	2.71721	0.281754	Y	Y	2014	syntenic	NA	NA	NA	NA	PF04520	NA	IPR007608.Senescence_reg_S40	NA	NA	NA	NA	NA	2014	0.0227063	26.4973	24.676	0.312646	Y	NA
TraesCS2B02G476700	1.53389	2.2528	9.38302	15.968	12.6869	8.91127	5.98628	8.63483	6.64961	8.93989	11.1231	10.2925	9.94876	6.15778	5.64354	6.5775	10.5097	12.8394	blue	W7	29.4981	13.5831	0.278009	Y	Y	2015	syntenic	NA	NA	NA	NA	PF04570	NA	IPR007650.Zf-FLZ_dom	NA	NA	NA	NA	NA	2015	1.62437e-06	27.697	13.587	0.472557	Y	Y
TraesCS2D02G455000	4.3251	4.90164	9.37101	28.4019	27.2225	23.8098	12.9213	16.0237	10.4577	11.8567	19.0802	20.8707	19.5349	11.0718	10.1875	12.1633	21.6817	26.7821	blue	W7	23.0574	22.0333	0.351972	Y	Y	2015	syntenic	NA	NA	NA	NA	PF04570	NA	IPR007650.Zf-FLZ_dom	NA	NA	NA	NA	NA	2015	3.37061e-05	27.2595	16.4555	0.512304	Y	Y
TraesCS2A02G454800	6.88698	8.74099	15.0291	32.34	32.4985	30.6006	18.2688	25.226	16.9429	19.6337	24.643	27.2447	23.8858	17.8134	13.7895	17.1852	29.4884	32.9924	blue	W7	24.4652	17.1665	0.249036	Y	Y	2015	syntenic	NA	NA	NA	NA	PF04570	NA	IPR007650.Zf-FLZ_dom	NA	NA	NA	NA	NA	2015	4.55353e-05	26.8998	16.8416	0.387229	Y	Y
TraesCS1A02G300800	5.77036	5.30193	6.55044	7.81023	7.3758	6.89232	5.64585	5.86313	5.58546	6.20412	7.17202	6.39697	6.66243	5.53154	5.27317	6.33774	6.79257	7.46371	green	W5	28.8649	15.6955	0.0839291	Y	Y	2027	syntenic	NA	NA	NA	NA	NA	NA	NA	NA	NA	NA	NA	NA	2027	2.53288e-06	26.9578	14.9467	0.148507	Y	Y
TraesCS1D02G300200	5.1332	4.47796	4.86562	6.41829	5.88445	5.48601	4.82165	5.07676	4.36367	4.81323	5.5326	5.68188	6.28475	4.19107	4.26394	4.95483	4.88331	5.82044	NA	#N/A	NA	NA	NA	NA	NA	2027	syntenic	NA	NA	NA	NA	NA	NA	NA	NA	NA	NA	NA	NA	2027	0.00152035	27.5722	16.2145	0.142505	Y	Y
TraesCS1B02G310800	7.36951	6.60816	7.58918	8.89584	8.24352	7.44797	6.89142	7.10027	6.54196	6.74022	7.86759	7.17869	7.50803	6.39112	6.43158	7.08451	7.25153	8.59688	NA	#N/A	NA	NA	NA	NA	NA	2027	syntenic	NA	NA	NA	NA	NA	NA	NA	NA	NA	NA	NA	NA	2027	0.00448133	27.5722	13.6994	0.102089	Y	Y
TraesCS2B02G311000	3.79665	13.3311	4.12309	3.2697	2.45611	5.87367	12.3556	12.794	8.39781	6.42952	3.12006	5.70152	10.0965	12.0456	12.4873	6.15049	4.30514	5.03789	grey60	W1	28.6861	26.8256	0.486121	Y	Y	2031	syntenic	NA	NA	NA	NA	NA	NA	IPR040374.BIC	NA	NA	NA	NA	NA	2031	0.000361839	26.0594	1.18303	0.597483	Y	Y
TraesCS2A02G294600	5.9059	33.4703	9.8975	7.01481	6.34957	15.463	34.2647	34.0481	21.1633	16.3331	8.96425	18.5207	31.4825	35.783	33.9539	16.9778	12.6452	14.612	grey60	W1	29.219	25.305	0.495848	Y	Y	2031	syntenic	NA	NA	NA	NA	NA	NA	NA	NA	NA	NA	NA	NA	2031	0.000614859	25.8498	0.55258	0.606051	Y	Y
TraesCS2D02G292300	4.23379	22.8062	7.80935	6.18522	5.64736	10.5942	23.8377	22.3956	16.2024	11.9064	7.32632	13.1944	21.7809	26.5627	23.0587	12.5448	9.96176	12.0203	grey60	W1	29.6014	25.787	0.418435	Y	Y	2031	syntenic	NA	NA	NA	NA	NA	NA	IPR040374.BIC	NA	NA	NA	NA	NA	2031	0.00168199	25.5441	1.07991	0.551294	Y	Y
TraesCS6B02G425300	4.35238	3.6389	4.78773	8.73076	11.2484	15.6269	12.8806	8.99584	6.01632	5.14174	9.76414	12.7808	13.4209	10.0295	7.48754	7.96072	9.04847	10.79	brown	W9	24.6985	22.0962	0.361362	Y	Y	2032	syntenic	AT1G60000		50.7752	NA	PF00076	SSF54928	IPR000504.RRM_dom;IPR012677.Nucleotide-bd_a/b_plait_sf;IPR035979.RBD_domain_sf	NA	NA	NA	NA	NA	2032	2.75924e-07	27.8254	20.3978	0.421292	Y	Y
TraesCS6D02G370900	20.0909	20.2149	21.5043	41.8631	53.4791	79.9917	67.7513	51.683	31.8834	26.7079	47.7175	64.2314	69.5513	52.1118	42.3457	36.1891	46.45	56.9717	brown	W9	24.3032	23.1612	0.366949	Y	Y	2032	syntenic	AT1G60000		53.1008	NA	PF00076	SSF54928	IPR000504.RRM_dom;IPR012677.Nucleotide-bd_a/b_plait_sf;IPR035979.RBD_domain_sf	NA	NA	NA	NA	NA	2032	1.21807e-06	27.5058	20.8891	0.423416	Y	Y
TraesCS6A02G386300	36.6339	38.147	44.3318	73.0943	81.8675	108.39	95.0949	74.7011	56.9434	49.1419	84.0802	96.9382	108.217	78.5959	65.9593	68.8069	87.7391	102.354	blue	W7	24.6388	21.6899	0.290191	Y	Y	2032	syntenic	AT1G60000		51.1628	NA	PF00076	SSF54928	IPR000504.RRM_dom;IPR012677.Nucleotide-bd_a/b_plait_sf;IPR035979.RBD_domain_sf	NA	NA	NA	NA	NA	2032	1.57934e-05	27.076	19.8756	0.319524	Y	Y
TraesCS2D02G211300	5.13948	3.98295	3.74205	4.06459	4.03844	4.9578	5.49595	5.95123	4.00638	3.95308	4.44748	6.51284	6.81855	5.23366	4.60175	3.70662	3.96773	4.91008	brown	W9	26.9819	21.3897	0.253084	Y	Y	2059	syntenic	NA	NA	NA	NA	NA	NA	NA	NA	NA	NA	NA	NA	2059	3.99106e-06	26.33	21.3241	0.228401	Y	Y
TraesCS2A02G204600	8.84097	6.57773	5.23953	5.23734	4.56884	6.17393	8.155	7.95405	5.67134	5.70347	6.46572	9.23959	9.08722	7.5938	6.88741	5.13037	6.02087	6.30549	brown	W9	28.7755	19.7623	0.232354	Y	Y	2059	syntenic	NA	NA	NA	NA	NA	NA	NA	NA	NA	NA	NA	NA	2059	9.17736e-05	24.3615	23.6342	0.246755	Y	Y
TraesCS2B02G232100	5.1549	3.78985	4.18156	3.51747	3.75529	4.32158	6.4244	5.77784	4.56946	4.84676	4.99564	6.89552	6.18038	5.10132	4.85049	3.51228	3.7029	5.15826	brown	W9	27.0608	20.052	0.220001	Y	Y	2059	syntenic	NA	NA	NA	NA	NA	NA	NA	NA	NA	NA	NA	NA	2059	0.0219683	24.5691	22.9276	0.202576	Y	NA
TraesCS2B02G411900	55.3443	39.8241	14.7033	11.8908	24.0795	35.7588	43.3762	29.6159	21.786	12.6358	13.0989	15.5887	27.1182	33.4549	28.9773	21.352	13.631	24.0441	magenta	W2	29.7011	25.8073	0.398971	Y	Y	2065	syntenic	AT5G13770		40.2299	NA	PF01535;PF13812	SSF48452	IPR002885.Pentatricopeptide_repeat;IPR011990.TPR-like_helical_dom_sf	NA	NA	NA	NA	NA	2065	1.06038e-05	26.9603	24.868	0.489607	Y	Y
TraesCS2A02G393900	79.7352	52.9519	24.3558	21.0857	34.8092	47.2423	60.2865	41.5654	32.4959	21.6712	20.9685	24.6539	37.8648	45.7308	39.5304	32.4129	21.0729	33.4264	magenta	W2	29.6014	25.7369	0.342376	Y	Y	2065	syntenic	AT5G13770		40.0657	NA	PF01535;PF13812	SSF48452	IPR002885.Pentatricopeptide_repeat;IPR011990.TPR-like_helical_dom_sf	NA	NA	NA	NA	NA	2065	1.84484e-05	26.8404	24.8958	0.427187	Y	Y
TraesCS2D02G391800	69.6705	49.9108	18.1415	15.0592	34.3914	47.5292	57.3778	36.9187	27.128	16.2007	16.7476	21.2355	34.8761	41.0858	34.074	24.5609	16.9208	30.383	magenta	W2	29.0498	24.6799	0.410345	Y	Y	2065	syntenic	AT5G13770		40.7225	NA	PF01535;PF13812	SSF48452	IPR002885.Pentatricopeptide_repeat;IPR011990.TPR-like_helical_dom_sf	NA	NA	NA	NA	NA	2065	2.43982e-05	26.9603	24.6871	0.483535	Y	Y
TraesCS3A02G423000	0.466673	0.271162	0.140004	0.310103	0.600685	0.707915	0.654434	0.293348	0.217376	0.155313	0.38985	0.318699	0.39141	0.298688	0.248762	0.371268	0.60674	0.45805	NA	#N/A	NA	NA	NA	NA	NA	2075	syntenic	NA	NA	NA	NA	NA	NA	NA	NA	NA	NA	NA	NA	2075	0.00049145	23.4931	20.8502	0.172731	Y	Y
TraesCS3B02G458600	0.406534	0.234593	0.160234	0.316787	0.485662	0.65797	0.505813	0.289023	0.109959	0.055819	0.324845	0.351009	0.315529	0.255201	0.181197	0.291387	0.468671	0.299066	NA	#N/A	19.9821	4.18876	0.156106	Y	Y	2075	syntenic	NA	NA	NA	NA	NA	NA	NA	NA	NA	NA	NA	NA	2075	0.00079227	23.679	20.4036	0.158924	Y	Y
TraesCS3D02G418200	0.524955	0.384956	0.251091	0.341986	0.595932	0.783008	0.562406	0.406345	0.244042	0.270034	0.401918	0.380669	0.416738	0.353694	0.338669	0.393473	0.570051	0.408707	NA	#N/A	21.0864	6.0503	0.043624	Y	NA	2075	syntenic	NA	NA	NA	NA	NA	NA	NA	NA	NA	NA	NA	NA	2075	0.000927045	22.8476	21.6051	0.127653	Y	Y
TraesCS2D02G390900	0.0946887	0.03446	0.0929923	0.203006	0.209446	0.170378	0.101172	0.0933023	0.10543	0.067521	0.15923	0.155769	0.139581	0.16151	0.0890823	0.0707077	0.137357	0.322853	NA	#N/A	NA	NA	NA	NA	NA	2076	syntenic	AT3G58520		44.0191	NA	PF11955	NA	IPR021099.PORR_domain	NA	NA	NA	NA	NA	2076	0.00139051	27.076	17.5696	0.0667589	Y	Y
TraesCS2B02G410900	0.289066	0.202931	0.192479	0.32435	0.357993	0.340702	0.20637	0.170766	0.224716	0.166729	0.476444	0.314094	0.302485	0.233182	0.185933	0.313508	0.29255	0.395504	NA	#N/A	NA	NA	NA	NA	NA	2076	syntenic	AT3G58520		44.2584	NA	PF11955	NA	IPR021099.PORR_domain	NA	NA	NA	NA	NA	2076	0.00161869	25.9541	17.7142	0.0874711	Y	Y
TraesCS2A02G392800	0.278472	0.207407	0.258454	0.331877	0.46124	0.363952	0.271125	0.153734	0.289626	0.177881	0.334072	0.386614	0.257103	0.284902	0.256172	0.264704	0.274615	0.467014	NA	#N/A	NA	NA	NA	NA	NA	2076	syntenic	AT3G58520		44.0191	NA	PF11955	NA	IPR021099.PORR_domain	NA	NA	NA	NA	NA	2076	0.00747109	26.7237	17.328	0.0887133	Y	Y
TraesCS6B02G132500	6.77581	3.58357	6.25493	7.10477	6.48855	7.19566	5.67948	5.15004	5.31642	5.39794	7.06853	7.47147	6.31619	5.42485	4.51514	5.38379	5.8606	6.4183	blue	W7	28.6451	15.1156	0.186672	Y	Y	2099	syntenic	AT3G14110	FLU	45.4259	NA	PF13181;PF13424	SSF48452	IPR011990.TPR-like_helical_dom_sf;IPR013026.TPR-contain_dom;IPR019734.TPR_repeat	NA	NA	NA	NA	NA	2099	0.00016338	27.0165	16.7574	0.186122	Y	Y
TraesCS6A02G103400	3.43092	1.5021	2.33292	3.20536	2.63534	2.90947	2.45747	2.29743	2.14118	2.1521	3.19577	3.53141	3.06718	2.3739	1.88111	2.29081	2.44807	2.93013	blue	W7	28.3395	16.4086	0.249313	Y	Y	2099	syntenic	AT3G14110	FLU	45.7413	NA	PF13424	SSF48452	IPR011990.TPR-like_helical_dom_sf;IPR013026.TPR-contain_dom;IPR019734.TPR_repeat	NA	NA	NA	NA	NA	2099	0.00460462	26.6125	18.3508	0.215802	Y	Y
TraesCS6D02G091900	4.76581	3.42133	4.01331	4.39093	3.81582	4.35563	3.57192	3.67616	3.6717	3.38163	4.32079	5.30844	4.80689	3.36742	3.16928	3.56427	4.03488	5.04139	blue	W7	25.3267	19.4758	0.205101	Y	Y	2099	syntenic	AT3G14110	FLU	46.0568	NA	PF13424;PF13181	SSF48452	IPR011990.TPR-like_helical_dom_sf;IPR013026.TPR-contain_dom;IPR019734.TPR_repeat	NA	NA	NA	NA	NA	2099	0.0193813	25.7414	19.1344	0.154793	Y	NA
TraesCS7B02G207400	1.72045	1.14787	0.932357	1.40176	2.23263	4.29421	3.23784	3.06919	0.846204	0.766942	2.38366	1.81461	3.96836	2.29297	1.13834	1.645	1.77946	2.1066	NA	#N/A	24.1677	23.4584	0.504911	Y	NA	2109	syntenic	NA	NA	NA	NA	NA	SSF55797	IPR035940.CAP_sf	NA	NA	NA	NA	NA	2109	0.000131555	27.076	22.1292	0.530103	Y	Y
TraesCS7D02G304000	3.08859	1.83965	2.17716	3.07017	3.75581	7.37476	6.61346	5.25512	1.45607	0.944805	4.50939	3.57592	6.74569	3.59848	1.87866	3.3398	2.8001	3.73301	NA	#N/A	23.9745	22.9868	0.527086	Y	NA	2109	syntenic	NA	NA	NA	NA	NA	SSF55797	IPR035940.CAP_sf	NA	NA	NA	NA	NA	2109	0.00036013	26.8998	22.0198	0.518857	Y	Y
TraesCS7A02G307100	4.34665	3.89641	3.98272	5.95619	7.48541	13.5736	11.1259	10.7947	3.28022	2.6566	7.44822	6.84785	10.9487	7.35568	4.54301	5.83283	6.1447	6.11732	NA	#N/A	NA	NA	NA	NA	NA	2109	syntenic	NA	NA	NA	NA	NA	SSF55797	IPR035940.CAP_sf	NA	NA	NA	NA	NA	2109	0.000486704	27.6342	21.2621	0.466491	Y	Y
TraesCS5B02G160500	3.11759	3.07469	7.58237	6.36529	4.02424	3.53213	2.70807	2.95502	5.38711	5.60917	4.95865	3.65083	3.07793	3.43731	3.83862	5.52656	5.75875	4.46989	turquoise	W4	26.8587	9.18037	0.345182	Y	Y	2112	non-syntenic	AT2G11520	CRCK3	49.0196	NA	PF07714	SSF56112	IPR000719.Prot_kinase_dom;IPR001245.Ser-Thr/Tyr_kinase_cat_dom;IPR008271.Ser/Thr_kinase_AS;IPR011009.Kinase-like_dom_sf;IPR017441.Protein_kinase_ATP_BS	NA	NA	NA	NA	NA	2112	3.8358e-06	26.9	10.955	0.370648	Y	Y
TraesCS5A02G163300	2.10567	2.65262	6.33573	5.44548	3.20164	2.8155	2.35701	2.44247	4.53678	4.98879	4.35529	2.97307	2.82336	3.12606	3.39955	5.56029	5.48421	4.56632	NA	#N/A	29.0498	7.63798	0.306387	Y	NA	2112	non-syntenic	AT2G11520	CRCK3	49.0196	NA	PF07714	SSF56112	IPR000719.Prot_kinase_dom;IPR001245.Ser-Thr/Tyr_kinase_cat_dom;IPR008271.Ser/Thr_kinase_AS;IPR011009.Kinase-like_dom_sf;IPR017441.Protein_kinase_ATP_BS	NA	NA	NA	NA	NA	2112	5.14787e-06	26.7817	11.1365	0.393958	Y	Y
TraesCS5D02G168100	2.56371	2.67305	5.81611	5.2617	3.86601	2.87771	2.38425	2.62381	4.634	4.49906	4.4967	3.01052	2.72375	3.14268	2.9897	4.8712	5.024	4.51843	turquoise	W4	27.501	8.52882	0.323918	Y	Y	2112	non-syntenic	AT2G11520	CRCK3	49.4118	NA	PF07714	SSF56112	IPR000719.Prot_kinase_dom;IPR001245.Ser-Thr/Tyr_kinase_cat_dom;IPR008271.Ser/Thr_kinase_AS;IPR011009.Kinase-like_dom_sf;IPR017441.Protein_kinase_ATP_BS	NA	NA	NA	NA	NA	2112	1.46051e-05	26.7237	11.2909	0.356439	Y	Y
TraesCS3A02G082800	3.25659	2.47489	1.91539	2.48171	3.27906	4.02551	4.22893	3.73015	2.18	2.264	3.01381	3.52172	4.48038	2.98036	2.32559	1.82928	2.28391	3.03554	brown	W9	26.3177	21.1689	0.341176	Y	Y	2117	syntenic	AT5G13100		53.9548	NA	NA	NA	NA	NA	NA	NA	NA	NA	2117	1.52292e-08	26.6665	22.4088	0.327489	Y	Y
TraesCS3B02G097900	4.12135	3.08594	2.19663	3.21362	3.99321	4.83968	5.07315	4.25899	2.67935	2.67384	3.63994	4.20334	4.83128	3.42657	2.63893	2.30497	3.00486	3.87596	brown	W9	24.1185	22.8561	0.317737	Y	Y	2117	syntenic	AT5G13100		53.6723	NA	NA	NA	NA	NA	NA	NA	NA	NA	2117	2.80478e-08	26.2221	22.4032	0.303063	Y	Y
TraesCS3D02G083200	2.87426	2.02345	1.86909	1.79923	2.59463	3.16904	3.51118	3.04194	1.94012	1.66884	2.37599	2.87495	3.10725	2.2998	1.95241	1.50941	1.92215	2.31198	brown	W9	23.9276	23.3979	0.301595	Y	Y	2117	syntenic	AT5G13100		53.9548	NA	NA	NA	NA	NA	NA	NA	NA	NA	2117	2.28329e-07	26.4408	22.5832	0.299787	Y	Y
TraesCS3B02G280100	19.3637	27.6934	23.4324	36.8868	39.821	33.177	24.0145	19.3724	19.2192	21.673	29.8631	25.6833	24.2561	16.6724	15.7073	21.7899	22.8197	25.8002	blue	W7	23.9276	19.1508	0.236188	Y	Y	2121	syntenic	AT2G42690		49.5146	NA	PF01764	SSF53474	IPR002921.Fungal_lipase-like;IPR029058.AB_hydrolase;IPR033556.PLA	NA	NA	NA	NA	NA	2121	0.000204879	27.5907	15.8842	0.279017	Y	Y
TraesCS3A02G250600	18.0789	23.4658	19.9433	31.4306	31.2029	26.2383	24.0025	18.2108	17.3532	18.3423	24.7886	24.1976	21.5319	16.4481	15.8048	18.4213	18.7801	20.3264	brown	W9	25.2946	18.9436	0.18849	Y	Y	2121	syntenic	AT2G42690		49.7573	NA	PF01764	SSF53474	IPR002921.Fungal_lipase-like;IPR029058.AB_hydrolase	NA	NA	NA	NA	NA	2121	0.000498957	28.4511	15.9416	0.218475	Y	Y
TraesCS3D02G251000	26.5833	33.8255	23.1553	38.5315	41.3567	34.1839	30.6725	24.6555	21.7353	23.2569	32.309	33.8867	30.5762	21.1513	17.8503	20.529	23.8183	28.5397	blue	W7	23.5749	21.5321	0.243763	Y	Y	2121	syntenic	AT2G42690		49.5146	NA	PF01764	SSF53474	IPR002921.Fungal_lipase-like;IPR029058.AB_hydrolase;IPR033556.PLA	NA	NA	NA	NA	NA	2121	0.000557843	28.0421	15.7093	0.242221	Y	Y
TraesCS1A02G401900	0.409127	0.45589	0.670985	0.597489	0.653539	0.437901	0.358507	0.29973	0.549048	0.515983	0.612737	0.395138	0.292732	0.249661	0.30232	0.377357	0.462634	0.397412	NA	#N/A	32.5804	4.77278	0.128628	Y	Y	2128	syntenic	AT1G80870		35.5491	NA	PF00069	SSF56112	IPR000719.Prot_kinase_dom;IPR008271.Ser/Thr_kinase_AS;IPR011009.Kinase-like_dom_sf	NA	NA	NA	NA	NA	2128	6.08172e-05	27.4739	11.5236	0.140154	Y	Y
TraesCS1B02G430500	0.177843	0.220269	0.559915	0.322898	0.167636	0.156208	0.113903	0.0542873	0.198957	0.342966	0.193231	0.101934	0.0839073	0.15622	0.131725	0.217229	0.179322	0.159892	NA	#N/A	25.3553	11.2981	0.0844753	Y	NA	2128	syntenic	AT1G80870		35.6936	NA	PF00069	SSF56112	IPR000719.Prot_kinase_dom;IPR008271.Ser/Thr_kinase_AS;IPR011009.Kinase-like_dom_sf	NA	NA	NA	NA	NA	2128	0.00107932	27.2595	9.67364	0.110801	Y	Y
TraesCS1D02G409300	0.110378	0.210813	0.353899	0.281194	0.160583	0.138315	0.129682	0.0573813	0.155934	0.199581	0.149732	0.133223	0.0529453	0.077874	0.105983	0.124548	0.157444	0.12076	NA	#N/A	NA	NA	NA	NA	NA	2128	syntenic	AT1G80870		35.5491	NA	PF00069	SSF56112	IPR000719.Prot_kinase_dom;IPR008271.Ser/Thr_kinase_AS;IPR011009.Kinase-like_dom_sf	NA	NA	NA	NA	NA	2128	0.00510103	27.6342	10.1579	0.0730874	Y	Y
TraesCS6A02G250000	3.54009	3.53089	3.97723	4.78282	5.7059	5.35707	4.26546	3.7073	3.72009	3.93198	5.15613	5.96858	4.64092	3.30092	2.88555	3.05883	4.07129	5.14503	blue	W7	29.1274	15.3245	0.270844	Y	Y	2137	syntenic	NA	NA	NA	NA	NA	NA	IPR043459.NFD6/NOXY2-like	NA	NA	NA	NA	NA	2137	1.49067e-08	27.3198	16.2172	0.278711	Y	Y
TraesCS6B02G275400	1.26162	1.1831	1.34815	1.69855	1.71501	1.7014	1.38677	1.27578	1.19523	1.11423	1.76643	1.98849	1.56204	1.13291	1.03823	1.1022	1.61198	1.60929	blue	W7	26.0424	18.0193	0.272824	Y	Y	2137	syntenic	NA	NA	NA	NA	NA	NA	IPR043459.NFD6/NOXY2-like	NA	NA	NA	NA	NA	2137	1.28523e-06	27.076	17.2606	0.241928	Y	Y
TraesCS6D02G231800	0.84979	1.13455	0.977639	1.4672	1.46574	1.70912	1.40693	1.2097	1.29612	1.24696	1.82407	1.98492	1.3797	0.893986	1.13736	0.868574	1.29764	2.08108	NA	#N/A	26.66	16.6567	0.333878	Y	NA	2137	syntenic	NA	NA	NA	NA	NA	NA	IPR043459.NFD6/NOXY2-like	NA	NA	NA	NA	NA	2137	0.000353279	27.1364	15.2991	0.280221	Y	Y
TraesCS2D02G179700	134.269	126.716	99.7522	102.458	121.189	137.061	143.22	135.232	96.37	94.7701	111.871	139.723	144.368	131.552	131.644	101.431	91.2951	110.675	brown	W9	28.49	20.9013	0.211124	Y	Y	2149	syntenic	AT2G04039		27.6699	NA	PF11210	NA	IPR021374.DUF2996	NA	NA	NA	NA	NA	2149	2.62871e-08	27.0165	22.7772	0.196582	Y	Y
TraesCS2A02G172600	121.855	121.526	85.6105	83.452	99.5968	126.255	140.719	138.992	91.2742	88.6916	99.6446	132.073	143.932	128.115	123.375	92.1662	78.6486	97.5464	brown	W9	27.7801	21.5338	0.252891	Y	Y	2149	syntenic	AT2G04039		27.6699	NA	PF11210	NA	IPR021374.DUF2996	NA	NA	NA	NA	NA	2149	7.08155e-08	26.7237	23.9395	0.249382	Y	Y
TraesCS2B02G198900	33.7776	34.6238	23.8533	26.2591	35.2764	40.1281	43.1319	38.6115	23.1974	22.4835	31.4247	44.7982	45.2169	34.0005	40.5994	22.8284	21.4075	29.692	brown	W9	28.4142	20.562	0.324364	Y	Y	2149	syntenic	AT2G04039		26.699	NA	PF11210	NA	IPR021374.DUF2996	NA	NA	NA	NA	NA	2149	3.3725e-06	27.381	22.4153	0.290257	Y	Y
TraesCS3B02G227300	4.67049	3.65026	3.73123	5.07533	5.24175	5.53922	4.56024	3.8493	3.31607	3.55313	5.31013	4.59967	5.60264	3.42529	3.0797	4.50274	5.26328	5.3266	black	W8	23.3939	21.2377	0.221372	Y	Y	2160	non-syntenic	AT5G11280		56.9378	NA	NA	NA	NA	NA	NA	NA	NA	NA	2160	1.90262e-05	24.3111	19.4612	0.224525	Y	Y
TraesCS3A02G204100	5.36008	3.69911	3.63366	3.90029	5.34385	5.11358	5.15346	3.97241	3.04972	3.24831	4.12096	3.95886	5.30627	3.84114	3.6587	4.54126	5.68394	5.72306	NA	#N/A	NA	NA	NA	NA	NA	2160	non-syntenic	AT5G11280		55.9809	NA	NA	NA	NA	NA	NA	NA	NA	NA	2160	0.00102189	23.6332	18.6544	0.190488	Y	Y
TraesCS3D02G205100	4.73791	4.37275	4.3554	5.29109	5.86451	6.47607	5.17313	4.60051	4.09679	4.04067	6.1134	4.97711	6.6966	4.18587	4.20068	5.71043	7.09111	6.45865	NA	#N/A	NA	NA	NA	NA	NA	2160	non-syntenic	AT5G11280		55.9809	NA	NA	NA	NA	NA	NA	NA	NA	NA	2160	0.00173878	23.9648	19.6303	0.187287	Y	Y
TraesCS6B02G202800	43.2509	33.6531	32.7838	39.7912	42.5591	47.7236	45.9532	40.9988	37.8441	33.146	38.5953	39.5426	42.8769	43.2174	40.5566	39.4549	39.0794	40.2123	magenta	W2	28.2879	23.2773	0.0889657	Y	Y	2174	syntenic	AT4G13150		50.7205	NA	NA	NA	IPR032818.DedA	NA	NA	NA	NA	NA	2174	2.43622e-06	28.0904	22.2431	0.116798	Y	Y
TraesCS6A02G174200	10.2199	8.70707	8.72641	10.3768	10.731	11.5083	10.3721	8.28541	7.83963	7.70205	9.37961	9.48969	9.81779	8.3261	8.58251	8.3224	8.23453	8.13411	NA	#N/A	28.5549	19.4196	0.100293	Y	NA	2174	syntenic	AT4G13150		51.0086	NA	NA	NA	IPR032818.DedA	NA	NA	NA	NA	NA	2174	0.000360045	28.2669	17.568	0.116238	Y	Y
TraesCS6D02G163300	13.4476	10.8532	11.4794	15.5961	14.8127	17.0431	15.358	12.5853	11.7241	10.529	14.0891	14.0803	14.5135	13.706	12.4127	13.4742	13.8064	13.9107	NA	#N/A	23.6406	21.2568	0.102288	Y	NA	2174	syntenic	AT4G13150		51.0086	NA	NA	NA	IPR032818.DedA	NA	NA	NA	NA	NA	2174	0.000535189	26.6978	18.6724	0.136875	Y	Y
TraesCS3B02G477300	247.161	223.616	232.569	278.993	287.069	292.564	268.333	266.727	226.153	232.147	267.519	294.467	285.92	241.351	243.099	207.431	238.794	254.763	brown	W9	26.8845	19.2357	0.123987	Y	Y	2190	syntenic	AT5G43750	PNSB5	46.6981	NA	NA	NA	IPR034569.PNSB5	NA	NA	NA	NA	NA	2190	1.20521e-07	27.8254	18.2475	0.130181	Y	Y
TraesCS3A02G443700	179.098	182.646	178.865	223.7	242.455	245.303	222.289	208.921	178.953	176.545	224.57	239.162	235.351	203.205	200.366	176.278	208.302	233.286	brown	W9	26.0424	19.6794	0.143793	Y	Y	2190	syntenic	AT5G43750	PNSB5	47.1698	NA	NA	NA	IPR034569.PNSB5	NA	NA	NA	NA	NA	2190	2.31107e-07	27.5695	18.8356	0.152293	Y	Y
TraesCS3D02G436100	46.3824	45.9855	46.4073	55.7935	55.9017	57.5461	52.8624	48.4171	42.3472	41.0652	50.7708	54.5315	54.5495	46.684	45.0723	41.1234	49.9362	51.7995	brown	W9	25.8628	20.5682	0.133638	Y	Y	2190	syntenic	AT5G43750	PNSB5	47.1698	NA	NA	NA	IPR034569.PNSB5	NA	NA	NA	NA	NA	2190	6.28738e-07	27.381	18.3129	0.13227	Y	Y
TraesCS5D02G383600	0.122282	0.178399	0.33076	0.454482	0.839412	0.869534	0.688081	0.694058	0.432133	0.488587	0.596733	1.33001	0.843032	0.71751	0.644315	0.362824	0.512244	0.881001	brown	W9	27.0012	19.7918	0.301543	Y	Y	2199	syntenic	AT4G24320		35.1899	NA	PF11955	NA	IPR021099.PORR_domain	NA	NA	NA	NA	NA	2199	8.72367e-05	28.0932	18.3285	0.315177	Y	Y
TraesCS5A02G374100	0.126191	0.240863	0.430132	0.466682	0.66659	0.87295	0.645373	0.693181	0.500521	0.428227	0.689019	1.09959	1.00089	0.736014	0.571395	0.33225	0.48918	0.758412	brown	W9	27.5862	19.5008	0.291935	Y	Y	2199	syntenic	AT4G24320		35.1899	NA	PF11955	NA	IPR021099.PORR_domain	NA	NA	NA	NA	NA	2199	0.000131606	28.2927	18.171	0.280531	Y	Y
TraesCS5B02G376000	0.810234	0.944825	1.33694	1.28425	1.80962	2.36836	2.11452	1.98392	1.55176	1.59645	1.93273	2.82237	1.98016	2.05931	1.43296	1.11826	1.20876	2.0068	brown	W9	27.3709	19.0094	0.293289	Y	Y	2199	syntenic	AT4G24320		35.1899	NA	PF11955	NA	IPR021099.PORR_domain	NA	NA	NA	NA	NA	2199	0.00277244	28.3043	18.0489	0.312553	Y	Y
TraesCS1A02G392000	1319.64	1673.91	2097.43	1909.75	1680.9	1382.14	1494.21	1693.93	1822.44	2096.7	1699.65	1509.5	1344.59	1568.01	1748.59	1705.22	1501.12	1355.15	turquoise	W4	22.6651	12.6813	0.148694	Y	Y	2212	syntenic	NA	NA	NA	NA	PF03244	NA	IPR004928.PSI_PsaH	NA	NA	NA	NA	NA	2212	2.16235e-07	23.9648	10.3134	0.17441	Y	Y
TraesCS1D02G400100	1065.58	1400.18	1789.29	1535.03	1209.58	1026.12	1134.33	1409.39	1548.39	1819.07	1392.93	1259.08	1119.88	1285.57	1460.8	1461.97	1263.82	1102.14	turquoise	W4	23.3163	11.4259	0.179686	Y	Y	2212	syntenic	NA	NA	NA	NA	PF03244	NA	IPR004928.PSI_PsaH	NA	NA	NA	NA	NA	2212	5.1861e-07	24.2614	9.5246	0.210624	Y	Y
TraesCS1B02G420100	419.007	531.945	653.108	526.439	447.114	399.501	434.141	516.311	539.134	607.246	469.594	455.475	409.187	461.182	506.672	513.03	427.143	376.183	turquoise	W4	23.525	10.6616	0.147328	Y	Y	2212	syntenic	NA	NA	NA	NA	PF03244	NA	IPR004928.PSI_PsaH	NA	NA	NA	NA	NA	2212	6.47914e-06	24.2614	9.08898	0.175229	Y	Y
TraesCS6A02G271600	21.8798	116.503	125.477	51.8375	37.9797	12.174	8.51452	22.0077	75.5757	86.4257	32.1104	16.5444	9.73985	24.2536	48.4745	69.7037	41.5449	22.9036	turquoise	W4	24.6561	10.5515	0.923676	Y	Y	2225	syntenic	AT4G19170	CCD4	58.8235	NA	PF03055	NA	IPR004294.Carotenoid_Oase	NA	NA	NA	NA	NA	2225	3.11573e-06	26.8404	7.50148	1.01278	Y	Y
TraesCS6D02G251800	39.2627	608.248	502.934	271.749	291.668	116.093	79.4234	233.598	434.156	470.076	219.526	144.146	90.9627	198.826	313.918	352.591	223.065	170.982	turquoise	W4	24.5294	10.322	0.672739	Y	Y	2225	syntenic	AT4G19170	CCD4	58.6555	NA	PF03055	NA	IPR004294.Carotenoid_Oase	NA	NA	NA	NA	NA	2225	0.000194129	25.2791	8.88941	0.709943	Y	Y
TraesCS6B02G298800	27.1062	567.658	478.1	179.746	182.849	79.6538	58.6059	196.992	379.755	393.621	130.746	94.4329	64.835	172.796	291.165	315.427	166.985	109.547	turquoise	W4	24.2175	10.3032	0.7734	Y	Y	2225	syntenic	AT4G19170	CCD4	58.3193	NA	PF03055	NA	IPR004294.Carotenoid_Oase	NA	NA	NA	NA	NA	2225	0.000227387	26.4408	6.83336	0.889072	Y	Y
TraesCS2A02G170400	1.15208	0.493751	0.520345	0.988418	0.723894	0.849036	0.848913	0.605693	0.586326	0.707415	0.820421	1.0694	0.755967	0.521694	0.531938	0.799513	1.03559	1.69536	blue	W7	23.0574	20.6878	0.310238	Y	Y	2228	syntenic	NA	NA	NA	NA	PF07911	NA	IPR012876.DUF1677_pln	NA	NA	NA	NA	NA	2228	0.00302537	23.9648	18.5968	0.279898	Y	Y
TraesCS2B02G196700	11.4369	4.22881	3.04518	5.03827	4.59381	5.66862	4.92009	3.88491	3.78717	3.83081	5.02328	5.98599	4.51065	4.12839	5.07822	4.39944	5.5773	8.79316	NA	#N/A	NA	NA	NA	NA	NA	2228	syntenic	NA	NA	NA	NA	PF07911	NA	IPR012876.DUF1677_pln	NA	NA	NA	NA	NA	2228	0.0234033	22.9688	21.398	0.324766	Y	NA
TraesCS2D02G178000	3.2739	1.38905	1.06465	1.77933	1.55693	1.59181	1.74055	1.34791	1.46238	1.1763	1.72136	2.05299	1.45012	1.42212	1.11852	1.66004	1.92416	2.59555	NA	#N/A	23.4808	21.2628	0.246087	Y	NA	2228	syntenic	NA	NA	NA	NA	PF07911	NA	IPR012876.DUF1677_pln	NA	NA	NA	NA	NA	2228	0.0302767	23.18	21.4164	0.28681	Y	NA
TraesCS3D02G273100	2.23434	1.34628	1.46985	2.36546	2.19122	1.92556	1.61144	1.52256	1.49188	1.66062	1.97768	1.99601	1.84911	1.38	1.53727	1.75186	1.76299	1.9452	green	W5	26.4449	18.9756	0.105033	Y	Y	2233	syntenic	NA	NA	NA	NA	PF01535;PF13041	NA	IPR002885.Pentatricopeptide_repeat;IPR011990.TPR-like_helical_dom_sf	NA	NA	NA	NA	NA	2233	0.00552813	24.2122	18.1702	0.181263	Y	Y
TraesCS3B02G307500	2.87791	0.708785	0.828884	1.22757	1.39102	1.38304	1.33213	1.36207	1.1815	1.16806	1.59431	1.77649	1.73717	1.23917	1.18389	1.20364	1.39951	1.61252	brown	W9	27.7726	17.188	0.201875	Y	Y	2233	syntenic	NA	NA	NA	NA	PF01535;PF13041	NA	IPR002885.Pentatricopeptide_repeat;IPR011990.TPR-like_helical_dom_sf	NA	NA	NA	NA	NA	2233	0.0240781	23.9653	21.2192	0.276982	Y	NA
TraesCS3A02G273800	1.32378	0.631605	0.480905	0.758654	0.734124	0.742241	0.751286	0.655262	0.652995	0.567509	0.994907	0.810492	0.929195	0.583095	0.648122	0.726405	0.72796	0.899723	NA	#N/A	NA	NA	NA	NA	NA	2233	syntenic	NA	NA	NA	NA	PF01535;PF13041	NA	IPR002885.Pentatricopeptide_repeat;IPR011990.TPR-like_helical_dom_sf	NA	NA	NA	NA	NA	2233	0.0490843	23.4478	21.2493	0.16774	Y	NA
TraesCS5D02G387800	3.01055	5.79969	5.58954	11.0949	10.6008	8.75631	6.13288	5.05816	5.65469	6.15525	9.61061	8.6845	7.61274	4.33751	4.56081	6.13058	8.89702	9.54814	blue	W7	28.1813	14.0384	0.323159	Y	Y	2242	syntenic	NA	NA	NA	NA	PF01535;PF17177	NA	IPR002885.Pentatricopeptide_repeat;IPR011990.TPR-like_helical_dom_sf;IPR033443.PPR_long	NA	NA	NA	NA	NA	2242	2.47468e-07	27.1364	14.2995	0.40262	Y	Y
TraesCS5B02G381400	2.50478	3.89688	3.97995	7.08036	5.79198	4.51696	3.38785	3.42135	4.77632	4.84154	6.49379	5.08879	4.42983	3.81655	3.92654	5.1545	5.52403	5.77689	green	W5	29.219	11.2767	0.215401	Y	Y	2242	syntenic	NA	NA	NA	NA	PF01535	SSF48452	IPR002885.Pentatricopeptide_repeat;IPR011990.TPR-like_helical_dom_sf	NA	NA	NA	NA	NA	2242	4.72561e-07	26.7817	13.2391	0.287792	Y	Y
TraesCS5A02G377800	1.02635	2.5625	2.25256	4.16608	4.64337	3.71125	2.85348	2.69281	2.63202	2.71273	4.37576	4.02644	3.4514	2.13299	2.41735	2.6187	3.52805	4.42815	blue	W7	25.7114	17.6951	0.302247	Y	Y	2242	syntenic	NA	NA	NA	NA	PF01535;PF17177	SSF48452	IPR002885.Pentatricopeptide_repeat;IPR011990.TPR-like_helical_dom_sf;IPR033443.PPR_long	NA	NA	NA	NA	NA	2242	9.9798e-07	27.5058	15.0945	0.357628	Y	Y
TraesCS4D02G282500	7.0069	10.7876	13.4192	16.2211	8.35637	7.30089	7.57479	7.17747	13.154	10.9112	14.5987	9.51305	9.04705	7.72571	8.54701	16.2996	13.2669	17.4559	NA	#N/A	29.2276	9.56494	0.259355	Y	NA	2249	syntenic	AT1G13990		37.013	NA	PF11360	NA	IPR021503.DUF3110	NA	NA	NA	NA	NA	2249	5.77296e-05	27.8254	11.1802	0.328827	Y	Y
TraesCS4A02G019900	6.53101	7.66362	9.69208	13.2146	7.07393	5.8505	6.63077	6.1751	9.84637	8.40843	12.5547	8.86841	7.17658	6.79248	7.57245	12.2502	11.494	13.7948	NA	#N/A	29.0372	10.9887	0.220827	Y	NA	2249	syntenic	AT1G13990		36.039	NA	NA	NA	NA	NA	NA	NA	NA	NA	2249	0.000159362	27.9019	11.4973	0.290953	Y	Y
TraesCS4B02G283700	9.2323	10.5757	10.7196	14.3085	9.86045	7.9023	8.54763	7.77547	13.0548	10.0448	15.1741	10.9522	10.1663	8.84862	9.4259	15.4463	14.9426	18.0731	NA	#N/A	NA	NA	NA	NA	NA	2249	syntenic	AT1G13990		36.3636	NA	PF11360	NA	IPR021503.DUF3110	NA	NA	NA	NA	NA	2249	0.00109098	28.3043	11.0974	0.240335	Y	Y
TraesCS7B02G131200	29.6551	24.69	28.4489	35.826	37.5668	38.4138	35.1121	33.1785	28.5792	31.4422	40.0731	45.909	42.8217	29.5648	28.0355	30.6767	32.1017	34.1169	brown	W9	28.3395	16.5286	0.208699	Y	Y	2262	syntenic	AT5G17560	BOLA4	40.113	NA	PF01722	SSF82657	IPR002634.BolA;IPR036065.BolA-like_sf	NA	NA	NA	NA	NA	2262	2.43104e-06	27.5058	17.4904	0.197135	Y	Y
TraesCS7A02G232700	32.5691	28.8761	36.9968	46.7322	42.5048	42.3273	39.9001	39.7429	37.7925	41.6458	46.907	51.6864	47.4648	35.4264	34.3666	38.4998	38.2848	43.4426	blue	W7	28.9425	14.747	0.159282	Y	Y	2262	syntenic	AT5G17560	BOLA4	40.113	NA	PF01722	SSF82657	IPR002634.BolA;IPR036065.BolA-like_sf	NA	NA	NA	NA	NA	2262	7.63135e-05	27.9574	15.557	0.15653	Y	Y
TraesCS7D02G232900	27.3839	29.7695	32.1351	37.5185	39.3222	42.0255	40.5464	41.6629	33.8784	37.2082	40.0893	46.5553	46.6584	36.5113	34.5516	33.5982	32.8107	37.0693	NA	#N/A	27.7801	18.2616	0.143794	Y	NA	2262	syntenic	AT5G17560	BOLA4	41.8079	NA	PF01722	SSF82657	IPR002634.BolA;IPR036065.BolA-like_sf	NA	NA	NA	NA	NA	2262	0.000945733	28.0249	18.0978	0.151323	Y	Y
TraesCS6B02G239600	0.763665	1.09153	1.41103	2.15835	2.84703	4.13134	3.71928	3.72877	1.95567	1.83115	3.45909	4.93945	5.53631	3.05696	2.74746	1.86937	2.25563	4.04372	brown	W9	26.6221	20.3547	0.465602	Y	Y	2263	syntenic	AT1G27435		48.1481	NA	NA	NA	NA	NA	NA	NA	NA	NA	2263	5.536e-05	27.5058	18.9782	0.482105	Y	Y
TraesCS6A02G210700	1.87524	2.78586	3.72051	4.75047	5.01604	5.74407	4.56108	5.02816	4.32561	4.28689	6.60846	8.12987	6.37185	4.94014	4.67662	3.55254	4.64087	6.78529	blue	W7	27.8207	17.1133	0.308789	Y	Y	2263	syntenic	AT1G27435		48.1481	NA	NA	NA	NA	NA	NA	NA	NA	NA	2263	0.000518718	28.1625	16.8326	0.300821	Y	Y
TraesCS6D02G193800	1.36635	3.7908	3.22326	4.50163	4.61705	6.8907	6.87126	7.35834	4.98108	4.54258	6.64161	8.96947	8.53945	7.10994	6.00312	4.06011	4.9831	7.00132	brown	W9	27.0608	20.3869	0.303632	Y	Y	2263	syntenic	AT1G27435		48.1481	NA	NA	NA	NA	NA	NA	NA	NA	NA	2263	0.0243276	27.9574	18.7503	0.297702	Y	NA
TraesCS4B02G197200	7.46111	8.04009	4.38592	2.73344	3.52692	4.21939	8.07531	8.79155	4.98005	4.01652	3.36721	3.34167	6.99126	9.45899	7.40153	5.08932	3.94351	4.67368	grey60	W1	27.0608	25.8545	0.474146	Y	Y	2270	syntenic	NA	NA	NA	NA	PF02121	SSF55961	IPR001666.PI_transfer;IPR023393.START-like_dom_sf	NA	NA	NA	NA	NA	2270	1.19349e-07	26.3851	0.113824	0.487666	Y	Y
TraesCS4D02G197500	2.62741	2.77282	0.810427	0.751679	1.08035	1.76161	4.78511	4.34312	1.54377	1.75429	0.985567	2.03798	4.32887	4.94559	3.33433	2.01571	1.33068	1.77973	magenta	W2	27.6349	24.16	0.649847	Y	Y	2270	syntenic	NA	NA	NA	NA	PF02121	SSF55961	IPR001666.PI_transfer;IPR023393.START-like_dom_sf	NA	NA	NA	NA	NA	2270	5.46398e-07	26.8426	25.3232	0.69825	Y	Y
TraesCS4A02G107200	3.041	5.76019	1.46771	1.47422	3.10875	5.07763	12.0806	9.76728	3.95504	2.63178	2.88456	4.50245	12.8399	10.3662	6.25429	3.87995	3.17649	5.51161	magenta	W2	26.5084	23.7641	0.705964	Y	Y	2270	syntenic	NA	NA	NA	NA	PF02121	SSF55961	IPR001666.PI_transfer;IPR023393.START-like_dom_sf	NA	NA	NA	NA	NA	2270	0.000102076	26.7861	24.2713	0.704753	Y	Y
TraesCS4D02G104200	413.704	342.463	67.8769	26.7411	82.9463	183.253	315.594	306.677	119.905	83.8821	45.7199	128.141	281.995	271.974	226.139	88.8628	51.1725	99.8437	magenta	W2	28.4286	24.3793	0.695482	Y	Y	2272	syntenic	AT4G09350	ndhT	48.996	NA	PF00226	SSF46565	IPR001623.DnaJ_domain;IPR036869.J_dom_sf	NA	NA	NA	NA	NA	2272	4.89974e-08	26.33	25.2545	0.816802	Y	Y
TraesCS4A02G203400	592.092	307.917	73.1741	35.2276	111.05	188.512	298.504	256.277	107.625	74.8513	55.6899	130.564	242.533	239.913	211.518	76.5121	43.1508	94.8055	magenta	W2	26.8273	24.6216	0.713111	Y	Y	2272	syntenic	AT4G09350	ndhT	48.5944	NA	PF00226	SSF46565	IPR001623.DnaJ_domain;IPR036869.J_dom_sf	NA	NA	NA	NA	NA	2272	7.76153e-06	26.4973	25.0366	0.796332	Y	Y
TraesCS4B02G107300	211.722	148.678	65.6175	46.8603	74.5727	96.8585	122.203	117.652	70.6501	58.8982	56.6947	88.9273	116.717	104.134	98.0649	59.4893	45.8412	66.8977	magenta	W2	26.1844	24.5035	0.395148	Y	Y	2272	syntenic	AT4G09350	ndhT	48.5944	NA	PF00226	SSF46565	IPR001623.DnaJ_domain;IPR036869.J_dom_sf	NA	NA	NA	NA	NA	2272	9.2038e-06	26.2224	24.9901	0.45946	Y	Y
TraesCS4B02G171800	17.0006	20.0592	24.2363	27.8544	22.3344	17.1063	15.5362	18.516	26.0508	27.1837	28.1183	23.8141	20.1278	19.4892	19.4801	23.5038	27.6938	24.615	green	W5	29.5913	9.80776	0.200064	Y	Y	2276	syntenic	AT3G10850	GLX2-2	70.155	NA	PF16123	SSF56281	IPR001279.Metallo-B-lactamas;IPR017782.Hydroxyacylglutathione_Hdrlase;IPR032282.HAGH_C;IPR035680.Clx_II_MBL;IPR036866.RibonucZ/Hydroxyglut_hydro	NA	NA	NA	NA	NA	2276	3.50886e-08	27.3861	11.8951	0.213435	Y	Y
TraesCS4A02G132900	12.6932	13.1545	14.7698	16.6237	17.0999	14.0983	11.862	11.713	16.0393	15.736	18.8452	16.2858	14.8497	13.7151	15.1398	16.1727	20.4325	23.3909	green	W5	29.4064	10.7397	0.17442	Y	Y	2276	syntenic	AT3G10850	GLX2-2	69.7674	NA	PF16123	SSF56281	IPR001279.Metallo-B-lactamas;IPR017782.Hydroxyacylglutathione_Hdrlase;IPR032282.HAGH_C;IPR035680.Clx_II_MBL;IPR036866.RibonucZ/Hydroxyglut_hydro	NA	NA	NA	NA	NA	2276	2.79901e-05	27.3861	13.228	0.177895	Y	Y
TraesCS4D02G173800	13.7729	17.6622	19.696	22.1725	23.4504	19.6798	14.8558	14.445	18.2247	18.4177	20.55	15.624	15.7971	16.4174	17.4396	20.9688	22.9575	23.7957	NA	#N/A	29.1274	9.21692	0.129884	Y	NA	2276	syntenic	AT3G10850	GLX2-2	70.155	NA	PF16123	SSF56281	IPR001279.Metallo-B-lactamas;IPR017782.Hydroxyacylglutathione_Hdrlase;IPR032282.HAGH_C;IPR035680.Clx_II_MBL;IPR036866.RibonucZ/Hydroxyglut_hydro	NA	NA	NA	NA	NA	2276	0.000118278	26.3851	14.6891	0.162675	Y	Y
TraesCS4A02G089100	21.2953	15.6394	11.6664	15.5982	16.6534	16.9492	17.9897	15.7371	14.9677	13.624	17.2079	18.5297	18.5818	16.3241	15.9637	17.5091	19.916	22.363	blue	W7	22.896	22.6226	0.133359	Y	Y	2277	syntenic	NA	NA	NA	NA	PF10961	NA	IPR024491.Se_SelK/SelG	NA	NA	NA	NA	NA	2277	0.000421158	22.9828	21.9396	0.155385	Y	Y
TraesCS4B02G215200	15.7816	11.913	10.3047	14.9122	14.8066	13.1468	12.3062	11.0215	11.417	11.4677	16.1179	14.8334	13.7505	11.9537	12.9506	14.2541	16.2247	16.5439	green	W5	23.4464	19.3905	0.140533	Y	Y	2277	syntenic	NA	NA	NA	NA	PF10961	NA	IPR024491.Se_SelK/SelG	NA	NA	NA	NA	NA	2277	0.00136369	23.5432	19.8592	0.138518	Y	Y
TraesCS4D02G215700	12.2658	8.87822	6.23558	9.07802	8.96848	8.53483	8.60655	6.59629	7.63707	6.61307	10.0678	9.98836	8.76146	7.76627	8.72121	8.77202	10.7838	12.2314	NA	#N/A	NA	NA	NA	NA	NA	2277	syntenic	NA	NA	NA	NA	PF10961	NA	IPR024491.Se_SelK/SelG	NA	NA	NA	NA	NA	2277	0.0344344	23.2237	21.0272	0.175517	Y	NA
TraesCS3B02G159000	2.75008	2.01592	1.72814	2.74844	3.04867	3.17816	2.6021	2.07466	2.05638	1.68434	3.63084	2.3625	2.96516	2.22719	2.02333	2.75819	3.63483	3.64945	NA	#N/A	NA	NA	NA	NA	NA	2286	syntenic	AT5G11640		46.6403	NA	NA	SSF52833	IPR036249.Thioredoxin-like_sf	NA	NA	NA	NA	NA	2286	0.000355427	23.9174	19.6434	0.250388	Y	Y
TraesCS3A02G312900	2.25497	2.71396	2.77526	4.14009	3.5914	4.21831	2.92163	3.15141	2.81407	2.73431	4.25481	3.6166	4.24531	3.06385	2.87808	3.89417	4.45945	4.80048	NA	#N/A	NA	NA	NA	NA	NA	2286	syntenic	AT5G11640		47.4308	NA	NA	SSF52833	IPR036249.Thioredoxin-like_sf	NA	NA	NA	NA	NA	2286	0.0094005	25.3379	17.7464	0.191307	Y	Y
TraesCS3D02G141400	3.26489	1.94332	2.31593	3.74847	2.98441	3.00184	2.36712	2.34799	2.35191	2.3548	3.80816	3.0358	3.60138	2.49384	2.33208	3.53152	4.92386	4.51995	NA	#N/A	NA	NA	NA	NA	NA	2286	syntenic	AT5G11640		46.6403	NA	NA	SSF52833	IPR036249.Thioredoxin-like_sf	NA	NA	NA	NA	NA	2286	0.0292482	24.0682	18.3605	0.232757	Y	NA
TraesCS3D02G176400	2.21157	2.62252	2.68627	4.34476	4.6141	3.49698	2.89634	2.93688	2.79048	2.98528	3.96923	3.77187	2.87463	2.64413	2.42727	2.79279	3.17338	3.3987	blue	W7	27.0327	15.5033	0.185793	Y	Y	2339	syntenic	NA	NA	NA	GeBP	PF04504	NA	IPR007592.GEBP	NA	NA	NA	NA	NA	2339	4.03406e-06	27.443	14.6483	0.245163	Y	Y
TraesCS3B02G200500	0.845433	1.95308	1.61121	2.49934	3.86986	3.40844	2.69134	2.38167	1.78997	1.96671	2.72022	3.17591	2.58877	2.17338	1.79152	1.54449	1.98273	2.78624	brown	W9	26.5084	18.5741	0.28385	Y	Y	2339	syntenic	NA	NA	NA	GeBP	PF04504	NA	IPR007592.GEBP	NA	NA	NA	NA	NA	2339	1.33257e-05	27.8254	17.9395	0.359684	Y	Y
TraesCS3A02G165200	1.9205	2.30557	2.09198	3.03102	3.08518	3.07914	2.45214	2.84179	2.11089	2.38312	3.05687	3.01109	2.99852	2.17519	2.03845	1.98329	2.22082	2.76401	NA	#N/A	27.2216	17.5565	0.188615	Y	NA	2339	syntenic	NA	NA	NA	GeBP	PF04504	NA	IPR007592.GEBP	NA	NA	NA	NA	NA	2339	7.9474e-05	28.0249	16.6229	0.201835	Y	Y
TraesCS3B02G217400	1.33304	2.85532	4.661	5.67181	4.8408	3.20932	1.63573	2.06914	3.58209	3.74096	3.68101	2.79287	1.98977	2.13116	2.63317	2.91512	4.11595	4.28838	green	W5	29.525	7.84682	0.360308	Y	Y	2377	syntenic	NA	NA	NA	NA	NA	SSF89372	IPR015943.WD40/YVTN_repeat-like_dom_sf	NA	NA	NA	NA	NA	2377	3.49804e-06	26.8998	12.4313	0.451548	Y	Y
TraesCS3D02G191700	1.43658	2.24437	3.53938	4.15502	3.97268	2.81108	1.73895	1.75308	2.34983	2.93877	2.64072	2.11436	1.55606	1.7146	2.19951	2.35785	3.03643	2.92543	green	W5	29.2276	8.57257	0.258321	Y	Y	2377	syntenic	NA	NA	NA	NA	NA	SSF89372	IPR015943.WD40/YVTN_repeat-like_dom_sf	NA	NA	NA	NA	NA	2377	3.41179e-05	26.4449	13.686	0.355776	Y	Y
TraesCS3A02G188000	1.14874	2.1567	2.6045	2.45681	2.64915	1.58483	1.06878	1.2082	1.99057	2.02938	1.6997	1.51225	1.22128	1.42767	1.50999	1.75171	2.13067	2.55179	turquoise	W4	30.3009	6.7088	0.269122	Y	Y	2377	syntenic	NA	NA	NA	NA	NA	SSF89372	IPR015943.WD40/YVTN_repeat-like_dom_sf	NA	NA	NA	NA	NA	2377	0.000337217	27.697	11.5667	0.319927	Y	Y
TraesCS5D02G047700	12.3642	8.33191	10.6213	9.33104	11.8549	12.4718	10.2298	9.67597	8.15004	8.16522	9.46383	11.0378	9.87691	9.83089	8.56668	6.79212	7.7865	9.09363	brown	W9	27.3071	19.9609	0.159215	Y	Y	2381	syntenic	AT5G57120		36.0606	NA	PF05022	NA	IPR007718.Srp40_C;IPR039191.Srp40/Nopp140	NA	NA	NA	NA	NA	2381	0.000262528	27.076	17.5854	0.139808	Y	Y
TraesCS5A02G040600	7.60094	6.18859	8.02739	6.1648	8.52098	8.4608	8.51996	8.14018	6.94582	6.63768	7.8232	10.5507	9.19734	7.86151	6.85095	5.06554	5.72178	7.59247	brown	W9	27.5234	19.3822	0.233543	Y	Y	2381	syntenic	AT5G57120		36.0606	NA	PF05022	NA	IPR006594.LisH;IPR007718.Srp40_C;IPR039191.Srp40/Nopp140	NA	NA	NA	NA	NA	2381	0.000625753	27.1412	19.1356	0.190945	Y	Y
TraesCS5B02G041800	8.70407	5.69753	8.33765	7.7819	8.85636	9.59822	7.6576	8.19187	6.23624	6.62619	8.41446	10.3949	8.06345	7.49051	6.93366	5.1619	5.32524	7.09439	brown	W9	28.3491	17.6127	0.217364	Y	Y	2381	syntenic	AT5G57120		36.3636	NA	PF05022	NA	IPR006594.LisH;IPR007718.Srp40_C;IPR039191.Srp40/Nopp140	NA	NA	NA	NA	NA	2381	0.00150889	27.6342	18.4199	0.195475	Y	Y
TraesCS7A02G324700	0.870293	0.947886	0.980844	1.30476	1.12565	1.14304	0.846185	0.665718	0.890372	1.1126	1.07019	0.981042	0.819486	0.671958	0.825843	0.940428	1.11347	1.07659	green	W5	25.01	14.7503	0.207978	Y	Y	2385	syntenic	AT1G77250		24.1379	NA	PF00628	SSF57903	IPR001965.Znf_PHD;IPR011011.Znf_FYVE_PHD;IPR013083.Znf_RING/FYVE/PHD;IPR019787.Znf_PHD-finger	NA	NA	NA	NA	NA	2385	7.10781e-06	26.4992	13.9701	0.20445	Y	Y
TraesCS7D02G321100	1.95364	1.83449	1.86008	2.49723	2.31192	1.83185	1.77228	1.44068	1.77009	1.96176	2.16996	1.77359	1.73739	1.51062	1.52038	1.95675	2.00612	1.9799	green	W5	27.4773	12.1552	0.143595	Y	Y	2385	syntenic	AT1G77250		24.1379	NA	PF00628	SSF57903	IPR001965.Znf_PHD;IPR011011.Znf_FYVE_PHD;IPR013083.Znf_RING/FYVE/PHD;IPR019787.Znf_PHD-finger	NA	NA	NA	NA	NA	2385	2.40599e-05	26.3383	13.5347	0.161477	Y	Y
TraesCS7B02G225200	1.10394	1.21968	1.49495	1.75706	1.72437	1.58615	1.06117	1.13864	1.22009	1.47193	1.3641	1.251	1.04253	1.05126	1.01717	1.32427	1.30014	1.47772	green	W5	31.0027	6.79407	0.162362	Y	Y	2385	syntenic	AT1G77250		23.9464	NA	PF00628	SSF57903	IPR001965.Znf_PHD;IPR011011.Znf_FYVE_PHD;IPR013083.Znf_RING/FYVE/PHD;IPR019787.Znf_PHD-finger	NA	NA	NA	NA	NA	2385	7.42438e-05	26.7861	13.9785	0.198575	Y	Y
TraesCS7A02G299500	1.4909	1.71169	2.97477	3.32587	3.26404	2.39159	1.30816	1.25568	2.41629	2.76628	2.94243	2.57569	1.81274	1.84272	1.83237	2.76452	2.77156	2.82408	green	W5	28.4454	11.167	0.282597	Y	Y	2387	syntenic	NA	NA	NA	NA	NA	NA	NA	NA	NA	NA	NA	NA	2387	9.05794e-08	26.6665	13.0406	0.358482	Y	Y
TraesCS7D02G295300	2.30796	2.5925	3.47083	3.59587	4.33796	3.49045	1.92983	1.91431	2.93219	3.30155	3.57117	3.36513	2.46344	2.35017	2.56299	2.97273	3.27442	3.87976	green	W5	29.2276	11.6942	0.230008	Y	Y	2387	syntenic	NA	NA	NA	NA	NA	NA	NA	NA	NA	NA	NA	NA	2387	8.1563e-07	26.8998	13.8528	0.275311	Y	Y
TraesCS7B02G187900	1.04452	2.25529	2.87426	2.86442	3.28447	2.74678	1.38924	1.69471	2.89961	2.93388	2.94545	2.73337	2.00306	2.00023	2.20293	2.76692	2.75906	3.19735	green	W5	31.222	7.20325	0.251287	Y	Y	2387	syntenic	NA	NA	NA	NA	NA	NA	NA	NA	NA	NA	NA	NA	2387	7.42687e-06	26.8404	12.8709	0.287808	Y	Y
TraesCS3B02G370800	3.13897	6.3413	9.35003	8.5427	7.90427	5.79859	4.83617	4.73344	7.95686	7.67737	6.91021	4.51401	3.96142	5.5093	6.07202	6.8665	6.67507	6.06673	turquoise	W4	27.8727	6.85047	0.280081	Y	Y	2391	syntenic	AT5G17790	VAR3	41.9525	NA	PF00641	SSF90209	IPR001876.Znf_RanBP2;IPR036443.Znf_RanBP2_sf	NA	NA	NA	NA	NA	2391	6.42301e-06	24.4677	13.1013	0.299146	Y	Y
TraesCS3A02G339100	3.75867	9.55064	14.8153	15.8963	11.3599	8.81263	7.33308	8.1501	13.0542	13.4594	11.4777	8.57562	7.7549	8.64064	9.75015	10.9258	10.4574	10.5699	turquoise	W4	28.7755	7.62911	0.23846	Y	Y	2391	syntenic	AT5G17790	VAR3	41.9525	NA	PF00641	SSF90209	IPR001876.Znf_RanBP2;IPR036443.Znf_RanBP2_sf	NA	NA	NA	NA	NA	2391	7.11703e-06	24.726	12.0548	0.340537	Y	Y
TraesCS3D02G332700	2.67528	7.74018	12.0569	12.0371	10.6656	8.05584	6.81067	7.13066	11.8665	10.8968	9.25467	6.77201	5.91326	8.04935	8.90102	9.32875	8.50471	8.52021	turquoise	W4	27.8727	6.9311	0.249446	Y	Y	2391	syntenic	AT1G48570		21.978	NA	PF00641	SSF90209	IPR001876.Znf_RanBP2;IPR036443.Znf_RanBP2_sf	NA	NA	NA	NA	NA	2391	1.25641e-05	24.0128	13.2389	0.294201	Y	Y
TraesCS3D02G150600	3.17794	2.61039	1.46922	1.5834	3.5011	4.23839	3.89431	3.1793	2.65879	1.90087	1.99947	1.55626	2.50998	3.91983	3.3655	3.08761	2.91431	3.00335	grey60	W1	34.5738	23.4811	0.331056	Y	Y	2413	syntenic	AT2G34150	SCAR1	28.2582	NA	NA	NA	IPR028288.SCAR/WAVE_fam	NA	NA	NA	NA	NA	2413	0.000303262	32.6414	23.8403	0.360554	Y	Y
TraesCS3B02G168100	5.12427	3.71521	2.49471	2.68021	5.08573	5.91452	4.42398	4.18996	3.59166	2.50157	2.78703	1.90274	3.53053	4.74657	3.66094	3.80001	3.91171	3.55298	NA	#N/A	34.3978	23.6948	0.26628	Y	NA	2413	syntenic	AT2G34150	SCAR1	28.7454	NA	NA	NA	IPR028288.SCAR/WAVE_fam;IPR003124.WH2_dom	NA	NA	NA	NA	NA	2413	0.0297927	32.5169	24.3086	0.29816	Y	NA
TraesCS3A02G134300	3.84282	2.96307	2.71162	2.35269	3.5168	3.59257	2.91496	2.96459	3.61804	2.78632	2.6261	1.6243	2.61002	3.74616	3.184	3.75414	4.14241	3.28791	NA	#N/A	NA	NA	NA	NA	NA	2413	syntenic	AT2G34150	SCAR1	27.8928	NA	NA	NA	IPR003124.WH2_dom;IPR028288.SCAR/WAVE_fam	NA	NA	NA	NA	NA	2413	0.0485587	33.8875	26.4687	0.197467	Y	NA
TraesCS5A02G518300	3.26921	11.57	125.54	129.496	34.9629	12.5987	5.94055	12.8015	73.2471	117.399	66.0913	26.9545	14.017	19.3702	40.1446	88.4255	97.8394	56.5835	turquoise	W4	26.7984	9.2708	1.00108	Y	Y	2450	syntenic	AT2G25810	TIP4-1	53.8153	NA	PF00230	SSF81338	IPR000425.MIP;IPR022357.MIP_CS;IPR023271.Aquaporin-like;IPR034294.Aquaporin_transptr	NA	NA	NA	NA	NA	2450	5.40684e-07	25.1639	11.8123	1.08848	Y	Y
TraesCS4B02G349500	13.0337	18.1637	172.425	192.658	70.3089	26.0815	15.4824	24.7739	96.0268	148.482	113.538	51.7997	26.5132	28.1638	48.5157	118.862	133.734	90.2289	green	W5	26.7984	9.73717	0.878284	Y	Y	2450	syntenic	AT2G25810	TIP4-1	53.8153	NA	PF00230	SSF81338	IPR000425.MIP;IPR022357.MIP_CS;IPR023271.Aquaporin-like	NA	NA	NA	NA	NA	2450	8.91652e-07	26.7817	11.3246	0.966229	Y	Y
TraesCS4D02G344300	1.87808	3.13544	41.8008	39.3398	16.5526	7.01092	3.20295	4.13634	17.0737	29.8183	18.7285	11.4631	5.9748	5.19126	8.5461	21.0623	25.8623	19.1563	green	W5	27.6349	9.66157	0.813113	Y	Y	2450	syntenic	AT2G25810	TIP4-1	53.8153	NA	PF00230	SSF81338	IPR000425.MIP;IPR022357.MIP_CS;IPR023271.Aquaporin-like;IPR034294.Aquaporin_transptr	NA	NA	NA	NA	NA	2450	3.6814e-06	26.8404	11.4546	0.985018	Y	Y
TraesCS3D02G390100	612.809	208.879	14.4302	16.9173	21.319	102.264	584.761	436.687	83.773	55.8876	26.5359	55.7468	373.264	418.023	220.497	67.9708	62.1501	53.0805	magenta	W2	27.9869	24.845	1.0156	Y	Y	2452	syntenic	NA	NA	NA	NA	PF03242	NA	IPR004926.LEA_3	NA	NA	NA	NA	NA	2452	5.1666e-08	26.61	25.2445	1.20256	Y	Y
TraesCS3B02G428100	53.025	26.239	2.53686	3.30631	5.13937	29.69	146.743	64.3589	8.49229	5.68628	3.86758	18.7808	104.328	63.9944	23.2599	7.73623	6.29175	10.181	magenta	W2	28.7748	23.5559	1.06749	Y	Y	2452	syntenic	NA	NA	NA	NA	PF03242	NA	IPR004926.LEA_3	NA	NA	NA	NA	NA	2452	1.26452e-05	26.6665	24.0225	1.28176	Y	Y
TraesCS3A02G396100	153.576	33.5252	11.9915	9.50175	11.7219	16.3432	82.2065	54.1161	18.2528	15.5967	8.6183	8.37675	21.5241	50.6384	23.8102	10.7696	11.0781	9.6534	magenta	W2	29.0372	25.413	0.771044	Y	Y	2452	syntenic	NA	NA	NA	NA	PF03242	NA	IPR004926.LEA_3	NA	NA	NA	NA	NA	2452	9.63288e-05	27.21	26.2042	0.98453	Y	Y
TraesCS2A02G254800	3.80202	3.38495	4.45767	5.49902	4.14587	3.62497	2.79274	2.84064	3.68336	4.22772	4.20554	4.39431	3.84136	3.04823	3.13802	3.7028	4.83519	4.17654	green	W5	28.691	10.6513	0.192802	Y	Y	2465	syntenic	AT2G30880		54.9603	NA	PF00169	SSF50729	IPR001849.PH_domain;IPR011993.PH-like_dom_sf	NA	NA	NA	NA	NA	2465	4.4061e-06	27.7608	12.1793	0.215506	Y	Y
TraesCS2B02G267300	4.53088	3.75791	4.89953	5.58839	4.51658	3.88804	3.29853	3.49987	4.20221	4.46203	4.53439	4.21995	3.87274	3.26648	3.28404	4.40327	5.56246	5.00973	green	W5	29.4981	10.4066	0.165665	Y	Y	2465	syntenic	AT2G30880		53.373	NA	PF00169	SSF50729	IPR001849.PH_domain;IPR011993.PH-like_dom_sf	NA	NA	NA	NA	NA	2465	1.08107e-05	27.7608	11.6966	0.191444	Y	Y
TraesCS2D02G255300	4.89071	3.76965	4.31266	6.4071	4.93839	4.33351	3.59585	3.51172	4.60707	4.37998	5.3146	4.16914	4.4729	2.88476	3.7587	5.26654	5.82126	5.88056	green	W5	28.9486	10.9977	0.179372	Y	Y	2465	syntenic	AT2G30880		54.9603	NA	PF00169	SSF50729	IPR001849.PH_domain;IPR011993.PH-like_dom_sf	NA	NA	NA	NA	NA	2465	0.000860023	26.6665	13.0359	0.206661	Y	Y
TraesCS2D02G285200	2.49659	5.32543	5.07182	7.02732	7.77138	8.63875	7.14734	6.72498	6.22345	6.26392	9.03076	12.0609	9.2974	7.36625	7.62637	6.62823	9.77158	11.796	blue	W7	26.1327	18.9159	0.263998	Y	Y	2467	syntenic	NA	NA	NA	NA	NA	NA	NA	NA	NA	NA	NA	NA	2467	0.000659586	27.3861	17.5506	0.25934	Y	Y
TraesCS2B02G303500	1.25049	2.74244	2.69556	3.87164	3.53303	4.75002	3.75732	4.48013	3.04086	3.10033	5.03086	6.24442	5.58504	4.05805	3.5194	3.04636	4.70677	6.72553	blue	W7	26.9199	17.0638	0.320537	Y	Y	2467	syntenic	NA	NA	NA	NA	NA	NA	NA	NA	NA	NA	NA	NA	2467	0.00132864	27.1975	17.8384	0.2926	Y	Y
TraesCS2A02G286600	1.18112	2.07549	2.07755	3.36791	3.24576	3.56114	2.92389	2.95181	2.96743	2.6093	3.92421	4.39772	3.66146	3.25504	2.74613	2.46459	3.99638	5.25736	NA	#N/A	26.7388	17.4425	0.258637	Y	NA	2467	syntenic	NA	NA	NA	NA	NA	NA	NA	NA	NA	NA	NA	NA	2467	0.00221506	27.2595	17.2953	0.261437	Y	Y
TraesCS6A02G292000	4.69139	5.22111	7.44333	7.88616	5.15902	4.24658	3.36597	4.50366	7.25296	7.45522	7.31864	6.67905	5.51188	4.56756	4.75502	6.44932	10.0118	10.3262	green	W5	31.1288	6.41856	0.351691	Y	Y	2478	syntenic	AT3G20930		45.9103	NA	PF00076	SSF54928	IPR000504.RRM_dom;IPR012677.Nucleotide-bd_a/b_plait_sf;IPR035979.RBD_domain_sf;IPR039206.MORF/ORRM1/DAG-like;IPR037045.S8pro/Inhibitor_I9_sf	NA	NA	NA	NA	NA	2478	4.19766e-08	28.3621	10.2834	0.364227	Y	Y
TraesCS6B02G322400	3.57595	7.06814	10.7978	12.3413	9.37517	7.15104	5.20013	6.32081	10.2943	9.58202	9.86809	7.70296	6.47576	6.96193	7.25662	9.33875	11.3887	10.2737	green	W5	28.7244	8.28574	0.270438	Y	Y	2478	syntenic	AT3G20930		46.438	NA	PF00076	SSF54928	IPR000504.RRM_dom;IPR012677.Nucleotide-bd_a/b_plait_sf;IPR035979.RBD_domain_sf;IPR037045.S8pro/Inhibitor_I9_sf	NA	NA	NA	NA	NA	2478	2.70223e-07	26.7237	12.3021	0.324569	Y	Y
TraesCS6D02G273200	4.26292	4.85314	7.61211	8.93233	7.58998	7.24891	5.01352	5.37198	6.65952	6.00223	7.58744	7.33401	7.48759	6.10569	5.11141	7.12413	9.00549	8.5433	NA	#N/A	28.366	13.8741	0.14875	Y	NA	2478	syntenic	AT3G20930		46.438	NA	PF00076	SSF54928	IPR000504.RRM_dom;IPR012677.Nucleotide-bd_a/b_plait_sf;IPR035979.RBD_domain_sf;IPR037045.S8pro/Inhibitor_I9_sf;IPR039206.MORF/ORRM1/DAG-like	NA	NA	NA	NA	NA	2478	2.74315e-05	27.3861	13.8695	0.226247	Y	Y
TraesCS2D02G174200	0.007305	0.0161567	10.8495	5.02555	0.213586	0.0781287	0.024867	0.0782073	2.30724	6.26501	1.38811	0.29451	0.063216	0.134325	0.685851	2.9679	2.92391	0.698043	turquoise	W4	26.6726	9.24143	1.68414	Y	Y	2481	syntenic	NA	NA	NA	NA	NA	NA	NA	NA	NA	NA	NA	NA	2481	0.000335568	26.4992	9.3438	1.85764	Y	Y
TraesCS2B02G192700	0.0139393	0	11.4317	4.24785	0.0649487	0.007554	0.00820733	0.006303	2.64507	7.14412	1.00825	0.195845	0.0130243	0.290245	0.694851	3.64827	3.63463	0.360292	turquoise	W4	26.6115	9.17501	1.77656	Y	Y	2481	syntenic	NA	NA	NA	NA	NA	NA	NA	NA	NA	NA	NA	NA	2481	0.000745024	26.7817	8.5495	1.94509	Y	Y
TraesCS2A02G166600	0	0	21.938	9.55351	0.322078	0.0264097	0.0673393	0.0197007	4.02677	10.8266	2.37558	0.437458	0.098115	0.395936	0.960957	5.31079	5.01771	1.15936	turquoise	W4	26.6726	9.23099	1.69405	Y	Y	2481	syntenic	NA	NA	NA	NA	NA	NA	NA	NA	NA	NA	NA	NA	2481	0.00284013	26.5542	9.39593	1.90072	Y	Y
TraesCS3A02G330000	2.51734	0.375247	0	0.217764	3.02962	18.2339	9.95626	3.02843	0.147048	0.0838903	0.342776	12.8049	9.55793	5.46177	7.27983	4.2017	3.83439	5.00166	NA	#N/A	NA	NA	NA	NA	NA	2483	non-syntenic	NA	NA	NA	NA	NA	NA	NA	NA	NA	NA	NA	NA	2483	0.000189609	27.2595	22.1027	1.00765	Y	Y
TraesCS3B02G360100	1.09912	0.945621	0.00598867	0.3589	2.73339	10.0102	5.0284	2.02097	0.686533	0.446034	0.694341	6.39015	4.80965	3.42495	4.4368	3.53899	2.71946	3.80914	NA	#N/A	NA	NA	NA	NA	NA	2483	non-syntenic	NA	NA	NA	NA	PF00646	SSF81383	IPR001810.F-box_dom;IPR036047.F-box-like_dom_sf	NA	NA	NA	NA	NA	2483	0.0013894	27.511	22.0258	0.791671	Y	Y
TraesCS3D02G323400	3.96309	0.363477	0.00860833	0.47959	6.45205	29.1732	12.2907	3.56546	0.412843	0.111673	0.728064	10.3285	8.97362	6.4235	9.8656	6.82701	5.0563	6.83087	NA	#N/A	NA	NA	NA	NA	NA	2483	non-syntenic	NA	NA	NA	NA	PF00646	SSF81383	IPR001810.F-box_dom;IPR036047.F-box-like_dom_sf	NA	NA	NA	NA	NA	2483	0.00426939	27.8966	21.9303	0.958602	Y	Y
TraesCS7D02G379900	0.327494	0.220653	0.565157	0.473872	0.0620907	0.035318	0.107258	0.231645	0.441277	0.338238	0.351078	0.171396	0.186977	0.103424	0.250745	0.638075	0.520395	0.403889	NA	#N/A	28.49	6.87914	0.180403	Y	NA	2489	syntenic	AT1G75540	BBX21	28.3988	NA	PF00643	NA	IPR000315.Znf_B-box	NA	NA	NA	NA	NA	2489	4.18913e-05	27.6342	9.43902	0.18416	Y	Y
TraesCS7A02G383400	0.346819	0.226741	1.52589	0.566052	0.175233	0.161251	0.170962	0.13661	0.510923	0.613637	0.550401	0.368245	0.224488	0.164536	0.269135	0.663424	0.794596	0.589761	green	W5	26.7271	11.7979	0.253695	Y	Y	2489	syntenic	AT1G75540	BBX21	28.3988	NA	PF00643	NA	IPR000315.Znf_B-box	NA	NA	NA	NA	NA	2489	0.000471815	28.0248	10.0107	0.329353	Y	Y
TraesCS7B02G286300	0.516317	0.289411	1.50749	1.16424	0.487933	0.269274	0.360116	0.332399	0.610517	0.393368	0.614131	0.429857	0.397801	0.247871	0.401497	0.962531	0.844009	0.852435	NA	#N/A	NA	NA	NA	NA	NA	2489	syntenic	AT1G75540	BBX21	29.3051	NA	PF00643	NA	IPR000315.Znf_B-box	NA	NA	NA	NA	NA	2489	0.0163107	27.5058	11.1355	0.306614	Y	NA
TraesCS7D02G318900	0.69061	1.17137	1.35541	1.98531	2.03946	1.79308	0.971446	1.13188	1.15945	1.59927	1.94346	1.99444	1.62428	1.42636	1.34816	0.92622	1.83712	1.93471	blue	W7	31.0886	11.8385	0.284999	Y	Y	2493	syntenic	NA	NA	NA	NA	PF02309	SSF54277	IPR000270.PB1_dom;IPR033389.AUX/IAA_dom;IPR003311.AUX_IAA	NA	NA	NA	NA	NA	2493	2.59115e-07	27.8909	15.6403	0.330973	Y	Y
TraesCS7A02G322000	1.0064	1.85621	1.84855	3.53131	2.56419	2.37691	1.37669	1.62947	1.574	2.15416	2.17827	2.60579	1.69593	1.58844	1.72951	1.38012	3.18391	3.79881	NA	#N/A	NA	NA	NA	NA	NA	2493	syntenic	NA	NA	NA	NA	PF02309	SSF54277	IPR000270.PB1_dom;IPR003311.AUX_IAA;IPR033389.AUX/IAA_dom	NA	NA	NA	NA	NA	2493	9.83118e-05	27.443	13.6291	0.386857	Y	Y
TraesCS7B02G222900	0.395179	0.787042	0.760725	2.42701	1.70572	1.1925	0.867741	0.964059	0.598462	0.993449	1.22823	1.4402	1.37229	0.661014	0.942853	0.820137	1.25271	1.72032	NA	#N/A	26.9302	19.4867	0.248935	Y	NA	2493	syntenic	NA	NA	NA	NA	PF02309	SSF54277	IPR000270.PB1_dom;IPR003311.AUX_IAA;IPR033389.AUX/IAA_dom	NA	NA	NA	NA	NA	2493	0.000403839	27.8254	15.7442	0.450154	Y	Y
TraesCS5A02G086600	10.1616	8.70739	3.31762	4.87457	9.58072	13.4647	12.1201	4.2125	4.10769	3.72102	10.273	7.11329	9.85415	6.21709	5.2661	7.49409	10.71	12.1938	NA	#N/A	NA	NA	NA	NA	NA	2502	syntenic	AT1G56580	SVB	46.988	NA	PF04398	SSF141562	IPR007493.DUF538;IPR036758.At5g01610-like	NA	NA	NA	NA	NA	2502	1.16059e-05	23.2293	21.9831	0.458037	Y	Y
TraesCS5B02G092500	3.86182	2.61981	1.19232	1.20818	2.52008	5.54612	5.56443	1.24806	1.04124	1.03876	4.31824	2.01824	4.8971	2.37201	1.91366	3.10659	3.81631	4.72146	NA	#N/A	NA	NA	NA	NA	NA	2502	syntenic	AT1G56580	SVB	46.3855	NA	PF04398	SSF141562	IPR007493.DUF538;IPR036758.At5g01610-like	NA	NA	NA	NA	NA	2502	0.000641697	23.4031	22.3168	0.561377	Y	Y
TraesCS5D02G100100	6.10977	5.03345	2.44656	3.33384	4.08685	7.43226	8.40158	5.14137	3.97498	3.94941	6.804	5.4442	8.43249	6.47808	7.333	7.3143	9.96839	11.6974	NA	#N/A	NA	NA	NA	NA	NA	2502	syntenic	AT1G56580	SVB	46.3855	NA	PF04398	SSF141562	IPR007493.DUF538;IPR036758.At5g01610-like	NA	NA	NA	NA	NA	2502	0.0310097	23.0519	23.0172	0.300599	Y	NA
TraesCS1A02G248300	34.9359	18.1313	15.8505	32.1161	36.8281	37.5254	33.9866	14.9767	12.5837	15.2441	30.2151	24.47	28.3866	14.673	13.4526	14.919	19.7556	23.0926	NA	#N/A	23.7903	20.6374	0.421898	Y	NA	2504	syntenic	NA	NA	NA	NA	NA	NA	NA	NA	NA	NA	NA	NA	2504	0.000121483	24.8887	18.0927	0.423286	Y	Y
TraesCS1B02G258800	46.4872	22.89	15.0928	26.2524	33.7029	34.7285	36.2725	25.1974	12.9698	14.1529	27.1225	28.1477	32.5003	19.4915	16.7197	14.9729	16.5275	21.3348	brown	W9	26.4527	20.7266	0.393373	Y	Y	2504	syntenic	NA	NA	NA	NA	NA	NA	NA	NA	NA	NA	NA	NA	2504	0.000136418	26.2757	22.149	0.371004	Y	Y
TraesCS1D02G247700	31.1145	11.0091	13.4071	23.5096	26.2038	26.712	24.206	11.2708	9.44947	11.9134	22.8911	17.2173	19.3502	9.87009	9.30332	12.448	12.8473	13.7773	NA	#N/A	24.1185	20.2708	0.372956	Y	NA	2504	syntenic	NA	NA	NA	NA	NA	NA	NA	NA	NA	NA	NA	NA	2504	0.00975707	24.6731	18.0788	0.399907	Y	Y
TraesCS4D02G279900	25.78	25.0141	24.6213	39.0108	39.7935	35.4642	33.4465	31.044	25.9898	26.2001	40.8402	46.324	38.1689	27.4409	25.5407	24.1005	29.2192	34.8327	brown	W9	27.501	17.2689	0.279584	Y	Y	2510	syntenic	NA	NA	NA	NA	PF11947	NA	IPR021855.PAM68-like	NA	NA	NA	NA	NA	2510	2.08977e-07	27.8254	16.9737	0.262742	Y	Y
TraesCS4B02G281200	32.3151	41.6847	33.2127	56.7751	58.2946	59.6787	49.5207	42.3972	31.3115	35.2219	58.4542	72.8532	59.7607	40.7842	36.3863	33.7034	41.1936	53.6651	brown	W9	27.3071	17.6792	0.359576	Y	Y	2510	syntenic	NA	NA	NA	NA	PF11947	NA	IPR021855.PAM68-like	NA	NA	NA	NA	NA	2510	1.48524e-06	27.8254	17.17	0.328118	Y	Y
TraesCS4A02G022100	28.2132	32.6469	28.5542	46.6432	42.5891	41.7803	35.8744	34.3659	28.3424	31.8453	46.2397	54.3887	45.3751	31.4168	30.1457	28.4248	34.9729	40.6518	brown	W9	27.9823	16.746	0.286459	Y	Y	2510	syntenic	NA	NA	NA	NA	PF11947	NA	IPR021855.PAM68-like	NA	NA	NA	NA	NA	2510	1.16117e-05	28.0248	16.7146	0.255512	Y	Y
TraesCS1B02G233600	20.2342	27.9683	5.07594	2.35293	3.36243	9.06913	23.5729	24.9968	9.23371	6.44035	4.39875	9.20598	21.1635	18.7823	15.9953	7.71918	5.40969	7.01745	magenta	W2	28.8649	24.3824	0.630658	Y	Y	2532	syntenic	NA	NA	NA	NA	PF06203	NA	IPR010402.CCT_domain	NA	NA	NA	NA	NA	2532	4.96164e-07	24.6208	1.7069	0.847766	Y	Y
TraesCS1A02G220300	13.5394	12.5475	2.21914	1.03358	0.973747	3.62043	11.8632	11.9523	3.56978	2.40983	2.02898	3.40414	10.6825	9.32359	7.44599	3.36715	2.45076	3.35338	magenta	W2	28.513	24.2683	0.72045	Y	Y	2532	syntenic	NA	NA	NA	NA	PF06203	NA	IPR010402.CCT_domain	NA	NA	NA	NA	NA	2532	1.35664e-06	26.0064	25.5906	0.895755	Y	Y
TraesCS1D02G221800	11.4487	19.368	2.86089	1.73791	1.68602	6.08939	18.7842	19.0685	6.55935	4.16381	3.82597	5.60142	15.8533	14.408	10.9557	5.88721	5.2689	6.47211	magenta	W2	27.2656	0.484552	0.491614	Y	Y	2532	syntenic	NA	NA	NA	NA	PF06203	NA	IPR010402.CCT_domain	NA	NA	NA	NA	NA	2532	3.49872e-06	24.4126	1.94424	0.862047	Y	Y
TraesCS5B02G030600	6.98565	16.055	15.9802	15.8296	13.9007	11.7526	12.1259	11.1844	12.4385	14.3973	15.0074	14.6121	13.8278	11.6551	11.1381	13.2968	19.1126	20.4077	green	W5	28.8649	13.6749	0.15768	Y	Y	2533	syntenic	NA	NA	NA	NA	PF05553	NA	IPR008480.DUF761_pln	NA	NA	NA	NA	NA	2533	7.62644e-05	28.3621	12.1584	0.224343	Y	Y
TraesCS5D02G039200	2.66747	6.45589	6.64786	6.57229	6.14653	5.33946	5.55278	5.47309	5.6531	6.864	6.71846	6.52888	5.57248	5.64006	5.25726	5.7656	7.92007	8.89893	NA	#N/A	29.4064	11.808	0.150642	Y	NA	2533	syntenic	NA	NA	NA	NA	PF05553	NA	IPR008480.DUF761_pln	NA	NA	NA	NA	NA	2533	9.4868e-05	28.1625	11.6769	0.202561	Y	Y
TraesCS5A02G031000	1.99389	5.86375	5.94904	5.62132	5.45284	5.0978	4.22589	3.76739	5.30153	5.30784	5.51252	4.94559	4.72897	4.6426	4.43087	5.82721	8.78154	9.39729	NA	#N/A	29.7011	13.0424	0.0937971	Y	NA	2533	syntenic	NA	NA	NA	NA	PF05553	NA	IPR008480.DUF761_pln	NA	NA	NA	NA	NA	2533	0.00334872	28.2592	11.4914	0.263991	Y	Y
TraesCS2D02G271800	29.9281	34.0028	26.745	42.1453	42.881	42.9502	37.0681	35.4305	31.2603	31.6208	45.9545	49.0319	42.7891	35.936	33.4964	32.3443	38.4363	45.3109	blue	W7	27.4355	17.3575	0.204942	Y	Y	2539	syntenic	AT4G14870	SECE1	36.1582	NA	NA	NA	NA	NA	NA	NA	NA	NA	2539	7.18243e-06	27.2595	17.6245	0.197626	Y	Y
TraesCS2A02G272500	28.1691	34.8785	28.5443	45.8314	46.9345	44.8028	39.8457	36.8276	33.4529	35.4541	49.5704	51.4839	44.2626	38.0967	37.8635	35.7397	41.1322	46.5627	blue	W7	27.5675	17.1078	0.18073	Y	Y	2539	syntenic	AT4G14870	SECE1	36.1582	NA	NA	NA	NA	NA	NA	NA	NA	NA	2539	7.82265e-06	27.7662	16.4416	0.192581	Y	Y
TraesCS2B02G290700	28.0037	35.396	26.7335	42.553	39.6266	41.5921	35.5877	39.7604	34.9883	35.7324	44.5345	49.5453	41.3984	37.2856	34.7875	32.0265	39.998	42.0008	NA	#N/A	29.0545	15.1	0.149684	Y	NA	2539	syntenic	AT4G14870	SECE1	36.1582	NA	NA	NA	NA	NA	NA	NA	NA	NA	2539	0.00566732	27.8336	16.2891	0.144226	Y	Y
TraesCS3A02G208900	2.51766	1.53346	0.967038	1.47908	1.85594	2.1394	2.20029	2.41317	1.44328	1.27967	1.26915	1.5051	1.82621	1.9689	1.5557	1.15406	1.03921	1.39654	magenta	W2	25.5886	0.0408155	0.284759	Y	Y	2557	syntenic	AT2G07020		49.1429	NA	PF00069;PF00582	SSF52402;SSF56112	IPR000719.Prot_kinase_dom;IPR006016.UspA;IPR011009.Kinase-like_dom_sf;IPR014729.Rossmann-like_a/b/a_fold	NA	NA	NA	NA	NA	2557	8.5677e-06	27.3224	23.7097	0.307628	Y	Y
TraesCS3D02G211800	1.07545	0.928368	0.569241	0.555783	0.875392	0.732334	0.918443	1.14884	0.822843	0.58134	0.577921	0.480901	0.653723	0.868193	0.820646	0.569781	0.406462	0.43953	magenta	W2	24.8171	3.66502	0.22906	Y	Y	2557	syntenic	AT2G07020		49.4286	NA	PF00069;PF00582	SSF52402;SSF56112	IPR000719.Prot_kinase_dom;IPR006016.UspA;IPR008271.Ser/Thr_kinase_AS;IPR011009.Kinase-like_dom_sf;IPR014729.Rossmann-like_a/b/a_fold	NA	NA	NA	NA	NA	2557	8.95681e-06	27.6502	25.9993	0.218799	Y	Y
TraesCS3B02G239200	2.36977	1.31679	1.10278	1.07103	1.53668	1.26971	1.5008	1.72609	1.38427	1.36472	0.861448	0.894428	1.07525	1.47537	1.55476	1.04535	0.939633	0.806003	grey60	W1	28.9566	27.4811	0.268392	Y	Y	2557	syntenic	AT2G07020		48.7143	NA	PF00069;PF00582	SSF52402;SSF56112	IPR000719.Prot_kinase_dom;IPR006016.UspA;IPR008271.Ser/Thr_kinase_AS;IPR011009.Kinase-like_dom_sf;IPR014729.Rossmann-like_a/b/a_fold	NA	NA	NA	NA	NA	2557	0.000203499	28.1625	26.2814	0.267601	Y	Y
TraesCS5A02G515900	3.09363	2.79108	6.34375	5.67596	3.04863	2.23526	1.65501	2.18531	5.2006	5.19152	3.5785	1.69483	1.57877	2.86446	3.58057	5.51887	5.88509	3.64929	turquoise	W4	27.1211	8.04565	0.590878	Y	Y	2559	syntenic	AT3G61960	ATG1A	38.4984	NA	PF00069	SSF56112	IPR000719.Prot_kinase_dom;IPR008271.Ser/Thr_kinase_AS;IPR011009.Kinase-like_dom_sf;IPR017441.Protein_kinase_ATP_BS	NA	NA	NA	NA	NA	2559	4.97763e-07	26.6665	10.7617	0.496937	Y	Y
TraesCS4D02G342200	3.91754	3.09697	5.59226	5.90602	2.5845	1.80267	1.65921	2.21658	4.74847	4.88689	3.78634	1.81927	1.62103	2.81223	3.36219	5.00439	6.05965	3.27345	turquoise	W4	26.8273	8.70918	0.554497	Y	Y	2559	syntenic	AT3G61960	ATG1A	38.3387	NA	PF00069	SSF56112	IPR000719.Prot_kinase_dom;IPR008271.Ser/Thr_kinase_AS;IPR011009.Kinase-like_dom_sf;IPR017441.Protein_kinase_ATP_BS	NA	NA	NA	NA	NA	2559	9.54311e-07	26.9578	7.98557	0.560369	Y	Y
TraesCS4B02G347200	9.90037	5.55335	10.925	10.2865	6.43784	4.19389	3.05606	3.85471	9.96017	10.1725	8.07134	4.5206	3.27983	5.33184	6.53029	10.0074	11.3295	6.73843	turquoise	W4	26.5084	9.36124	0.563896	Y	Y	2559	syntenic	AT3G61960	ATG1A	35.4633	NA	PF00069	SSF56112	IPR000719.Prot_kinase_dom;IPR008271.Ser/Thr_kinase_AS;IPR011009.Kinase-like_dom_sf;IPR017441.Protein_kinase_ATP_BS	NA	NA	NA	NA	NA	2559	7.67005e-06	27.1364	8.78195	0.491469	Y	Y
TraesCS3A02G402200	18.2745	15.0032	16.7772	19.8468	21.3752	24.1565	24.1173	21.4434	20.5361	18.8241	20.6743	21.0766	22.4827	23.4716	22.5743	20.2251	18.1022	17.5515	grey60	W1	31.4463	21.2588	0.111766	Y	Y	2562	syntenic	AT3G25480	STR4A	39.7727	NA	NA	SSF52821	IPR001763.Rhodanese-like_dom;IPR036873.Rhodanese-like_dom_sf	NA	NA	NA	NA	NA	2562	1.06188e-07	31.2611	22.2684	0.145464	Y	Y
TraesCS3B02G435600	16.1056	13.0063	14.681	17.6664	18.4575	21.1959	20.4952	19.1361	18.3032	16.1916	19.6768	19.9612	20.2495	20.8309	19.4722	17.1205	14.8205	15.4972	brown	W9	31.5395	18.1012	0.122917	Y	Y	2562	syntenic	AT3G25480	STR4A	40.1515	NA	NA	SSF52821	IPR001763.Rhodanese-like_dom;IPR036873.Rhodanese-like_dom_sf	NA	NA	NA	NA	NA	2562	7.30281e-06	30.7121	21.4847	0.145498	Y	Y
TraesCS3D02G397100	19.9904	17.5199	17.3156	21.6304	23.4665	25.7104	25.3974	23.5468	23.6761	21.1891	23.1575	23.3276	23.0985	27.7868	25.0664	20.6607	20.1784	20.4202	NA	#N/A	NA	NA	NA	NA	NA	2562	syntenic	AT3G25480	STR4A	40.9091	NA	NA	SSF52821	IPR001763.Rhodanese-like_dom;IPR036873.Rhodanese-like_dom_sf	NA	NA	NA	NA	NA	2562	9.59184e-05	31.0267	22.4567	0.128592	Y	Y
TraesCS7D02G344700	5.12468	32.3905	47.183	61.0774	31.449	14.8577	9.10767	16.6674	45.9429	44.8955	42.2406	24.1229	16.3533	18.0361	24.709	44.945	54.1526	42.4722	turquoise	W4	28.0517	7.94581	0.618508	Y	Y	2564	syntenic	AT1G70820		63.252	NA	PF02878;PF02879;PF02880	SSF53738	IPR005841.Alpha-D-phosphohexomutase_SF;IPR005844.A-D-PHexomutase_a/b/a-I;IPR005845.A-D-PHexomutase_a/b/a-II;IPR005846.A-D-PHexomutase_a/b/a-III;IPR016055.A-D-PHexomutase_a/b/a-I/II/III	NA	NA	NA	NA	NA	2564	1.23434e-08	27.0165	10.9491	0.673186	Y	Y
TraesCS7B02G248500	2.05739	13.1248	67.159	90.5621	33.1744	9.6781	4.6512	9.93935	58.7392	69.2838	56.1197	24.8442	12.4743	12.3432	24.7427	60.0814	79.3346	46.7712	turquoise	W4	27.3071	9.5509	0.910786	Y	Y	2564	syntenic	AT1G70820		62.9268	NA	PF02878;PF02879;PF02880	SSF53738	IPR005841.Alpha-D-phosphohexomutase_SF;IPR005844.A-D-PHexomutase_a/b/a-I;IPR005845.A-D-PHexomutase_a/b/a-II;IPR005846.A-D-PHexomutase_a/b/a-III;IPR016055.A-D-PHexomutase_a/b/a-I/II/III	NA	NA	NA	NA	NA	2564	1.2452e-08	26.6665	11.2863	0.99753	Y	Y
TraesCS7A02G337000	2.23088	9.31402	50.3455	85.8312	28.7718	14.4247	6.42744	7.44361	48.1471	58.3113	47.2825	24.1317	15.848	13.152	21.9006	57.6923	79.0221	48.8347	green	W5	27.4355	9.54111	0.81018	Y	Y	2564	syntenic	AT1G70820		62.9268	NA	PF02878;PF02879;PF02880	SSF53738	IPR005841.Alpha-D-phosphohexomutase_SF;IPR005844.A-D-PHexomutase_a/b/a-I;IPR005845.A-D-PHexomutase_a/b/a-II;IPR005846.A-D-PHexomutase_a/b/a-III;IPR016055.A-D-PHexomutase_a/b/a-I/II/III	NA	NA	NA	NA	NA	2564	2.67688e-07	26.6665	11.5571	0.920504	Y	Y
TraesCS7D02G509300	1.50711	1.52517	2.08589	2.65103	2.90274	3.04501	2.34669	2.42992	2.31709	2.27811	2.59346	2.80634	2.70202	2.45084	2.39138	2.12176	2.41188	3.11875	NA	#N/A	26.9425	17.396	0.118232	Y	NA	2581	syntenic	AT1G64880		49.3204	NA	PF00333;PF03719	SSF54211;SSF54768	IPR000851.Ribosomal_S5;IPR005324.Ribosomal_S5_C;IPR013810.Ribosomal_S5_N;IPR014721.Ribosomal_S5_D2-typ_fold_subgr;IPR020568.Ribosomal_S5_D2-typ_fold	NA	NA	NA	NA	NA	2581	3.95173e-05	28.1625	16.9784	0.189406	Y	Y
TraesCS7B02G435700	2.06359	1.94621	2.69642	3.2875	3.62913	3.73527	3.04491	2.84039	2.89618	2.88669	3.44868	2.96954	3.09469	2.7151	2.71201	2.699	2.98049	3.81436	NA	#N/A	NA	NA	NA	NA	NA	2581	syntenic	AT1G64880		49.1262	NA	PF00333;PF03719	SSF54211;SSF54768	IPR000851.Ribosomal_S5;IPR005324.Ribosomal_S5_C;IPR013810.Ribosomal_S5_N;IPR014721.Ribosomal_S5_D2-typ_fold_subgr;IPR020568.Ribosomal_S5_D2-typ_fold	NA	NA	NA	NA	NA	2581	0.000341314	27.1975	17.1359	0.173594	Y	Y
TraesCS7A02G519600	2.76788	2.91861	3.41502	3.93361	4.47349	4.2128	3.64652	3.38482	3.54373	3.38524	3.55612	3.7028	3.44535	3.2919	3.27804	3.42184	4.19088	4.46394	NA	#N/A	23.4464	20.3174	0.0858725	Y	NA	2581	syntenic	AT1G64880		49.1262	NA	PF00333;PF03719	SSF54211;SSF54768	IPR000851.Ribosomal_S5;IPR005324.Ribosomal_S5_C;IPR013810.Ribosomal_S5_N;IPR014721.Ribosomal_S5_D2-typ_fold_subgr;IPR020568.Ribosomal_S5_D2-typ_fold	NA	NA	NA	NA	NA	2581	0.000446867	26.4992	16.8159	0.131412	Y	Y
TraesCS3B02G161200	1.68561	1.35411	1.97123	2.4172	2.23168	2.00728	1.76228	1.46307	1.77779	1.86742	2.10913	2.26711	1.94089	1.57096	1.44777	1.65812	2.07558	2.11813	blue	W7	27.5675	15.3237	0.187598	Y	Y	2592	syntenic	AT5G11870		48.1481	NA	NA	NA	NA	NA	NA	NA	NA	NA	2592	7.50523e-08	27.6342	14.6133	0.204557	Y	Y
TraesCS3A02G310900	1.81951	1.59247	2.22873	2.59883	2.49155	2.24759	1.97656	1.8398	2.04166	1.92811	2.42928	2.25003	2.23401	1.71407	1.65314	2.07724	2.46125	2.59765	green	W5	28.5276	15.5142	0.117258	Y	Y	2592	syntenic	AT5G11870		47.037	NA	NA	NA	NA	NA	NA	NA	NA	NA	2592	7.38424e-07	27.1975	13.9707	0.180229	Y	Y
TraesCS3D02G143700	1.10961	0.816576	1.4239	1.5712	1.45561	1.26234	1.15692	1.18317	1.30673	1.49772	1.78617	1.6042	1.33916	1.10626	1.09119	1.2799	1.27962	1.49354	cyan	W6	33.694	6.48526	0.200659	Y	Y	2592	syntenic	AT5G11870		47.7778	NA	NA	NA	NA	NA	NA	NA	NA	NA	2592	3.09257e-05	27.6342	13.4825	0.193589	Y	Y
TraesCS6D02G277600	7.73192	3.80897	6.71259	8.60077	7.99819	10.4895	7.988	6.87593	4.74606	5.60923	11.6457	10.0332	11.4201	6.41599	5.20829	7.57284	9.54913	10.4792	blue	W7	24.5011	19.5837	0.353148	Y	Y	2606	syntenic	AT4G08685	SAH7	48.4277	NA	PF01190	NA	IPR006041.Pollen_Ole_e1_allergen	NA	NA	NA	NA	NA	2606	3.90707e-05	24.8887	19.1853	0.328382	Y	Y
TraesCS6B02G327300	12.368	6.95483	9.92071	11.6921	11.9293	13.8938	10.9083	10.3216	8.59912	7.92506	13.7867	12.6909	14.1493	8.77421	8.09212	10.3196	10.9732	13.7242	NA	#N/A	24.2078	20.7209	0.239182	Y	NA	2606	syntenic	AT4G08685	SAH7	48.4277	NA	PF01190	NA	NA	NA	NA	NA	NA	NA	2606	8.64002e-05	26.1168	18.6896	0.237932	Y	Y
TraesCS6A02G297800	6.57474	3.81908	6.08085	9.30649	8.7217	10.9888	8.864	8.65622	6.46641	7.17657	12.2889	12.1709	12.8654	7.26517	6.73349	8.90637	10.1962	11.1999	NA	#N/A	26.0715	18.7484	0.283707	Y	NA	2606	syntenic	AT4G08685	SAH7	48.4277	NA	PF01190	NA	IPR006041.Pollen_Ole_e1_allergen	NA	NA	NA	NA	NA	2606	0.000120843	26.7237	18.1443	0.290446	Y	Y
TraesCS3D02G216600	0.151187	0.737797	1.32142	1.74588	1.2852	0.943953	0.695776	0.889635	1.43178	1.41759	1.35857	1.08163	0.849664	0.858665	1.14085	1.17522	1.37271	1.46752	turquoise	W4	30.5176	5.69401	0.284833	Y	Y	2613	syntenic	AT3G49240	EMB1796	46.1049	NA	PF01535;PF12854;PF13041;PF13812	SSF48452;SSF81901	IPR002885.Pentatricopeptide_repeat;IPR011990.TPR-like_helical_dom_sf	NA	NA	NA	NA	NA	2613	1.21932e-05	26.3851	12.5854	0.367157	Y	Y
TraesCS3A02G214000	0.0944793	0.949056	0.913272	1.27035	0.940577	0.693399	0.660088	0.753394	1.05942	1.12	1.12286	0.698772	0.673465	0.865356	0.929115	0.979641	0.954858	1.13664	turquoise	W4	30.9246	5.69365	0.176896	Y	Y	2613	syntenic	AT3G49240	EMB1796	45.628	NA	PF01535;PF12854;PF13041;PF13812	SSF81901	IPR002885.Pentatricopeptide_repeat;IPR011990.TPR-like_helical_dom_sf	NA	NA	NA	NA	NA	2613	0.00104473	26.2757	11.3343	0.256298	Y	Y
TraesCS3B02G244700	0.217324	1.83687	1.92205	2.47038	2.33527	1.69908	1.49309	1.79048	2.27716	2.26434	2.18389	1.82517	1.66078	1.87458	2.14625	2.0724	2.13293	2.57008	NA	#N/A	30.1207	6.61344	0.143372	Y	NA	2613	syntenic	AT3G49240	EMB1796	46.1049	NA	PF01535;PF12854;PF13041;PF13812	SSF81901	IPR002885.Pentatricopeptide_repeat;IPR011990.TPR-like_helical_dom_sf	NA	NA	NA	NA	NA	2613	0.0086217	24.8887	12.604	0.229681	Y	Y
TraesCS2A02G224100	0.514588	0.385852	0.286739	0.738324	0.84563	0.984371	0.646937	0.355128	0.257362	0.100011	0.599946	0.501341	0.687939	0.335028	0.177885	0.496862	0.481124	0.58046	NA	#N/A	22.7784	22.3383	0.206543	Y	NA	2623	syntenic	AT1G62050		43.75	NA	PF11904	SSF48403	IPR002110.Ankyrin_rpt;IPR020683.Ankyrin_rpt-contain_dom;IPR021832.ANKRD13;IPR036770.Ankyrin_rpt-contain_sf	NA	NA	NA	NA	NA	2623	0.00207469	26.61	18.513	0.258189	Y	Y
TraesCS2B02G274300	0.528928	0.278734	0.344277	0.77451	0.775099	0.707271	0.723374	0.297714	0.279939	0.22832	0.715374	0.523258	0.630288	0.313464	0.281878	0.542846	0.55853	0.55405	NA	#N/A	NA	NA	NA	NA	NA	2623	syntenic	AT1G62050		43.75	NA	PF11904	SSF48403	IPR002110.Ankyrin_rpt;IPR020683.Ankyrin_rpt-contain_dom;IPR021832.ANKRD13;IPR036770.Ankyrin_rpt-contain_sf	NA	NA	NA	NA	NA	2623	0.00445856	26.2757	17.5553	0.209465	Y	Y
TraesCS2D02G230400	0.465513	0.360773	0.322036	0.733889	0.821518	0.841905	0.875162	0.422437	0.318309	0.265929	0.621904	0.508019	0.786682	0.39776	0.342112	0.559642	0.535286	0.561777	NA	#N/A	NA	NA	NA	NA	NA	2623	syntenic	AT1G62050		43.2692	NA	PF11904	SSF48403	IPR020683.Ankyrin_rpt-contain_dom;IPR021832.ANKRD13;IPR036770.Ankyrin_rpt-contain_sf	NA	NA	NA	NA	NA	2623	0.00637437	27.0165	19.1594	0.213359	Y	Y
TraesCS4A02G111000	1.20465	1.77294	1.16668	1.42	2.72293	2.94992	2.607	3.07998	2.1724	1.82564	1.72211	2.00389	2.59695	3.58788	2.73291	2.64225	2.98648	2.48641	NA	#N/A	35.1379	20.6754	0.229432	Y	NA	2624	syntenic	AT1G07120		45.6633	NA	NA	NA	IPR040265.CHUP1-like	NA	NA	NA	NA	NA	2624	0.00028772	34.3978	22.8708	0.280139	Y	Y
TraesCS4B02G193100	0.483414	0.700425	0.506281	0.532596	1.27619	1.41177	1.41981	1.526	1.16183	0.981158	0.646858	0.81957	1.1523	1.78717	1.49608	1.14186	1.3271	1.18306	NA	#N/A	30.278	24.8023	0.302549	Y	NA	2624	syntenic	AT1G07120		45.6633	NA	NA	NA	IPR040265.CHUP1-like	NA	NA	NA	NA	NA	2624	0.00037668	34.3572	23.7142	0.365558	Y	Y
TraesCS4D02G194100	0.409635	0.494003	0.357695	0.414837	1.09288	1.08937	0.920634	1.17675	0.89796	0.801738	0.570874	0.776791	1.22884	1.3656	1.28563	1.10883	1.01331	1.20839	NA	#N/A	34.9435	19.7939	0.210609	Y	NA	2624	syntenic	AT1G07120		45.4082	NA	NA	NA	IPR040265.CHUP1-like	NA	NA	NA	NA	NA	2624	0.0148347	34.4851	22.943	0.259577	Y	NA
TraesCS1A02G218200	0.949594	0.609733	0.410284	0.679488	0.918435	1.07923	0.865254	0.53604	0.502499	0.437734	0.767436	0.602854	0.808736	0.60858	0.543986	0.729865	1.0165	0.927389	NA	#N/A	NA	NA	NA	NA	NA	2643	syntenic	AT1G02110		50.3556	NA	PF04782;PF04783	NA	IPR006867.DUF632;IPR006868.DUF630	NA	NA	NA	NA	NA	2643	6.89294e-05	23.4031	20.7322	0.221431	Y	Y
TraesCS1D02G219800	0.782551	0.491281	0.336229	0.589472	0.762364	1.16179	0.872269	0.513807	0.347828	0.254733	0.675836	0.491277	0.658984	0.632815	0.545718	0.57566	1.02418	0.942811	NA	#N/A	NA	NA	NA	NA	NA	2643	syntenic	AT1G02110		50.4979	NA	PF04782;PF04783	NA	IPR006867.DUF632;IPR006868.DUF630	NA	NA	NA	NA	NA	2643	0.0062068	23.7721	20.7989	0.241205	Y	Y
TraesCS1B02G231600	0.385105	0.280085	0.169215	0.262189	0.427138	0.634752	0.523905	0.177723	0.166213	0.090045	0.422958	0.214568	0.463837	0.400372	0.214646	0.34613	0.521619	0.417823	NA	#N/A	NA	NA	NA	NA	NA	2643	syntenic	AT1G02110		50.3556	NA	PF04782;PF04783	NA	IPR006867.DUF632;IPR006868.DUF630	NA	NA	NA	NA	NA	2643	0.0261415	24.1604	21.3606	0.141136	Y	NA
TraesCS7A02G192000	4.50432	3.17966	3.01257	4.22592	4.71704	5.27777	5.10371	3.93554	3.18293	2.91489	4.65653	4.46812	5.15555	3.60745	3.18426	4.01867	4.15491	4.67414	brown	W9	23.2721	21.9252	0.220313	Y	Y	2669	syntenic	AT3G25140	GAUT8	61.7174	NA	PF01501	SSF53448	IPR002495.Glyco_trans_8;IPR029044.Nucleotide-diphossugar_trans;IPR029993.GAUT	NA	NA	NA	NA	NA	2669	5.78939e-06	26.0594	20.8033	0.22008	Y	Y
TraesCS7D02G193000	5.67603	3.78704	3.6276	4.85376	5.46153	6.22202	6.08936	4.67961	3.97247	3.52711	5.43468	5.18116	5.77419	4.31299	3.92211	4.71743	5.11492	5.35304	black	W8	22.698	22.4277	0.194745	Y	Y	2669	syntenic	AT3G25140	GAUT8	61.8962	NA	PF01501	SSF53448	IPR002495.Glyco_trans_8;IPR029044.Nucleotide-diphossugar_trans;IPR029993.GAUT	NA	NA	NA	NA	NA	2669	5.10392e-05	24.4126	21.7305	0.197077	Y	Y
TraesCS7B02G097000	5.89171	3.68583	3.97934	5.14386	5.87295	6.78585	6.15723	4.5107	3.90302	3.54064	5.8873	5.48584	6.38839	4.14449	3.98946	5.14938	5.38582	5.33399	NA	#N/A	21.298	1.62084	0.221108	Y	NA	2669	syntenic	AT3G25140	GAUT8	61.5385	NA	PF01501	SSF53448	IPR002495.Glyco_trans_8;IPR029044.Nucleotide-diphossugar_trans;IPR029993.GAUT	NA	NA	NA	NA	NA	2669	0.000144482	25.7459	20.5734	0.221876	Y	Y
TraesCS1D02G260200	3.34898	2.72903	9.9037	17.8171	15.9296	11.3261	6.87707	5.84464	10.8496	11.8643	15.973	13.3537	9.5768	7.4486	9.05503	11.4323	14.7254	15.695	green	W5	28.7755	11.3405	0.340209	Y	Y	2671	syntenic	AT2G31840	MRL7L	42	NA	NA	NA	NA	NA	NA	NA	NA	NA	2671	8.20357e-08	26.6125	14.2731	0.472954	Y	Y
TraesCS1A02G260300	4.14371	2.42616	6.4911	10.075	11.3365	8.96327	6.47293	6.02349	7.9804	7.72996	11.0489	10.1414	7.72401	7.05703	7.81515	8.66533	10.3188	12.3338	green	W5	28.526	11.746	0.216363	Y	Y	2671	syntenic	AT2G31840	MRL7L	42.5714	NA	NA	NA	NA	NA	NA	NA	NA	NA	2671	5.14975e-06	26.6712	14.8464	0.317213	Y	Y
TraesCS1B02G270800	3.36019	2.27047	4.95995	6.5933	7.33047	6.33412	5.19742	4.95624	6.40266	6.76625	9.33734	8.65403	6.68374	5.96834	7.26659	6.58725	7.42344	10.0045	green	W5	28.97	12.3855	0.215376	Y	Y	2671	syntenic	AT2G31840	MRL7L	42.5714	NA	NA	NA	NA	NA	NA	NA	NA	NA	2671	0.000361552	26.9143	15.38	0.24578	Y	Y
TraesCS4A02G072300	2.67282	1.62777	1.08552	1.77407	2.23984	3.29346	3.06627	2.75869	1.29735	1.02019	1.43424	2.07781	2.04345	2.01111	1.47125	1.87965	2.02373	1.80481	brown	W9	21.2218	4.13327	0.301286	Y	Y	2699	syntenic	AT4G35030		46.2054	NA	PF00069;PF00582;PF07714	SSF52402;SSF56112	IPR000719.Prot_kinase_dom;IPR006016.UspA;IPR008271.Ser/Thr_kinase_AS;IPR011009.Kinase-like_dom_sf;IPR014729.Rossmann-like_a/b/a_fold;IPR017441.Protein_kinase_ATP_BS;IPR001245.Ser-Thr/Tyr_kinase_cat_dom	NA	NA	NA	NA	NA	2699	0.00504613	26.7817	22.4392	0.329216	Y	Y
TraesCS4B02G228200	4.20062	2.39839	1.84088	2.47837	3.06536	4.44788	3.66873	3.55735	1.72392	1.21343	1.96503	2.46365	2.92146	2.77294	1.71741	2.42839	2.84041	2.11732	NA	#N/A	19.6799	7.17571	0.314014	Y	NA	2699	syntenic	AT4G35030		46.4286	NA	PF00069	SSF52402;SSF56112	IPR000719.Prot_kinase_dom;IPR008271.Ser/Thr_kinase_AS;IPR011009.Kinase-like_dom_sf;IPR014729.Rossmann-like_a/b/a_fold;IPR017441.Protein_kinase_ATP_BS	NA	NA	NA	NA	NA	2699	0.0217015	24.8358	23.0276	0.308826	Y	NA
TraesCS4D02G229100	7.11803	4.20161	3.52133	4.40295	5.55406	7.69359	6.74081	6.45822	3.41082	2.44695	3.87062	4.64077	4.9539	4.3495	2.96268	4.37212	4.92412	3.86875	brown	W9	19.7752	6.62155	0.311348	Y	Y	2699	syntenic	AT4G35030		46.4286	NA	PF00069;PF00582	SSF56112;SSF52402	IPR000719.Prot_kinase_dom;IPR008271.Ser/Thr_kinase_AS;IPR011009.Kinase-like_dom_sf;IPR017441.Protein_kinase_ATP_BS;IPR006016.UspA;IPR014729.Rossmann-like_a/b/a_fold	NA	NA	NA	NA	NA	2699	0.0327506	24.7834	22.9625	0.275387	Y	NA
TraesCS2B02G395700	2.55779	3.88704	3.2642	6.89108	6.92415	6.70729	5.71754	5.25712	3.47019	3.96217	7.33857	8.35698	8.05318	4.53812	3.38799	3.7289	4.7587	6.88273	brown	W9	27.9869	17.0566	0.422811	Y	Y	2706	syntenic	AT2G01918	PQL3	33.1551	NA	PF05757	SSF101112	IPR008797.PSII_PsbQ;IPR023222.PsbQ-like_dom_sf	NA	NA	NA	NA	NA	2706	1.06352e-06	27.8909	17.0612	0.412277	Y	Y
TraesCS2A02G378700	3.20649	5.44429	3.99155	8.5078	8.83213	7.66655	7.45292	7.2171	4.80704	5.64781	10.2353	11.2445	9.95886	6.27487	5.08881	4.68756	5.42736	8.52569	brown	W9	27.914	16.9611	0.40765	Y	Y	2706	syntenic	AT2G01918	PQL3	33.6898	NA	PF05757	SSF101112	IPR008797.PSII_PsbQ;IPR023222.PsbQ-like_dom_sf	NA	NA	NA	NA	NA	2706	1.38172e-05	28.0248	16.9509	0.378975	Y	Y
TraesCS2D02G374900	3.48224	4.2958	4.20889	7.51051	8.57091	7.26924	6.78543	6.92211	4.56785	5.17109	8.75849	9.8288	8.4687	5.44085	5.4836	4.46101	5.16367	6.65236	brown	W9	27.7801	17.776	0.32601	Y	Y	2706	syntenic	AT2G01918	PQL3	33.1551	NA	PF05757	SSF101112	IPR008797.PSII_PsbQ;IPR023222.PsbQ-like_dom_sf	NA	NA	NA	NA	NA	2706	2.72145e-05	28.4324	16.6681	0.339154	Y	Y
TraesCS3B02G365700	6.63881	10.7048	18.8611	23.5183	19.3899	15.8375	13.7623	11.9888	16.7373	18.8627	21.0549	18.9171	13.8959	13.5032	14.4095	16.5192	15.2123	15.3611	cyan	W6	27.5251	17.5108	0.0547742	Y	Y	2746	syntenic	AT2G48121		81.8182	NA	NA	SSF69065	IPR000999.RNase_III_dom;IPR036389.RNase_III_sf	NA	NA	NA	NA	NA	2746	0.000192507	26.2221	13.9587	0.267939	Y	Y
TraesCS3D02G328100	5.04236	9.2658	16.5253	19.277	16.6325	13.5983	10.8336	11.7755	15.0782	17.4117	18.0818	15.7672	12.315	11.9493	14.171	14.1325	12.709	13.4975	cyan	W6	33.9043	5.76676	0.167566	Y	Y	2746	syntenic	AT2G48121		81.8182	NA	NA	SSF69065	IPR000999.RNase_III_dom;IPR036389.RNase_III_sf	NA	NA	NA	NA	NA	2746	0.000926363	24.3111	14.112	0.257988	Y	Y
TraesCS3A02G334800	9.50285	13.9529	22.6715	28.9515	24.5522	20.624	18.1298	18.1862	23.3644	24.0451	28.4154	25.1246	19.7074	19.1263	20.7264	20.8375	19.3308	20.3146	NA	#N/A	NA	NA	NA	NA	NA	2746	syntenic	AT2G48121		81.8182	NA	NA	SSF69065	IPR000999.RNase_III_dom;IPR036389.RNase_III_sf	NA	NA	NA	NA	NA	2746	0.00722089	26.1093	14.0363	0.21004	Y	Y
TraesCS3A02G349000	1.47659	3.59147	2.9954	4.47137	5.11897	4.5697	3.8077	3.87767	2.70835	2.71322	4.4613	4.49083	3.78388	3.38158	2.36974	2.71851	3.4285	4.50371	blue	W7	24.1185	20.8395	0.26403	Y	Y	2749	syntenic	NA	NA	NA	NA	NA	SSF52833	IPR036249.Thioredoxin-like_sf	NA	NA	NA	NA	NA	2749	0.000551648	28.4324	16.969	0.280756	Y	Y
TraesCS3D02G342900	7.72429	15.6749	12.4092	19.8285	26.154	24.7315	20.6411	20.2388	15.6542	15.0514	21.7898	21.6878	20.456	17.853	16.2358	13.1145	15.6613	21.7866	brown	W9	26.2612	19.0896	0.203221	Y	Y	2749	syntenic	NA	NA	NA	NA	NA	SSF52833	IPR036249.Thioredoxin-like_sf	NA	NA	NA	NA	NA	2749	0.00136985	27.8337	18.4805	0.270774	Y	Y
TraesCS3B02G381100	2.66789	7.22208	4.50283	7.60802	10.1701	8.56134	6.91077	7.78254	5.3573	5.51753	7.72764	8.21855	7.46182	6.34354	5.93813	5.16396	5.87679	8.30902	blue	W7	25.8855	19.4842	0.199511	Y	Y	2749	syntenic	NA	NA	NA	NA	NA	SSF52833	IPR036249.Thioredoxin-like_sf	NA	NA	NA	NA	NA	2749	0.0101317	28.8004	17.4808	0.247875	Y	NA
TraesCS2A02G356000	0.263116	0.297163	0.424678	0.710741	0.841738	0.866637	0.715659	0.549972	0.577323	0.30855	0.9754	0.906951	0.851485	0.583555	0.460634	0.528395	0.635645	0.784449	NA	#N/A	26.2896	18.7811	0.2311	Y	NA	2751	syntenic	AT3G14900		45.3355	NA	NA	NA	NA	NA	NA	NA	NA	NA	2751	1.33156e-05	27.5058	17.4886	0.254931	Y	Y
TraesCS2B02G372100	0.322405	0.585478	0.777438	1.08567	1.33763	1.42923	1.07195	0.956543	0.876862	0.620746	1.28069	1.1625	1.02498	0.908961	0.715883	0.782905	0.663459	1.18657	NA	#N/A	NA	NA	NA	NA	NA	2751	syntenic	AT3G14900		45.0082	NA	NA	NA	NA	NA	NA	NA	NA	NA	2751	0.000510754	27.8966	18.0138	0.325433	Y	Y
TraesCS2D02G352100	0.425301	1.79981	1.58299	2.51921	3.79406	3.66865	3.0628	3.39104	2.10955	2.25016	2.7793	2.95431	2.33098	2.28116	2.33519	1.50775	2.15867	3.00695	NA	#N/A	17.1457	1.09814	0.0262185	Y	NA	2751	syntenic	AT3G14900		45.3355	NA	NA	NA	NA	NA	NA	NA	NA	NA	2751	0.0348115	28.1569	19.8948	0.261177	Y	NA
TraesCS2B02G365700	4.72867	7.51563	7.08908	12.7945	12.6572	11.0381	8.14589	6.03034	5.88364	6.55678	11.9884	11.8052	11.4158	6.05309	5.03974	6.54436	8.68013	10.5114	blue	W7	29.0372	15.4382	0.378471	Y	Y	2753	syntenic	AT5G43050	NPQ6	64.557	NA	PF04483	NA	IPR007572.Uncharacterised_Ycf20	NA	NA	NA	NA	NA	2753	2.90711e-08	28.0904	15.7328	0.409029	Y	Y
TraesCS2D02G345900	1.80399	3.09061	2.61261	4.77749	5.57336	4.81379	3.24179	2.70402	2.41119	2.59363	4.39406	3.8951	3.57575	2.38983	2.46002	3.25207	3.28583	3.80182	black	W8	22.5767	20.2307	0.256201	Y	Y	2753	syntenic	AT5G43050	NPQ6	64.557	NA	PF04483	NA	IPR007572.Uncharacterised_Ycf20	NA	NA	NA	NA	NA	2753	8.09231e-05	27.5058	16.2093	0.337203	Y	Y
TraesCS2A02G347300	1.66552	2.90253	2.6813	5.20891	6.02126	4.26771	3.71358	2.67422	2.73421	2.75666	4.48294	3.28827	3.12865	2.3696	2.37036	2.90533	3.29307	3.89266	NA	#N/A	23.6608	19.0741	0.249643	Y	NA	2753	syntenic	AT5G43050	NPQ6	65.1899	NA	PF04483	NA	IPR007572.Uncharacterised_Ycf20	NA	NA	NA	NA	NA	2753	0.000290976	27.443	16.0882	0.339932	Y	Y
TraesCS2A02G401800	6.72481	5.81378	5.10886	9.36157	9.10498	6.81047	5.77124	4.29361	5.18315	4.20369	9.253	8.10314	5.55015	4.37151	3.84403	5.02315	8.20282	7.62154	NA	#N/A	24.1677	18.9957	0.366787	Y	NA	2755	syntenic	AT5G52190		50.4808	NA	NA	SSF53697	IPR001347.SIS;IPR017552.PHI/rmpB	NA	NA	NA	NA	NA	2755	0.000817759	25.2212	16.1962	0.347464	Y	Y
TraesCS2B02G419900	7.83921	4.42248	5.3863	8.12822	7.2131	5.54499	4.97732	4.31894	5.703	5.71893	9.3765	7.67655	6.48804	4.93254	5.42258	6.03838	7.99974	7.06584	green	W5	27.0447	14.4713	0.256455	Y	Y	2755	syntenic	AT5G52190		50.9615	NA	NA	SSF53697	IPR001347.SIS;IPR017552.PHI/rmpB	NA	NA	NA	NA	NA	2755	0.00392188	23.4189	17.6181	0.236286	Y	Y
TraesCS2D02G399300	29.5961	15.0951	15.8924	25.3322	21.0088	19.0959	14.4808	12.5581	15.4261	16.5395	23.7362	22.0931	18.5604	14.6189	14.304	18.1159	23.5885	22.838	green	W5	28.3517	14.0316	0.231493	Y	Y	2755	syntenic	AT5G52190		50.4808	NA	NA	SSF53697	IPR001347.SIS;IPR017552.PHI/rmpB	NA	NA	NA	NA	NA	2755	0.00973874	25.2987	16.88	0.221614	Y	Y
TraesCS7D02G177000	11.4973	8.33261	4.52409	4.37855	14.0961	18.5363	14.0599	13.1813	4.47932	3.28979	3.81088	4.87484	8.2204	10.4547	7.33093	5.06683	6.34693	6.07301	NA	#N/A	NA	NA	NA	NA	NA	2759	syntenic	NA	NA	NA	NA	PF02298	SSF49503	IPR003245.Phytocyanin_dom;IPR008972.Cupredoxin	NA	NA	NA	NA	NA	2759	0.00228923	28.3043	23.1803	0.515227	Y	Y
TraesCS7A02G175400	17.6899	19.4196	7.859	5.39553	17.2043	23.3754	17.3418	21.5567	8.95555	4.88501	4.32639	4.37689	8.68882	15.1351	9.37274	8.44677	9.93576	6.46951	NA	#N/A	30.5176	25.3879	0.562546	Y	NA	2759	syntenic	NA	NA	NA	NA	PF02298	SSF49503	IPR003245.Phytocyanin_dom;IPR008972.Cupredoxin	NA	NA	NA	NA	NA	2759	0.0150285	28.3768	24.6326	0.456623	Y	NA
TraesCS7B02G080800	9.12245	9.9339	3.98406	3.90697	12.804	15.3453	10.9646	12.1415	3.72188	2.24288	2.4656	2.69578	4.70663	7.54273	5.36281	3.88173	3.94079	2.86301	NA	#N/A	30.1946	24.6201	0.609029	Y	NA	2759	syntenic	NA	NA	NA	NA	PF02298	SSF49503	IPR003245.Phytocyanin_dom;IPR008972.Cupredoxin	NA	NA	NA	NA	NA	2759	0.0317521	29.3649	23.995	0.521016	Y	NA
TraesCS6B02G333400	3.88886	4.95281	8.04999	7.29372	5.47288	4.22158	3.59335	4.32005	6.18332	7.19582	5.48641	4.36311	3.99533	3.93736	4.82234	5.43349	5.58526	5.20827	turquoise	W4	26.7708	9.29693	0.281024	Y	Y	2788	syntenic	AT5G57820		22.3602	NA	NA	SSF57850	IPR001841.Znf_RING;IPR013083.Znf_RING/FYVE/PHD	NA	NA	NA	NA	NA	2788	1.7018e-07	26.6665	10.6448	0.307991	Y	Y
TraesCS6D02G284300	3.72468	6.80489	9.81288	9.07	7.01806	5.27181	4.70706	6.23592	7.61625	8.48519	6.94142	5.727	4.74941	5.36141	6.01751	7.17816	6.26233	6.15722	turquoise	W4	27.652	8.59006	0.229648	Y	Y	2788	syntenic	AT5G57820		22.3602	NA	NA	SSF57850	IPR001841.Znf_RING;IPR013083.Znf_RING/FYVE/PHD	NA	NA	NA	NA	NA	2788	9.1232e-07	24.7834	10.7896	0.298937	Y	Y
TraesCS6A02G305100	3.86066	5.72785	10.2865	9.51022	6.43884	4.95003	4.22412	5.50142	7.56358	9.54069	7.21293	5.70387	4.49102	5.23927	5.97095	7.06956	6.7204	6.32824	turquoise	W4	26.3976	9.77348	0.310683	Y	Y	2788	syntenic	AT5G57820		22.3602	NA	NA	SSF57850	IPR001841.Znf_RING;IPR013083.Znf_RING/FYVE/PHD	NA	NA	NA	NA	NA	2788	1.6082e-06	26.0141	11.2778	0.353245	Y	Y
TraesCS3D02G190600	5.94126	10.4597	31.3426	45.6434	28.1613	15.0285	9.33805	10.3505	24.1744	29.4972	30.613	19.4276	14.3452	10.5282	14.3883	26.3772	32.1248	28.1671	green	W5	28.2879	9.7243	0.512586	Y	Y	2793	syntenic	NA	NA	NA	NA	NA	NA	NA	NA	NA	NA	NA	NA	2793	1.52292e-08	26.6665	12.6183	0.630321	Y	Y
TraesCS3A02G186700	8.96621	13.2294	34.7861	40.6674	24.0168	14.2567	10.309	11.9789	24.9068	29.0617	29.2329	17.7389	13.4699	12.0262	16.2915	27.1806	31.7113	25.8121	green	W5	29.7011	9.14196	0.384273	Y	Y	2793	syntenic	NA	NA	NA	NA	NA	NA	NA	NA	NA	NA	NA	NA	2793	2.08896e-08	26.7817	11.5725	0.57444	Y	Y
TraesCS3B02G216200	8.25386	9.24768	34.7306	45.3912	25.7304	12.4548	7.81007	8.6263	21.9238	28.3082	29.7913	17.4067	12.3252	8.71242	13.3113	24.8757	31.193	25.8319	green	W5	26.9425	11.2128	0.588705	Y	Y	2793	syntenic	NA	NA	NA	NA	NA	NA	NA	NA	NA	NA	NA	NA	2793	8.86321e-08	26.7817	12.4781	0.676948	Y	Y
TraesCS2A02G556100	0.112781	0.898581	3.09181	3.5472	1.6054	0.903766	0.628491	1.12339	2.23756	2.8028	1.8793	0.956778	0.682332	0.797717	1.2566	2.77716	2.87517	2.25732	turquoise	W4	28.0517	7.59378	0.705343	Y	Y	2794	syntenic	AT5G23240	DJC76	42.1505	NA	PF00226;PF13370	SSF46565;SSF54862	IPR001623.DnaJ_domain;IPR036869.J_dom_sf	NA	NA	NA	NA	NA	2794	2.55654e-07	26.6665	9.92204	0.811425	Y	Y
TraesCS2B02G586400	0.278642	3.65775	20.5158	19.0332	7.29546	5.8149	3.94389	6.49307	13.7106	18.4801	12.0698	6.03662	4.695	4.88764	7.96354	16.3948	13.8885	9.94647	turquoise	W4	26.9199	8.91639	0.706579	Y	Y	2794	syntenic	AT5G23240	DJC76	41.2903	NA	PF00226;PF13370	SSF46565;SSF54862	IPR001623.DnaJ_domain;IPR036869.J_dom_sf	NA	NA	NA	NA	NA	2794	1.08986e-06	26.33	9.60636	0.818342	Y	Y
TraesCS2D02G557300	0.271896	3.40361	27.0119	28.0096	9.58298	6.2271	3.52363	6.81782	15.944	22.8353	14.3533	6.24466	4.99183	5.35407	7.8031	18.4622	17.5806	9.9004	turquoise	W4	26.9199	8.9658	0.812514	Y	Y	2794	syntenic	AT5G23240	DJC76	41.5054	NA	PF00226;PF13370	SSF46565;SSF54862	IPR001623.DnaJ_domain;IPR036869.J_dom_sf	NA	NA	NA	NA	NA	2794	2.41327e-06	26.2757	10.9314	0.921619	Y	Y
TraesCS2D02G116500	1.48194	1.25397	1.60842	1.90068	2.73091	2.68237	1.94254	1.84797	1.77689	1.81798	2.32003	2.69741	2.58309	1.78024	1.95974	1.72347	2.07735	2.88433	NA	#N/A	27.1823	17.757	0.222482	Y	NA	2800	syntenic	NA	NA	NA	NA	NA	NA	IPR011990.TPR-like_helical_dom_sf	NA	NA	NA	NA	NA	2800	1.02302e-06	27.076	17.8741	0.268535	Y	Y
TraesCS2A02G118700	0.972835	0.914541	1.34882	1.9691	2.24994	2.29056	1.87514	1.89415	1.71988	1.57318	1.96403	2.88574	2.45277	1.60753	1.70573	1.45003	1.7462	2.35983	blue	W7	26.7708	18.5014	0.258501	Y	Y	2800	syntenic	NA	NA	NA	NA	NA	NA	IPR011990.TPR-like_helical_dom_sf	NA	NA	NA	NA	NA	2800	2.31023e-05	27.8909	17.2392	0.300152	Y	Y
TraesCS2B02G138600	0.770989	0.948306	1.12969	1.42955	2.34075	2.41709	1.99952	1.74765	1.63123	1.35777	1.83881	2.21498	2.26718	1.99255	2.04182	1.22262	1.32315	2.33377	brown	W9	27.1823	20.6416	0.244515	Y	Y	2800	syntenic	NA	NA	NA	NA	NA	NA	IPR011990.TPR-like_helical_dom_sf	NA	NA	NA	NA	NA	2800	2.47898e-05	28.4324	20.5691	0.295996	Y	Y
TraesCS1D02G383500	16.9323	18.8579	44.2476	61.7148	51.0917	40.4419	29.9255	23.5174	44.2125	42.0245	49.2912	36.6036	31.6688	28.8226	31.7699	40.5591	42.7106	40.4769	green	W5	25.3467	13.742	0.255863	Y	Y	2801	syntenic	AT3G18390	EMB1865	51.8868	NA	PF01985	SSF75471	IPR001890.RNA-binding_CRM;IPR035920.YhbY-like_sf	NA	NA	NA	NA	NA	2801	4.56839e-05	26.0594	13.4973	0.354599	Y	Y
TraesCS1A02G376400	17.3708	19.057	51.7316	72.6623	54.1784	42.216	32.0166	28.4442	52.6581	52.6202	59.6239	48.4811	37.0201	32.0678	36.6694	44.3154	48.1227	44.5121	NA	#N/A	29.6729	9.586	0.258894	Y	NA	2801	syntenic	AT3G18390	EMB1865	50.5896	NA	PF01985	SSF75471	IPR001890.RNA-binding_CRM;IPR035920.YhbY-like_sf	NA	NA	NA	NA	NA	2801	4.93347e-05	26.2221	13.2604	0.374398	Y	Y
TraesCS1B02G396800	13.9243	15.4611	32.3996	42.8086	35.3906	32.3964	26.0897	21.8552	30.7344	29.9516	35.0779	29.136	25.3233	23.1004	23.9766	27.2111	27.2054	26.0655	NA	#N/A	NA	NA	NA	NA	NA	2801	syntenic	AT3G18390	EMB1865	51.8868	NA	PF01985	SSF75471	IPR001890.RNA-binding_CRM;IPR035920.YhbY-like_sf	NA	NA	NA	NA	NA	2801	0.00505313	26.4973	14.0003	0.255551	Y	Y
TraesCS1B02G428800	12.7451	10.0713	13.0983	18.2988	13.9422	12.7104	10.5625	9.85369	11.718	14.4391	17.8722	18.8104	13.6261	9.07948	10.035	11.8861	14.2965	14.4173	cyan	W6	29.9834	11.9433	0.290648	Y	Y	2808	syntenic	AT2G34470	UREG	82.2464	NA	PF02492	SSF52540	IPR003495.CobW/HypB/UreG_dom;IPR004400.UreG;IPR027417.P-loop_NTPase	NA	NA	NA	NA	NA	2808	6.70146e-06	28.4324	12.8403	0.258245	Y	Y
TraesCS1D02G408000	23.1437	15.1755	21.2319	23.711	16.4891	14.513	11.5387	10.7217	14.5984	18.5925	20.421	16.2498	12.4133	11.7399	11.7788	15.6086	18.2736	16.3066	green	W5	28.6861	11.5666	0.250745	Y	Y	2808	syntenic	AT2G34470	UREG	83.3333	NA	PF02492	SSF52540	IPR003495.CobW/HypB/UreG_dom;IPR004400.UreG;IPR027417.P-loop_NTPase	NA	NA	NA	NA	NA	2808	0.000516041	28.9834	10.476	0.234417	Y	Y
TraesCS1A02G400200	25.5141	14.4446	20.7056	24.1658	17.1888	15.8201	12.8246	12.8168	15.0734	18.78	22.0483	20.0381	14.4712	12.6316	14.2976	16.0102	18.2866	16.9575	cyan	W6	29.339	11.8475	0.216422	Y	Y	2808	syntenic	AT2G34470	UREG	83.3333	NA	PF02492	SSF52540	IPR003495.CobW/HypB/UreG_dom;IPR004400.UreG;IPR027417.P-loop_NTPase	NA	NA	NA	NA	NA	2808	0.0165496	29.8388	10.091	0.18549	Y	NA
TraesCS5D02G396200	18.1594	13.3458	13.7633	20.3979	18.8853	23.1724	17.3484	15.1118	11.4265	11.6232	18.6602	24.0479	21.5454	13.5642	11.9648	11.2881	15.797	16.14	brown	W9	27.1211	18.0251	0.334167	Y	Y	2822	syntenic	AT1G05385	PSB27-2	48.7437	NA	PF13326	NA	IPR025585.PSII_Pbs27;IPR038450.PSII_Pbs27_sf	NA	NA	NA	NA	NA	2822	1.39582e-06	27.1364	18.716	0.298791	Y	Y
TraesCS5A02G386400	25.9863	23.3599	20.484	35.187	30.2254	35.9623	29.6632	23.3475	16.7067	18.4312	29.4734	37.5027	33.2469	21.2926	17.3603	17.4257	24.4528	26.0211	brown	W9	26.8587	18.286	0.359385	Y	Y	2822	syntenic	AT1G05385	PSB27-2	49.7487	NA	PF13326	NA	IPR025585.PSII_Pbs27;IPR038450.PSII_Pbs27_sf	NA	NA	NA	NA	NA	2822	5.3387e-06	27.443	17.7073	0.311219	Y	Y
TraesCS5B02G391300	54.3296	40.6721	35.8101	50.4912	43.7048	46.9161	40.7424	34.5027	27.126	27.5261	42.7803	50.5357	46.3072	31.9178	29.59	25.8974	39.1454	39.272	brown	W9	26.6221	18.5304	0.287382	Y	Y	2822	syntenic	AT1G05385	PSB27-2	48.7437	NA	PF13326	NA	IPR025585.PSII_Pbs27;IPR038450.PSII_Pbs27_sf	NA	NA	NA	NA	NA	2822	0.00203661	25.7459	19.3197	0.225697	Y	Y
TraesCS3D02G325900	112.735	107.784	117.012	208.557	173.48	140.427	110.72	101.238	122.426	124.51	202.331	189.314	152.081	101.488	104.613	125.937	177.361	202.331	blue	W7	27.4355	14.8318	0.329417	Y	Y	2830	syntenic	AT3G17930		47.8947	NA	PF11460	NA	IPR021562.DUF3007	NA	NA	NA	NA	NA	2830	1.86101e-07	27.5827	13.9687	0.324284	Y	Y
TraesCS3B02G362500	73.0738	90.9321	78.2024	144.466	128.348	113.535	93.8838	81.642	78.2951	85.4977	146.132	155.438	122.42	82.7989	81.1415	85.1847	119.613	143.705	blue	W7	26.9425	16.8307	0.343659	Y	Y	2830	syntenic	AT3G17930		47.3684	NA	PF11460	NA	IPR021562.DUF3007	NA	NA	NA	NA	NA	2830	1.8751e-06	27.6997	15.9562	0.315017	Y	Y
TraesCS3A02G332400	128.422	129.787	110.756	202.282	169.204	140.021	121.278	111.644	124.145	118.003	194.001	196.869	161.713	109.225	112.907	125.964	182.905	206.716	blue	W7	26.9199	15.8814	0.302023	Y	Y	2830	syntenic	AT3G17930		48.4211	NA	PF11460	NA	IPR021562.DUF3007	NA	NA	NA	NA	NA	2830	0.000156568	27.5163	14.8046	0.26774	Y	Y
TraesCS2B02G357700	18.1507	22.2444	20.5779	28.0013	28.3149	31.3134	30.0963	26.898	18.6179	20.6668	26.4704	32.9502	32.102	22.2751	20.3352	20.0271	21.7313	23.9095	brown	W9	27.4408	18.1606	0.24203	Y	Y	2836	syntenic	AT3G01660		58.2418	NA	PF08241	SSF53335	IPR013216.Methyltransf_11;IPR029063.SAM-dependent_MTases	NA	NA	NA	NA	NA	2836	2.22581e-05	28.4324	17.1329	0.226357	Y	Y
TraesCS2A02G324500	7.33124	13.1522	8.59754	12.9679	15.4133	16.1084	13.9331	11.0854	9.37118	9.81718	14.7712	17.3231	15.8164	11.02	10.0309	9.06299	11.7503	13.8784	brown	W9	27.1211	17.9637	0.29957	Y	Y	2836	syntenic	AT3G01660		58.6081	NA	PF08241	SSF53335	IPR013216.Methyltransf_11;IPR029063.SAM-dependent_MTases	NA	NA	NA	NA	NA	2836	2.45521e-05	27.5058	17.5896	0.277503	Y	Y
TraesCS2D02G338500	13.9628	22.5889	17.9784	23.8776	25.501	25.0685	22.6954	20.3766	17.3908	18.7189	25.8586	30.2168	26.1985	18.7614	18.0149	18.1096	23.2317	25.7641	blue	W7	27.1084	17.677	0.245541	Y	Y	2836	syntenic	AT3G01660		58.9744	NA	PF08241	SSF53335	IPR013216.Methyltransf_11;IPR029063.SAM-dependent_MTases	NA	NA	NA	NA	NA	2836	3.00365e-05	27.6997	17.0301	0.214537	Y	Y
TraesCS3A02G268300	1.067	0.864068	1.43613	1.89152	2.98481	2.87985	2.14384	2.27038	1.71938	1.67277	2.80365	3.78469	3.23881	1.97957	2.10612	1.61915	1.97569	2.85898	blue	W7	27.4613	17.714	0.354819	Y	Y	2837	syntenic	AT5G64670		64.7687	NA	PF00828	SSF52080	IPR005749.Ribosomal_L15_bac-type;IPR021131.Ribosomal_L18e/L15P;IPR030878.Ribosomal_L15;IPR036227.L18e/L15P_sf	NA	NA	NA	NA	NA	2837	3.83806e-06	27.9019	17.4583	0.393012	Y	Y
TraesCS3B02G302700	3.59273	3.24226	4.16034	4.69701	5.88285	5.44136	5.12095	4.65028	4.94328	4.17263	5.85913	6.44419	6.67939	4.71386	5.0275	4.56909	4.72962	6.73611	NA	#N/A	27.1211	18.2044	0.194997	Y	NA	2837	syntenic	AT5G64670		64.0569	NA	PF00828	SSF52080	IPR005749.Ribosomal_L15_bac-type;IPR021131.Ribosomal_L18e/L15P;IPR030878.Ribosomal_L15;IPR036227.L18e/L15P_sf	NA	NA	NA	NA	NA	2837	0.000226713	27.6342	17.5791	0.202002	Y	Y
TraesCS3D02G268400	2.41569	2.10702	3.00207	3.47322	4.42986	4.6217	3.3583	3.81116	3.47656	3.61735	4.35509	5.67847	4.88908	3.52037	3.76973	3.21271	3.61652	5.19189	NA	#N/A	30.614	15.6125	0.192378	Y	NA	2837	syntenic	AT5G64670		64.0569	NA	PF00828	SSF52080	IPR005749.Ribosomal_L15_bac-type;IPR021131.Ribosomal_L18e/L15P;IPR030878.Ribosomal_L15;IPR036227.L18e/L15P_sf	NA	NA	NA	NA	NA	2837	0.000231967	27.6342	17.4318	0.24909	Y	Y
TraesCS7B02G305900	6.66894	4.64186	2.6134	3.00127	3.60432	3.39561	4.27563	4.90895	3.26485	2.68845	3.4068	3.64812	4.72716	4.50675	3.30172	3.50588	3.50807	4.30227	brown	W9	21.895	4.43202	0.21805	Y	Y	2838	syntenic	AT5G24460		33.3333	NA	PF00293	SSF55811	IPR000086.NUDIX_hydrolase_dom;IPR015797.NUDIX_hydrolase-like_dom_sf	NA	NA	NA	NA	NA	2838	0.00161345	24.3111	24.2062	0.265218	Y	Y
TraesCS7D02G399800	8.90171	4.55964	3.39184	3.95912	3.75806	4.46297	4.60473	4.97932	3.65102	3.96635	3.85874	4.72673	5.28791	4.30675	3.8389	4.3248	4.08705	5.39582	NA	#N/A	22.8192	1.58437	0.149117	Y	NA	2838	syntenic	AT5G24460		34.3333	NA	PF00293	SSF55811	IPR000086.NUDIX_hydrolase_dom;IPR015797.NUDIX_hydrolase-like_dom_sf	NA	NA	NA	NA	NA	2838	0.0167277	23.499	0.307576	0.226033	Y	NA
TraesCS7A02G406000	7.89422	4.45498	3.34574	3.85939	3.10338	3.95907	4.51603	5.3633	4.15978	3.9957	3.84784	4.2849	5.51813	4.82458	4.26211	4.22449	3.9967	5.19146	magenta	W2	22.3167	5.0713	0.162308	Y	Y	2838	syntenic	AT5G24460		34.3333	NA	PF00293	SSF55811	IPR000086.NUDIX_hydrolase_dom;IPR015797.NUDIX_hydrolase-like_dom_sf	NA	NA	NA	NA	NA	2838	0.0273114	24.5695	23.4167	0.203734	Y	NA
TraesCS3A02G207900	273.861	197.245	64.8266	49.0688	148.452	258.511	241.388	218.84	92.7153	75.718	65.7101	169.722	223.201	203.685	194.979	94.8368	69.3302	127.479	brown	W9	29.3122	23.8223	0.482567	Y	Y	2841	syntenic	NA	NA	NA	NA	PF06799	NA	IPR009631.CGLD27-like	NA	NA	NA	NA	NA	2841	2.11083e-08	26.7237	23.8556	0.602265	Y	Y
TraesCS3B02G236600	222.01	195.433	81.9294	73.5707	164.87	238.504	212.397	210.503	110.819	96.1302	88.2556	174.374	215.15	191.838	197.038	107.597	84.6143	139.444	brown	W9	27.1823	23.8598	0.426557	Y	Y	2841	syntenic	NA	NA	NA	NA	PF06799	NA	IPR009631.CGLD27-like	NA	NA	NA	NA	NA	2841	5.31186e-08	27.076	23.743	0.450264	Y	Y
TraesCS3D02G210800	218.544	163.754	53.9871	35.3687	120.08	223.255	194.97	173.82	74.4638	62.7064	48.1214	139.216	171.84	162.787	161.971	76.8531	55.5211	99.0811	brown	W9	29.7011	24.1873	0.462946	Y	Y	2841	syntenic	NA	NA	NA	NA	PF06799	NA	IPR009631.CGLD27-like	NA	NA	NA	NA	NA	2841	1.2522e-07	26.7817	23.8322	0.604655	Y	Y
TraesCS5A02G187200	21.0658	10.4153	10.9657	19.761	19.9912	20.7848	19.6119	20.3479	15.7786	16.6525	24.4071	30.1401	28.2452	17.79	16.9833	17.588	21.164	24.0952	brown	W9	27.7033	17.3077	0.275684	Y	Y	2866	syntenic	NA	NA	NA	NA	PF04588	NA	IPR007667.Hypoxia_induced_domain	NA	NA	NA	NA	NA	2866	3.86011e-05	24.9967	19.4914	0.265372	Y	Y
TraesCS5D02G203900	32.0448	16.131	15.4249	21.7875	21.6579	22.3215	23.2474	23.1835	18.136	19.7514	26.5303	31.7443	29.8029	19.9843	19.7778	19.8858	22.1948	24.9593	brown	W9	27.5675	17.4485	0.23191	Y	Y	2866	syntenic	NA	NA	NA	NA	PF04588	NA	IPR007667.Hypoxia_induced_domain	NA	NA	NA	NA	NA	2866	0.0025565	24.4126	20.782	0.218098	Y	Y
TraesCS5B02G196700	20.6904	13.3204	11.3882	15.4288	14.9358	16.4421	18.1003	18.1903	13.1101	15.7624	18.2559	22.8094	22.5893	16.2073	16.0832	14.947	15.4838	18.8531	brown	W9	27.3071	18.1362	0.210106	Y	Y	2866	syntenic	NA	NA	NA	NA	PF04588	NA	IPR007667.Hypoxia_induced_domain	NA	NA	NA	NA	NA	2866	0.00338422	24.6731	21.0382	0.190549	Y	Y
TraesCS5D02G380100	22.0233	18.1807	27.442	35.1453	31.1227	36.1457	32.7588	29.0953	26.0072	24.9088	35.8301	34.799	36.2167	27.2507	25.0023	27.4283	26.6005	28.2622	NA	#N/A	26.5806	17.9302	0.162824	Y	NA	2872	syntenic	NA	NA	NA	NA	PF02686	SSF141000	IPR003837.Asp/Glu-ADT_csu;IPR036113.Asp/Glu-ADT_sf_sub_c	NA	NA	NA	NA	NA	2872	0.000371168	28.5763	16.821	0.197611	Y	Y
TraesCS5B02G372900	12.4662	11.0975	14.8782	20.2959	18.6716	18.6296	14.2419	14.3385	12.548	12.3261	21.0513	15.4147	17.5896	13.4399	13.6685	15.0643	13.9121	15.0947	NA	#N/A	NA	NA	NA	NA	NA	2872	syntenic	NA	NA	NA	NA	PF02686	SSF141000	IPR003837.Asp/Glu-ADT_csu;IPR036113.Asp/Glu-ADT_sf_sub_c	NA	NA	NA	NA	NA	2872	0.00353501	28.5704	15.6665	0.193889	Y	Y
TraesCS5A02G370600	17.2166	13.3458	18.3322	23.0169	20.1338	22.7712	22.8557	22.1509	17.8267	19.672	25.6002	26.418	28.2469	20.0859	19.5782	20.8519	21.7083	21.9032	brown	W9	29.1404	16.448	0.161974	Y	Y	2872	syntenic	NA	NA	NA	NA	PF02686	SSF141000	IPR003837.Asp/Glu-ADT_csu;IPR036113.Asp/Glu-ADT_sf_sub_c	NA	NA	NA	NA	NA	2872	0.00436408	28.4096	17.275	0.156803	Y	Y
TraesCS1D02G093600	4.68576	2.48687	3.75274	5.66235	4.77605	6.97146	5.89735	5.05075	4.22902	4.08277	8.58981	9.26287	8.07583	5.07445	4.93678	4.63082	6.2109	6.80671	blue	W7	27.914	16.9111	0.355298	Y	Y	2873	syntenic	AT5G44710		64.7059	NA	PF08293	NA	IPR013219.Ribosomal_S27/S33_mit	NA	NA	NA	NA	NA	2873	0.000266696	26.6665	18.4153	0.320567	Y	Y
TraesCS1A02G101900	2.44209	0.963502	2.2643	2.80275	2.68741	3.03528	2.88648	2.80691	2.56739	2.24848	4.35867	5.4733	4.26162	2.5788	2.3744	2.21231	2.91777	3.80152	blue	W7	27.9823	16.7729	0.395467	Y	Y	2873	syntenic	AT5G44710		64.7059	NA	PF08293	NA	IPR013219.Ribosomal_S27/S33_mit	NA	NA	NA	NA	NA	2873	0.00208002	26.8998	18.003	0.331559	Y	Y
TraesCS1B02G112300	3.65804	2.1036	2.52836	3.58976	2.92418	3.76386	2.46817	2.81216	2.68083	3.01731	5.06024	4.72304	4.19384	3.0872	2.88081	2.99044	3.32425	3.91725	blue	W7	31.1748	11.7274	0.289938	Y	Y	2873	syntenic	AT5G44710		64.7059	NA	PF08293	NA	IPR013219.Ribosomal_S27/S33_mit	NA	NA	NA	NA	NA	2873	0.0400994	25.8162	18.662	0.219296	Y	NA
TraesCS1A02G146900	2.17555	4.95376	11.1663	6.71568	2.83284	1.60737	1.09294	2.37942	6.46694	7.28256	3.71648	1.88696	1.40974	2.85459	4.60528	5.57652	5.59578	3.2676	turquoise	W4	26.3976	9.05326	0.731013	Y	Y	2893	syntenic	AT5G43920	WDS	47.6099	NA	PF00400	SSF50978	IPR001680.WD40_repeat;IPR006594.LisH;IPR015943.WD40/YVTN_repeat-like_dom_sf;IPR017986.WD40_repeat_dom;IPR036322.WD40_repeat_dom_sf	NA	NA	NA	NA	NA	2893	1.26515e-07	26.6665	8.07072	0.849097	Y	Y
TraesCS1D02G145000	1.99495	4.75476	12.6186	7.00538	2.41281	1.26074	1.08694	2.13118	7.06343	7.18188	3.62298	1.56031	1.14084	2.62367	4.58407	6.58554	5.26988	2.70565	turquoise	W4	24.8721	10.3353	0.817725	Y	Y	2893	syntenic	AT5G43920	WDS	47.6099	NA	PF00400	SSF50978	IPR001680.WD40_repeat;IPR006594.LisH;IPR015943.WD40/YVTN_repeat-like_dom_sf;IPR017986.WD40_repeat_dom;IPR036322.WD40_repeat_dom_sf	NA	NA	NA	NA	NA	2893	1.34798e-07	26.5545	8.02686	0.976503	Y	Y
TraesCS1B02G164700	1.77428	4.2002	9.08482	6.15918	2.74684	1.63081	1.43116	2.32818	5.45207	6.2581	3.74566	1.83826	1.50561	2.88517	3.84705	5.14331	4.55787	3.09582	turquoise	W4	24.7627	10.7006	0.609875	Y	Y	2893	syntenic	AT5G43920	WDS	47.2275	NA	PF00400	SSF50978	IPR001680.WD40_repeat;IPR006594.LisH;IPR015943.WD40/YVTN_repeat-like_dom_sf;IPR017986.WD40_repeat_dom;IPR036322.WD40_repeat_dom_sf	NA	NA	NA	NA	NA	2893	1.68512e-07	26.4408	8.39012	0.75089	Y	Y
TraesCS3D02G233900	2.42526	2.3229	2.23579	3.47622	3.91479	3.62813	2.40901	2.10953	2.53348	2.22621	2.94506	2.73978	2.91821	2.21036	2.35426	2.53049	3.07378	3.68904	NA	#N/A	28.6861	15.2276	0.125209	Y	NA	2909	syntenic	AT5G11350		34.0397	NA	PF03372	SSF56219;SSF81995	IPR005135.Endo/exonuclease/phosphatase;IPR036691.Endo/exonu/phosph_ase_sf	NA	NA	NA	NA	NA	2909	0.000205814	25.1116	17.1971	0.236688	Y	Y
TraesCS3A02G218500	2.32813	2.34896	2.4801	3.80209	3.97243	3.21862	2.62865	2.19211	2.81396	2.21855	3.11647	2.42344	2.65267	2.39621	2.39197	2.86159	3.52868	4.0764	NA	#N/A	NA	NA	NA	NA	NA	2909	syntenic	AT5G11350		33.245	NA	PF03372	SSF56219	IPR005135.Endo/exonuclease/phosphatase;IPR036691.Endo/exonu/phosph_ase_sf	NA	NA	NA	NA	NA	2909	0.00623325	26.0141	15.6897	0.214166	Y	Y
TraesCS3B02G248600	1.21989	1.41205	1.82095	2.67964	2.73298	2.3219	1.80634	1.39206	1.75816	1.56105	1.81953	1.58003	1.47005	1.6038	1.4272	1.89122	2.25586	2.26446	NA	#N/A	NA	NA	NA	NA	NA	2909	syntenic	AT5G11350		34.0397	NA	PF03372	SSF56219;SSF81995	IPR005135.Endo/exonuclease/phosphatase;IPR036691.Endo/exonu/phosph_ase_sf	NA	NA	NA	NA	NA	2909	0.00658226	26.1168	15.3674	0.242048	Y	Y
TraesCS5D02G373000	20.6705	14.6867	17.8756	24.7919	22.4724	21.6831	20.6992	20.5361	19.1256	20.16	28.1104	26.5087	25.4146	19.3738	19.7493	24.9104	25.3401	28.1077	green	W5	26.1439	18.7222	0.136933	Y	Y	2917	syntenic	AT4G00585		72.7273	NA	NA	NA	NA	NA	NA	NA	NA	NA	2917	0.000233652	25.0013	18.8733	0.144666	Y	Y
TraesCS5B02G366000	15.6734	12.174	13.9815	17.591	16.7176	16.435	15.309	15.3185	14.9016	16.1959	20.6919	20.6162	19.256	14.8084	14.9169	17.9154	18.3497	19.2382	green	W5	27.9076	23.1046	0.060955	Y	Y	2917	syntenic	AT4G00585		72.7273	NA	NA	NA	NA	NA	NA	NA	NA	NA	2917	0.00043309	24.3687	18.4711	0.13177	Y	Y
TraesCS5A02G364100	14.9767	11.3849	13.2539	17.0279	15.9363	15.4392	14.289	13.8458	12.7768	13.372	17.9199	17.4088	18.4552	13.189	13.1869	16.838	18.3467	19.7872	black	W8	23.7903	20.1066	0.163051	Y	Y	2917	syntenic	AT4G00585		72.7273	NA	NA	NA	NA	NA	NA	NA	NA	NA	2917	0.00066357	24.6731	19.157	0.146254	Y	Y
TraesCS3D02G139200	0.391904	0.367149	0.579031	0.818075	0.646979	0.625148	0.620575	0.49315	0.548728	0.726376	0.658209	0.777396	0.627743	0.526454	0.577641	0.594363	0.684798	0.899114	NA	#N/A	26.7708	15.7019	0.123652	Y	NA	2931	syntenic	AT1G53460		24.8408	NA	NA	NA	NA	NA	NA	NA	NA	NA	2931	6.50303e-06	27.3224	14.2323	0.137697	Y	Y
TraesCS3A02G138900	0.285263	0.462243	0.659376	0.969272	0.930159	0.680792	0.555006	0.756278	0.706278	0.88533	0.864812	1.03681	0.820486	0.550697	0.53748	0.689201	1.08517	1.12737	green	W5	29.4064	12.9476	0.201499	Y	Y	2931	syntenic	AT1G53460		24.8408	NA	NA	NA	NA	NA	NA	NA	NA	NA	2931	1.5999e-05	27.1364	13.8138	0.242217	Y	Y
TraesCS3B02G156500	0.313663	0.438341	0.543558	1.02322	0.794448	0.788942	0.687734	0.803809	0.793658	0.730854	1.0832	0.845617	0.621966	0.59544	0.46588	0.689728	0.858446	1.04707	NA	#N/A	31.0273	7.49598	0.195537	Y	NA	2931	syntenic	AT1G53460		24.8408	NA	NA	NA	NA	NA	NA	NA	NA	NA	2931	0.00164444	26.9578	13.6318	0.201908	Y	Y
TraesCS7B02G271900	4.30449	2.21822	3.10315	4.88956	4.65922	6.55176	4.83979	2.42477	1.51013	0.811204	5.23884	3.51338	5.7162	2.28221	0.946776	3.2685	3.67631	3.12071	NA	#N/A	NA	NA	NA	NA	NA	2935	syntenic	NA	NA	NA	NA	NA	NA	NA	NA	NA	NA	NA	NA	2935	0.008859	26.4992	17.7387	0.464748	Y	Y
TraesCS7A02G355800	4.15684	1.80927	2.59934	3.54616	4.03268	5.19698	4.32585	1.65946	1.29649	0.64814	4.57059	2.70928	4.43215	1.77645	0.684496	2.77053	2.75148	2.43436	NA	#N/A	NA	NA	NA	NA	NA	2935	syntenic	NA	NA	NA	NA	NA	NA	NA	NA	NA	NA	NA	NA	2935	0.0264163	25.8514	18.1621	0.47746	Y	NA
TraesCS7D02G367100	7.406	5.19561	6.25802	8.52914	9.60668	11.3156	7.97526	4.46803	4.15737	2.62599	7.76679	5.617	8.49614	4.80452	2.79117	6.18775	5.68905	5.37189	NA	#N/A	NA	NA	NA	NA	NA	2935	syntenic	NA	NA	NA	NA	NA	NA	NA	NA	NA	NA	NA	NA	2935	0.0394811	26.9695	17.5614	0.342062	Y	NA
TraesCS6D02G204200	27.6742	23.6477	34.716	51.3878	49.1695	52.47	44.6484	39.5213	37.7152	38.591	48.9648	51.9484	50.7615	39.2327	37.0156	34.6576	37.728	40.2496	brown	W9	28.4194	16.5885	0.181369	Y	Y	2941	syntenic	AT4G09040		33.8816	NA	PF00076	SSF54928	IPR000504.RRM_dom;IPR012677.Nucleotide-bd_a/b_plait_sf;IPR035979.RBD_domain_sf	NA	NA	NA	NA	NA	2941	1.27309e-06	28.6408	16.6251	0.240907	Y	Y
TraesCS6B02G251100	12.5338	8.72122	22.0965	32.8144	26.2379	26.233	23.5456	23.1555	22.7412	26.992	34.082	35.1661	29.9361	21.9576	22.6447	24.39	26.2115	28.3241	blue	W7	29.5017	13.8113	0.212653	Y	Y	2941	syntenic	AT4G09040		33.8816	NA	PF00076	SSF54928	IPR000504.RRM_dom;IPR012677.Nucleotide-bd_a/b_plait_sf;IPR035979.RBD_domain_sf	NA	NA	NA	NA	NA	2941	6.95448e-05	27.9713	15.5464	0.259368	Y	Y
TraesCS6A02G230900	28.6842	23.271	34.9693	49.0316	46.786	46.3239	41.5811	38.4122	39.1934	41.0623	48.0001	47.6593	45.6119	36.8762	36.718	37.1037	37.8206	41.652	blue	W7	29.5997	13.927	0.129113	Y	Y	2941	syntenic	AT4G09040		33.2237	NA	PF00076	SSF54928	IPR000504.RRM_dom;IPR012677.Nucleotide-bd_a/b_plait_sf;IPR035979.RBD_domain_sf	NA	NA	NA	NA	NA	2941	0.000244656	28.0248	15.9513	0.184325	Y	Y
TraesCS3A02G362200	4.24328	10.1204	7.65372	15.6808	16.5793	12.2161	6.82628	9.01885	8.91191	9.26918	12.9408	14.6862	10.2894	9.11479	6.85719	10.9028	16.1908	18.2721	green	W5	27.0952	21.9807	0.0818942	Y	Y	2952	syntenic	AT2G29380	HAI3	52.4862	NA	PF00481	SSF81606	IPR000222.PP2C_BS;IPR001932.PPM-type_phosphatase_dom;IPR015655.PP2C;IPR036457.PPM-type_dom_sf	NA	NA	NA	NA	NA	2952	4.72473e-05	27.2595	14.0774	0.377745	Y	Y
TraesCS3B02G394600	4.11393	7.48978	5.51994	11.5863	12.9045	10.0828	6.67775	8.00852	8.28773	6.99534	9.60431	11.2746	8.93856	8.89898	5.96755	8.16717	12.849	12.9188	NA	#N/A	24.521	13.5596	0.0437551	Y	NA	2952	syntenic	AT2G29380	HAI3	53.0387	NA	PF00481	SSF81606	IPR000222.PP2C_BS;IPR001932.PPM-type_phosphatase_dom;IPR015655.PP2C;IPR036457.PPM-type_dom_sf	NA	NA	NA	NA	NA	2952	0.0015319	27.0835	16.4227	0.280265	Y	Y
TraesCS3D02G355900	5.46743	14.3415	7.13142	16.4424	23.2125	18.2339	11.2544	15.1617	12.5362	11.2353	15.7101	20.0524	15.3466	14.2582	10.0463	15.3192	21.9978	25.8658	blue	W7	23.2177	20.0568	0.250542	Y	Y	2952	syntenic	AT2G29380	HAI3	53.3149	NA	PF00481	SSF81606	IPR000222.PP2C_BS;IPR001932.PPM-type_phosphatase_dom;IPR015655.PP2C;IPR036457.PPM-type_dom_sf	NA	NA	NA	NA	NA	2952	0.0114501	26.9143	16.1258	0.303996	Y	NA
TraesCS6B02G381800	0.769537	0.642167	0.527743	1.22664	1.89011	2.03182	1.76906	1.6288	0.689568	0.663265	0.895665	1.49773	1.84719	1.57066	1.26209	0.744746	1.12219	1.46333	brown	W9	24.7627	24.0771	0.457103	Y	Y	3006	syntenic	AT4G30350	SMXL2	33.2251	NA	NA	SSF52540;SSF81923	IPR004176.Clp_R_dom;IPR027417.P-loop_NTPase;IPR036628.Clp_N_dom_sf	NA	NA	NA	NA	NA	3006	5.75554e-07	28.0904	21.4296	0.450411	Y	Y
TraesCS6D02G331200	1.0444	0.982858	0.780338	1.85598	2.57654	2.81326	1.78478	1.59289	0.753923	0.787929	1.2657	1.84738	1.83283	1.66201	1.1885	0.8838	1.35345	1.68937	brown	W9	25.9372	21.9309	0.386953	Y	Y	3006	syntenic	AT4G30350	SMXL2	33.1169	NA	NA	SSF52540;SSF81923	IPR004176.Clp_R_dom;IPR027417.P-loop_NTPase;IPR036628.Clp_N_dom_sf	NA	NA	NA	NA	NA	3006	9.61894e-07	27.8909	19.2633	0.467448	Y	Y
TraesCS6A02G348200	1.47796	1.21318	0.880678	2.01948	3.06798	3.5539	3.23277	3.06126	1.32153	1.16161	1.49239	2.59847	2.80963	2.71979	1.98972	1.15748	1.70908	2.25862	brown	W9	23.4056	1.66022	0.451627	Y	Y	3006	syntenic	AT4G30350	SMXL2	32.7922	NA	NA	SSF52540;SSF81923	IPR004176.Clp_R_dom;IPR027417.P-loop_NTPase;IPR036628.Clp_N_dom_sf	NA	NA	NA	NA	NA	3006	1.12149e-06	28.0904	21.7812	0.451155	Y	Y
TraesCS5D02G164000	0.438654	0.541148	0.439941	0.518776	0.932738	0.803694	0.651798	0.700455	0.488789	0.469888	0.693984	0.995284	0.876699	0.635687	0.562471	0.419381	0.478372	0.8003	brown	W9	27.0608	18.7267	0.231363	Y	Y	3010	syntenic	NA	NA	NA	NA	PF00254;PF17800	SSF54534	IPR001179.PPIase_FKBP_dom;IPR041232.NPL	NA	NA	NA	NA	NA	3010	3.33332e-06	27.5695	18.6039	0.223118	Y	Y
TraesCS5A02G158900	1.06446	0.876277	1.07555	0.997673	1.61381	1.45989	1.11711	1.07889	0.956066	0.954999	1.30858	1.87519	1.3546	1.09204	1.19908	0.747198	0.853371	1.33995	brown	W9	28.3491	16.8782	0.299569	Y	Y	3010	syntenic	NA	NA	NA	NA	PF00254;PF17800	SSF54534	IPR001179.PPIase_FKBP_dom;IPR041232.NPL	NA	NA	NA	NA	NA	3010	4.20455e-06	27.8909	18.1215	0.279342	Y	Y
TraesCS5B02G156700	0.335218	0.392229	0.447255	0.376536	0.704214	0.988337	0.747557	0.605906	0.362459	0.386648	0.614273	1.02218	0.769562	0.529484	0.525821	0.400266	0.330206	0.821586	brown	W9	26.5084	19.7425	0.270833	Y	Y	3010	syntenic	NA	NA	NA	NA	PF00254;PF17800	SSF54534	IPR001179.PPIase_FKBP_dom;IPR041232.NPL	NA	NA	NA	NA	NA	3010	8.31924e-06	27.0165	19.1838	0.267223	Y	Y
TraesCS7A02G260100	3.19421	4.3907	2.7185	2.55488	5.18712	6.31854	6.72489	5.11309	4.66056	3.69999	3.1792	3.02386	4.74024	6.56729	5.26651	5.79172	6.15029	4.79449	grey60	W1	34.8487	23.6955	0.310009	Y	Y	3015	syntenic	AT1G27920	MAP65-8	49.6441	NA	PF03999	NA	IPR007145.MAP65_Ase1_PRC1	NA	NA	NA	NA	NA	3015	4.32975e-05	35.0399	23.697	0.329621	Y	Y
TraesCS7B02G158100	3.14168	2.56397	2.36348	2.40047	4.15072	4.48923	3.95735	2.99854	3.82018	2.81706	3.04107	2.32349	3.10612	4.71596	4.2938	4.90883	6.05339	4.65107	NA	#N/A	NA	NA	NA	NA	NA	3015	syntenic	AT1G27920	MAP65-8	50	NA	PF03999	NA	IPR007145.MAP65_Ase1_PRC1	NA	NA	NA	NA	NA	3015	0.00876524	35.2377	24.8118	0.247352	Y	Y
TraesCS7D02G261100	1.96412	2.6172	2.18232	2.3472	4.15378	4.46883	3.67678	2.8007	3.29709	2.34456	2.59935	2.03704	2.91936	4.56648	3.46135	4.53444	5.61643	3.39904	NA	#N/A	NA	NA	NA	NA	NA	3015	syntenic	AT1G27920	MAP65-8	49.6441	NA	PF03999	NA	IPR007145.MAP65_Ase1_PRC1	NA	NA	NA	NA	NA	3015	0.0375127	35.2377	23.1207	0.290435	Y	NA
TraesCS7A02G162100	69.8131	15.9043	4.53761	9.56993	19.1234	26.2747	26.0005	19.9195	9.32855	8.64798	12.6266	20.1349	24.9678	16.9318	17.5572	11.061	14.8092	19.071	brown	W9	24.7091	23.307	0.430334	Y	Y	3016	syntenic	NA	NA	NA	NA	PF07911	NA	IPR012876.DUF1677_pln	NA	NA	NA	NA	NA	3016	0.00126315	25.3083	23.0749	0.626911	Y	Y
TraesCS7B02G067400	42.7074	14.0757	4.34943	7.71053	15.801	19.3495	17.4184	14.6018	8.85626	7.50228	9.17407	12.9716	14.4885	12.0991	12.1471	10.0562	11.9061	17.3831	brown	W9	23.0585	1.8524	0.315892	Y	Y	3016	syntenic	NA	NA	NA	NA	PF07911	NA	IPR012876.DUF1677_pln	NA	NA	NA	NA	NA	3016	0.00590403	23.7785	23.3858	0.498613	Y	Y
TraesCS7D02G163800	47.8909	6.52764	1.29263	3.00798	5.25313	7.09536	8.52273	5.09041	3.64543	3.4543	3.95469	6.1318	6.70826	5.4887	5.96477	4.32079	5.54457	6.45483	NA	#N/A	24.6388	23.5887	0.309252	Y	NA	3016	syntenic	NA	NA	NA	NA	PF07911	NA	IPR012876.DUF1677_pln	NA	NA	NA	NA	NA	3016	0.0160428	24.1475	23.6103	0.787516	Y	NA
TraesCS3B02G374600	0.420298	0.277362	0.177321	0.301819	0.400454	0.699706	0.601464	0.460832	0.263417	0.185756	0.327728	0.256137	0.446809	0.381607	0.368894	0.271365	0.293322	0.425874	NA	#N/A	NA	NA	NA	NA	NA	3023	syntenic	NA	NA	NA	NA	PF11331	NA	IPR021480.Zinc_ribbon_12	NA	NA	NA	NA	NA	3023	8.38613e-05	26.4621	22.1862	0.15082	Y	Y
TraesCS3A02G342600	1.32367	0.718092	0.521854	0.867019	1.06195	1.37335	1.34779	1.06898	0.648422	0.519803	0.741109	0.653541	0.973775	0.774946	0.818939	0.768947	0.808667	0.891685	NA	#N/A	NA	NA	NA	NA	NA	3023	syntenic	NA	NA	NA	NA	PF11331	NA	IPR021480.Zinc_ribbon_12;IPR040244.EDR4-like	NA	NA	NA	NA	NA	3023	0.0105769	26.8404	22.4055	0.2569	Y	NA
TraesCS3D02G336400	1.29839	0.825936	0.501449	0.641119	0.903537	1.32256	1.23912	1.02533	0.518233	0.435736	0.622758	0.561479	0.735595	0.897289	0.74609	0.774343	0.727435	0.783121	NA	#N/A	NA	NA	NA	NA	NA	3023	syntenic	NA	NA	NA	NA	PF11331	NA	IPR021480.Zinc_ribbon_12;IPR040244.EDR4-like	NA	NA	NA	NA	NA	3023	0.0114193	27.076	23.4738	0.258923	Y	NA
TraesCS6B02G236200	0.825436	1.14631	6.36778	2.87175	0.55346	0.187535	0.162022	0.301093	1.37182	3.05853	1.22095	0.504078	0.27535	0.423856	0.743195	1.50265	1.63268	0.837434	turquoise	W4	26.0424	10.282	1.02497	Y	Y	3035	syntenic	NA	NA	NA	NA	PF04570	NA	IPR007650.Zf-FLZ_dom	NA	NA	NA	NA	NA	3035	4.49581e-06	27.3861	9.28441	1.25453	Y	Y
TraesCS6D02G191200	1.44733	2.542	17.0708	8.59362	1.81936	0.59454	0.388753	0.388743	3.00656	6.40134	3.11418	1.02158	0.213959	0.628029	1.3016	3.50151	3.80926	1.74601	turquoise	W4	26.4328	9.81284	1.23411	Y	Y	3035	syntenic	NA	NA	NA	NA	PF04570	NA	IPR007650.Zf-FLZ_dom	NA	NA	NA	NA	NA	3035	8.04659e-05	27.2595	9.63479	1.39146	Y	Y
TraesCS6A02G207800	1.08632	1.38559	8.00015	3.7853	0.932273	0.272897	0.086551	0.139699	1.65494	2.97216	1.3249	0.406258	0.204844	0.367008	0.687183	1.40132	1.74055	0.718071	turquoise	W4	26.2367	9.96816	1.10419	Y	Y	3035	syntenic	NA	NA	NA	NA	PF04570	NA	IPR007650.Zf-FLZ_dom	NA	NA	NA	NA	NA	3035	9.79989e-05	27.2595	9.59421	1.32217	Y	Y
TraesCS2D02G235600	9.83596	7.81802	12.0388	12.2708	9.18151	7.55323	6.18074	6.62567	10.2104	9.95138	10.2839	7.00086	6.50656	8.40966	8.415	9.84035	11.9536	10.3895	turquoise	W4	27.5675	9.01237	0.230076	Y	Y	3041	non-syntenic	AT5G61530		59.5745	NA	PF00620	SSF48350	IPR000198.RhoGAP_dom;IPR008936.Rho_GTPase_activation_prot	NA	NA	NA	NA	NA	3041	4.06175e-05	27.0165	10.9941	0.232888	Y	Y
TraesCS2B02G257100	10.1886	7.03173	11.2819	10.7999	8.49466	6.63787	5.22275	6.10215	8.43164	8.58319	8.96181	6.31245	5.87553	6.50999	6.86549	8.50201	10.0062	8.59257	turquoise	W4	27.6349	9.12654	0.238416	Y	Y	3041	non-syntenic	AT5G61530		59.3085	NA	PF00620	SSF48350	IPR000198.RhoGAP_dom;IPR008936.Rho_GTPase_activation_prot	NA	NA	NA	NA	NA	3041	0.000168369	27.5722	10.4699	0.232258	Y	Y
TraesCS2A02G231000	15.8265	11.1415	18.4754	19.612	17.2338	12.077	9.23685	8.62997	14.9598	14.2084	14.8821	9.82055	8.65817	12.087	12.6038	16.0816	20.1439	17.6526	NA	#N/A	28.805	6.98756	0.275277	Y	NA	3041	non-syntenic	AT5G61530		59.5745	NA	PF00620	SSF48350	IPR000198.RhoGAP_dom;IPR008936.Rho_GTPase_activation_prot	NA	NA	NA	NA	NA	3041	0.00395839	26.7237	12.3031	0.258703	Y	Y
TraesCS6B02G253600	0.08801	0.140451	0.111136	0.259316	0.512705	0.590644	0.371975	0.351202	0.305254	0.196859	0.255773	0.395406	0.436471	0.319186	0.245272	0.162647	0.223783	0.530213	NA	#N/A	22.9023	1.98123	0.12908	Y	Y	3043	syntenic	AT5G14580	PNP2	57.7195	NA	PF00575;PF01138;PF03725;PF03726	SSF46915;SSF50249;SSF54211;SSF55666	IPR001247.ExoRNase_PH_dom1;IPR003029.S1_domain;IPR012162.PNPase;IPR012340.NA-bd_OB-fold;IPR015847.ExoRNase_PH_dom2;IPR015848.PNPase_PH_RNA-bd_bac/org-type;IPR020568.Ribosomal_S5_D2-typ_fold;IPR022967.S1_dom;IPR027408.PNPase/RNase_PH_dom_sf;IPR036345.ExoRNase_PH_dom2_sf;IPR036456.PNPase_PH_RNA-bd_sf	NA	NA	NA	NA	NA	3043	0.00105606	27.8336	20.4027	0.150335	Y	Y
TraesCS6D02G206900	0.047356	0.057299	0.0241143	0.105586	0.290869	0.384363	0.254443	0.179973	0.220772	0.0831457	0.119819	0.232699	0.289986	0.188704	0.170924	0.105528	0.136468	0.307161	NA	#N/A	22.9872	2.13037	0.0857502	Y	Y	3043	syntenic	AT5G14580	PNP2	57.5177	NA	PF00575;PF01138;PF03725;PF03726	SSF46915;SSF50249;SSF54211;SSF55666	IPR001247.ExoRNase_PH_dom1;IPR003029.S1_domain;IPR012162.PNPase;IPR012340.NA-bd_OB-fold;IPR015847.ExoRNase_PH_dom2;IPR015848.PNPase_PH_RNA-bd_bac/org-type;IPR020568.Ribosomal_S5_D2-typ_fold;IPR022967.S1_dom;IPR027408.PNPase/RNase_PH_dom_sf;IPR036345.ExoRNase_PH_dom2_sf;IPR036456.PNPase_PH_RNA-bd_sf	NA	NA	NA	NA	NA	3043	0.00217303	27.5058	21.1152	0.103478	Y	Y
TraesCS6A02G228100	0.0704107	0.0746897	0.0698567	0.12497	0.517033	0.609174	0.347276	0.363666	0.274413	0.0935037	0.201694	0.320933	0.373233	0.356852	0.28057	0.182422	0.242356	0.47152	NA	#N/A	22.6313	3.73143	0.134361	Y	Y	3043	syntenic	AT5G14580	PNP2	57.5177	NA	PF00575;PF01138;PF03725;PF03726	SSF46915;SSF50249;SSF54211;SSF55666	IPR001247.ExoRNase_PH_dom1;IPR003029.S1_domain;IPR012162.PNPase;IPR012340.NA-bd_OB-fold;IPR015847.ExoRNase_PH_dom2;IPR015848.PNPase_PH_RNA-bd_bac/org-type;IPR020568.Ribosomal_S5_D2-typ_fold;IPR022967.S1_dom;IPR027408.PNPase/RNase_PH_dom_sf;IPR036345.ExoRNase_PH_dom2_sf;IPR036456.PNPase_PH_RNA-bd_sf	NA	NA	NA	NA	NA	3043	0.00714595	27.9019	21.7821	0.146537	Y	Y
TraesCS4D02G283700	1.44866	1.07089	1.97003	2.69788	2.86473	3.23765	2.94921	3.05765	2.65543	2.3676	3.63494	4.08488	3.75909	2.55859	2.74765	2.24591	2.36341	3.60611	blue	W7	27.6499	17.3401	0.249721	Y	Y	3054	syntenic	AT1G26740		47.7612	NA	PF01783	SSF57829	IPR002677.Ribosomal_L32p;IPR011332.Ribosomal_zn-bd	NA	NA	NA	NA	NA	3054	0.00104799	27.6342	17.545	0.274464	Y	Y
TraesCS4B02G284900	6.87639	6.58567	7.54451	11.0475	10.2661	10.1404	9.33897	10.0278	9.92767	9.34646	12.2432	14.456	13.1209	9.36259	9.79699	10.4866	10.1238	12.3754	blue	W7	28.2113	15.8474	0.178543	Y	Y	3054	syntenic	AT1G26740		47.7612	NA	PF01783	SSF57829	IPR002677.Ribosomal_L32p;IPR011332.Ribosomal_zn-bd	NA	NA	NA	NA	NA	3054	0.00293908	28.2592	16.0349	0.174904	Y	Y
TraesCS4A02G019000	3.88447	3.19411	4.17229	5.10051	5.22684	5.17278	4.84287	4.78357	5.08444	5.5861	6.40224	7.31613	6.34587	4.8892	5.35047	4.69593	5.26236	6.29226	blue	W7	31.1748	12.3681	0.185791	Y	Y	3054	syntenic	AT1G26740		47.7612	NA	PF01783	SSF57829	IPR002677.Ribosomal_L32p;IPR011332.Ribosomal_zn-bd	NA	NA	NA	NA	NA	3054	0.00608062	27.3861	17.2843	0.163154	Y	Y
TraesCS1A02G371600	67.3885	55.7886	19.1364	10.8911	23.9195	29.2316	36.0008	34.8146	23.4175	16.3452	12.2888	16.9544	25.2752	34.5988	29.3225	17.7275	13.2822	16.9102	grey60	W1	27.5806	25.6532	0.447776	Y	Y	3061	syntenic	AT4G33500		22.2376	NA	PF07228	SSF81606	IPR001932.PPM-type_phosphatase_dom;IPR036457.PPM-type_dom_sf;IPR039123.PPTC7	NA	NA	NA	NA	NA	3061	2.93519e-05	26.2757	25.3153	0.513511	Y	Y
TraesCS1B02G391400	75.5929	52.8989	25.1973	14.6467	24.1021	29.5595	35.3111	33.191	24.7948	19.462	15.4129	19.4022	27.7036	35.8848	30.4208	21.4024	21.021	21.5904	grey60	W1	28.691	25.3049	0.322954	Y	Y	3061	syntenic	AT4G33500		21.547	NA	PF07228	SSF81606	IPR001932.PPM-type_phosphatase_dom;IPR036457.PPM-type_dom_sf;IPR039123.PPTC7	NA	NA	NA	NA	NA	3061	0.000263362	26.7308	25.4038	0.413521	Y	Y
TraesCS1D02G378200	36.6216	34.0556	17.8172	12.8301	18.1192	19.6961	22.5206	19.3936	16.8299	13.906	12.2561	13.3013	16.8745	21.6583	18.1244	14.0992	13.8544	14.8352	magenta	W2	28.5989	25.7068	0.221479	Y	Y	3061	syntenic	AT4G33500		22.0994	NA	PF07228	SSF81606	IPR001932.PPM-type_phosphatase_dom;IPR036457.PPM-type_dom_sf	NA	NA	NA	NA	NA	3061	0.00182422	26.2781	25.2044	0.27593	Y	Y
TraesCS2A02G404100	8.4465	10.5516	11.6687	14.3167	14.5428	14.8077	13.1884	13.8679	10.837	13.2671	16.3026	19.6691	15.8651	11.9662	12.1891	10.6355	12.3499	14.5037	brown	W9	28.4194	16.2128	0.232793	Y	Y	3067	syntenic	AT3G51880	HMGB1	24.8649	NA	PF00505	SSF47095	IPR009071.HMG_box_dom;IPR036910.HMG_box_dom_sf	NA	NA	NA	NA	NA	3067	1.44052e-05	28.4324	16.4192	0.215258	Y	Y
TraesCS2B02G422000	6.26996	6.68017	7.24536	9.25517	9.61444	9.9555	9.08834	10.1131	8.09338	8.21879	10.4507	12.6999	10.7497	8.98583	8.36349	7.61691	8.34343	10.2902	brown	W9	27.5234	17.5382	0.190269	Y	Y	3067	syntenic	AT3G51880	HMGB1	24.8649	NA	PF00505	SSF47095	IPR009071.HMG_box_dom;IPR036910.HMG_box_dom_sf	NA	NA	NA	NA	NA	3067	0.000316701	28.2329	16.9548	0.185005	Y	Y
TraesCS2D02G401100	14.4164	17.4059	17.8243	20.2197	19.0068	19.9081	17.5178	21.1622	18.2154	20.1165	21.4382	27.9563	21.9455	19.1655	19.1534	17.5336	19.6597	22.1265	NA	#N/A	NA	NA	NA	NA	NA	3067	syntenic	AT3G51880	HMGB1	24.3243	NA	PF00505	SSF47095	IPR009071.HMG_box_dom;IPR036910.HMG_box_dom_sf	NA	NA	NA	NA	NA	3067	0.0485897	28.8004	15.1915	0.121896	Y	NA
TraesCS5B02G246100	23.7046	16.949	25.0559	25.1037	21.9105	16.3546	12.6665	11.0026	17.2423	19.8595	22.5363	17.9993	13.983	11.7019	13.3666	20.2905	21.0921	18.3652	green	W5	24.2552	15.3335	0.319293	Y	Y	3070	syntenic	NA	NA	NA	NA	NA	NA	NA	NA	NA	NA	NA	NA	3070	0.000129244	27.5907	11.7797	0.25759	Y	Y
TraesCS5A02G248400	29.3626	21.3919	29.6569	33.5814	29.0421	23.6583	17.1625	17.4261	21.1211	24.5882	26.5983	23.3398	18.8366	16.4959	17.2971	23.1287	23.6288	20.7496	cyan	W6	25.0131	14.8791	0.221333	Y	Y	3070	syntenic	NA	NA	NA	NA	NA	NA	NA	NA	NA	NA	NA	NA	3070	0.00199898	28.0144	11.7033	0.19933	Y	Y
TraesCS5D02G255400	30.2946	17.242	29.7074	30.53	22.0371	17.2472	12.5823	12.9341	19.702	24.8537	25.8372	20.2252	14.7725	14.3495	15.5152	23.4631	23.547	19.2016	green	W5	23.721	15.3926	0.341518	Y	Y	3070	syntenic	NA	NA	NA	NA	NA	NA	NA	NA	NA	NA	NA	NA	3070	0.00338517	27.9801	11.1544	0.261466	Y	Y
TraesCS3D02G475500	12.8926	15.4707	9.77041	17.5597	21.2372	20.8236	18.7299	17.3692	11.7302	12.0025	20.9685	24.9645	22.9709	14.5836	12.8067	9.9633	12.2871	18.8759	brown	W9	27.1823	18.0204	0.382275	Y	Y	3078	syntenic	NA	NA	NA	NA	NA	NA	NA	NA	NA	NA	NA	NA	3078	1.27568e-06	27.5695	18.3468	0.342467	Y	Y
TraesCS3A02G480700	8.12261	8.86635	6.35814	11.558	12.2544	12.1902	12.4541	10.9932	7.44912	7.98105	13.6552	19.2054	16.2084	8.35897	7.73805	5.78226	8.17456	11.1739	brown	W9	27.5234	17.5665	0.459439	Y	Y	3078	syntenic	NA	NA	NA	NA	NA	NA	NA	NA	NA	NA	NA	NA	3078	3.37462e-05	27.381	18.4619	0.379948	Y	Y
TraesCS3B02G525600	20.8101	19.5941	13.8136	21.0821	19.7919	20.3332	19.5223	18.3674	14.4681	16.8322	23.2945	27.8197	24.7428	15.3824	15.7806	13.2117	17.2724	19.029	brown	W9	27.8465	17.0018	0.295941	Y	Y	3078	syntenic	NA	NA	NA	NA	NA	NA	NA	NA	NA	NA	NA	NA	3078	0.00255264	26.3851	19.292	0.215015	Y	Y
TraesCS6A02G203200	1.40977	1.53396	2.26778	2.83448	2.56246	1.92233	1.28993	1.30822	2.01275	1.88602	2.04902	1.77193	1.79529	1.45047	1.59352	1.84971	2.21421	2.32852	green	W5	29.525	9.74275	0.182518	Y	Y	3083	non-syntenic	AT5G04840		35.1792	NA	NA	NA	NA	NA	NA	NA	NA	NA	3083	8.147e-06	27.1999	12.6583	0.27057	Y	Y
TraesCS6D02G187300	1.97979	1.90258	2.29657	3.10437	2.94373	2.50786	1.83511	1.63428	2.19005	1.97548	2.21827	1.96604	1.81792	1.93333	1.73456	2.30613	2.22967	2.51298	NA	#N/A	NA	NA	NA	NA	NA	3083	non-syntenic	AT5G04840		35.5049	NA	NA	NA	NA	NA	NA	NA	NA	NA	3083	0.0100438	26.61	14.4305	0.184931	Y	NA
TraesCS6B02G222800	1.69419	1.82219	2.02644	2.40021	2.12834	1.73351	1.374	1.32389	1.79011	1.6088	1.68121	1.47946	1.73634	1.39979	1.49432	2.03531	1.84367	2.03808	NA	#N/A	NA	NA	NA	NA	NA	3083	non-syntenic	AT5G04840		35.1792	NA	NA	NA	NA	NA	NA	NA	NA	NA	3083	0.038717	27.5058	12.4235	0.150558	Y	NA
TraesCS3B02G470700	21.9707	22.8097	48.2896	26.8699	11.6161	6.05951	4.37516	8.67646	28.1135	34.4124	16.2369	8.02145	4.65569	11.4725	18.5365	24.5413	20.3813	11.2754	turquoise	W4	24.6561	10.962	0.803825	Y	Y	3085	syntenic	AT3G27010	TCP20	38.2166	bHLH_TCP	PF03634	NA	IPR017887.TF_TCP_subgr	NA	NA	NA	NA	NA	3085	1.82234e-06	26.8998	7.81626	0.83899	Y	Y
TraesCS3D02G428700	17.0802	18.5393	39.2521	21.5617	9.51653	5.29039	3.49594	6.96273	21.8466	27.3457	13.0922	6.45888	3.8573	9.57872	13.7485	19.5358	16.7404	8.8619	turquoise	W4	24.2078	11.6367	0.771529	Y	Y	3085	syntenic	AT3G27010	TCP20	37.8981	bHLH_TCP	PF03634	NA	IPR005333.Transcription_factor_TCP;IPR017887.TF_TCP_subgr	NA	NA	NA	NA	NA	3085	3.25935e-06	27.076	7.74384	0.830111	Y	Y
TraesCS3A02G436100	17.3271	15.4968	47.7719	26.3929	11.4513	5.82652	3.7641	6.95394	25.2339	32.3724	15.5635	7.71899	4.64334	9.95903	15.1487	22.3232	21.4068	11.3239	turquoise	W4	25.6851	10.3808	0.831189	Y	Y	3085	syntenic	AT3G27010	TCP20	39.4904	bHLH_TCP	PF03634	NA	IPR005333.Transcription_factor_TCP;IPR017887.TF_TCP_subgr	NA	NA	NA	NA	NA	3085	4.13852e-06	26.8404	8.39292	0.872021	Y	Y
TraesCS4B02G161200	7.28488	6.1448	10.7015	11.2057	6.7789	6.10383	4.99346	5.47676	8.9078	9.23896	8.33817	5.83705	5.72583	5.89217	7.77299	10.9101	11.375	9.68362	turquoise	W4	27.7033	7.96965	0.320756	Y	Y	3101	non-syntenic	NA	NA	NA	NA	PF00808	SSF47113	IPR003958.CBFA_NFYB_domain;IPR009072.Histone-fold	NA	NA	NA	NA	NA	3101	2.96406e-06	26.9578	11.5161	0.285887	Y	Y
TraesCS4A02G151500	11.4031	9.51605	14.7974	14.8857	8.88815	8.77071	7.0153	7.82206	11.8672	12.2161	11.3412	8.66132	8.16305	8.11637	10.1306	12.8549	14.1971	11.8839	turquoise	W4	27.4355	9.15228	0.262463	Y	Y	3101	non-syntenic	NA	NA	NA	NA	PF00808	SSF47113	IPR003958.CBFA_NFYB_domain;IPR009072.Histone-fold	NA	NA	NA	NA	NA	3101	1.15339e-05	27.2595	10.447	0.265876	Y	Y
TraesCS4D02G158200	8.48298	5.69079	8.32656	8.40229	5.76099	5.4667	4.88674	5.1337	6.40465	6.77957	7.84334	5.84379	5.5042	4.89211	6.07057	8.18262	8.472	7.5423	green	W5	25.9372	12.5368	0.212286	Y	Y	3101	non-syntenic	NA	NA	NA	NA	PF00808	SSF47113	IPR003958.CBFA_NFYB_domain;IPR009072.Histone-fold	NA	NA	NA	NA	NA	3101	0.00220987	28.0904	10.0405	0.195836	Y	Y
TraesCS7D02G443800	6.45871	6.36944	7.22539	9.90143	8.65166	8.14296	6.32906	6.77118	6.89919	7.1986	10.0923	11.196	9.18744	7.21511	7.15219	7.69111	10.3247	11.3296	blue	W7	28.526	14.2612	0.228499	Y	Y	3108	syntenic	AT1G05205		76.9231	NA	NA	NA	NA	NA	NA	NA	NA	NA	3108	6.65154e-06	27.6502	15.1419	0.218043	Y	Y
TraesCS7A02G454900	5.23056	3.47775	4.80868	6.6047	5.23123	5.19823	5.06612	4.76468	4.67138	4.92334	6.16513	6.66362	6.34134	4.52225	4.56293	4.92529	5.99909	6.94486	blue	W7	26.5394	18.2862	0.188433	Y	Y	3108	syntenic	AT1G05205		76.9231	NA	NA	NA	NA	NA	NA	NA	NA	NA	3108	0.000641433	26.7817	16.9045	0.17328	Y	Y
TraesCS7B02G355400	4.10423	3.1856	3.89474	4.80284	3.96692	4.18875	3.52138	3.72742	3.66293	3.77179	4.77642	5.39649	4.66784	3.34828	3.65328	4.8781	5.02697	4.88254	green	W5	26.0589	18.4523	0.127192	Y	Y	3108	syntenic	AT1G05205		78.022	NA	NA	NA	NA	NA	NA	NA	NA	NA	3108	0.00789221	25.7414	17.7229	0.126786	Y	Y
TraesCS4B02G260500	0.784188	0.412237	0.301236	0.492652	0.742233	0.739986	0.665329	0.347655	0.304792	0.213764	0.472073	0.386699	0.614615	0.454392	0.393307	0.489267	0.637382	0.641358	NA	#N/A	NA	NA	NA	NA	NA	3125	syntenic	AT1G27460	NPGR1	52.4496	NA	PF13432	SSF48452	IPR011990.TPR-like_helical_dom_sf;IPR013026.TPR-contain_dom;IPR019734.TPR_repeat;IPR043376.NPG1-like	NA	NA	NA	NA	NA	3125	0.0124274	24.0128	18.2051	0.152613	Y	NA
TraesCS4A02G044800	1.20811	0.851642	0.809912	1.01101	1.15337	1.2249	0.980802	0.806756	0.789681	0.696726	0.959359	0.765862	1.03031	0.768981	0.646425	0.947549	1.12121	1.24744	NA	#N/A	NA	NA	NA	NA	NA	3125	syntenic	AT1G27460	NPGR1	52.3055	NA	PF13432	SSF48452	IPR011990.TPR-like_helical_dom_sf;IPR013026.TPR-contain_dom;IPR019734.TPR_repeat	NA	NA	NA	NA	NA	3125	0.0162936	23.2854	20.3743	0.191809	Y	NA
TraesCS4D02G260300	1.17247	0.601319	0.615314	0.554334	0.869178	0.978912	0.717486	0.529202	0.586764	0.455451	0.6598	0.564857	0.762434	0.696845	0.438674	0.678164	0.92787	1.0106	NA	#N/A	NA	NA	NA	NA	NA	3125	syntenic	AT1G27460	NPGR1	52.5937	NA	PF13432	SSF48452	IPR011990.TPR-like_helical_dom_sf;IPR013026.TPR-contain_dom;IPR019734.TPR_repeat;IPR043376.NPG1-like	NA	NA	NA	NA	NA	3125	0.0228785	22.9828	22.2309	0.185221	Y	NA
TraesCS2B02G375800	4.12383	2.20005	1.925	3.14364	3.69894	3.95663	3.24678	2.60957	1.91561	1.62899	3.41735	3.4894	3.92865	2.21161	1.72987	2.3138	2.85634	3.37129	brown	W9	24.925	20.4148	0.352716	Y	Y	3131	syntenic	AT4G30996		65.1163	NA	PF06364	NA	IPR010471.DUF1068	NA	NA	NA	NA	NA	3131	2.74326e-06	24.5181	19.0398	0.35126	Y	Y
TraesCS2D02G355400	2.96257	1.69058	1.47335	2.02675	2.66901	3.09616	2.46685	1.90379	1.54333	1.36953	2.39037	2.12019	2.92867	1.53926	1.24542	1.79437	2.33834	2.63595	black	W8	23.1002	22.0254	0.314685	Y	Y	3131	syntenic	AT4G30996		63.9535	NA	PF06364	NA	IPR010471.DUF1068	NA	NA	NA	NA	NA	3131	4.624e-06	24.1604	21.5259	0.320812	Y	Y
TraesCS2A02G356500	3.54234	1.75603	1.74602	2.36741	2.22993	2.96999	2.92942	1.62793	1.4026	1.10915	2.52731	2.06679	2.89067	1.39798	1.12491	2.12812	2.56253	2.80593	black	W8	22.6585	22.283	0.388273	Y	Y	3131	syntenic	AT4G30996		66.2791	NA	PF06364	NA	IPR010471.DUF1068	NA	NA	NA	NA	NA	3131	0.000128655	23.4031	21.9929	0.338249	Y	Y
TraesCS5A02G384500	1.0549	0.656656	0.802543	1.13989	1.19956	1.12107	0.856023	0.645576	0.707057	0.587103	0.980833	0.944504	0.890201	0.652634	0.538399	0.837708	0.921536	0.992725	black	W8	24.5184	20.9757	0.159401	Y	Y	3157	syntenic	AT4G14790	SUV3	61.8214	NA	PF00271;PF12513;PF18147	SSF52540	IPR001650.Helicase_C;IPR014001.Helicase_ATP-bd;IPR022192.SUV3_C;IPR027417.P-loop_NTPase;IPR041082.Suv3_C_1	NA	NA	NA	NA	NA	3157	0.000219588	25.9024	15.6176	0.213113	Y	Y
TraesCS5B02G389300	0.804948	0.57504	0.702947	0.783544	1.07364	0.915027	0.826945	0.737643	0.702678	0.733852	0.851603	0.844342	0.739129	0.805188	0.766567	0.721338	1.01599	0.980311	NA	#N/A	NA	NA	NA	NA	NA	3157	syntenic	AT4G14790	SUV3	61.9965	NA	PF00271;PF12513;PF18147	SSF52540	IPR001650.Helicase_C;IPR022192.SUV3_C;IPR027417.P-loop_NTPase;IPR041082.Suv3_C_1	NA	NA	NA	NA	NA	3157	0.000961722	25.6949	18.6793	0.120769	Y	Y
TraesCS5D02G394100	1.00655	0.764152	0.791683	1.00104	1.16386	1.20023	0.943896	0.724668	0.86328	0.786216	1.0329	0.807568	0.958793	0.896953	0.716863	0.801874	0.996421	1.18661	NA	#N/A	NA	NA	NA	NA	NA	3157	syntenic	AT4G14790	SUV3	61.8214	NA	PF00271;PF12513;PF18147	SSF52540	IPR001650.Helicase_C;IPR014001.Helicase_ATP-bd;IPR022192.SUV3_C;IPR027417.P-loop_NTPase;IPR041082.Suv3_C_1	NA	NA	NA	NA	NA	3157	0.0013345	24.834	18.5192	0.173454	Y	Y
TraesCS6B02G253900	2.51144	0.812631	9.9575	42.6404	23.4356	16.2116	8.35222	3.64923	10.5851	16.1279	26.6081	19.1432	13.6922	7.0424	6.62616	13.3927	22.644	20.958	green	W5	26.5649	14.5697	0.622509	Y	Y	3164	syntenic	AT5G61380	APRR1	34.466	Pseudo ARR-B	PF00072;PF06203	SSF52172	IPR001789.Sig_transdc_resp-reg_receiver;IPR010402.CCT_domain;IPR011006.CheY-like_superfamily	NA	NA	NA	NA	NA	3164	4.36307e-07	26.8998	14.0504	0.801853	Y	Y
TraesCS6D02G207100	2.59469	0.747547	7.16822	47.359	26.0954	14.3206	6.55139	2.88514	10.1631	13.5853	26.5979	18.6133	12.8384	6.66711	6.05905	13.2409	23.0302	23.5312	green	W5	27.2386	13.8694	0.647138	Y	Y	3164	syntenic	AT5G61380	APRR1	34.466	Pseudo ARR-B	PF00072;PF06203	SSF52172	IPR001789.Sig_transdc_resp-reg_receiver;IPR010402.CCT_domain;IPR011006.CheY-like_superfamily	NA	NA	NA	NA	NA	3164	1.63778e-06	26.9578	14.0554	0.88148	Y	Y
TraesCS6A02G227900	0.971687	0.368499	5.64704	22.8319	16.426	8.15175	3.71073	1.7216	7.03934	5.30253	15.4157	6.89973	8.36287	4.65496	4.37899	8.79392	17.4973	13.4446	NA	#N/A	NA	NA	NA	NA	NA	3164	syntenic	AT5G61380	APRR1	34.6278	Pseudo ARR-B	PF00072;PF06203	SSF52172	IPR001789.Sig_transdc_resp-reg_receiver;IPR010402.CCT_domain;IPR011006.CheY-like_superfamily	NA	NA	NA	NA	NA	3164	0.000242898	25.1639	15.0779	0.827702	Y	Y
TraesCS4A02G306300	4.79782	4.39835	4.93576	7.32365	6.89976	7.91246	6.54216	5.25586	5.21941	4.72942	9.08836	9.85362	9.57214	6.1253	5.21134	6.67874	7.99901	8.47663	blue	W7	28.5989	17.1422	0.283867	Y	Y	3172	syntenic	NA	NA	NA	NA	NA	NA	NA	NA	NA	NA	NA	NA	3172	4.58189e-05	27.4067	17.7055	0.276708	Y	Y
TraesCS4B02G008200	2.06908	1.85184	2.20338	3.62666	2.97997	3.00561	2.69253	1.62281	1.66346	1.47344	3.51223	3.1882	3.53368	1.772	1.54656	2.70013	3.54825	3.41437	NA	#N/A	21.9757	21.7707	0.394838	Y	NA	3172	syntenic	NA	NA	NA	NA	NA	NA	NA	NA	NA	NA	NA	NA	3172	0.00144894	26.6665	16.6222	0.333156	Y	Y
TraesCS4D02G007100	2.71676	2.25963	2.60925	3.30208	2.52565	3.1614	3.32376	2.91571	2.36272	2.40844	3.75906	3.91071	4.02448	2.8701	2.44341	2.93163	3.31856	3.52116	brown	W9	27.0578	18.2096	0.229626	Y	Y	3172	syntenic	NA	NA	NA	NA	NA	NA	NA	NA	NA	NA	NA	NA	3172	0.00409757	26.8523	18.5508	0.170942	Y	Y
TraesCS5D02G044700	0.014543	0.0208597	0.00562067	0.0223053	0.029608	0.0309777	0.0260353	0.0108807	0.00223267	0.00657267	0.0359657	0.0245757	0.020849	0.009354	0.00566733	0.0118147	0.0533407	0.0264563	NA	#N/A	22.7784	20.9083	0.0158598	Y	Y	3176	syntenic	AT3G20150	KIN12F	39.1382	NA	PF00225	SSF52540	IPR001752.Kinesin_motor_dom;IPR027417.P-loop_NTPase;IPR027640.Kinesin-like_fam;IPR036961.Kinesin_motor_dom_sf	NA	NA	NA	NA	NA	3176	5.40754e-05	23.7721	19.8087	0.0134245	Y	Y
TraesCS5A02G036600	0.00882833	0	0.00346667	0.0234567	0.03359	0.030054	0.00163067	0.005859	0.00211867	0.00615167	0.050314	0.0321577	0.00764633	0.016168	0.0162293	0.0210833	0.046389	0.0484283	NA	#N/A	NA	NA	NA	NA	NA	3176	syntenic	AT3G20150	KIN12F	38.4201	NA	PF00225	SSF52540	IPR001752.Kinesin_motor_dom;IPR027417.P-loop_NTPase;IPR027640.Kinesin-like_fam;IPR036961.Kinesin_motor_dom_sf	NA	NA	NA	NA	NA	3176	0.000129611	24.3615	18.3596	0.016457	Y	Y
TraesCS5B02G037500	0.00913767	0.00623633	0.00529233	0.0325167	0.0812927	0.0230733	0.0223497	0.00359133	0.0132837	0.00448767	0.0376957	0.0349447	0.00911733	0.00280267	0.001917	0.0148293	0.0458597	0.0643953	NA	#N/A	24.4758	18.4162	0.0214672	Y	NA	3176	syntenic	AT3G20150	KIN12F	38.7792	NA	PF00225	SSF52540	IPR001752.Kinesin_motor_dom;IPR027417.P-loop_NTPase;IPR027640.Kinesin-like_fam;IPR036961.Kinesin_motor_dom_sf	NA	NA	NA	NA	NA	3176	0.000144957	25.3379	16.8057	0.0255699	Y	Y
TraesCS5B02G185500	4.19755	4.25171	3.39246	4.40407	4.47306	5.20213	4.00438	3.92264	3.36185	3.14022	4.29973	4.97424	3.77914	3.36514	3.13204	3.54451	4.64022	4.43374	blue	W7	21.6447	19.6592	0.142987	Y	Y	3179	syntenic	NA	NA	NA	NA	PF16719	NA	IPR032001.SAWADEE_dom;IPR039276.SHH1/2	NA	NA	NA	NA	NA	3179	1.55014e-05	23.7721	18.1947	0.175336	Y	Y
TraesCS5D02G192400	5.15639	3.71553	2.82759	3.78656	4.21947	4.64807	4.03425	4.01609	2.88565	3.37425	3.69196	5.11988	3.47693	3.76775	2.92001	3.03626	4.3709	4.05031	NA	#N/A	22.8192	22.1703	0.186157	Y	NA	3179	syntenic	NA	NA	NA	NA	PF16719	NA	IPR032001.SAWADEE_dom;IPR039276.SHH1/2	NA	NA	NA	NA	NA	3179	0.000383684	23.7253	21.9404	0.195059	Y	Y
TraesCS5A02G198100	5.87923	4.55996	4.16059	6.36812	5.2579	5.40808	4.89502	5.19779	4.05226	4.3627	6.33471	6.22043	6.4891	4.19398	3.83503	4.04017	5.00514	5.47131	NA	#N/A	28.2879	16.5732	0.227851	Y	NA	3179	syntenic	NA	NA	NA	NA	PF16719	NA	IPR032001.SAWADEE_dom;IPR039276.SHH1/2	NA	NA	NA	NA	NA	3179	0.0158733	24.7996	20.0317	0.178357	Y	NA
TraesCS5D02G202000	2.37733	2.26691	2.45761	3.35897	3.02962	2.49494	2.64408	2.26655	2.68033	2.67499	3.08811	2.4877	2.21418	2.48808	2.70144	2.93138	2.92533	2.73011	NA	#N/A	22.7787	16.7307	0.109987	Y	NA	3181	syntenic	AT2G35330		31.0298	NA	PF13920	SSF57850	IPR001841.Znf_RING;IPR013083.Znf_RING/FYVE/PHD	NA	NA	NA	NA	NA	3181	7.06472e-05	23.8196	15.3039	0.132353	Y	Y
TraesCS5B02G194700	4.15958	3.32374	3.80846	4.70554	4.59344	3.62804	3.59302	3.08748	4.22969	3.96841	4.64065	3.45167	3.5257	3.58058	3.96715	4.00401	4.19054	4.25953	NA	#N/A	NA	NA	NA	NA	NA	3181	syntenic	AT2G35330		30.8943	NA	PF13920	SSF57850	IPR001841.Znf_RING;IPR013083.Znf_RING/FYVE/PHD	NA	NA	NA	NA	NA	3181	0.00440522	24.0128	15.4081	0.121111	Y	Y
TraesCS5A02G189000	4.38103	4.18697	4.38062	4.85747	4.32119	3.6822	3.83812	3.40115	4.5488	4.49957	4.60033	3.84852	3.56276	3.96699	4.21257	4.7317	4.181	4.39638	NA	#N/A	22.6741	14.564	0.108652	Y	NA	3181	syntenic	AT2G35330		31.0298	NA	PF13920	SSF57850	IPR013083.Znf_RING/FYVE/PHD	NA	NA	NA	NA	NA	3181	0.00522031	25.3331	12.666	0.0963951	Y	Y
TraesCS7B02G195000	6.90195	6.68505	8.35404	10.4003	10.9886	11.0284	9.37841	8.03445	7.89277	7.40636	9.63464	9.76103	9.52429	8.27155	7.40282	8.09547	9.29023	9.70073	black	W8	25.3078	19.5471	0.136838	Y	Y	3182	syntenic	NA	NA	NA	NA	NA	NA	NA	NA	NA	NA	NA	NA	3182	9.20323e-07	27.5695	17.3724	0.181599	Y	Y
TraesCS7A02G228700	8.66579	7.47417	8.45205	10.2916	10.4382	10.8389	9.3513	8.48175	8.35204	7.68913	9.7267	9.29918	9.60413	8.41039	8.02526	8.17533	9.4309	9.9624	blue	W7	23.7071	21.3047	0.102694	Y	Y	3182	syntenic	NA	NA	NA	NA	NA	NA	NA	NA	NA	NA	NA	NA	3182	2.58275e-05	26.9578	17.691	0.130351	Y	Y
TraesCS7D02G229800	8.36016	7.95775	10.0924	11.8298	12.3505	12.3335	10.4437	9.2846	9.37068	9.30035	10.6899	10.3565	10.0809	9.47563	8.80609	9.27483	10.7399	11.2778	blue	W7	25.4518	18.8654	0.0923431	Y	Y	3182	syntenic	NA	NA	NA	NA	NA	NA	NA	NA	NA	NA	NA	NA	3182	3.01898e-05	27.3198	16.5224	0.144865	Y	Y
TraesCS4D02G085200	0.729651	0.448618	0.179491	0.471429	0.283693	0.545833	0.478189	0.136116	0.0955027	0.0753353	0.508735	0.310737	0.559491	0.181358	0.059262	0.144173	0.651363	0.483189	NA	#N/A	NA	NA	NA	NA	NA	3195	syntenic	AT5G49800		57.8512	NA	PF01852	SSF55961	IPR002913.START_lipid-bd_dom;IPR023393.START-like_dom_sf	NA	NA	NA	NA	NA	3195	0.00109563	23.0941	21.6515	0.221328	Y	Y
TraesCS4A02G228100	0.975722	0.402925	0.399099	0.472827	0.511755	0.60795	0.610102	0.231431	0.177257	0.063364	0.674777	0.453503	0.693563	0.327912	0.075986	0.355847	1.12672	0.725896	NA	#N/A	NA	NA	NA	NA	NA	3195	syntenic	AT5G49800		57.8512	NA	PF01852	SSF55961	IPR002913.START_lipid-bd_dom;IPR023393.START-like_dom_sf	NA	NA	NA	NA	NA	3195	0.00307247	22.8383	22.3104	0.271208	Y	Y
TraesCS4B02G088100	1.58937	0.694338	0.454903	1.02345	0.86718	1.09297	0.747424	0.275733	0.170502	0.0815443	1.11319	0.539974	0.934759	0.264671	0.132153	0.285905	1.22949	0.910675	NA	#N/A	NA	NA	NA	NA	NA	3195	syntenic	AT5G49800		57.8512	NA	PF01852	SSF55961	IPR002913.START_lipid-bd_dom;IPR023393.START-like_dom_sf	NA	NA	NA	NA	NA	3195	0.0107486	23.2679	21.1988	0.423133	Y	NA
TraesCS3A02G231400	0.505255	0.39916	0.727466	1.21673	1.69379	2.18449	1.44579	1.2879	1.16252	1.01423	1.88724	3.02398	2.31149	1.29052	1.37643	1.20727	1.32791	2.31223	blue	W7	27.5862	17.5341	0.442025	Y	Y	3212	syntenic	AT3G18580		51.1521	NA	PF00436	SSF50249	IPR000424.Primosome_PriB/ssb;IPR011344.ssDNA-bd;IPR012340.NA-bd_OB-fold	NA	NA	NA	NA	NA	3212	8.32193e-06	27.3861	17.9304	0.479562	Y	Y
TraesCS3B02G260600	0.0610743	0.199755	0.235283	0.472478	0.681054	0.875925	0.561558	0.617176	0.493647	0.235553	0.81008	1.09324	1.11298	0.627116	0.529266	0.406891	0.509051	0.750101	brown	W9	27.6499	18.877	0.325578	Y	Y	3212	syntenic	AT3G18580		50.2304	NA	PF00436	SSF50249	IPR000424.Primosome_PriB/ssb;IPR011344.ssDNA-bd;IPR012340.NA-bd_OB-fold	NA	NA	NA	NA	NA	3212	8.42635e-05	28.0248	18.3617	0.319698	Y	Y
TraesCS3D02G222000	0.272263	0.312196	0.542994	0.949285	1.54627	1.23264	0.728537	1.11472	0.681713	0.627499	1.24525	1.30887	1.21161	0.809691	0.989795	0.644316	0.868659	1.37335	NA	#N/A	NA	NA	NA	NA	NA	3212	syntenic	AT3G18580		52.0737	NA	PF00436	SSF50249	IPR000424.Primosome_PriB/ssb;IPR011344.ssDNA-bd;IPR012340.NA-bd_OB-fold	NA	NA	NA	NA	NA	3212	0.000510796	28.3043	17.0747	0.388132	Y	Y
TraesCS4B02G152300	7.09135	6.4305	7.67653	9.59314	6.89816	6.74081	5.83326	6.29858	7.13754	7.34079	8.20597	8.2583	6.99194	6.02038	6.38183	7.47189	8.59558	7.73679	green	W5	28.513	11.7483	0.136438	Y	Y	3244	non-syntenic	AT1G11240		41	NA	PF09805	NA	IPR019186.Nucleolar_protein_12	NA	NA	NA	NA	NA	3244	1.13184e-05	27.7662	12.0877	0.147796	Y	Y
TraesCS6D02G171900	5.03456	4.80744	5.64953	6.52666	6.44802	7.10504	6.87188	6.37127	6.01135	5.88648	7.99285	10.1853	8.4112	6.70585	5.69329	6.07358	6.60133	8.94019	blue	W7	27.1823	17.7891	0.254316	Y	Y	3244	non-syntenic	AT1G11240		40.5	NA	PF09805	NA	IPR019186.Nucleolar_protein_12	NA	NA	NA	NA	NA	3244	7.70146e-05	27.1975	17.7819	0.206025	Y	Y
TraesCS6A02G182600	8.68479	5.94535	8.25957	9.50777	8.07267	9.08433	9.05827	9.06121	8.74299	8.80925	11.9942	14.8431	12.7049	8.64719	8.45432	7.54067	8.62817	10.5838	blue	W7	28.8084	15.9639	0.277262	Y	Y	3244	non-syntenic	AT1G11240		41	NA	PF09805	NA	IPR019186.Nucleolar_protein_12	NA	NA	NA	NA	NA	3244	0.0390865	27.443	17.5181	0.192559	Y	NA
TraesCS6A02G266800	25.7627	17.908	8.47258	6.56889	9.93089	11.2286	13.3458	14.4873	9.62783	7.64602	7.8871	9.1067	11.5535	13.5325	12.532	7.86602	8.10872	9.16846	magenta	W2	26.0391	0.41455	0.29549	Y	Y	3255	syntenic	NA	NA	NA	NA	PF01535;PF13041;PF14432;PF17177	NA	IPR002885.Pentatricopeptide_repeat;IPR011990.TPR-like_helical_dom_sf;IPR032867.DYW_dom;IPR033443.PPR_long	NA	NA	NA	NA	NA	3255	0.000163162	26.2757	25.1832	0.376313	Y	Y
TraesCS6D02G247900	40.811	26.8258	14.8946	15.3257	16.9972	18.1548	21.326	22.3835	15.8855	14.4338	15.0808	16.9343	19.8571	19.0975	17.9417	12.9432	16.1431	18.6913	brown	W9	23.4371	2.501	0.200003	Y	Y	3255	syntenic	NA	NA	NA	NA	PF01535;PF13041;PF14432;PF17177	NA	IPR002885.Pentatricopeptide_repeat;IPR011990.TPR-like_helical_dom_sf;IPR032867.DYW_dom;IPR033443.PPR_long	NA	NA	NA	NA	NA	3255	0.00129233	24.7325	0.257453	0.276893	Y	Y
TraesCS6B02G294200	33.3451	14.615	5.31697	3.9746	7.12519	9.1463	11.8401	10.1281	6.03349	4.57213	4.24957	5.37267	7.87813	8.9873	8.71678	5.61904	5.25392	6.25968	magenta	W2	29.219	25.4257	0.358729	Y	Y	3255	syntenic	NA	NA	NA	NA	PF01535;PF13041;PF14432	NA	IPR002885.Pentatricopeptide_repeat;IPR011990.TPR-like_helical_dom_sf;IPR032867.DYW_dom	NA	NA	NA	NA	NA	3255	0.00284674	26.2757	24.9565	0.552921	Y	Y
TraesCS2A02G582300	20.9926	27.3939	72.2044	84.7564	49.8991	26.8282	15.1226	12.6417	41.9394	53.2343	56.1714	31.7621	19.4353	15.6667	22.9327	43.8664	51.4622	45.3193	green	W5	26.7708	11.4664	0.629886	Y	Y	3262	syntenic	NA	NA	NA	NA	PF03479	SSF117856	IPR005175.PPC_dom;IPR017956.AT_hook_DNA-bd_motif;IPR039605.AHL	NA	NA	NA	NA	NA	3262	1.26404e-08	27.076	12.1364	0.671452	Y	Y
TraesCS2B02G604700	14.2878	15.4923	78.4932	76.8861	37.6054	17.0363	8.57102	7.19768	35.669	51.2756	49.1897	24.83	12.7924	9.1193	14.0836	36.634	43.4668	32.0905	green	W5	29.1445	9.81716	0.685777	Y	Y	3262	syntenic	NA	NA	NA	NA	PF03479	SSF117856	IPR005175.PPC_dom;IPR017956.AT_hook_DNA-bd_motif;IPR039605.AHL	NA	NA	NA	NA	NA	3262	1.92751e-06	26.7861	12.1887	0.855674	Y	Y
TraesCS2D02G597900	39.9714	19.728	60.4956	78.2133	47.453	25.9697	14.8635	10.1961	33.7957	43.8755	54.3141	32.3262	18.9832	12.9027	18.1921	38.1811	49.9923	43.2241	green	W5	26.5649	12.8197	0.628361	Y	Y	3262	syntenic	NA	NA	NA	NA	PF03479	SSF117856	IPR005175.PPC_dom;IPR039605.AHL	NA	NA	NA	NA	NA	3262	2.96791e-06	27.0832	12.3082	0.623332	Y	Y
TraesCS4B02G223600	30.7864	24.2785	27.5886	36.9999	46.6289	32.6112	20.4775	19.5042	25.5135	27.9694	39.1291	36.8096	27.1556	21.4864	22.4087	28.8326	33.6189	40.3055	green	W5	28.691	12.7507	0.286675	Y	Y	3276	syntenic	AT2G21180		43.5115	NA	NA	NA	NA	NA	NA	NA	NA	NA	3276	4.05265e-07	26.4973	14.8135	0.307198	Y	Y
TraesCS4D02G223900	32.5937	27.2789	22.9581	34.5924	44.4384	34.3813	26.2062	28.1202	26.5506	28.0187	33.2299	37.3764	33.4849	27.5629	26.7763	31.9355	32.4545	42.5269	NA	#N/A	25.9053	17.8606	0.156914	Y	NA	3276	syntenic	AT2G21180		45.0382	NA	NA	NA	NA	NA	NA	NA	NA	NA	3276	7.73693e-05	25.1639	18.677	0.19605	Y	Y
TraesCS4A02G080400	28.7704	25.7444	22.6649	35.2237	43.6982	30.5657	22.5407	22.1108	21.2007	23.1204	32.487	30.9927	22.0617	20.5587	19.5976	25.3621	28.4359	35.8914	green	W5	25.6952	16.6097	0.23879	Y	Y	3276	syntenic	AT2G21180		44.2748	NA	NA	NA	NA	NA	NA	NA	NA	NA	3276	8.15985e-05	26.4973	14.7713	0.264329	Y	Y
TraesCS4D02G322900	0.539684	0.654245	1.13209	1.15333	1.54649	1.64243	1.49854	1.4919	1.38515	1.04428	1.44631	1.52631	1.5326	1.44278	1.3594	1.06225	1.25901	1.79288	brown	W9	23.361	0.924088	0.166785	Y	Y	3281	syntenic	AT2G17580		31.3078	NA	PF01743;PF12627	SSF81301;SSF81891	IPR002646.PolA_pol_head_dom;IPR032828.PolyA_RNA-bd;IPR043519.NT_sf	NA	NA	NA	NA	NA	3281	0.00979075	27.5722	20.8444	0.181145	Y	Y
TraesCS5A02G498200	0.311664	0.470345	0.713144	0.825812	1.0627	1.24055	1.13139	1.06966	0.963513	0.706895	1.01685	1.58588	1.10485	1.12291	0.882008	0.836797	1.03352	1.24079	brown	W9	24.0699	22.7567	0.226008	Y	Y	3281	syntenic	AT2G17580		31.572	NA	PF01743;PF12627	SSF81301;SSF81891	IPR002646.PolA_pol_head_dom;IPR032828.PolyA_RNA-bd;IPR043519.NT_sf	NA	NA	NA	NA	NA	3281	0.0122496	27.9713	18.4447	0.273095	Y	NA
TraesCS4B02G326000	0.347649	0.427967	0.758513	0.908889	1.06419	1.09638	0.978385	0.961831	1.01105	0.827215	0.857375	1.20781	0.986987	1.04444	0.837918	0.687686	0.996058	1.2925	NA	#N/A	NA	NA	NA	NA	NA	3281	syntenic	AT2G17580		31.4399	NA	PF01743;PF12627	SSF81301;SSF81891	IPR002646.PolA_pol_head_dom;IPR032828.PolyA_RNA-bd;IPR043519.NT_sf	NA	NA	NA	NA	NA	3281	0.0421705	28.2592	19.1663	0.18302	Y	NA
TraesCS4A02G052400	3.93958	3.83203	2.4115	3.23398	6.41408	7.91477	5.83043	4.88796	2.709	2.69411	4.76276	7.79077	7.48463	4.15937	3.28947	2.49943	2.79872	5.22462	brown	W9	26.9425	19.606	0.516089	Y	Y	3284	syntenic	AT2G03350		62.0112	NA	PF04398	SSF141562	IPR007493.DUF538;IPR036758.At5g01610-like	NA	NA	NA	NA	NA	3284	2.52464e-09	27.0165	19.2491	0.513652	Y	Y
TraesCS4B02G251900	8.41998	5.87599	3.1344	4.42349	8.92128	9.85139	9.36109	8.84489	4.80082	4.51236	6.27194	11.7343	11.9351	7.46555	6.58589	3.92114	3.82769	7.58115	brown	W9	27.2443	20.942	0.465432	Y	Y	3284	syntenic	AT2G03350		62.0112	NA	PF04398	SSF141562	IPR007493.DUF538;IPR036758.At5g01610-like	NA	NA	NA	NA	NA	3284	5.47123e-09	26.9	20.556	0.477873	Y	Y
TraesCS4D02G251700	4.13455	5.90015	3.22512	4.92309	9.10606	9.46065	8.70664	6.57178	3.11368	3.18043	6.59346	9.0649	9.34431	4.69074	4.25573	2.74669	3.59159	5.81568	brown	W9	26.7388	19.6742	0.522745	Y	Y	3284	syntenic	AT2G03350		62.0112	NA	PF04398	SSF141562	IPR007493.DUF538;IPR036758.At5g01610-like	NA	NA	NA	NA	NA	3284	1.79992e-07	27.381	20.3493	0.487048	Y	Y
TraesCS5A02G384000	2.16394	1.07554	1.31341	1.80678	2.1582	3.21604	2.57666	0.586119	0.49454	0.223332	2.0777	1.29404	1.93413	0.92667	0.207867	1.33079	1.87707	1.41991	NA	#N/A	NA	NA	NA	NA	NA	3309	syntenic	NA	NA	NA	NA	PF02458	NA	IPR003480.Transferase;IPR023213.CAT-like_dom_sf	NA	NA	NA	NA	NA	3309	0.00476989	23.8705	19.1746	0.598772	Y	Y
TraesCS5D02G393400	1.41384	0.663521	0.844686	1.2789	1.28386	1.68126	1.7456	0.585527	0.431195	0.418562	1.3345	1.1059	1.17684	0.585128	0.464629	1.0161	1.27412	1.15532	NA	#N/A	20.2496	3.53808	0.50592	Y	NA	3309	syntenic	NA	NA	NA	NA	PF02458	NA	IPR003480.Transferase;IPR023213.CAT-like_dom_sf	NA	NA	NA	NA	NA	3309	0.00481131	24.0151	19.0919	0.469417	Y	Y
TraesCS5B02G388800	1.65112	1.17016	1.18526	1.69734	2.10825	2.30224	2.24919	1.01305	0.659667	0.65938	1.82742	1.32089	1.64533	1.00161	0.736108	1.82801	1.81013	1.61802	NA	#N/A	20.2101	3.43304	0.464056	Y	NA	3309	syntenic	NA	NA	NA	NA	PF02458	NA	IPR003480.Transferase;IPR023213.CAT-like_dom_sf	NA	NA	NA	NA	NA	3309	0.0166342	23.4931	18.6878	0.386358	Y	NA
TraesCS3D02G403100	15.2014	18.5848	21.379	16.6146	14.1526	9.74627	8.43394	9.64562	15.1	15.85	13.3002	8.0819	7.29293	10.2206	12.2437	14.8066	13.1407	11.6924	turquoise	W4	28.4286	7.16027	0.306208	Y	Y	3336	syntenic	AT1G21450	SCL1	47.7234	GRAS	PF03514	NA	IPR005202.TF_GRAS	NA	NA	NA	NA	NA	3336	7.51375e-06	27.3198	7.01798	0.343398	Y	Y
TraesCS3B02G441600	13.9096	14.8302	15.9771	13.4883	11.8045	9.49781	8.38055	8.83966	12.8557	12.2318	10.9691	7.39852	7.27619	9.17777	10.2348	11.6696	11.0633	10.914	turquoise	W4	28.6451	6.2269	0.234192	Y	Y	3336	syntenic	AT1G21450	SCL1	47.8921	GRAS	PF03514	NA	IPR005202.TF_GRAS	NA	NA	NA	NA	NA	3336	0.000197861	27.8254	5.33173	0.21804	Y	Y
TraesCS3A02G408000	13.1382	13.8363	15.1962	12.5586	10.4642	8.0927	7.45977	7.52798	11.6869	11.4417	9.90057	6.96667	6.12242	8.408	9.17853	11.1424	9.79954	9.00518	turquoise	W4	27.9485	6.50572	0.265974	Y	Y	3336	syntenic	AT1G21450	SCL1	47.5548	GRAS	PF03514	NA	IPR005202.TF_GRAS	NA	NA	NA	NA	NA	3336	0.000233011	27.1412	7.07761	0.27134	Y	Y
TraesCS4D02G081600	111.96	95.622	98.787	141.075	153.478	148.449	116.076	95.79	91.2556	96.0232	127.834	140.462	117.863	97.8136	91.9635	99.8467	111.141	125.401	blue	W7	25.5279	18.7064	0.196422	Y	Y	3350	syntenic	AT1G15980	PNSB1	56.833	NA	NA	SSF53756	NA	NA	NA	NA	NA	NA	3350	8.23703e-08	26.9578	17.6474	0.227346	Y	Y
TraesCS4B02G083600	155.909	127.135	136.374	190.381	191.335	178.429	149.166	119.192	121.804	124.843	169.113	178.981	153.277	123.507	118.267	127.905	153.862	159.97	blue	W7	27.1936	16.7126	0.194076	Y	Y	3350	syntenic	AT1G15980	PNSB1	57.0499	NA	NA	SSF53756	NA	NA	NA	NA	NA	NA	3350	3.13466e-07	26.8998	16.8583	0.208841	Y	Y
TraesCS4A02G232300	133.398	130.857	128.823	175.087	182.754	171.465	135.747	106.078	109.38	106.012	158.588	159.679	143.733	111.148	102.727	120.751	155.023	168.476	black	W8	25.1236	19.3588	0.225138	Y	Y	3350	syntenic	AT1G15980	PNSB1	55.9653	NA	NA	SSF53756	NA	NA	NA	NA	NA	NA	3350	1.97281e-06	26.5542	17.1256	0.233203	Y	Y
TraesCS2B02G077200	4.55744	7.07426	2.45165	3.99717	4.72161	6.58877	8.71189	8.6955	6.21704	4.34634	5.83245	8.936	10.175	8.5134	5.97666	5.02811	4.89603	7.49812	brown	W9	27.1252	21.7228	0.335539	Y	Y	3354	syntenic	AT5G42150		59.6825	NA	PF13417	SSF47616;SSF52833	IPR002109.Glutaredoxin;IPR004045.Glutathione_S-Trfase_N;IPR011767.GLR_AS;IPR034334.PGES2;IPR034335.PGES2_C;IPR036249.Thioredoxin-like_sf;IPR036282.Glutathione-S-Trfase_C_sf;IPR040079.Glutathione_S-Trfase	NA	NA	NA	NA	NA	3354	0.000598343	24.8887	23.2175	0.356496	Y	Y
TraesCS2A02G065000	3.64986	5.43705	2.19088	3.52085	3.9285	6.22295	7.92019	8.02247	5.98062	4.23771	5.48311	7.70374	9.16511	8.59473	6.77665	5.12563	5.43931	7.0933	brown	W9	27.263	22.0669	0.294513	Y	Y	3354	syntenic	AT5G42150		59.6825	NA	PF00043;PF13417	SSF47616;SSF52833	IPR002109.Glutaredoxin;IPR004045.Glutathione_S-Trfase_N;IPR004046.GST_C;IPR010987.Glutathione-S-Trfase_C-like;IPR011767.GLR_AS;IPR034334.PGES2;IPR034335.PGES2_C;IPR036249.Thioredoxin-like_sf;IPR036282.Glutathione-S-Trfase_C_sf	NA	NA	NA	NA	NA	3354	0.00110731	26.7303	23.0755	0.326158	Y	Y
TraesCS2D02G063100	3.18459	6.53438	2.42542	4.22201	4.90187	6.3738	8.66926	7.98106	6.39284	4.34933	5.94495	8.65597	9.39978	8.09199	6.41408	4.60907	5.14487	7.091	brown	W9	26.1504	22.6054	0.314532	Y	Y	3354	syntenic	AT5G42150		59.6825	NA	PF13417	SSF47616;SSF52833	IPR002109.Glutaredoxin;IPR004045.Glutathione_S-Trfase_N;IPR011767.GLR_AS;IPR034334.PGES2;IPR034335.PGES2_C;IPR036249.Thioredoxin-like_sf;IPR036282.Glutathione-S-Trfase_C_sf	NA	NA	NA	NA	NA	3354	0.0107655	26.5673	21.4267	0.298432	Y	NA
TraesCS1D02G090200	2.69379	3.58439	6.52341	7.5501	5.34112	3.50544	2.73971	2.78535	5.21913	5.61184	5.71271	3.69755	3.35693	3.49347	4.32917	6.27487	6.99077	6.19068	turquoise	W4	27.501	9.54216	0.340635	Y	Y	3355	syntenic	AT4G13030		28.2158	NA	PF01926	SSF52540	IPR006073.GTP_binding_domain;IPR027417.P-loop_NTPase	NA	NA	NA	NA	NA	3355	5.81413e-08	26.7237	12.3301	0.387135	Y	Y
TraesCS1B02G107800	2.47432	2.02031	6.17336	9.28642	5.80972	3.64459	2.3104	1.97258	5.23219	6.37689	7.52045	4.27484	3.55622	3.04977	3.98678	7.01644	8.15778	6.86726	green	W5	25.4055	13.6114	0.482636	Y	Y	3355	syntenic	AT4G13030		27.5934	NA	NA	SSF52540	IPR027417.P-loop_NTPase	NA	NA	NA	NA	NA	3355	3.4728e-07	26.33	13.0568	0.538516	Y	Y
TraesCS1A02G088900	3.93326	5.5678	12.7327	14.0473	8.30757	5.57777	4.04953	4.38232	10.0813	11.1139	9.69019	5.86627	5.12404	6.39031	7.55516	11.6978	12.5753	10.0329	turquoise	W4	26.5649	9.63687	0.440146	Y	Y	3355	syntenic	AT4G13030		27.3859	NA	PF01926	SSF52540	IPR006073.GTP_binding_domain;IPR027417.P-loop_NTPase	NA	NA	NA	NA	NA	3355	1.35939e-06	26.3851	11.6974	0.488819	Y	Y
TraesCS1D02G178400	0.845188	0.580127	0.709952	0.76957	1.16448	1.1897	0.7384	0.59177	0.651541	0.631796	0.731531	0.933786	0.796457	0.716998	0.509848	0.668533	0.912696	1.01094	blue	W7	23.3253	22.0524	0.154732	Y	Y	3356	syntenic	AT3G60740	TFCD	59.5694	NA	PF12612	SSF48371	IPR011989.ARM-like;IPR016024.ARM-type_fold;IPR022577.Tubulin_specific_chaperoneD_C;IPR033162.TBCD;IPR021133.HEAT_type_2	NA	NA	NA	NA	NA	3356	3.54469e-05	26.3918	17.6584	0.224779	Y	Y
TraesCS1B02G200300	0.453414	0.370318	0.447372	0.566788	0.772615	0.799339	0.520574	0.319508	0.52201	0.343097	0.564338	0.541007	0.539475	0.548981	0.424762	0.540795	0.791656	0.835261	NA	#N/A	NA	NA	NA	NA	NA	3356	syntenic	AT3G60740	TFCD	59.4896	NA	PF12612	SSF48371	IPR011989.ARM-like;IPR016024.ARM-type_fold;IPR021133.HEAT_type_2;IPR022577.Tubulin_specific_chaperoneD_C;IPR033162.TBCD	NA	NA	NA	NA	NA	3356	0.010666	26.4498	16.8134	0.146306	Y	NA
TraesCS1A02G180200	0.7272	0.789008	0.679274	0.818112	1.36336	1.36568	0.955372	0.739756	0.722542	0.575044	0.89573	0.789954	0.829503	0.897634	0.77275	0.861738	1.03106	1.15559	NA	#N/A	NA	NA	NA	NA	NA	3356	syntenic	AT3G60740	TFCD	59.5694	NA	PF12612	SSF48371	IPR011989.ARM-like;IPR016024.ARM-type_fold;IPR021133.HEAT_type_2;IPR022577.Tubulin_specific_chaperoneD_C	NA	NA	NA	NA	NA	3356	0.0361922	24.9448	19.1067	0.202991	Y	NA
TraesCS5D02G206400	22.1015	17.1909	17.4084	21.8161	21.3731	20.9435	20.4377	21.0664	19.127	21.0188	25.6627	27.253	26.3338	18.6961	18.7078	22.3716	23.4499	26.4901	blue	W7	28.513	15.6667	0.159115	Y	Y	3368	syntenic	NA	NA	NA	NA	NA	NA	NA	NA	NA	NA	NA	NA	3368	0.00198978	24.4126	19.3703	0.137234	Y	Y
TraesCS5A02G200700	20.9892	17.1887	17.2798	22.0195	20.1782	21.9367	21.9759	21.0259	20.3043	21.7643	27.9152	29.9384	27.9151	18.9392	19.7218	22.6082	24.5851	27.5551	blue	W7	26.8018	17.3844	0.192847	Y	Y	3368	syntenic	NA	NA	NA	NA	NA	NA	IPR034573.SDH7	NA	NA	NA	NA	NA	3368	0.00857352	24.4677	19.308	0.149688	Y	Y
TraesCS5B02G199300	21.1635	17.2335	17.4356	21.2502	19.6884	22.8451	21.0932	19.5145	21.4732	23.1236	23.6825	24.8373	23.3659	21.0235	19.9623	22.8893	22.7232	25.2106	green	W5	28.4142	13.7075	0.0943291	Y	Y	3368	syntenic	NA	NA	NA	NA	NA	NA	IPR034573.SDH7	NA	NA	NA	NA	NA	3368	0.0394015	24.1156	18.7593	0.0840765	Y	NA
TraesCS7A02G371700	12.3925	12.3423	10.6774	16.2018	19.7585	19.0267	16.7569	13.6158	10.5464	10.625	15.3629	16.4359	17.4301	12.9123	10.3691	10.347	13.9358	18.8061	blue	W7	24.2678	21.1307	0.288913	Y	Y	3373	syntenic	NA	NA	NA	NA	PF02517	NA	IPR003675.CPBP	NA	NA	NA	NA	NA	3373	1.60287e-07	27.0165	18.2444	0.287739	Y	Y
TraesCS7D02G351200	7.62035	16.4815	15.0839	19.9816	22.7181	22.7329	20.16	16.7888	12.0991	11.2366	18.6216	20.2144	22.0145	14.4694	12.1259	11.2024	14.4225	18.9603	brown	W9	26.1504	20.1004	0.317099	Y	Y	3373	syntenic	NA	NA	NA	NA	PF02517	NA	IPR003675.CPBP	NA	NA	NA	NA	NA	3373	2.69387e-05	28.2243	18.0871	0.304365	Y	Y
TraesCS7B02G255900	3.47521	11.076	8.03925	11.1461	16.4305	15.8965	12.9803	11.0853	7.42375	7.09937	12.1712	14.0824	13.8658	10.0294	8.03713	7.34351	8.36366	12.9035	brown	W9	26.1504	20.1122	0.342455	Y	Y	3373	syntenic	NA	NA	NA	NA	PF02517	NA	IPR003675.CPBP	NA	NA	NA	NA	NA	3373	3.86589e-05	28.2243	17.8209	0.360618	Y	Y
TraesCS6A02G318700	17.6519	17.9474	3.67982	7.63576	14.5326	17.3849	19.5751	17.0089	8.23983	5.86681	11.57	21.8069	23.7999	12.757	10.3336	5.32848	6.63585	14.7129	brown	W9	26.7984	20.6805	0.585128	Y	Y	3374	syntenic	NA	NA	NA	NA	NA	NA	IPR038920.BTB/POZ_dom_prot	NA	NA	NA	NA	NA	3374	4.84992e-07	25.9541	22.93	0.545379	Y	Y
TraesCS6B02G348900	23.5991	19.5282	7.20869	14.0841	20.3277	20.0594	20.938	17.5529	10.0817	9.58227	19.3141	29.1915	28.0196	13.5701	11.8197	8.85934	10.1731	20.4905	brown	W9	26.9425	19.2416	0.535602	Y	Y	3374	syntenic	NA	NA	NA	NA	NA	NA	IPR038920.BTB/POZ_dom_prot	NA	NA	NA	NA	NA	3374	9.79153e-06	24.834	21.3244	0.470386	Y	Y
TraesCS6D02G297900	18.4692	20.6736	5.98407	8.78365	15.6067	15.7081	16.8171	13.6351	7.42093	5.90744	10.6705	16.8092	17.6349	10.1907	7.90768	5.58408	5.79573	10.8675	brown	W9	26.7388	21.1215	0.491949	Y	Y	3374	syntenic	NA	NA	NA	NA	NA	NA	NA	NA	NA	NA	NA	NA	3374	3.2891e-05	24.3615	23.6663	0.444538	Y	Y
TraesCS7A02G341000	197.404	129.997	163.264	219.125	201.934	245.219	232.696	207.398	168.447	171.462	232.544	267.951	274.52	195.154	178.592	190.548	194.232	199.872	brown	W9	28.1221	18.0393	0.207874	Y	Y	3384	syntenic	NA	NA	NA	NA	NA	SSF57938	IPR036410.HSP_DnaJ_Cys-rich_dom_sf	NA	NA	NA	NA	NA	3384	5.65872e-06	27.5695	18.8072	0.206458	Y	Y
TraesCS7D02G338600	175.228	117.658	169.441	255.24	245.066	264.531	232.066	202.107	178.212	194.321	245.609	265.596	236.351	199.53	192.555	189.125	188.11	206.658	brown	W9	28.3491	16.6956	0.163645	Y	Y	3384	syntenic	NA	NA	NA	NA	NA	SSF57938	IPR036410.HSP_DnaJ_Cys-rich_dom_sf	NA	NA	NA	NA	NA	3384	1.55929e-05	28.1569	17.0701	0.216477	Y	Y
TraesCS7B02G242200	180.028	123.636	171.023	207.169	179.926	221.47	204.458	187.162	166.476	174.843	229.114	253.762	245.557	177.445	168.418	188.088	189.982	175.486	brown	W9	30.2776	15.7838	0.169061	Y	Y	3384	syntenic	NA	NA	NA	NA	NA	SSF57938	IPR036410.HSP_DnaJ_Cys-rich_dom_sf	NA	NA	NA	NA	NA	3384	0.00518849	27.5695	17.7538	0.161326	Y	Y
TraesCS4A02G055000	3.5467	2.30959	2.30605	2.85284	3.53655	4.35992	4.09374	2.84399	2.45846	1.94162	3.68635	3.59609	4.54428	2.60922	2.17889	3.40504	4.27682	4.49918	black	W8	22.6194	22.55	0.316305	Y	Y	3386	syntenic	AT5G61240		69.0266	NA	PF08263;PF12799;PF13855	SSF52058	IPR001611.Leu-rich_rpt;IPR003591.Leu-rich_rpt_typical-subtyp;IPR013210.LRR_N_plant-typ;IPR025875.Leu-rich_rpt_4;IPR032675.LRR_dom_sf	NA	NA	NA	NA	NA	3386	5.33931e-06	24.0128	21.7314	0.286555	Y	Y
TraesCS4D02G249800	2.58852	2.04847	1.87797	2.72282	3.01986	3.82669	3.20398	2.51882	1.87214	1.72613	2.95075	2.92128	3.52805	2.32165	1.92088	2.71758	3.29493	3.38245	black	W8	22.6194	0.00257496	0.27297	Y	Y	3386	syntenic	AT5G61240		69.0266	NA	PF00560;PF08263;PF13855	SSF52058	IPR001611.Leu-rich_rpt;IPR003591.Leu-rich_rpt_typical-subtyp;IPR013210.LRR_N_plant-typ;IPR032675.LRR_dom_sf	NA	NA	NA	NA	NA	3386	1.92489e-05	24.3615	20.3788	0.27197	Y	Y
TraesCS4B02G249600	2.53386	1.68242	1.76843	2.05443	2.56342	3.39904	2.70257	1.80261	1.77355	1.45541	2.61703	2.61055	3.25521	2.08249	1.90646	2.49432	2.96295	3.04356	NA	#N/A	NA	NA	NA	NA	NA	3386	syntenic	AT5G61240		69.3215	NA	PF08263;PF12799;PF13855	SSF52058	IPR001611.Leu-rich_rpt;IPR003591.Leu-rich_rpt_typical-subtyp;IPR013210.LRR_N_plant-typ;IPR025875.Leu-rich_rpt_4;IPR032675.LRR_dom_sf	NA	NA	NA	NA	NA	3386	2.38249e-05	24.1106	20.6452	0.27548	Y	Y
TraesCS6D02G198700	11.9391	7.83991	13.954	14.0285	11.8053	8.85899	6.36191	6.86243	9.80814	11.6983	12.4215	9.75482	7.943	7.23766	7.94975	10.3676	12.4769	11.7614	green	W5	28.7755	9.83917	0.276758	Y	Y	3392	syntenic	AT2G22570	NIC1	57.7869	NA	PF00857	SSF52499	IPR000868.Isochorismatase-like;IPR036380.Isochorismatase-like_sf	NA	NA	NA	NA	NA	3392	2.32654e-05	27.6342	11.7996	0.275522	Y	Y
TraesCS6A02G216800	20.6707	12.763	17.5346	21.24	19.8435	16.0176	12.4698	11.9623	13.8546	15.6909	20.3889	18.1325	15.269	12.0949	13.0437	15.0002	18.7687	20.742	green	W5	28.691	12.6284	0.229983	Y	Y	3392	syntenic	AT2G22570	NIC1	58.1967	NA	PF00857	SSF52499	IPR000868.Isochorismatase-like;IPR036380.Isochorismatase-like_sf	NA	NA	NA	NA	NA	3392	0.000148951	26.9578	14.0343	0.215526	Y	Y
TraesCS6B02G246000	30.1135	16.497	21.54	24.8421	25.2389	17.2465	12.5204	11.2427	14.202	16.4478	21.581	19.2771	16.0404	11.8422	13.1818	16.3917	20.2313	24.5754	green	W5	29.0372	12.6155	0.264325	Y	Y	3392	syntenic	AT2G22570	NIC1	58.1967	NA	PF00857	SSF52499	IPR000868.Isochorismatase-like;IPR036380.Isochorismatase-like_sf	NA	NA	NA	NA	NA	3392	0.0483989	27.7957	13.627	0.225172	Y	NA
TraesCS3D02G212900	182.256	146.961	103.367	205.712	218.07	234.466	209.573	180.675	133.302	140.786	242.672	316.235	262.874	181.878	153.079	128.168	183.816	216.405	brown	W9	27.2443	17.9152	0.379166	Y	Y	3396	syntenic	AT1G74730		57.5758	NA	PF06549	NA	IPR009500.DUF1118	NA	NA	NA	NA	NA	3396	4.79693e-07	26.7817	19.0738	0.342627	Y	Y
TraesCS3A02G210000	112.643	115.047	72.2246	117.425	124.077	142.713	144.407	137.187	100.693	98.2996	141.593	190.155	173.291	134.976	115.604	92.8001	112.619	135.179	brown	W9	27.1823	19.4452	0.292888	Y	Y	3396	syntenic	AT1G74730		58.0808	NA	PF06549	NA	IPR009500.DUF1118	NA	NA	NA	NA	NA	3396	7.10781e-06	26.8404	19.6236	0.258233	Y	Y
TraesCS3B02G240500	128.55	160.728	103.211	152.406	173.532	225.448	212.149	210.936	138.088	132.43	180.213	262.99	259.662	206.244	181.145	137.598	183.978	213.052	brown	W9	26.1075	22.0029	0.28487	Y	Y	3396	syntenic	AT1G74730		58.0808	NA	PF06549	NA	IPR009500.DUF1118	NA	NA	NA	NA	NA	3396	3.94835e-05	27.0165	20.552	0.276969	Y	Y
TraesCS1A02G035000	0.707943	0.937822	1.52918	2.001	3.51672	3.07193	2.69347	1.94802	2.2006	1.99091	2.74729	3.89244	3.30725	2.31485	2.27655	1.98626	2.18789	3.91776	blue	W7	26.8845	18.4329	0.327792	Y	Y	3400	syntenic	AT4G30840	NUP43	49.3075	NA	NA	SSF50978	IPR015943.WD40/YVTN_repeat-like_dom_sf;IPR036322.WD40_repeat_dom_sf	NA	NA	NA	NA	NA	3400	9.07363e-06	27.6997	17.5387	0.393152	Y	Y
TraesCS1B02G051100	1.24141	0.896501	1.24163	1.8879	1.80698	1.86837	1.16267	1.24429	1.51321	1.55184	1.95604	1.89273	1.57957	1.1872	1.2927	1.31516	1.43581	1.67217	blue	W7	31.7069	9.5405	0.22194	Y	Y	3400	syntenic	AT4G30840	NUP43	48.7535	NA	NA	SSF50978	IPR015943.WD40/YVTN_repeat-like_dom_sf;IPR036322.WD40_repeat_dom_sf	NA	NA	NA	NA	NA	3400	8.31694e-05	27.076	15.1973	0.238169	Y	Y
TraesCS1D02G036300	1.05899	0.847818	0.910355	1.28302	1.66956	1.63565	1.39658	1.42329	1.45029	1.17572	1.69816	1.89725	1.78604	1.51882	1.37606	1.43909	1.17809	1.88844	NA	#N/A	NA	NA	NA	NA	NA	3400	syntenic	AT4G30840	NUP43	49.0305	NA	NA	SSF50978	IPR015943.WD40/YVTN_repeat-like_dom_sf;IPR036322.WD40_repeat_dom_sf	NA	NA	NA	NA	NA	3400	0.00317702	27.8336	17.7671	0.21017	Y	Y
TraesCS3A02G375100	50.4388	53.9192	42.2283	70.9886	96.0195	125.29	102.503	83.7387	44.9837	44.7875	80.8879	116.176	112.932	72.093	61.5712	44.1237	57.2837	85.8063	brown	W9	26.6221	20.0784	0.443593	Y	Y	3405	syntenic	AT2G36145		48.3871	NA	NA	NA	NA	NA	NA	NA	NA	NA	3405	6.50526e-09	27.443	20.4889	0.441504	Y	Y
TraesCS3B02G407300	66.4838	82.6024	54.9798	86.6887	126.798	151.558	126.422	99.5523	64.8196	61.5398	100.159	127.655	125.733	100.417	86.4328	63.3797	85.87	123.383	brown	W9	25.9372	21.372	0.345117	Y	Y	3405	syntenic	AT2G36145		46.7742	NA	NA	NA	NA	NA	NA	NA	NA	NA	3405	2.76028e-08	27.076	20.5915	0.359164	Y	Y
TraesCS3D02G367600	36.2518	48.3546	35.7332	45.1231	63.9737	88.266	90.291	72.5397	38.5794	37.0662	52.2572	78.8063	85.3176	64.5095	55.9219	36.6258	37.7363	56.8558	brown	W9	27.652	21.4863	0.390529	Y	Y	3405	syntenic	AT2G36145		47.3118	NA	NA	NA	NA	NA	NA	NA	NA	NA	3405	2.57614e-07	27.697	22.0387	0.390114	Y	Y
TraesCS3A02G148700	264.078	570.581	975.784	1034.4	577.167	357.541	230.934	258.901	616.048	660.595	759.761	502.264	329.408	366.116	416.643	715.723	911.221	635.193	green	W5	26.8587	10.9631	0.469844	Y	Y	3419	syntenic	NA	NA	NA	NA	NA	NA	IPR040294.Nodulin-rel_1	NA	NA	NA	NA	NA	3419	2.80478e-08	27.1364	11.2751	0.559926	Y	Y
TraesCS3D02G156500	218.154	704.056	1212.74	1334.41	733.927	474.923	300.713	408.715	882.475	919.26	938.339	580.913	428.595	492.299	555.749	961.579	1163.43	814.214	green	W5	26.0508	11.2592	0.483198	Y	Y	3419	syntenic	NA	NA	NA	NA	NA	NA	IPR040294.Nodulin-rel_1	NA	NA	NA	NA	NA	3419	3.41304e-08	26.7817	11.3755	0.564158	Y	Y
TraesCS3B02G175900	29.4215	252.116	584.46	733.686	282.478	174.878	90.8635	147.424	418.648	497.382	477.018	262.437	181.568	191.638	259.012	474.815	586.582	355.194	green	W5	25.6494	11.8612	0.631235	Y	Y	3419	syntenic	NA	NA	NA	NA	NA	NA	IPR040294.Nodulin-rel_1	NA	NA	NA	NA	NA	3419	4.82255e-08	26.7817	11.4014	0.731026	Y	Y
TraesCS2A02G246000	3.07257	2.10814	2.2468	3.82937	4.41395	3.74157	2.89429	2.82224	3.13415	2.90788	4.13523	4.59816	4.13736	3.28818	3.27768	3.20086	3.90246	4.45855	blue	W7	27.5862	16.4871	0.198002	Y	Y	3425	non-syntenic	AT1G24310	NUP54	57.0292	NA	PF13874	NA	IPR024864.Nup54/Nup57/Nup44;IPR025712.Nup54_alpha-helical_dom	NA	NA	NA	NA	NA	3425	2.15792e-06	27.1463	17.0688	0.229388	Y	Y
TraesCS2B02G252900	1.34608	1.82989	2.42411	3.4087	3.44696	2.65914	1.94869	2.08714	2.76244	2.60422	3.39716	3.49246	2.88208	2.24824	2.59168	2.81627	3.4629	3.80659	green	W5	28.526	13.1795	0.200554	Y	Y	3425	non-syntenic	AT1G24310	NUP54	56.7639	NA	PF13874	NA	IPR025712.Nup54_alpha-helical_dom	NA	NA	NA	NA	NA	3425	2.96642e-06	27.3861	13.9662	0.265238	Y	Y
TraesCS2D02G245100	1.59371	2.00583	1.99474	3.01087	3.09366	2.91044	2.41092	2.57668	3.00981	2.74166	3.25575	3.59278	3.24324	2.82703	2.75823	2.67263	3.40386	3.95112	NA	#N/A	28.3395	13.4794	0.145448	Y	NA	3425	non-syntenic	AT1G24310	NUP54	57.0292	NA	PF13874	NA	IPR024864.Nup54/Nup57/Nup44;IPR025712.Nup54_alpha-helical_dom	NA	NA	NA	NA	NA	3425	0.000483167	27.3861	15.6725	0.171431	Y	Y
TraesCS4A02G286700	80.5286	54.8018	46.4674	66.9382	79.6149	97.1347	79.0648	67.8704	51.9735	53.6112	66.8853	89.2284	84.0843	60.059	61.0466	49.7172	60.8715	70.7357	brown	W9	26.5084	19.8875	0.245456	Y	Y	3430	syntenic	AT1G32550	FdC1	55.6701	NA	PF00111	SSF54292	IPR001041.2Fe-2S_ferredoxin-type;IPR010241.Fd_pln;IPR012675.Beta-grasp_dom_sf;IPR036010.2Fe-2S_ferredoxin-like_sf	NA	NA	NA	NA	NA	3430	4.84423e-08	26.6665	20.9989	0.266581	Y	Y
TraesCS4D02G025700	111.343	75.0949	58.1342	74.4578	85.8592	106.022	88.8721	77.6888	60.1669	61.2515	72.1163	94.0898	92.9734	71.9989	71.6035	63.8046	70.5461	79.283	brown	W9	27.4408	20.0143	0.194628	Y	Y	3430	syntenic	AT1G32550	FdC1	55.6701	NA	PF00111	SSF54292	IPR001041.2Fe-2S_ferredoxin-type;IPR010241.Fd_pln;IPR012675.Beta-grasp_dom_sf;IPR036010.2Fe-2S_ferredoxin-like_sf	NA	NA	NA	NA	NA	3430	2.81106e-06	25.9541	22.203	0.221552	Y	Y
TraesCS4B02G028100	70.9093	52.7309	47.7421	61.128	61.838	58.7079	54.0167	55.6546	48.1594	54.5286	63.8978	72.1499	62.253	50.844	49.1824	43.294	49.0063	52.1284	brown	W9	30.5539	14.1446	0.17733	Y	Y	3430	syntenic	AT1G32550	FdC1	55.6701	NA	PF00111	SSF54292	IPR001041.2Fe-2S_ferredoxin-type;IPR010241.Fd_pln;IPR012675.Beta-grasp_dom_sf;IPR036010.2Fe-2S_ferredoxin-like_sf	NA	NA	NA	NA	NA	3430	0.0330819	26.8523	18.848	0.133467	Y	NA
TraesCS5D02G206600	6.89177	9.36208	8.19897	8.45231	12.3622	15.0969	11.6007	9.55579	7.85848	6.90818	9.81912	9.98331	11.075	9.08877	8.57286	7.88564	8.04693	10.1171	brown	W9	24.6038	22.5802	0.189371	Y	Y	3432	syntenic	AT1G59990	RH22	51.6351	NA	PF00270;PF00271	SSF52540	IPR001650.Helicase_C;IPR011545.DEAD/DEAH_box_helicase_dom;IPR014001.Helicase_ATP-bd;IPR014014.RNA_helicase_DEAD_Q_motif;IPR027417.P-loop_NTPase	NA	NA	NA	NA	NA	3432	0.00164124	28.3043	19.8188	0.228274	Y	Y
TraesCS5A02G200900	9.07417	11.6817	11.7931	11.2538	15.8797	18.9367	16.2375	14.6976	11.7871	10.7854	12.5071	13.0886	14.7404	13.5473	14.4011	10.924	11.2375	13.1579	brown	W9	26.4527	22.614	0.151943	Y	Y	3432	syntenic	AT1G59990	RH22	52.1515	NA	PF00270;PF00271	SSF52540	IPR001650.Helicase_C;IPR011545.DEAD/DEAH_box_helicase_dom;IPR014001.Helicase_ATP-bd;IPR014014.RNA_helicase_DEAD_Q_motif;IPR027417.P-loop_NTPase	NA	NA	NA	NA	NA	3432	0.0025774	29.877	21.5886	0.180541	Y	Y
TraesCS5B02G199500	5.85556	7.99067	7.01911	7.43268	10.983	12.2419	11.1555	9.50396	8.04593	6.92784	9.05074	8.95138	8.90364	9.3728	8.86984	7.42532	7.69217	9.74376	NA	#N/A	24.1146	23.8623	0.14114	Y	NA	3432	syntenic	AT1G59990	RH22	52.3236	NA	PF00270;PF00271	SSF52540	IPR001650.Helicase_C;IPR011545.DEAD/DEAH_box_helicase_dom;IPR014001.Helicase_ATP-bd;IPR014014.RNA_helicase_DEAD_Q_motif;IPR027417.P-loop_NTPase	NA	NA	NA	NA	NA	3432	0.0100975	27.8966	21.6009	0.172317	Y	NA
TraesCS5B02G174900	0.188738	0.216059	0.232408	0.327825	0.35017	0.234027	0.179732	0.125909	0.275483	0.26153	0.341967	0.278532	0.220206	0.22727	0.291183	0.343113	0.304425	0.420627	NA	#N/A	NA	NA	NA	NA	NA	3434	syntenic	AT3G10630		55.4415	NA	PF00534	SSF53756	IPR001296.Glyco_trans_1	NA	NA	NA	NA	NA	3434	0.00023777	25.2212	15.5403	0.0651406	Y	Y
TraesCS5A02G177600	0.298949	0.311864	0.483203	0.605396	0.562244	0.39745	0.39588	0.328257	0.467218	0.508108	0.551884	0.355107	0.403511	0.411655	0.414911	0.541511	0.465797	0.603436	NA	#N/A	NA	NA	NA	NA	NA	3434	syntenic	AT3G10630		55.4415	NA	PF00534	SSF53756	IPR001296.Glyco_trans_1	NA	NA	NA	NA	NA	3434	0.000843713	24.8887	13.8446	0.102586	Y	Y
TraesCS5D02G181900	0.288504	0.211434	0.370136	0.325747	0.398416	0.327039	0.238108	0.218536	0.266597	0.266872	0.320151	0.291127	0.205667	0.218798	0.275132	0.327638	0.378179	0.412393	NA	#N/A	27.6233	18.3172	0.012967	Y	NA	3434	syntenic	AT3G10630		55.8522	NA	PF00534	SSF53756	IPR001296.Glyco_trans_1	NA	NA	NA	NA	NA	3434	0.00157409	24.9424	14.3814	0.0694579	Y	Y
TraesCS1A02G346600	46.0632	67.0092	52.6468	77.4224	84.3825	80.3461	69.2588	72.8156	56.272	54.7585	73.4833	74.8491	73.1918	64.8371	59.8891	51.5303	65.2659	77.4857	brown	W9	25.7039	20.0351	0.160312	Y	Y	3447	syntenic	NA	NA	NA	NA	NA	NA	IPR037736.PSA3	NA	NA	NA	NA	NA	3447	0.000692612	28.1625	17.5854	0.177875	Y	Y
TraesCS1B02G360500	39.3157	56.9585	47.1733	71.4088	70.0492	69.6801	63.514	68.8134	55.7043	54.3376	71.4435	81.8777	74.1661	60.5676	57.6762	48.2972	60.8839	71.0995	brown	W9	26.7708	18.4514	0.186237	Y	Y	3447	syntenic	NA	NA	NA	NA	NA	NA	IPR037736.PSA3	NA	NA	NA	NA	NA	3447	0.00106326	28.2243	16.8286	0.186919	Y	Y
TraesCS1D02G349400	46.7005	67.3748	53.058	77.1461	77.5761	76.4353	69.9192	73.0382	62.4532	58.3559	76.5453	78.7239	76.9159	67.6383	62.979	57.2657	72.7453	86.3762	blue	W7	25.6012	19.9716	0.147673	Y	Y	3447	syntenic	NA	NA	NA	NA	NA	NA	IPR037736.PSA3	NA	NA	NA	NA	NA	3447	0.00290281	27.6997	17.2227	0.14785	Y	Y
TraesCS5D02G553600	1.86505	2.62924	2.27807	3.32085	4.68634	4.69998	4.08314	3.96207	2.95393	2.70352	4.54612	5.36435	4.81529	3.71264	3.16171	2.27989	3.30138	5.24952	blue	W7	26.3433	19.0419	0.33487	Y	Y	3451	syntenic	AT3G46210	RRP46	62.3431	NA	PF01138	SSF54211;SSF55666	IPR001247.ExoRNase_PH_dom1;IPR020568.Ribosomal_S5_D2-typ_fold;IPR027408.PNPase/RNase_PH_dom_sf;IPR036345.ExoRNase_PH_dom2_sf	NA	NA	NA	NA	NA	3451	2.62041e-06	27.381	17.8211	0.337789	Y	Y
TraesCS5B02G555900	0.834981	1.76231	1.82304	2.45032	3.48539	3.9415	3.47286	3.49828	2.5898	2.41286	3.15505	4.41797	4.92406	3.65598	2.64452	1.69351	2.39738	3.86961	brown	W9	28.2879	19.1897	0.352531	Y	Y	3451	syntenic	AT3G46210	RRP46	61.0879	NA	PF01138	SSF54211;SSF55666	IPR001247.ExoRNase_PH_dom1;IPR020568.Ribosomal_S5_D2-typ_fold;IPR027408.PNPase/RNase_PH_dom_sf;IPR036345.ExoRNase_PH_dom2_sf	NA	NA	NA	NA	NA	3451	1.58584e-05	27.8254	18.5379	0.38531	Y	Y
TraesCS4A02G322500	2.38855	3.32437	4.20431	5.69207	6.60728	6.77454	6.10809	6.52136	5.07944	5.04146	6.13132	8.76534	7.50794	6.37779	6.06832	4.2113	5.42852	7.99156	brown	W9	26.9425	20.1022	0.243681	Y	Y	3451	syntenic	AT3G46210	RRP46	60.251	NA	PF01138	SSF54211;SSF55666	IPR001247.ExoRNase_PH_dom1;IPR020568.Ribosomal_S5_D2-typ_fold;IPR027408.PNPase/RNase_PH_dom_sf;IPR036345.ExoRNase_PH_dom2_sf	NA	NA	NA	NA	NA	3451	0.000165072	28.0932	18.0854	0.274159	Y	Y
TraesCS6A02G219200	60.2303	60.7705	51.697	72.1924	80.2918	80.9549	72.6176	71.8708	52.3177	53.2856	72.1222	78.8383	74.2737	60.0113	59.8331	52.242	51.7511	60.5962	brown	W9	27.1823	18.9112	0.17825	Y	Y	3454	syntenic	NA	NA	NA	NA	PF06485	NA	IPR009472.Tab2-like	NA	NA	NA	NA	NA	3454	5.2734e-06	28.1569	19.3601	0.190929	Y	Y
TraesCS6B02G248700	62.1783	63.2409	58.6786	72.4618	84.7343	88.2586	82.2548	79.4117	58.0033	60.4415	71.823	77.5106	78.202	67.2067	67.547	58.9399	54.4454	68.2578	NA	#N/A	NA	NA	NA	NA	NA	3454	syntenic	NA	NA	NA	NA	PF06485	NA	IPR009472.Tab2-like	NA	NA	NA	NA	NA	3454	1.71849e-05	28.3621	20.2657	0.170441	Y	Y
TraesCS6D02G202300	65.7133	67.9282	57.7205	71.4339	79.0367	79.9728	74.6923	72.4964	58.5852	57.6183	69.3729	74.9076	74.122	66.1094	67.124	58.6758	57.5148	67.386	brown	W9	26.6057	21.0691	0.123797	Y	Y	3454	syntenic	NA	NA	NA	NA	PF06485	NA	IPR009472.Tab2-like	NA	NA	NA	NA	NA	3454	2.53149e-05	29.2243	19.4277	0.123141	Y	Y
TraesCS7A02G265900	2.14665	1.8381	3.21713	4.08724	3.40377	4.62706	3.85927	2.52308	2.82721	2.73636	4.46299	4.85863	4.72701	3.00036	2.29211	3.23837	3.83099	5.30625	blue	W7	25.6366	18.8691	0.34992	Y	Y	3458	syntenic	AT5G10460		63.7255	NA	PF13242;PF13344	SSF56784	IPR006356.HAD-SF_hydro_IIA_hyp3;IPR006357.HAD-SF_hydro_IIA;IPR023214.HAD_sf;IPR036412.HAD-like_sf	NA	NA	NA	NA	NA	3458	3.96859e-06	27.1364	17.5329	0.321213	Y	Y
TraesCS7B02G166500	4.10291	2.6681	4.22105	5.12882	4.60961	5.06372	4.33962	3.52648	4.25792	3.78298	5.76537	5.61109	5.65845	5.0987	3.7079	5.15681	6.12461	6.69708	NA	#N/A	25.9372	18.0343	0.191925	Y	NA	3458	syntenic	AT5G10460		63.3987	NA	PF13242;PF13344	SSF56784	IPR006356.HAD-SF_hydro_IIA_hyp3;IPR006357.HAD-SF_hydro_IIA;IPR023214.HAD_sf;IPR036412.HAD-like_sf	NA	NA	NA	NA	NA	3458	0.00369576	26.5545	17.529	0.184958	Y	Y
TraesCS7D02G268800	3.77211	2.88126	4.73817	7.40897	6.05623	6.32378	5.65611	4.33236	5.51017	4.62953	6.65304	5.87075	7.44576	5.72365	5.01513	6.6476	8.37659	8.18683	NA	#N/A	NA	NA	NA	NA	NA	3458	syntenic	AT5G10460		63.0719	NA	PF13242;PF13344	SSF56784	IPR006356.HAD-SF_hydro_IIA_hyp3;IPR006357.HAD-SF_hydro_IIA;IPR023214.HAD_sf;IPR036412.HAD-like_sf	NA	NA	NA	NA	NA	3458	0.0220672	26.7308	15.7082	0.198428	Y	NA
TraesCS5D02G151800	1.55982	0.786626	1.32002	1.81472	1.93701	1.69564	1.74542	1.76574	1.48619	1.4921	1.85009	2.67423	2.52508	1.76996	1.49231	1.59397	2.18746	2.7957	blue	W7	26.1439	20.4474	0.259121	Y	Y	3459	syntenic	AT1G26750		50.2564	NA	NA	NA	NA	NA	NA	NA	NA	NA	3459	0.000118015	26.3912	18.7744	0.25717	Y	Y
TraesCS5A02G140700	2.55025	1.99713	2.63908	3.08726	2.83397	3.05176	2.81876	2.68614	2.8182	2.36446	3.65279	4.37156	4.01609	3.30612	2.53611	3.02988	4.2511	5.02122	blue	W7	23.254	22.0077	0.240343	Y	Y	3459	syntenic	AT1G26750		50.2564	NA	NA	NA	NA	NA	NA	NA	NA	NA	3459	0.00740855	26.33	17.9939	0.201223	Y	Y
TraesCS5B02G139000	2.85372	1.82447	2.27779	3.19411	2.92211	2.94318	2.55933	2.31017	2.91629	2.56502	3.63775	4.20574	3.88473	2.88088	2.96069	2.73072	3.95079	4.90112	NA	#N/A	NA	NA	NA	NA	NA	3459	syntenic	AT1G26750		49.7436	NA	NA	NA	NA	NA	NA	NA	NA	NA	3459	0.0125704	25.1639	18.9029	0.207496	Y	NA
TraesCS7A02G309800	2.90826	2.85045	4.26674	4.05017	4.3288	3.66333	2.88044	3.2448	3.13112	3.58321	3.87217	3.64555	3.09754	3.11082	2.84788	3.12094	3.50924	3.63777	green	W5	31.3425	8.4638	0.122987	Y	Y	3464	syntenic	AT3G15080		50.1818	NA	PF00929	SSF53098	IPR012337.RNaseH-like_sf;IPR013520.Exonuclease_RNaseT/DNA_pol3;IPR034920.Rex4;IPR036397.RNaseH_sf;IPR037431.REX4_DEDDh_dom	NA	NA	NA	NA	NA	3464	0.000120148	27.8337	13.0734	0.163178	Y	Y
TraesCS7B02G209800	1.44884	2.64742	2.35728	2.26753	2.69746	2.52603	1.73699	1.82482	2.3071	2.13966	2.40935	2.46564	1.9418	1.75197	2.02299	1.96097	2.39778	2.75483	green	W5	30.0213	9.68745	0.160018	Y	Y	3464	syntenic	AT3G15080		50.1818	NA	PF00929	SSF53098	IPR012337.RNaseH-like_sf;IPR013520.Exonuclease_RNaseT/DNA_pol3;IPR034920.Rex4;IPR036397.RNaseH_sf;IPR037431.REX4_DEDDh_dom	NA	NA	NA	NA	NA	3464	0.000761004	28.2927	12.4877	0.167716	Y	Y
TraesCS7D02G306500	1.41292	2.98506	2.89948	3.11324	2.94439	2.88229	2.07104	2.35133	2.6784	2.61053	2.68433	3.08066	2.54508	2.7303	2.45302	2.35083	2.97699	3.0127	NA	#N/A	NA	NA	NA	NA	NA	3464	syntenic	AT3G15080		50.1818	NA	PF00929	SSF53098	IPR012337.RNaseH-like_sf;IPR013520.Exonuclease_RNaseT/DNA_pol3;IPR034920.Rex4;IPR036397.RNaseH_sf;IPR037431.REX4_DEDDh_dom	NA	NA	NA	NA	NA	3464	0.00835756	29.0087	13.6722	0.147513	Y	Y
TraesCS7D02G161000	180.104	190.865	171.878	214.465	241.283	258.341	248.325	243.178	201.826	202.784	219.246	257.98	254.572	225.405	227.579	196.575	197.124	230.816	brown	W9	26.9199	20.7433	0.12332	Y	Y	3475	syntenic	AT4G16410		35.6757	NA	PF00578;PF05421	SSF52833	IPR000866.AhpC/TSA;IPR008470.Uncharacterised_Ycf33;IPR036249.Thioredoxin-like_sf	NA	NA	NA	NA	NA	3475	5.36484e-06	28.0904	21.1224	0.137586	Y	Y
TraesCS7A02G160300	92.3942	88.9585	70.8825	101.301	118.504	143.051	137.474	126.55	115.082	104.331	114.808	134.377	138.654	131.203	121.437	105.492	115.819	122.938	brown	W9	26.4527	22.2958	0.127293	Y	Y	3475	syntenic	AT4G16410		35.1351	NA	PF00578;PF05421	SSF52833	IPR000866.AhpC/TSA;IPR008470.Uncharacterised_Ycf33;IPR036249.Thioredoxin-like_sf	NA	NA	NA	NA	NA	3475	2.09421e-05	27.697	22.404	0.16611	Y	Y
TraesCS7B02G065200	178.925	176.153	163.872	229.543	243.384	282.942	273.089	281.97	210.785	214.11	262.48	337.966	329.242	249.658	236.009	208.7	211.753	240.125	brown	W9	27.6499	19.0585	0.211282	Y	Y	3475	syntenic	AT4G16410		35.1351	NA	PF00578;PF05421	SSF52833	IPR000866.AhpC/TSA;IPR008470.Uncharacterised_Ycf33;IPR036249.Thioredoxin-like_sf	NA	NA	NA	NA	NA	3475	5.72255e-05	27.8254	18.7809	0.215803	Y	Y
TraesCS6A02G131700	1.73837	2.82454	3.06089	3.94845	4.67424	4.1804	2.87064	2.83258	3.41465	3.1462	4.80983	4.66521	4.00989	2.79774	2.64847	2.7175	3.68555	4.53494	blue	W7	28.0774	16.194	0.268018	Y	Y	3476	syntenic	AT1G71260	WHY2	47.479	Whirly	PF08536	SSF54447	IPR009044.ssDNA-bd_transcriptional_reg;IPR013742.Whirly	NA	NA	NA	NA	NA	3476	4.89974e-08	27.8909	15.171	0.303379	Y	Y
TraesCS6D02G121500	0.365404	0.452745	0.571917	0.780398	1.45849	1.34873	0.754136	0.467716	0.625833	0.629826	0.960229	1.29115	1.1557	0.520419	0.568164	0.606536	1.05514	1.45817	blue	W7	27.0447	17.4865	0.385658	Y	Y	3476	syntenic	AT1G71260	WHY2	47.479	Whirly	PF08536	SSF54447	IPR009044.ssDNA-bd_transcriptional_reg;IPR013742.Whirly	NA	NA	NA	NA	NA	3476	1.05206e-07	26.8404	17.1494	0.448581	Y	Y
TraesCS6B02G160100	1.31499	1.4985	2.02599	2.4108	3.00632	2.8135	2.36547	1.97187	2.31906	2.18421	3.05502	2.94457	3.13571	1.86662	1.97155	2.02732	2.43659	3.1709	blue	W7	27.0608	16.7647	0.24636	Y	Y	3476	syntenic	AT1G71260	WHY2	47.8992	Whirly	PF08536	SSF54447	IPR009044.ssDNA-bd_transcriptional_reg;IPR013742.Whirly	NA	NA	NA	NA	NA	3476	1.42993e-06	27.5058	16.2712	0.268271	Y	Y
TraesCS5D02G366400	27.0698	34.3999	10.6891	8.73505	13.7202	19.6017	28.2097	28.1233	17.4673	11.8524	10.3198	14.1396	25.6846	27.2348	22.9353	13.5103	11.9945	16.6642	magenta	W2	23.7628	3.65465	0.487783	Y	Y	3479	syntenic	AT5G20380	PHT4;5	57.645	NA	PF07690	SSF103473	IPR011701.MFS;IPR020846.MFS_dom;IPR036259.MFS_trans_sf	NA	NA	NA	NA	NA	3479	3.44468e-07	26.113	25.3763	0.492029	Y	Y
TraesCS5A02G357300	14.6374	19.6679	6.85989	5.87326	9.941	12.5208	17.8902	16.1515	10.6885	7.48703	6.62917	9.6399	15.0313	16.0683	13.9551	7.76255	7.29823	10.5545	magenta	W2	24.3032	2.77633	0.450513	Y	Y	3479	syntenic	AT5G20380	PHT4;5	56.942	NA	PF07690	SSF103473	IPR011701.MFS;IPR020846.MFS_dom;IPR036259.MFS_trans_sf	NA	NA	NA	NA	NA	3479	7.5349e-07	26.1673	25.1777	0.439274	Y	Y
TraesCS5B02G359800	12.1959	14.2365	5.10092	4.01938	5.77474	8.18023	11.5716	12.764	7.6018	5.99255	4.82026	6.52542	10.1942	11.2595	9.59523	5.95508	5.38736	6.8976	magenta	W2	24.401	2.81907	0.423611	Y	Y	3479	syntenic	AT5G20380	PHT4;5	57.645	NA	PF07690	SSF103473	IPR011701.MFS;IPR020846.MFS_dom;IPR036259.MFS_trans_sf	NA	NA	NA	NA	NA	3479	2.91248e-06	26.3346	25.547	0.449412	Y	Y
TraesCS7A02G384400	34.0971	25.5761	28.006	33.5462	34.6309	34.6755	30.7184	26.71	27.6136	26.6539	37.1676	35.6866	36.1437	30.0397	29.5187	34.4483	38.7386	39.5952	black	W8	23.6145	20.3225	0.135557	Y	Y	3480	syntenic	AT4G34700	CIB22	65.812	NA	PF05347	NA	IPR008011.Complex1_LYR;IPR033034.NDUFB9	NA	NA	NA	NA	NA	3480	7.96142e-05	24.0614	19.5556	0.140768	Y	Y
TraesCS7B02G287000	35.0618	25.2341	27.1827	33.2876	32.3548	34.7684	31.1486	29.0643	28.7858	26.7891	36.9804	34.8433	38.2144	30.6432	28.6335	33.9363	39.8054	39.3001	NA	#N/A	23.3512	21.4806	0.125676	Y	NA	3480	syntenic	AT4G34700	CIB22	65.812	NA	PF05347	NA	IPR008011.Complex1_LYR;IPR033034.NDUFB9	NA	NA	NA	NA	NA	3480	0.000891679	24.0128	19.8026	0.133871	Y	Y
TraesCS7D02G380800	44.4634	30.8209	33.7725	39.2499	39.6279	40.8789	36.4435	32.9169	36.1008	34.148	44.1795	42.2001	45.8535	36.9939	35.2786	41.5645	49.0679	48.7656	NA	#N/A	25.261	19.0461	0.117639	Y	NA	3480	syntenic	AT4G34700	CIB22	65.812	NA	PF05347	NA	IPR008011.Complex1_LYR;IPR033034.NDUFB9	NA	NA	NA	NA	NA	3480	0.00419153	23.6885	19.9238	0.129135	Y	Y
TraesCS3B02G362600	39.1332	49.6703	46.7504	67.402	70.456	63.5787	54.3229	50.776	49.0885	55.8413	68.9568	79.3503	64.6898	53.0584	48.5139	42.4617	45.3189	52.3108	brown	W9	33.0228	11.201	0.23156	Y	Y	3495	syntenic	AT3G56650	PPD6	62.5954	NA	PF01789	SSF55724	IPR002683.PsbP_C;IPR016123.Mog1/PsbP_a/b/a-sand	NA	NA	NA	NA	NA	3495	1.34492e-06	30.3359	14.639	0.23847	Y	Y
TraesCS3D02G326100	68.2374	71.7304	71.1889	93.6465	96.6519	92.5529	76.9983	71.2097	66.5766	76.7874	93.2931	106.807	85.5004	72.1613	70.9666	61.3931	63.5597	70.758	brown	W9	31.6894	13.63	0.203646	Y	Y	3495	syntenic	AT3G56650	PPD6	62.2137	NA	PF01789	SSF55724	IPR002683.PsbP_C;IPR016123.Mog1/PsbP_a/b/a-sand	NA	NA	NA	NA	NA	3495	2.72589e-06	30.5639	15.0678	0.195987	Y	Y
TraesCS3A02G332500	71.5945	59.4846	61.0199	80.0942	74.4911	61.8155	54.9237	47.0681	49.4762	58.9914	70.6515	75.5766	60.7725	51.8533	49.2589	50.3897	54.3184	52.1237	blue	W7	30.5467	12.7858	0.191921	Y	Y	3495	syntenic	AT3G56650	PPD6	61.0687	NA	PF01789	SSF55724	IPR002683.PsbP_C;IPR016123.Mog1/PsbP_a/b/a-sand	NA	NA	NA	NA	NA	3495	0.000419041	31.5401	12.1959	0.162346	Y	Y
TraesCS4B02G015800	24.7039	23.4856	30.766	39.9941	43.4986	42.7909	34.7933	31.3283	26.1751	30.1	46.1625	49.7109	43.3	29.6142	29.2726	32.8725	30.1648	36.577	brown	W9	27.23	16.6258	0.258622	Y	Y	3499	syntenic	AT4G14890	FdC2	50.6493	NA	PF00111	SSF54292	IPR001041.2Fe-2S_ferredoxin-type;IPR012675.Beta-grasp_dom_sf;IPR036010.2Fe-2S_ferredoxin-like_sf	NA	NA	NA	NA	NA	3499	3.43839e-07	28.2243	16.7891	0.272333	Y	Y
TraesCS4D02G014200	28.1469	21.9962	35.4317	43.1543	41.737	48.1289	43.2149	38.3829	32.9448	36.3957	51.7476	62.2837	52.6124	35.6891	37.1615	41.7784	34.8083	37.2017	brown	W9	31.6043	14.1872	0.227958	Y	Y	3499	syntenic	AT4G14890	FdC2	50.6493	NA	PF00111	SSF54292	IPR001041.2Fe-2S_ferredoxin-type;IPR010241.Fd_pln;IPR012675.Beta-grasp_dom_sf;IPR036010.2Fe-2S_ferredoxin-like_sf	NA	NA	NA	NA	NA	3499	0.00127119	28.7246	16.7804	0.237025	Y	Y
TraesCS4A02G297900	26.9029	20.4759	33.678	32.9859	34.5502	41.9219	41.1062	36.0919	29.3303	33.7082	40.9768	46.6738	43.4448	34.6156	34.3586	37.128	30.8573	33.2052	brown	W9	30.3624	16.2433	0.156812	Y	Y	3499	syntenic	AT4G14890	FdC2	49.3507	NA	PF00111	SSF54292	IPR001041.2Fe-2S_ferredoxin-type;IPR010241.Fd_pln;IPR012675.Beta-grasp_dom_sf;IPR036010.2Fe-2S_ferredoxin-like_sf	NA	NA	NA	NA	NA	3499	0.0106966	30.1916	17.271	0.165018	Y	NA
TraesCS3D02G362800	25.6439	26.7387	18.4322	12.108	12.6997	21.062	28.3069	31.4156	18.82	17.9473	10.7328	13.7428	23.8753	25.6907	21.3012	14.2677	13.5221	14.7738	magenta	W2	24.7091	2.49614	0.384459	Y	Y	3510	syntenic	AT5G01260		18.1818	NA	PF00686	SSF49452	IPR002044.CBM_fam20;IPR013783.Ig-like_fold;IPR013784.Carb-bd-like_fold	NA	NA	NA	NA	NA	3510	9.39319e-08	24.889	1.40653	0.40053	Y	Y
TraesCS3A02G369900	42.4417	44.9917	36.3483	25.1634	22.4983	32.8135	43.1225	54.1984	34.8402	35.7559	20.3584	27.6555	35.5191	38.9407	36.386	26.2911	25.57	23.2734	magenta	W2	28.5276	26.2029	0.244901	Y	Y	3510	syntenic	AT5G01260		18.7013	NA	PF00686	SSF49452	IPR002044.CBM_fam20;IPR013783.Ig-like_fold;IPR013784.Carb-bd-like_fold	NA	NA	NA	NA	NA	3510	3.17157e-06	24.834	2.70215	0.311338	Y	Y
TraesCS3B02G401800	41.0453	31.7373	25.3249	21.7476	22.6749	28.5947	34.3014	39.6675	31.1085	29.876	24.3316	28.2544	45.4203	33.9552	33.4018	25.0021	25.1268	24.3013	NA	#N/A	NA	NA	NA	NA	NA	3510	syntenic	AT5G01260		17.1429	NA	PF00686	SSF49452	IPR002044.CBM_fam20;IPR013783.Ig-like_fold;IPR013784.Carb-bd-like_fold	NA	NA	NA	NA	NA	3510	1.39996e-05	26.2221	0.370071	0.244044	Y	Y
TraesCS2D02G174800	11.9903	14.506	26.4775	14.7316	7.45305	5.45651	5.42042	6.88405	14.9855	16.8581	10.8902	6.20192	4.45069	7.27147	9.1676	14.4551	12.3779	8.53537	turquoise	W4	26.6221	8.89836	0.587504	Y	Y	3513	syntenic	NA	NA	NA	NA	PF13639	SSF57850	IPR001841.Znf_RING;IPR013083.Znf_RING/FYVE/PHD	NA	NA	NA	NA	NA	3513	3.89754e-07	27.2595	7.47611	0.644555	Y	Y
TraesCS2B02G193500	8.17703	9.50431	16.3613	7.90333	4.05585	2.74617	2.83789	2.74971	8.72407	9.80464	6.23028	3.0605	2.28378	3.94091	6.18265	9.2722	5.96127	4.22459	turquoise	W4	24.2678	11.4811	0.648413	Y	Y	3513	syntenic	NA	NA	NA	NA	PF13639	SSF57850	IPR001841.Znf_RING;IPR013083.Znf_RING/FYVE/PHD	NA	NA	NA	NA	NA	3513	4.14417e-06	27.1364	7.49385	0.711703	Y	Y
TraesCS2A02G167300	5.65115	8.80453	18.2587	8.21535	3.69666	2.42442	2.22115	3.2051	6.79289	8.4987	4.87409	2.70254	1.76901	2.84007	3.67643	5.9346	4.41536	2.75041	turquoise	W4	24.7627	10.8153	0.655776	Y	Y	3513	syntenic	NA	NA	NA	NA	PF13639	SSF57850	IPR001841.Znf_RING;IPR013083.Znf_RING/FYVE/PHD	NA	NA	NA	NA	NA	3513	0.000301652	27.3224	7.5924	0.795314	Y	Y
TraesCS5B02G400800	2.40605	3.82061	7.21067	4.65575	1.7363	1.13902	1.16194	1.88833	4.31091	5.73701	3.39629	1.93745	1.52447	1.80098	2.57627	4.33245	4.61312	2.66021	turquoise	W4	26.7388	9.09001	0.679483	Y	Y	3514	syntenic	NA	NA	NA	NA	PF13639	SSF57850	IPR001841.Znf_RING;IPR013083.Znf_RING/FYVE/PHD	NA	NA	NA	NA	NA	3514	1.12976e-09	27.443	8.18984	0.751864	Y	Y
TraesCS5D02G405300	8.00816	8.32388	16.9878	8.84262	3.43479	1.72158	1.73103	4.01059	10.2516	12.979	7.31285	3.26273	2.2969	3.87873	6.039	9.36724	9.56346	5.00389	turquoise	W4	26.5649	9.13748	0.805961	Y	Y	3514	syntenic	NA	NA	NA	NA	PF13639	SSF57850	IPR001841.Znf_RING;IPR013083.Znf_RING/FYVE/PHD	NA	NA	NA	NA	NA	3514	1.27419e-08	27.5695	7.436	0.838986	Y	Y
TraesCS5A02G396000	3.27446	3.0797	10.3421	5.0302	1.47591	0.852261	0.805	1.65787	5.39385	6.73435	3.48184	1.55264	1.39473	2.08994	2.99248	5.15703	5.6801	3.05072	turquoise	W4	26.6801	8.99058	0.810515	Y	Y	3514	syntenic	NA	NA	NA	NA	PF13639	SSF57850	IPR001841.Znf_RING;IPR013083.Znf_RING/FYVE/PHD	NA	NA	NA	NA	NA	3514	1.5616e-07	27.2595	8.00565	0.918382	Y	Y
TraesCS2B02G428100	17.1999	26.3662	17.5714	28.7576	36.0512	38.989	30.2939	28.0505	21.0709	17.9563	30.7923	33.9692	36.0081	24.3649	19.6688	20.5743	25.2664	34.1082	blue	W7	24.3705	21.1011	0.299153	Y	Y	3516	syntenic	AT4G11570	PYRP2	33.7802	NA	PF13419	SSF56784	IPR006439.HAD-SF_hydro_IA;IPR023198.PGP-like_dom2;IPR023214.HAD_sf;IPR036412.HAD-like_sf;IPR041492.HAD_2	NA	NA	NA	NA	NA	3516	2.48394e-05	27.076	19.2972	0.303231	Y	Y
TraesCS2A02G409700	12.2975	20.2746	14.7275	20.6145	29.1036	33.1544	26.1201	19.9637	14.5103	13.3201	22.714	24.9146	26.6327	19.4419	14.6893	15.8492	19.0895	23.9314	brown	W9	24.3705	22.0134	0.310439	Y	Y	3516	syntenic	AT4G11570	PYRP2	33.7802	NA	PF13419	SSF56784	IPR006439.HAD-SF_hydro_IA;IPR023198.PGP-like_dom2;IPR023214.HAD_sf;IPR036412.HAD-like_sf;IPR041492.HAD_2	NA	NA	NA	NA	NA	3516	2.77466e-05	27.5058	19.1793	0.330275	Y	Y
TraesCS2D02G407000	9.39139	15.5934	11.9624	16.4967	23.72	27.6238	19.5126	16.566	11.5916	11.3106	19.1815	22.3784	22.3079	15.8999	11.5286	12.3576	15.2404	19.0529	brown	W9	25.0995	20.403	0.331786	Y	Y	3516	syntenic	AT4G11570	PYRP2	33.5121	NA	PF13419	SSF56784	IPR006439.HAD-SF_hydro_IA;IPR023198.PGP-like_dom2;IPR023214.HAD_sf;IPR036412.HAD-like_sf;IPR041492.HAD_2	NA	NA	NA	NA	NA	3516	4.52394e-05	27.443	18.4697	0.362927	Y	Y
TraesCS6D02G250900	5.52552	3.92527	3.18769	3.92823	4.68622	5.9448	4.77065	3.60045	3.3028	3.23142	5.44354	5.44969	5.14054	3.86297	2.7929	4.07772	5.40863	5.03126	black	W8	23.4371	20.5651	0.281857	Y	Y	3542	syntenic	NA	NA	NA	NA	NA	NA	NA	NA	NA	NA	NA	NA	3542	1.00586e-08	23.5389	20.4455	0.28966	Y	Y
TraesCS6B02G291000	5.83654	4.42034	2.51604	4.27219	4.91551	6.77657	5.59826	4.39016	3.25929	2.581	5.78919	6.46909	6.68158	4.15173	3.58504	4.43237	6.58903	6.05579	black	W8	23.7956	20.804	0.337524	Y	Y	3542	syntenic	NA	NA	NA	NA	NA	NA	NA	NA	NA	NA	NA	NA	3542	7.40652e-08	23.499	20.7244	0.351455	Y	Y
TraesCS6A02G264000	3.27481	2.15319	1.32984	2.48729	3.01528	4.25682	3.2552	1.52621	1.10349	0.88824	2.91833	2.71419	3.30484	2.17145	1.21854	2.608	3.33867	2.45301	NA	#N/A	NA	NA	NA	NA	NA	3542	syntenic	NA	NA	NA	NA	NA	NA	NA	NA	NA	NA	NA	NA	3542	0.00039967	23.4121	18.6144	0.414395	Y	Y
TraesCS6B02G373800	19.465	7.57763	2.92697	7.47252	12.1421	13.1093	10.1371	8.40379	4.2802	4.36384	10.0669	13.9617	11.1869	7.99428	6.20618	5.53608	8.42704	11.3469	brown	W9	24.9278	20.4551	0.457585	Y	Y	3545	syntenic	AT3G14200		44.7826	NA	PF00226	SSF46565	IPR001623.DnaJ_domain;IPR036869.J_dom_sf	NA	NA	NA	NA	NA	3545	6.12275e-07	24.0614	21.1685	0.525285	Y	Y
TraesCS6A02G341900	36.119	16.0469	6.42928	17.5818	32.4148	30.9586	23.4002	18.914	10.1163	9.88841	21.0317	26.2681	22.177	16.0387	13.9438	12.1962	15.5007	22.6656	brown	W9	24.6038	20.7769	0.399531	Y	Y	3545	syntenic	AT3G14200		44.7826	NA	PF00226	SSF46565	IPR001623.DnaJ_domain;IPR036869.J_dom_sf	NA	NA	NA	NA	NA	3545	1.59949e-05	24.4179	21.8021	0.461352	Y	Y
TraesCS6D02G322200	125.614	32.2194	13.4227	33.7687	71.6858	68.2918	57.4467	40.4196	22.3678	21.6421	47.678	60.7246	54.2762	39.8779	33.6581	24.6469	33.2521	50.4288	brown	W9	26.3976	19.9974	0.441932	Y	Y	3545	syntenic	AT3G14200		45.2174	NA	PF00226	SSF46565	IPR001623.DnaJ_domain;IPR036869.J_dom_sf	NA	NA	NA	NA	NA	3545	0.000221582	25.4969	21.8338	0.542448	Y	Y
TraesCS7D02G158300	4.09316	3.50432	6.51914	9.88919	8.98514	6.59743	4.38034	4.1346	6.34889	6.82552	7.12806	5.42755	4.1541	4.51389	4.63963	6.85898	7.03686	7.17911	green	W5	28.6469	16.6594	0.0662009	Y	Y	3546	non-syntenic	NA	NA	NA	NA	PF00010	SSF47459	IPR011598.bHLH_dom;IPR036638.HLH_DNA-bd_sf	NA	NA	NA	NA	NA	3546	1.26013e-06	24.7797	15.3649	0.351795	Y	Y
TraesCS7B02G062100	2.83104	3.95978	7.214	7.13233	8.1833	5.5705	4.50059	4.35539	7.03629	7.30977	6.4728	4.7137	4.56383	4.63596	5.18035	7.52849	7.23852	6.94127	turquoise	W4	28.4142	7.39527	0.273509	Y	Y	3546	non-syntenic	NA	NA	NA	NA	PF00010	SSF47459	IPR011598.bHLH_dom;IPR036638.HLH_DNA-bd_sf	NA	NA	NA	NA	NA	3546	2.16358e-06	24.726	13.2534	0.316802	Y	Y
TraesCS7A02G157700	3.64614	3.51041	6.51162	9.53993	10.6926	7.75888	5.5128	4.6035	5.93784	5.89451	7.68157	5.82745	5.46162	4.76947	4.55608	7.04727	7.66095	8.35097	NA	#N/A	28.6861	13.0283	0.161954	Y	NA	3546	non-syntenic	NA	NA	NA	NA	PF00010	SSF47459	IPR011598.bHLH_dom;IPR036638.HLH_DNA-bd_sf	NA	NA	NA	NA	NA	3546	4.88666e-05	26.4973	15.1413	0.341582	Y	Y
TraesCS2D02G279200	8.02639	5.33077	10.7937	9.63217	6.07274	4.00707	3.15824	3.24251	7.36142	8.45319	8.18955	5.25288	3.9069	5.05394	5.97496	9.33585	10.1698	7.72148	turquoise	W4	26.5084	10.7601	0.420707	Y	Y	3555	syntenic	NA	NA	NA	NA	PF05627	NA	IPR008700.TypeIII_avirulence_cleave;IPR040387.RIN4/NOI4	NA	NA	NA	NA	NA	3555	2.93439e-06	27.381	10.7002	0.398804	Y	Y
TraesCS2B02G297700	7.24397	6.75803	9.71185	8.90684	7.47548	6.436	5.18177	4.44407	8.86533	8.69159	7.6886	5.1886	4.72975	6.65596	8.18021	9.83711	9.5836	8.47391	turquoise	W4	26.7984	8.75044	0.297023	Y	Y	3555	syntenic	NA	NA	NA	NA	PF05627	NA	IPR008700.TypeIII_avirulence_cleave	NA	NA	NA	NA	NA	3555	1.83221e-05	26.61	11.0283	0.244946	Y	Y
TraesCS2A02G280400	2.46222	2.04073	3.69347	3.25087	2.95554	2.2636	1.58168	1.62953	3.21721	3.32272	3.22382	1.675	1.80657	2.54113	2.97717	4.14803	3.76106	3.34262	turquoise	W4	26.7984	9.52237	0.330751	Y	Y	3555	syntenic	NA	NA	NA	NA	PF05627	NA	IPR008700.TypeIII_avirulence_cleave;IPR040387.RIN4/NOI4	NA	NA	NA	NA	NA	3555	3.16208e-05	26.33	12.203	0.267265	Y	Y
TraesCS5B02G094300	62.2063	63.1501	69.9086	133.319	140.558	124.725	92.1719	74.4156	65.4927	76.8125	109.453	111.481	100.273	62.529	56.147	65.2781	82.0647	98.6935	blue	W7	27.8727	16.755	0.291328	Y	Y	3571	syntenic	NA	NA	NA	NA	PF00170	SSF57959	IPR004827.bZIP	NA	NA	NA	NA	NA	3571	8.46733e-08	27.5722	16.4873	0.373291	Y	Y
TraesCS5A02G088300	40.0699	48.4702	57.7481	107.708	106.398	95.8178	71.2419	59.5353	56.2152	63.5389	93.1862	91.6047	85.6631	50.5737	44.5031	60.4694	76.9072	84.211	blue	W7	28.2635	15.5385	0.288475	Y	Y	3571	syntenic	NA	NA	NA	NA	PF00170	SSF57959	IPR004827.bZIP	NA	NA	NA	NA	NA	3571	1.16573e-07	27.3198	16.1136	0.369759	Y	Y
TraesCS5D02G100700	72.3136	59.6121	62.9768	147.113	139.1	132.918	108.522	92.3621	60.8214	72.4133	117.722	140.574	134.956	67.9247	56.8908	69.7145	93.6672	107.237	blue	W7	28.0982	17.3829	0.365496	Y	Y	3571	syntenic	NA	NA	NA	NA	PF00170	SSF57959	IPR004827.bZIP	NA	NA	NA	NA	NA	3571	6.08008e-07	27.6342	17.2122	0.41016	Y	Y
TraesCS1B02G290000	18.7794	53.0202	272.873	82.0608	14.8056	10.3925	9.01554	12.5903	79.6272	85.0414	36.7261	12.1824	11.6458	19.6847	33.635	80.3914	75.4933	27.0778	turquoise	W4	26.9819	8.32554	1.06183	Y	Y	3576	syntenic	NA	NA	NA	NA	NA	NA	NA	NA	NA	NA	NA	NA	3576	2.84023e-05	26.8404	8.00206	1.35637	Y	Y
TraesCS1D02G280200	29.9735	134.037	413.155	163.821	20.292	7.47882	5.10161	18.8604	131.242	143.604	55.8551	12.8969	8.00406	26.2884	58.8986	116.256	100.481	35.5799	turquoise	W4	25.3467	9.99219	1.18523	Y	Y	3576	syntenic	NA	NA	NA	NA	NA	NA	NA	NA	NA	NA	NA	NA	3576	7.16029e-05	26.8404	7.92105	1.45796	Y	Y
TraesCS1A02G281000	10.977	49.5758	138.237	55.9867	12.6561	4.39598	2.4404	7.78672	39.135	40.5751	26.1625	8.38095	6.01194	13.5615	19.7829	37.7579	47.5621	21.9069	turquoise	W4	26.8845	8.83788	0.924686	Y	Y	3576	syntenic	NA	NA	NA	NA	NA	NA	NA	NA	NA	NA	NA	NA	3576	0.000225936	27.2595	8.56832	1.24754	Y	Y
TraesCS4B02G302500	13.2604	6.5334	2.73083	2.31175	5.57103	7.018	8.94401	7.32683	4.12673	2.9156	2.55746	2.79237	4.53783	7.1183	5.86643	3.96531	3.20933	4.12155	magenta	W2	28.6451	25.2319	0.469419	Y	Y	3586	syntenic	NA	NA	NA	NA	PF12371	NA	IPR022113.TMEM131-like_dom;IPR039877.TMEM131-like	NA	NA	NA	NA	NA	3586	2.0704e-05	27.4508	25.0043	0.529555	Y	Y
TraesCS4D02G301000	7.46269	4.80198	2.10235	1.81879	4.26836	4.91883	5.59329	4.51455	3.06761	2.40478	2.03469	2.20074	3.46208	4.4438	3.9386	3.27211	2.78317	3.03166	magenta	W2	31.1758	23.6732	0.359519	Y	Y	3586	syntenic	NA	NA	NA	NA	PF12371	NA	IPR022113.TMEM131-like_dom;IPR039877.TMEM131-like	NA	NA	NA	NA	NA	3586	0.000195249	27.6997	25.0238	0.399777	Y	Y
TraesCS4A02G002700	6.9512	5.65343	2.21945	2.71637	7.05431	7.00314	7.6851	5.98923	3.66622	2.56173	2.82697	3.04939	4.28649	5.71673	4.49039	3.42137	3.06903	4.18575	NA	#N/A	28.5989	25.7398	0.335905	Y	NA	3586	syntenic	NA	NA	NA	NA	PF12371	NA	IPR022113.TMEM131-like_dom;IPR039877.TMEM131-like	NA	NA	NA	NA	NA	3586	0.000539594	27.9019	23.5977	0.389171	Y	Y
TraesCS7D02G400700	8.09293	5.95361	4.14812	5.58312	7.86936	8.92891	8.60512	6.83968	5.12523	4.77198	6.02534	6.42579	7.18096	6.31907	5.06674	5.51117	5.45926	6.57191	brown	W9	24.925	22.6113	0.203727	Y	Y	3593	syntenic	NA	NA	NA	NA	NA	NA	IPR013260.mRNA_splic_SYF2	NA	NA	NA	NA	NA	3593	1.6721e-06	26.33	22.2665	0.24318	Y	Y
TraesCS7B02G307200	5.07269	4.63195	3.1604	4.96183	7.50146	7.67903	7.03916	5.57811	3.93502	3.75222	5.09897	5.21084	6.05256	5.10196	4.03367	4.2209	4.18893	5.40237	brown	W9	24.2175	23.1049	0.234904	Y	Y	3593	syntenic	NA	NA	NA	NA	NA	NA	IPR013260.mRNA_splic_SYF2	NA	NA	NA	NA	NA	3593	2.90335e-06	27.2595	21.5165	0.268201	Y	Y
TraesCS7A02G407200	6.0366	4.35741	3.23797	5.56456	7.80444	7.80761	6.52067	5.37467	4.10875	4.003	4.80347	5.32794	5.43719	5.73523	4.26121	4.78935	4.79277	5.624	brown	W9	24.1185	23.6231	0.175474	Y	Y	3593	syntenic	NA	NA	NA	NA	NA	NA	NA	NA	NA	NA	NA	NA	3593	0.000256864	27.076	21.3397	0.236242	Y	Y
TraesCS5B02G129900	16.4445	4.19532	4.61139	9.61847	9.05146	12.2911	11.5151	5.55546	3.52088	2.29793	11.4612	9.57033	13.0459	6.7963	2.93327	8.88303	11.2127	10.7754	NA	#N/A	22.7784	22.2341	0.525509	Y	NA	3597	syntenic	NA	NA	NA	NA	PF07876	SSF54909	IPR011008.Dimeric_a/b-barrel;IPR013097.Dabb	NA	NA	NA	NA	NA	3597	0.000506261	23.679	21.1487	0.513315	Y	Y
TraesCS5D02G137500	24.1785	8.0536	9.41756	15.8983	13.7044	18.2946	17.7914	11.3125	8.29161	6.24823	18.4669	20.2747	26.0141	13.283	8.0247	17.9506	23.4801	20.1362	NA	#N/A	20.5844	4.29927	0.436047	Y	NA	3597	syntenic	NA	NA	NA	NA	PF07876	SSF54909	IPR011008.Dimeric_a/b-barrel;IPR013097.Dabb	NA	NA	NA	NA	NA	3597	0.00119608	23.499	21.3257	0.404384	Y	Y
TraesCS5A02G130000	20.003	6.38791	7.7857	11.8701	13.1837	17.5052	17.2721	13.02	8.26911	5.9131	17.4647	16.5143	24.0745	12.2102	8.32749	16.9935	19.4503	17.3279	NA	#N/A	NA	NA	NA	NA	NA	3597	syntenic	NA	NA	NA	NA	PF07876	SSF54909	IPR011008.Dimeric_a/b-barrel;IPR013097.Dabb	NA	NA	NA	NA	NA	3597	0.00242755	23.6332	21.3393	0.381361	Y	Y
TraesCS5D02G115500	2.04308	2.95284	1.50524	2.0935	2.89898	2.74647	2.12548	2.14081	1.93742	1.67676	2.65716	2.83069	2.35073	2.0421	1.78472	2.34546	3.12199	3.47416	blue	W7	23.0652	21.3599	0.224986	Y	Y	3609	syntenic	NA	NA	NA	NA	NA	NA	NA	NA	NA	NA	NA	NA	3609	0.00264094	23.7253	20.1432	0.21825	Y	Y
TraesCS5A02G105500	1.23822	0.976692	0.312899	0.462153	0.81474	0.854477	0.680591	0.906886	0.5445	0.479842	0.927144	0.78479	1.06295	0.614047	0.639883	0.865219	1.33728	1.47618	NA	#N/A	NA	NA	NA	NA	NA	3609	syntenic	NA	NA	NA	NA	NA	NA	NA	NA	NA	NA	NA	NA	3609	0.00521544	22.9213	22.4862	0.295339	Y	Y
TraesCS5B02G107900	2.22018	2.62395	1.07334	1.0436	1.5009	1.44586	1.63856	1.6918	1.48102	1.27326	1.4115	1.42191	1.71926	1.53616	1.51526	1.30972	2.15167	2.46729	NA	#N/A	NA	NA	NA	NA	NA	3609	syntenic	NA	NA	NA	NA	NA	NA	NA	NA	NA	NA	NA	NA	3609	0.0413477	22.7122	1.62551	0.244168	Y	NA
TraesCS2B02G484200	2.95279	1.65458	1.17332	1.87349	2.48161	3.41133	3.22592	1.11924	0.854943	0.705656	2.79027	1.62403	2.72727	1.41228	0.81397	1.97319	2.90445	2.62255	NA	#N/A	NA	NA	NA	NA	NA	3619	syntenic	AT5G60570		54.7074	NA	PF01344	SSF117281	IPR006652.Kelch_1;IPR015915.Kelch-typ_b-propeller	NA	NA	NA	NA	NA	3619	0.000108717	23.4478	19.2769	0.508204	Y	Y
TraesCS2D02G463000	3.9205	2.09567	1.71293	2.60458	3.06285	3.64435	3.36001	1.75927	1.54699	1.25453	3.04859	1.98748	2.66512	1.71835	1.41146	2.65219	3.0756	3.29176	NA	#N/A	22.3167	0.119538	0.34226	Y	NA	3619	syntenic	AT5G60570		54.9618	NA	PF01344	SSF117281	IPR006652.Kelch_1;IPR015915.Kelch-typ_b-propeller	NA	NA	NA	NA	NA	3619	0.000119567	23.18	21.6594	0.335881	Y	Y
TraesCS2A02G462600	4.18582	1.97628	1.06991	2.2233	2.88063	4.27542	4.62507	1.74698	1.07448	0.751278	3.33367	2.33313	3.53822	2.19485	1.10782	2.61661	4.0263	3.26408	NA	#N/A	NA	NA	NA	NA	NA	3619	syntenic	AT5G60570		54.9618	NA	PF01344	SSF117281	IPR006652.Kelch_1;IPR015915.Kelch-typ_b-propeller	NA	NA	NA	NA	NA	3619	0.00024716	23.632	21.8902	0.506266	Y	Y
TraesCS2B02G184500	1.04431	1.57865	1.72588	1.65235	1.58837	1.34291	0.8617	1.02202	1.34476	1.48868	1.12426	0.896483	0.948463	1.0519	1.53134	1.6677	1.63936	1.47715	turquoise	W4	25.9109	9.0893	0.256533	Y	Y	3625	syntenic	AT1G14350	MYB124	38.5321	MYB-related	PF13921	SSF46689	IPR001005.SANT/Myb;IPR009057.Homeobox-like_sf;IPR017930.Myb_dom	NA	NA	NA	NA	NA	3625	0.00136748	26.4408	9.08446	0.256941	Y	Y
TraesCS2D02G165900	1.25136	2.38578	2.25642	2.05146	2.06167	1.75333	1.21828	1.41071	2.16554	2.02832	1.42507	1.01445	1.02618	1.7235	1.87016	2.30307	1.99961	1.9587	turquoise	W4	27.8465	6.3229	0.314831	Y	Y	3625	syntenic	AT1G14350	MYB124	38.7615	MYB-related	PF13921	SSF46689	IPR001005.SANT/Myb;IPR009057.Homeobox-like_sf;IPR017930.Myb_dom	NA	NA	NA	NA	NA	3625	0.00265425	26.6125	8.59795	0.275572	Y	Y
TraesCS2A02G158900	1.25917	1.58174	1.44231	1.49159	1.52023	1.25722	0.926102	0.879388	1.47862	1.50904	1.21443	0.844615	0.786169	1.22765	1.25207	1.50554	1.58136	1.43167	turquoise	W4	27.501	7.4501	0.272673	Y	Y	3625	syntenic	AT1G14350	MYB124	38.9908	MYB-related	PF13921	SSF46689	IPR001005.SANT/Myb;IPR009057.Homeobox-like_sf;IPR017930.Myb_dom	NA	NA	NA	NA	NA	3625	0.00997669	26.7303	6.6542	0.189278	Y	Y
TraesCS5A02G101800	2.12782	2.46202	2.75121	2.95183	2.83918	2.42329	2.05825	2.30428	2.22775	2.73205	2.53666	2.2499	1.94483	1.95172	2.2317	2.36617	2.51636	2.48828	green	W5	31.1288	5.17175	0.126624	Y	Y	3626	syntenic	NA	NA	NA	NA	PF04818	SSF48464	IPR006569.CID_dom;IPR008942.ENTH_VHS	NA	NA	NA	NA	NA	3626	3.49238e-06	26.7861	12.0397	0.146626	Y	Y
TraesCS5B02G106400	1.76869	1.8058	2.16553	2.3585	2.15539	1.84812	1.58403	1.65235	1.86915	2.17944	1.93251	1.57127	1.45535	1.54243	1.64409	1.81603	1.86986	2.0006	turquoise	W4	31.1748	4.50027	0.156274	Y	Y	3626	syntenic	AT5G65180		46.9248	NA	PF04818	SSF48464	IPR006569.CID_dom;IPR008942.ENTH_VHS	NA	NA	NA	NA	NA	3626	1.30788e-05	26.7861	11.399	0.160727	Y	Y
TraesCS5D02G113800	1.81834	1.7441	2.05566	2.4799	2.13986	1.73786	1.62133	1.85494	1.85411	2.19278	1.94611	1.70028	1.68622	1.64224	1.8973	2.05421	1.88829	2.07614	NA	#N/A	28.1221	8.28075	0.107193	Y	NA	3626	syntenic	AT5G65180		47.1526	NA	PF04818	SSF48464	IPR006569.CID_dom;IPR008942.ENTH_VHS	NA	NA	NA	NA	NA	3626	0.000129119	25.9541	11.8446	0.132566	Y	Y
TraesCS2A02G221100	5.38929	7.25193	5.36878	9.26898	9.95251	9.99115	7.43317	7.34186	5.59417	5.33652	9.59928	10.2552	9.60509	6.17692	5.59817	5.97152	6.6159	8.67175	brown	W9	27.501	17.4069	0.300859	Y	Y	3643	syntenic	NA	NA	NA	NA	NA	NA	NA	NA	NA	NA	NA	NA	3643	2.53523e-05	27.8254	17.0613	0.29713	Y	Y
TraesCS2D02G226800	5.75993	7.83792	5.30551	10.1502	11.1056	11.0642	9.30365	8.4095	6.38273	6.54203	10.7827	11.9741	11.2969	7.0216	6.27403	6.74879	7.12877	9.0932	brown	W9	26.2341	18.6237	0.307982	Y	Y	3643	syntenic	NA	NA	NA	NA	NA	NA	NA	NA	NA	NA	NA	NA	3643	3.80649e-05	27.9574	17.1077	0.305435	Y	Y
TraesCS2B02G246800	3.39582	4.5782	3.60879	5.25841	6.37773	6.87489	5.65977	5.10489	3.11164	2.94929	5.75158	5.28393	5.82626	4.31221	3.3743	4.14247	4.16176	4.96639	NA	#N/A	24.2175	21.8032	0.25951	Y	NA	3643	syntenic	NA	NA	NA	NA	NA	NA	NA	NA	NA	NA	NA	NA	3643	0.000151774	27.697	18.8507	0.274581	Y	Y
TraesCS3D02G484500	0.0673953	0.224194	0.208981	0.370327	0.556063	0.688888	0.351869	0.443761	0.396596	0.329692	0.500624	0.942371	0.648334	0.470457	0.514487	0.301567	0.365886	0.578481	NA	#N/A	28.5972	17.083	0.200928	Y	NA	3648	syntenic	NA	NA	NA	NA	PF00436	SSF50249	IPR000424.Primosome_PriB/ssb;IPR011344.ssDNA-bd;IPR012340.NA-bd_OB-fold	NA	NA	NA	NA	NA	3648	0.000150918	28.5039	17.2142	0.205822	Y	Y
TraesCS3B02G536700	0.037039	0.203309	0.106656	0.250293	0.516983	0.580639	0.432454	0.394139	0.345889	0.222787	0.284682	0.586371	0.468785	0.45951	0.371462	0.275093	0.313589	0.586299	NA	#N/A	25.5508	23.0717	0.133496	Y	Y	3648	syntenic	NA	NA	NA	NA	PF00436	SSF50249	IPR000424.Primosome_PriB/ssb;IPR011344.ssDNA-bd;IPR012340.NA-bd_OB-fold	NA	NA	NA	NA	NA	3648	0.0013345	28.0417	20.7691	0.150258	Y	Y
TraesCS3A02G488800	0.129262	0.280442	0.291744	0.507598	0.857522	0.795733	0.384746	0.538198	0.592755	0.380741	0.557695	0.743489	0.663024	0.467227	0.506414	0.428901	0.581471	0.866689	NA	#N/A	NA	NA	NA	NA	NA	3648	syntenic	NA	NA	NA	NA	PF00436	SSF50249	IPR000424.Primosome_PriB/ssb;IPR011344.ssDNA-bd;IPR012340.NA-bd_OB-fold	NA	NA	NA	NA	NA	3648	0.00824141	27.7879	18.2371	0.184498	Y	Y
TraesCS6A02G161800	0.913884	1.4418	1.62085	1.91741	1.87975	1.54535	1.34836	1.37315	1.2591	1.47757	1.73353	1.66604	1.55636	1.24597	1.15199	1.47762	1.77733	1.78979	green	W5	26.5231	21.1391	0.0210742	Y	Y	3670	syntenic	AT3G06040		56.4516	NA	PF00542	SSF54736	IPR000206.Ribosomal_L7/12;IPR013823.Ribosomal_L7/L12_C;IPR014719.Ribosomal_L7/12_C/ClpS-like	NA	NA	NA	NA	NA	3670	8.73862e-08	27.8254	13.32	0.213159	Y	Y
TraesCS6B02G189400	2.30746	2.32919	2.80129	3.21138	2.44263	2.23862	2.12057	2.52846	2.87455	3.29619	2.95365	2.48124	2.86008	2.39139	2.57186	3.00488	3.83681	3.59204	green	W5	30.0798	7.46549	0.162724	Y	Y	3670	syntenic	AT3G06040		56.9892	NA	PF00542	SSF54736	IPR000206.Ribosomal_L7/12;IPR013823.Ribosomal_L7/L12_C;IPR014719.Ribosomal_L7/12_C/ClpS-like	NA	NA	NA	NA	NA	3670	0.000127967	27.9019	10.5108	0.169033	Y	Y
TraesCS6D02G150400	2.31225	2.49724	3.18405	3.33258	2.53471	2.60573	1.99821	2.4361	2.90775	3.06109	3.81698	3.58484	3.77648	2.63541	3.10236	3.7002	4.92623	4.84638	NA	#N/A	28.9566	15.4098	0.101545	Y	NA	3670	syntenic	AT3G06040		56.4516	NA	PF00542	SSF54736	IPR000206.Ribosomal_L7/12;IPR013823.Ribosomal_L7/L12_C;IPR014719.Ribosomal_L7/12_C/ClpS-like	NA	NA	NA	NA	NA	3670	0.00210513	28.0757	12.885	0.184572	Y	Y
TraesCS5A02G165000	0.188701	0.102105	0.102536	0.209153	0.393067	0.416948	0.305001	0.180947	0.126669	0.045452	0.238275	0.2073	0.315349	0.156197	0.140085	0.111061	0.15296	0.244277	NA	#N/A	23.9745	22.8281	0.0941285	Y	Y	3675	syntenic	AT2G05810		40.8621	NA	PF00514	SSF48371	IPR000225.Armadillo;IPR011989.ARM-like;IPR016024.ARM-type_fold	NA	NA	NA	NA	NA	3675	7.67232e-07	27.3198	19.9633	0.123882	Y	Y
TraesCS5D02G170300	0.285393	0.162485	0.147098	0.306244	0.612646	0.456444	0.346275	0.245368	0.128215	0.116994	0.336568	0.267937	0.386747	0.182336	0.158111	0.220918	0.239142	0.352627	NA	#N/A	23.6608	21.579	0.106483	Y	Y	3675	syntenic	AT2G05810		41.3793	NA	PF00514	SSF48371	IPR000225.Armadillo;IPR011989.ARM-like;IPR016024.ARM-type_fold	NA	NA	NA	NA	NA	3675	6.64021e-05	26.8998	18.9811	0.146881	Y	Y
TraesCS5B02G163100	0.21249	0.118489	0.0855077	0.161201	0.376464	0.368052	0.305655	0.205256	0.104015	0.0539167	0.167997	0.153587	0.344142	0.131666	0.127542	0.165217	0.16574	0.303918	NA	#N/A	23.2284	1.09434	0.097756	Y	NA	3675	syntenic	AT2G05810		41.2069	NA	PF00514	SSF48371	IPR000225.Armadillo;IPR011989.ARM-like;IPR016024.ARM-type_fold	NA	NA	NA	NA	NA	3675	0.00121196	26.6665	20.7073	0.11054	Y	Y
TraesCS2B02G574200	1.6854	1.14184	1.36688	2.01292	1.90319	2.004	1.49185	1.28533	1.34838	1.43011	2.18004	1.98982	2.27043	1.35698	1.39207	1.72485	2.29346	2.03164	NA	#N/A	26.3691	18.9525	0.188483	Y	NA	3695	syntenic	AT3G19460		27.7778	NA	PF02453	NA	IPR003388.Reticulon	NA	NA	NA	NA	NA	3695	3.5381e-05	24.7797	18.3533	0.23858	Y	Y
TraesCS2A02G544000	5.20504	5.7439	5.01122	6.60211	7.74792	6.91213	5.8329	4.95647	5.71062	5.28671	7.25919	6.04139	5.22188	5.37384	5.51977	7.16745	7.46419	7.32357	NA	#N/A	NA	NA	NA	NA	NA	3695	syntenic	AT2G15280	RTNLB10	27.8607	NA	PF02453	NA	IPR003388.Reticulon	NA	NA	NA	NA	NA	3695	0.000229477	23.8705	17.204	0.171246	Y	Y
TraesCS2D02G545200	2.09163	1.94675	1.93709	2.91057	3.65237	3.23367	2.69912	2.18353	2.25795	2.29935	3.09029	2.58485	2.7222	2.22087	2.06548	3.10889	3.03006	3.62148	NA	#N/A	NA	NA	NA	NA	NA	3695	syntenic	AT3G19460		26.9231	NA	PF02453	NA	IPR003388.Reticulon	NA	NA	NA	NA	NA	3695	0.000240091	24.6208	17.7833	0.230449	Y	Y
TraesCS3D02G254700	20.4176	20.7128	19.2664	12.1769	6.16839	5.25213	6.16507	10.2696	15.5928	16.9323	10.8707	8.57678	6.41586	9.65484	14.6024	12.9411	15.0815	9.25294	turquoise	W4	24.7627	10.3699	0.413807	Y	Y	3698	syntenic	NA	NA	NA	NA	NA	SSF117281	IPR015915.Kelch-typ_b-propeller	NA	NA	NA	NA	NA	3698	2.25829e-06	28.1569	5.30874	0.519727	Y	Y
TraesCS3A02G253800	30.4891	25.9324	28.8745	16.434	6.56165	5.11261	5.15225	11.0015	19.1602	19.4893	10.9268	8.0985	6.49119	10.3918	14.2616	15.9371	16.4411	9.85189	turquoise	W4	26.5084	7.74412	0.548527	Y	Y	3698	syntenic	NA	NA	NA	NA	NA	SSF117281	IPR015915.Kelch-typ_b-propeller	NA	NA	NA	NA	NA	3698	2.71614e-05	28.4324	5.09295	0.635024	Y	Y
TraesCS3B02G285700	36.6088	29.4352	17.9426	12.0786	8.54523	7.55512	9.23165	11.5582	13.6905	13.0437	9.59025	10.2221	9.37927	11.3115	15.4275	10.8623	11.5572	10.4762	NA	#N/A	23.3939	10.4764	0.176333	Y	NA	3698	syntenic	NA	NA	NA	NA	NA	NA	NA	NA	NA	NA	NA	NA	3698	0.0323758	27.9574	4.21367	0.401397	Y	NA
TraesCS7B02G161500	3.71392	2.16889	8.26635	9.93085	3.70806	2.67533	2.16551	2.25371	4.92206	6.06661	5.50888	4.37478	4.30376	2.43546	2.54485	4.89378	6.39461	4.90763	green	W5	28.97	9.58196	0.408331	Y	Y	3742	syntenic	NA	NA	NA	NA	PF06203	NA	IPR000315.Znf_B-box;IPR010402.CCT_domain	NA	NA	NA	NA	NA	3742	8.78714e-05	27.6997	11.1294	0.536787	Y	Y
TraesCS7A02G263500	5.24161	3.10864	6.28999	9.55717	4.64736	3.87378	3.49187	3.0024	4.69732	5.48003	6.37862	5.56553	4.62264	2.67821	2.8729	4.97412	6.11449	5.18996	green	W5	26.7388	13.2329	0.359429	Y	Y	3742	syntenic	NA	NA	NA	NA	PF06203	NA	IPR000315.Znf_B-box;IPR010402.CCT_domain	NA	NA	NA	NA	NA	3742	0.000182637	28.0249	11.7502	0.368999	Y	Y
TraesCS7D02G264300	6.14468	3.28523	6.53773	8.55017	4.12589	3.07369	3.35961	3.28128	4.90744	6.08176	5.90605	4.72908	4.32168	3.09729	3.14394	5.28393	5.94847	4.88554	green	W5	27.6349	10.8357	0.311389	Y	Y	3742	syntenic	NA	NA	NA	NA	PF06203	NA	IPR000315.Znf_B-box;IPR010402.CCT_domain	NA	NA	NA	NA	NA	3742	0.000913523	28.2243	10.4376	0.320895	Y	Y
TraesCS1A02G024700	20.403	14.8631	17.1987	19.2386	20.3619	23.4196	21.6214	19.6076	17.5785	17.3165	20.3685	21.685	20.8719	20.4725	18.6412	16.7924	18.4364	18.3864	brown	W9	27.8465	19.4701	0.109428	Y	Y	3748	syntenic	AT5G14460		53.3333	NA	PF01509;PF16198	SSF55120	IPR002501.PsdUridine_synth_N;IPR014780.tRNA_psdUridine_synth_TruB;IPR020103.PsdUridine_synth_cat_dom_sf;IPR032819.TruB_C	NA	NA	NA	NA	NA	3748	2.99786e-07	27.5058	21.0634	0.130849	Y	Y
TraesCS1B02G031100	19.8824	13.4281	15.1759	18.3825	18.5796	21.4897	19.5211	18.3465	16.3426	16.5663	19.1303	21.9006	19.6148	18.9326	17.8183	16.1086	17.1968	17.1975	brown	W9	28.7874	17.9245	0.115868	Y	Y	3748	syntenic	AT5G14460		54.0741	NA	PF01509;PF16198	SSF55120	IPR002501.PsdUridine_synth_N;IPR014780.tRNA_psdUridine_synth_TruB;IPR020103.PsdUridine_synth_cat_dom_sf;IPR032819.TruB_C	NA	NA	NA	NA	NA	3748	5.52123e-06	27.381	19.2222	0.135518	Y	Y
TraesCS1D02G024800	25.5875	18.9281	19.5295	21.4707	21.5713	24.6345	22.2564	19.8094	18.9827	18.3028	20.502	21.5733	21.8337	21.0583	19.8866	17.6187	20.0689	19.6653	brown	W9	27.0608	20.5652	0.0880828	Y	Y	3748	syntenic	AT5G14460		53.5185	NA	PF01509;PF16198	SSF55120	IPR002501.PsdUridine_synth_N;IPR014780.tRNA_psdUridine_synth_TruB;IPR020103.PsdUridine_synth_cat_dom_sf;IPR032819.TruB_C	NA	NA	NA	NA	NA	3748	0.000110686	26.5542	22.2748	0.0955378	Y	Y
TraesCS2B02G308900	1.20229	0.639101	0.182206	0.516295	0.838567	1.9819	1.677	0.200264	0.143524	0.102708	1.2869	0.795953	1.46048	0.392872	0.0562583	0.506573	1.14448	1.17517	NA	#N/A	23.4062	21.5557	0.661729	Y	NA	3749	syntenic	AT5G04660	CYP77A4	56.6406	NA	PF00067	SSF48264	IPR001128.Cyt_P450;IPR002401.Cyt_P450_E_grp-I;IPR017972.Cyt_P450_CS;IPR036396.Cyt_P450_sf	NA	NA	NA	NA	NA	3749	4.16876e-06	23.7721	21.7824	0.668967	Y	Y
TraesCS2A02G292400	1.68975	0.905518	0.324057	0.812271	1.18141	2.29464	2.07539	0.266506	0.274019	0.110641	2.15431	1.23072	2.04458	0.425287	0.0795717	0.899593	1.73788	1.54639	NA	#N/A	NA	NA	NA	NA	NA	3749	syntenic	AT5G04660	CYP77A4	57.2266	NA	PF00067	SSF48264	IPR001128.Cyt_P450;IPR002401.Cyt_P450_E_grp-I;IPR036396.Cyt_P450_sf	NA	NA	NA	NA	NA	3749	1.48302e-05	23.4931	21.2141	0.812135	Y	Y
TraesCS2D02G290300	1.61539	0.891704	0.548422	1.0511	1.37756	2.69308	2.06599	0.520999	0.34481	0.22736	1.89495	1.6517	2.83674	0.612111	0.14825	0.830129	1.62797	1.51543	NA	#N/A	NA	NA	NA	NA	NA	3749	syntenic	AT5G04660	CYP77A4	57.4219	NA	PF00067	SSF48264	IPR001128.Cyt_P450;IPR002401.Cyt_P450_E_grp-I;IPR017972.Cyt_P450_CS;IPR036396.Cyt_P450_sf	NA	NA	NA	NA	NA	3749	5.0704e-05	24.2614	20.824	0.765022	Y	Y
TraesCS5B02G086900	5.31811	4.57442	3.01444	8.66396	9.51188	11.8881	9.5655	5.19163	2.94694	2.18446	7.24172	9.7876	9.37031	4.93843	3.67194	6.18967	6.50208	7.1054	black	W8	24.4369	21.4217	0.48643	Y	Y	3752	non-syntenic	AT2G37630	AS1	56.9482	MYB-related	PF13921	SSF46689	IPR001005.SANT/Myb;IPR009057.Homeobox-like_sf;IPR017930.Myb_dom;IPR031055.RS2/AS1	NA	NA	NA	NA	NA	3752	1.83732e-05	25.7492	19.6089	0.504673	Y	Y
TraesCS5D02G093100	4.91197	2.82594	2.33947	5.83411	6.642	8.36377	7.4669	3.6789	2.00063	1.40509	5.43347	6.16296	6.45982	3.46179	2.20032	4.90767	4.85875	4.28824	black	W8	20.2101	3.36738	0.535282	Y	Y	3752	non-syntenic	AT2G37630	AS1	56.9482	MYB-related	PF13921	SSF46689	IPR001005.SANT/Myb;IPR009057.Homeobox-like_sf;IPR017930.Myb_dom;IPR031055.RS2/AS1	NA	NA	NA	NA	NA	3752	0.000139368	26.0831	19.7002	0.485988	Y	Y
TraesCS5A02G079100	7.81671	6.62005	5.19041	12.3358	13.571	16.7986	15.5506	8.9511	4.15809	3.07773	9.66398	12.9676	13.1339	6.56317	5.71855	8.11086	8.19788	7.75344	brown	W9	21.4073	2.25726	0.493992	Y	Y	3752	non-syntenic	AT2G37630	AS1	56.1308	MYB-related	PF13921	SSF46689	IPR001005.SANT/Myb;IPR009057.Homeobox-like_sf;IPR017930.Myb_dom;IPR031055.RS2/AS1	NA	NA	NA	NA	NA	3752	0.000513002	26.9695	19.6414	0.480353	Y	Y
TraesCS7A02G322800	5.12633	4.09172	6.13746	4.60682	3.22885	3.07539	2.32365	2.75934	4.27936	4.95503	4.20844	3.47472	3.53247	3.00505	3.45573	4.23609	4.99087	3.70456	green	W5	27.0447	10.1231	0.256493	Y	Y	3756	syntenic	AT5G63640	TOL5	49.4407	NA	PF00790;PF03127	SSF48464;SSF89009	IPR002014.VHS_dom;IPR004152.GAT_dom;IPR008942.ENTH_VHS;IPR038425.GAT_sf	NA	NA	NA	NA	NA	3756	0.000367708	28.5011	9.50929	0.242388	Y	Y
TraesCS7B02G223700	5.1838	3.35692	5.03486	3.28111	2.11127	2.17534	2.6198	2.75587	3.53205	3.5938	2.46378	2.52116	2.61068	2.87403	3.18532	3.57932	3.23667	2.66973	turquoise	W4	26.6221	6.9599	0.18488	Y	Y	3756	syntenic	AT5G63640	TOL5	49.4407	NA	PF00790;PF03127	SSF48464;SSF89009	IPR002014.VHS_dom;IPR004152.GAT_dom;IPR008942.ENTH_VHS;IPR038425.GAT_sf	NA	NA	NA	NA	NA	3756	0.00507381	28.525	6.90852	0.202752	Y	Y
TraesCS7D02G319300	4.10134	2.53776	4.2107	3.79201	2.65445	2.6376	1.85555	2.4759	3.40689	3.46677	3.04584	2.57044	2.96384	2.24311	2.98217	3.72167	4.21369	3.07452	turquoise	W4	26.9425	9.07258	0.231759	Y	Y	3756	syntenic	AT5G63640	TOL5	49.6644	NA	PF00790;PF03127	SSF48464;SSF89009	IPR002014.VHS_dom;IPR004152.GAT_dom;IPR008942.ENTH_VHS;IPR038425.GAT_sf	NA	NA	NA	NA	NA	3756	0.0101041	27.7608	10.0656	0.190642	Y	NA
TraesCS1D02G322300	17.0504	26.0764	16.8827	26.9229	30.8944	28.1987	24.4447	22.6042	17.3028	18.0227	26.742	31.3383	27.907	19.5341	17.3561	14.805	18.4164	24.6336	brown	W9	27.2443	17.7962	0.303896	Y	Y	3791	syntenic	AT4G27390		34.4681	NA	NA	NA	NA	NA	NA	NA	NA	NA	3791	2.14858e-05	28.0249	17.0021	0.268858	Y	Y
TraesCS1A02G322100	23.6728	31.5503	19.9842	29.8777	33.1403	30.3857	28.24	25.2425	20.5139	20.7393	28.4131	33.7346	29.6383	22.3924	20.5209	17.1244	22.7269	28.6473	brown	W9	26.6801	18.4399	0.261	Y	Y	3791	syntenic	AT4G27390		34.8936	NA	NA	NA	NA	NA	NA	NA	NA	NA	3791	0.00056414	27.1364	17.8569	0.212501	Y	Y
TraesCS1B02G334500	1.46921	2.4002	1.46805	2.25554	2.71214	2.13297	1.93382	1.63153	1.3362	1.61625	2.35377	1.94991	1.84271	1.65645	1.31072	1.33584	1.75309	2.12348	blue	W7	25.7114	18.6578	0.232241	Y	Y	3791	syntenic	AT4G27390		35.3191	NA	NA	NA	NA	NA	NA	NA	NA	NA	3791	0.00773981	27.7717	15.9235	0.21837	Y	Y
TraesCS6B02G193700	2.53209	3.77209	3.7155	4.64886	3.95031	4.11072	3.47969	3.1364	3.54428	3.6276	4.55383	4.51181	3.75502	3.29374	3.04845	3.7007	4.03853	4.27483	green	W5	28.7755	13.4498	0.163076	Y	Y	3801	syntenic	NA	NA	NA	NA	NA	SSF140990	IPR037219.Peptidase_M41-like	NA	NA	NA	NA	NA	3801	5.18347e-07	28.0248	13.4078	0.174716	Y	Y
TraesCS6D02G154900	2.04957	3.37336	2.92788	3.93756	4.28912	4.78467	4.12327	3.63746	2.91022	2.98048	4.40174	4.97111	4.81856	3.32423	3.20407	2.91126	3.19901	4.07343	brown	W9	27.1823	18.0153	0.263125	Y	Y	3801	syntenic	NA	NA	NA	NA	NA	SSF140990	IPR037219.Peptidase_M41-like	NA	NA	NA	NA	NA	3801	3.67627e-06	28.2243	17.6899	0.257838	Y	Y
TraesCS6A02G166300	2.85961	4.4279	4.13372	4.90105	4.77266	6.08472	5.26471	3.82753	3.766	3.15469	5.01315	5.33734	5.33822	3.97537	3.91317	3.62243	4.09141	4.78725	brown	W9	26.5084	19.545	0.222124	Y	Y	3801	syntenic	NA	NA	NA	NA	NA	SSF140990	IPR037219.Peptidase_M41-like	NA	NA	NA	NA	NA	3801	0.000828436	29.6954	16.858	0.200108	Y	Y
TraesCS1A02G111900	41.0146	48.9274	70.1078	65.842	52.5803	40.2866	37.2875	34.5315	49.5429	54.0095	49.8186	36.9694	32.6019	33.7615	40.8872	51.7261	56.1556	47.4462	turquoise	W4	27.1823	8.77641	0.25954	Y	Y	3808	syntenic	AT3G10970		62.7397	NA	PF13419	SSF56784	IPR023198.PGP-like_dom2;IPR023214.HAD_sf;IPR036412.HAD-like_sf;IPR041492.HAD_2	NA	NA	NA	NA	NA	3808	1.17362e-06	26.9578	10.4502	0.289676	Y	Y
TraesCS1B02G132100	51.2539	61.1303	77.9149	65.389	51.8221	40.4844	37.0648	39.7064	55.7627	55.4257	48.8027	35.6617	34.4501	40.4491	46.572	57.2977	59.2195	47.5628	turquoise	W4	27.3709	7.69365	0.256167	Y	Y	3808	syntenic	AT3G10970		63.2877	NA	PF13419	SSF56784	IPR023198.PGP-like_dom2;IPR023214.HAD_sf;IPR036412.HAD-like_sf;IPR041492.HAD_2	NA	NA	NA	NA	NA	3808	3.73887e-06	27.1975	7.25129	0.279502	Y	Y
TraesCS1D02G113400	28.7093	37.6941	54.1322	50.5631	47.5752	36.0715	32.6214	31.2177	40.0542	41.9392	40.1452	30.5535	28.9518	29.9975	35.8564	40.5916	43.4819	39.7133	turquoise	W4	29.9802	6.46389	0.163953	Y	Y	3808	syntenic	AT3G10970		63.0137	NA	PF13419	SSF56784	IPR023198.PGP-like_dom2;IPR023214.HAD_sf;IPR036412.HAD-like_sf;IPR041492.HAD_2	NA	NA	NA	NA	NA	3808	1.04109e-05	26.61	11.3175	0.232456	Y	Y
TraesCS5D02G184000	15.8042	20.1026	16.3946	22.9255	22.7563	19.8339	17.8527	16.4822	17.3584	19.3186	24.282	20.8669	20.4062	16.4549	17.416	20.0103	22.2098	23.9023	green	W5	25.2315	16.3963	0.16355	Y	Y	3815	syntenic	NA	NA	NA	NA	NA	NA	IPR038931.CRR3	NA	NA	NA	NA	NA	3815	8.05316e-06	26.9	14.4015	0.154957	Y	Y
TraesCS5A02G179300	26.2262	25.1791	22.9669	29.1075	28.082	21.8701	20.6223	21.1251	24.4648	26.9211	30.2814	27.0025	24.2981	21.0366	24.128	26.4165	26.0549	28.2209	cyan	W6	29.0372	11.297	0.13216	Y	Y	3815	syntenic	NA	NA	NA	NA	NA	NA	IPR038931.CRR3	NA	NA	NA	NA	NA	3815	9.88658e-05	27.7662	12.0994	0.1187	Y	Y
TraesCS5B02G177200	6.77093	7.47537	6.44226	8.18651	8.51447	6.66782	6.77702	6.0454	6.54833	6.58431	8.28072	7.89372	7.62188	6.33431	6.91219	6.83981	7.3597	8.23189	blue	W7	27.2443	15.6756	0.118602	Y	Y	3815	syntenic	NA	NA	NA	NA	NA	NA	IPR038931.CRR3	NA	NA	NA	NA	NA	3815	0.00405004	28.0248	14.8093	0.110593	Y	Y
TraesCS2B02G181700	0.480818	1.15048	0.979856	1.29046	1.70133	1.71358	1.01384	1.31086	1.20168	1.151	1.38804	1.54022	1.48724	1.3826	1.04771	0.868378	1.31058	1.68749	brown	W9	30.0798	17.3578	0.119435	Y	Y	3833	syntenic	AT4G27490	RRP41L	65.2344	NA	PF01138;PF03725	SSF54211;SSF55666	IPR001247.ExoRNase_PH_dom1;IPR015847.ExoRNase_PH_dom2;IPR020568.Ribosomal_S5_D2-typ_fold;IPR027408.PNPase/RNase_PH_dom_sf;IPR036345.ExoRNase_PH_dom2_sf	NA	NA	NA	NA	NA	3833	0.000688658	28.0932	16.8357	0.252418	Y	Y
TraesCS2D02G162000	0.893946	1.13439	1.05579	1.27636	1.80959	1.41644	1.2161	1.13721	1.34812	1.03989	1.4245	1.53492	1.56402	1.32344	1.35541	1.09387	1.34378	1.81341	NA	#N/A	NA	NA	NA	NA	NA	3833	syntenic	AT4G27490	RRP41L	65.2344	NA	PF01138;PF03725	SSF54211;SSF55666	IPR001247.ExoRNase_PH_dom1;IPR015847.ExoRNase_PH_dom2;IPR020568.Ribosomal_S5_D2-typ_fold;IPR027408.PNPase/RNase_PH_dom_sf;IPR036345.ExoRNase_PH_dom2_sf	NA	NA	NA	NA	NA	3833	0.00252543	27.9019	17.3104	0.183419	Y	Y
TraesCS2A02G156200	0.521733	1.00531	1.04739	1.19791	1.46758	1.79642	1.18014	1.61189	1.20543	0.988595	1.62849	1.6693	1.80507	1.43127	1.38144	1.20986	1.24048	1.96038	NA	#N/A	NA	NA	NA	NA	NA	3833	syntenic	AT4G27490	RRP41L	65.2344	NA	PF01138;PF03725	SSF54211;SSF55666	IPR001247.ExoRNase_PH_dom1;IPR015847.ExoRNase_PH_dom2;IPR020568.Ribosomal_S5_D2-typ_fold;IPR027408.PNPase/RNase_PH_dom_sf;IPR036345.ExoRNase_PH_dom2_sf	NA	NA	NA	NA	NA	3833	0.0412986	27.8254	17.6621	0.225384	Y	NA
TraesCS5D02G090700	98.6077	98.9204	71.6798	97.8933	118.182	143.222	134.403	122.762	85.2629	77.6267	109.566	141.925	140.302	113.447	104.941	86.4423	91.9632	105.68	brown	W9	27.9869	20.0025	0.249182	Y	Y	3834	syntenic	AT5G08050		56.3291	NA	PF06549	NA	IPR009500.DUF1118	NA	NA	NA	NA	NA	3834	2.92234e-08	27.3198	22.0531	0.245004	Y	Y
TraesCS5B02G084500	100.557	116.914	77.8087	120.083	146.672	163.651	152.607	141.353	99.4258	97.364	123.324	159.36	157.384	135.317	122.265	91.4205	103.157	125.491	brown	W9	27.3071	20.3929	0.246885	Y	Y	3834	syntenic	AT5G08050		56.3291	NA	PF06549	NA	IPR009500.DUF1118	NA	NA	NA	NA	NA	3834	1.60468e-07	27.8254	21.0313	0.25178	Y	Y
TraesCS5A02G081900	228.634	279.92	145.953	176.138	222.356	273.117	285.948	280.028	170.399	154.602	200.168	270.561	303.613	261.202	226.025	168.368	191.78	224.09	brown	W9	27.5806	21.7585	0.280198	Y	Y	3834	syntenic	AT5G08050		55.6962	NA	PF06549	NA	IPR009500.DUF1118	NA	NA	NA	NA	NA	3834	6.16923e-07	26.33	23.02	0.272322	Y	Y
TraesCS3D02G137800	6.27669	9.78124	12.5894	11.1111	9.58719	9.58542	9.51051	8.99307	15.2268	12.586	12.0126	8.90493	8.31936	12.9941	14.9552	13.5463	11.4123	10.0024	turquoise	W4	22.8192	12.0896	0.238224	Y	Y	3836	syntenic	AT4G18750	DOT4	48.6797	NA	PF01535;PF13041;PF14432	SSF48452	IPR002885.Pentatricopeptide_repeat;IPR011990.TPR-like_helical_dom_sf;IPR032867.DYW_dom	NA	NA	NA	NA	NA	3836	4.28798e-05	23.679	11.1242	0.229954	Y	Y
TraesCS3B02G154900	9.14064	11.3132	16.5283	16.3496	14.348	14.0159	14.7132	12.8256	21.0181	15.9868	17.1882	12.7947	13.1629	18.3367	21.0671	20.1309	17.2873	15.5855	NA	#N/A	NA	NA	NA	NA	NA	3836	syntenic	AT4G18750	DOT4	48.4501	NA	PF01535;PF13041;PF14432	SSF48452	IPR002885.Pentatricopeptide_repeat;IPR011990.TPR-like_helical_dom_sf;IPR032867.DYW_dom	NA	NA	NA	NA	NA	3836	0.00232526	23.3589	12.2686	0.181969	Y	Y
TraesCS3A02G137000	5.14976	8.68575	9.68686	9.55096	8.51531	7.85297	7.94671	6.78218	12.9157	9.62187	9.88589	6.66265	6.66079	11.3619	12.328	12.017	10.9293	9.73894	NA	#N/A	NA	NA	NA	NA	NA	3836	syntenic	AT4G18750	DOT4	48.2204	NA	PF01535;PF13041;PF14432	SSF48452	IPR002885.Pentatricopeptide_repeat;IPR011990.TPR-like_helical_dom_sf;IPR032867.DYW_dom	NA	NA	NA	NA	NA	3836	0.00444133	24.0128	11.4324	0.213376	Y	Y
TraesCS4A02G098000	2.63303	2.11128	2.83494	3.07608	3.53708	4.00655	3.41378	3.3451	2.76224	2.45848	3.35216	3.66242	3.69666	3.43486	2.84719	2.06423	2.93477	3.87687	brown	W9	25.5886	21.8978	0.212681	Y	Y	3841	syntenic	AT3G04020		43.4211	NA	PF13883	SSF50475	IPR012349.Split_barrel_FMN-bd;IPR037119.Haem_oxidase_HugZ-like_sf	NA	NA	NA	NA	NA	3841	9.58054e-08	27.443	20.1485	0.212347	Y	Y
TraesCS4D02G207400	1.46995	1.17816	1.41989	1.56061	1.8069	1.75598	1.52539	1.46892	1.32723	1.15084	1.60325	1.94685	1.6115	1.60903	1.24561	1.1289	1.12373	1.75161	brown	W9	27.1823	19.4178	0.220151	Y	Y	3841	syntenic	AT3G04020		43.75	NA	PF13883	SSF50475	IPR012349.Split_barrel_FMN-bd;IPR037119.Haem_oxidase_HugZ-like_sf	NA	NA	NA	NA	NA	3841	7.12806e-07	27.697	18.2438	0.207224	Y	Y
TraesCS4B02G206600	0.902756	0.691995	1.01786	1.32524	1.27342	1.66003	1.55271	1.18614	1.36641	0.953435	1.5997	1.66357	1.67737	1.45168	1.15535	1.2479	1.34183	1.69499	NA	#N/A	25.3467	20.5179	0.200408	Y	NA	3841	syntenic	AT3G04020		43.4211	NA	PF13883	SSF50475	IPR012349.Split_barrel_FMN-bd;IPR037119.Haem_oxidase_HugZ-like_sf	NA	NA	NA	NA	NA	3841	0.00118815	27.1975	18.2547	0.221989	Y	Y
TraesCS4D02G186000	1.04245	0.834152	0.907313	1.15547	1.3906	1.27236	0.910371	0.718941	0.864089	0.789109	1.18291	1.05285	1.17253	0.90421	0.919433	0.76573	1.26764	1.36984	NA	#N/A	NA	NA	NA	NA	NA	3856	syntenic	AT1G56350	PRFB2	62.6556	NA	PF00472;PF03462	SSF75620	IPR000352.Pep_chain_release_fac_I;IPR004374.PrfB;IPR005139.PCRF	NA	NA	NA	NA	NA	3856	0.000242801	26.2221	18.3336	0.227289	Y	Y
TraesCS4B02G184700	0.568731	0.453436	0.507906	0.634638	0.805521	0.798082	0.602143	0.410521	0.602477	0.557613	0.640823	0.595371	0.627379	0.588218	0.539615	0.563662	0.743723	0.849859	NA	#N/A	NA	NA	NA	NA	NA	3856	syntenic	AT1G56350	PRFB2	63.0705	NA	PF00472;PF03462	SSF75620	IPR000352.Pep_chain_release_fac_I;IPR004374.PrfB;IPR005139.PCRF	NA	NA	NA	NA	NA	3856	0.000698986	25.9024	17.3731	0.124381	Y	Y
TraesCS4A02G120000	0.690397	0.812265	0.764243	1.03843	1.1216	1.09106	0.836055	0.824058	0.816157	0.772405	0.912525	1.05684	1.07339	0.864481	0.898714	0.910749	1.06615	1.20384	NA	#N/A	NA	NA	NA	NA	NA	3856	syntenic	AT1G56350	PRFB2	62.6556	NA	PF00472;PF03462	SSF75620	IPR000352.Pep_chain_release_fac_I;IPR004374.PrfB;IPR005139.PCRF	NA	NA	NA	NA	NA	3856	0.00417789	27.6502	16.2569	0.149217	Y	Y
TraesCS1A02G410300	5.69734	5.61442	23.887	40.4285	22.6603	16.849	13.9247	11.6133	26.6016	34.1052	35.0526	25.082	17.0605	13.3713	17.97	23.3394	26.4328	24.5418	green	W5	27.1926	12.9708	0.406705	Y	Y	3857	syntenic	AT4G01037	WTF1	56.25	NA	PF11955	NA	IPR021099.PORR_domain;IPR040293.WTF1-like	NA	NA	NA	NA	NA	3857	1.96896e-05	26.3851	13.016	0.506968	Y	Y
TraesCS1B02G440200	2.60383	4.97528	17.425	26.4727	13.0814	10.5596	9.38374	9.5291	20.2295	25.7779	21.3349	14.4913	10.4387	10.3788	13.2842	16.5497	16.8333	14.589	NA	#N/A	25.9324	11.644	0.453467	Y	NA	3857	syntenic	AT4G01037	WTF1	56.25	NA	PF11955	NA	IPR021099.PORR_domain;IPR040293.WTF1-like	NA	NA	NA	NA	NA	3857	7.58206e-05	26.0064	12.691	0.477648	Y	Y
TraesCS1D02G417900	3.57319	5.41266	18.3204	24.8543	14.4979	11.6206	9.77365	10.0333	20.9252	25.485	21.3747	17.0592	11.6423	10.2695	13.8792	16.402	16.8208	15.26	NA	#N/A	25.9815	11.8888	0.416225	Y	NA	3857	syntenic	AT4G01037	WTF1	56.4394	NA	PF11955	NA	IPR021099.PORR_domain;IPR040293.WTF1-like	NA	NA	NA	NA	NA	3857	0.000139037	24.726	13.4842	0.450009	Y	Y
TraesCS7B02G140500	9.25796	6.96591	3.41475	9.11842	14.8703	15.625	11.3311	7.38629	4.14613	3.84202	9.18711	11.6358	10.9922	6.65311	4.91334	5.36918	5.83961	9.80659	brown	W9	24.7091	20.7456	0.491563	Y	Y	3869	non-syntenic	NA	NA	NA	NA	PF09366	NA	IPR018971.DUF1997	NA	NA	NA	NA	NA	3869	5.12777e-07	26.9578	19.8311	0.521228	Y	Y
TraesCS7A02G250600	19.1226	23.5339	14.863	26.548	34.9057	33.542	25.8103	19.081	12.7917	12.1624	25.7074	27.413	26.6765	16.4618	13.384	16.0006	18.9122	25.791	brown	W9	24.2678	20.8812	0.384868	Y	Y	3869	non-syntenic	NA	NA	NA	NA	PF09366	NA	IPR018971.DUF1997	NA	NA	NA	NA	NA	3869	6.45563e-06	26.8998	18.3788	0.375785	Y	Y
TraesCS7D02G249300	26.7722	29.3814	18.178	33.1939	42.457	39.9421	29.9838	22.7858	16.3905	15.0652	28.2279	27.7544	28.2489	21.3337	17.7954	21.3873	26.2791	33.5857	black	W8	22.896	22.353	0.302646	Y	Y	3869	non-syntenic	NA	NA	NA	NA	PF09366	NA	IPR018971.DUF1997	NA	NA	NA	NA	NA	3869	0.00188796	25.1639	18.7201	0.323546	Y	Y
TraesCS5D02G266400	12.9768	10.0396	11.638	15.9337	15.2628	16.0406	14.3522	12.8216	11.1576	11.1885	15.2918	16.0249	14.5308	12.0662	11.1935	10.5634	11.8621	12.2741	brown	W9	27.7146	17.2575	0.175649	Y	Y	3874	syntenic	AT2G33180		42.7711	NA	NA	SSF117916	IPR034904.FSCA_dom_sf	NA	NA	NA	NA	NA	3874	1.23125e-06	27.8909	17.3254	0.188064	Y	Y
TraesCS5A02G258200	24.406	17.0939	21.7009	28.848	25.4602	29.0405	26.7596	25.2087	20.7168	22.9884	29.6431	31.9191	30.017	23.9693	23.5947	21.6104	21.3271	22.9908	brown	W9	30.2877	15.5464	0.180352	Y	Y	3874	syntenic	AT2G33180		44.5783	NA	NA	SSF117916	IPR034904.FSCA_dom_sf	NA	NA	NA	NA	NA	3874	6.06526e-05	28.5039	17.7311	0.175085	Y	Y
TraesCS5B02G257400	21.8497	16.9975	21.8683	28.3116	27.1874	27.3794	23.9536	20.9911	20.2811	20.5102	26.4667	23.5046	22.4779	19.8113	19.2402	21.1315	20.6463	21.0625	NA	#N/A	NA	NA	NA	NA	NA	3874	syntenic	AT2G33180		42.7711	NA	NA	SSF117916	IPR034904.FSCA_dom_sf	NA	NA	NA	NA	NA	3874	0.00280271	27.7105	17.2598	0.14428	Y	Y
TraesCS3A02G202600	11.2881	11.1989	11.158	14.3588	13.2042	14.5124	12.5476	13.7463	11.2684	12.0992	15.1054	16.4673	15.624	11.887	11.4031	11.3444	13.4271	14.5853	blue	W7	28.1351	16.7227	0.16705	Y	Y	3875	non-syntenic	AT1G51730		63.4921	NA	PF05773	SSF54495	IPR006575.RWD-domain;IPR016135.UBQ-conjugating_enzyme/RWD	NA	NA	NA	NA	NA	3875	3.5128e-05	27.2595	17.5313	0.148556	Y	Y
TraesCS3B02G223300	6.73081	6.96128	6.88434	8.77428	8.93604	9.36555	8.32094	8.98255	7.94469	7.30467	9.82487	10.8918	10.2611	8.71309	8.20075	7.08232	9.08825	10.2959	blue	W7	26.6057	18.8194	0.164752	Y	Y	3875	non-syntenic	AT1G51730		63.0952	NA	PF05773	SSF54495	IPR006575.RWD-domain;IPR016135.UBQ-conjugating_enzyme/RWD;IPR040213.GIR2-like	NA	NA	NA	NA	NA	3875	0.000237059	27.1975	17.9176	0.155797	Y	Y
TraesCS3D02G206200	9.26095	9.48311	8.83879	11.9526	11.2488	12.4393	10.9955	12.1717	10.5656	10.5463	11.8726	14.0754	13.9348	11.068	10.8655	9.71801	11.2347	13.0016	NA	#N/A	27.7726	17.6351	0.14159	Y	NA	3875	non-syntenic	AT1G51730		63.8889	NA	PF05773	SSF54495	IPR006575.RWD-domain;IPR016135.UBQ-conjugating_enzyme/RWD;IPR040213.GIR2-like	NA	NA	NA	NA	NA	3875	0.000546538	27.443	17.81	0.134682	Y	Y
TraesCS6D02G066500	0.958621	0.675048	1.31538	1.69064	1.844	2.36375	1.94074	1.23778	1.07182	0.951721	1.74601	1.61664	1.81549	1.30113	1.03594	1.27941	1.32228	1.65237	brown	W9	24.1677	21.0814	0.281025	Y	Y	3877	syntenic	AT2G40760	STR7	54.6413	NA	PF00581;PF17773	SSF52821	IPR001763.Rhodanese-like_dom;IPR020936.TrhO;IPR036873.Rhodanese-like_dom_sf;IPR040503.TRHO_N	NA	NA	NA	NA	NA	3877	6.19832e-05	27.8254	18.1752	0.340984	Y	Y
TraesCS6A02G068700	0.734234	0.550721	1.26383	1.76753	1.63951	2.07474	1.53711	1.48372	1.09455	0.941482	1.69097	2.01728	1.83363	1.24212	0.932068	1.33705	1.18154	1.44075	brown	W9	26.6801	18.4911	0.282054	Y	Y	3877	syntenic	AT2G40760	STR7	54.4304	NA	PF00581;PF17773	SSF52821	IPR001763.Rhodanese-like_dom;IPR020936.TrhO;IPR036873.Rhodanese-like_dom_sf;IPR040503.TRHO_N	NA	NA	NA	NA	NA	3877	6.67027e-05	28.4324	16.9013	0.344157	Y	Y
TraesCS6B02G092600	1.85055	1.5152	2.40979	2.62852	3.12523	3.75005	3.11792	2.79162	2.92596	2.45815	3.64063	3.28783	3.42924	3.02862	2.60671	2.5909	2.37191	2.89888	NA	#N/A	NA	NA	NA	NA	NA	3877	syntenic	AT2G40760	STR7	54.4304	NA	PF00581;PF17773	SSF52821	IPR001763.Rhodanese-like_dom;IPR020936.TrhO;IPR036873.Rhodanese-like_dom_sf;IPR040503.TRHO_N	NA	NA	NA	NA	NA	3877	0.000359884	28.3621	17.9144	0.210304	Y	Y
TraesCS3B02G325200	89.3353	66.2082	69.1372	94.475	76.363	95.5417	84.7065	78.9675	71.8506	66.173	108.189	113.771	117.616	88.0722	75.9643	95.4614	131.325	111.801	NA	#N/A	23.2672	20.9872	0.209902	Y	NA	3879	syntenic	AT2G31490		73.2394	NA	NA	NA	NA	NA	NA	NA	NA	NA	3879	0.0120628	23.8705	20.0225	0.180952	Y	NA
TraesCS3A02G290400	74.4097	55.845	64.0238	84.9923	71.2689	90.9228	74.9435	72.2003	69.6154	60.6328	100.302	106.891	107.732	83.7182	69.0275	87.9494	123.789	104.432	NA	#N/A	22.0606	0.0190796	0.207417	Y	NA	3879	syntenic	AT2G31490		73.2394	NA	NA	NA	NA	NA	NA	NA	NA	NA	3879	0.0198784	24.3615	19.3852	0.184199	Y	NA
TraesCS3D02G290200	80.7317	59.5428	63.5742	88.0535	69.0608	93.2046	77.1885	77.4113	69.2052	65.159	100.7	105.414	108.345	83.1861	73.6894	85.6291	126.161	108.082	NA	#N/A	NA	NA	NA	NA	NA	3879	syntenic	AT2G31490		73.2394	NA	NA	NA	NA	NA	NA	NA	NA	NA	3879	0.0293201	23.9174	19.9788	0.176983	Y	NA
TraesCS4B02G198300	3.50003	6.08464	11.5489	11.3753	8.07024	5.29005	3.98141	4.61722	9.40822	9.2224	7.72996	5.2706	4.4207	5.22494	6.13488	8.28861	8.67508	7.05903	turquoise	W4	27.1823	8.64111	0.395449	Y	Y	3881	syntenic	AT5G02830		38.8498	NA	PF13812;PF17177	NA	IPR002885.Pentatricopeptide_repeat;IPR011990.TPR-like_helical_dom_sf;IPR033443.PPR_long	NA	NA	NA	NA	NA	3881	3.24735e-07	26.33	11.2555	0.444443	Y	Y
TraesCS4D02G199100	2.39317	5.06327	10.8993	10.5114	6.11039	4.50925	3.24401	3.70033	7.79244	7.55373	6.72472	4.60062	3.60351	4.00987	4.81097	6.62827	7.01841	5.56972	turquoise	W4	28.9486	7.68778	0.370037	Y	Y	3881	syntenic	AT5G02830		38.7324	NA	PF13812;PF17177	NA	IPR002885.Pentatricopeptide_repeat;IPR011990.TPR-like_helical_dom_sf;IPR033443.PPR_long	NA	NA	NA	NA	NA	3881	7.14867e-07	26.61	11.1301	0.494176	Y	Y
TraesCS4A02G105700	3.29474	7.7237	13.2483	13.4935	8.27938	6.42474	4.46735	5.34289	9.81287	9.70028	8.53531	6.15812	5.14493	5.61076	6.08248	8.36054	9.1586	7.22236	turquoise	W4	28.6078	7.96475	0.335528	Y	Y	3881	syntenic	AT5G02830		39.2019	NA	PF13812;PF17177	NA	IPR002885.Pentatricopeptide_repeat;IPR011990.TPR-like_helical_dom_sf;IPR033443.PPR_long	NA	NA	NA	NA	NA	3881	2.2083e-06	26.6665	11.1522	0.438245	Y	Y
TraesCS7B02G170900	2.77988	2.36859	3.58562	5.24347	5.7435	6.95014	6.17687	5.82135	5.36658	4.83699	7.35705	9.40451	8.07307	5.95355	5.48117	4.88659	5.77324	7.60225	blue	W7	27.5862	17.5786	0.283017	Y	Y	3883	syntenic	AT4G39880		40.4494	NA	PF00276	SSF54189	IPR012677.Nucleotide-bd_a/b_plait_sf;IPR012678.Ribosomal_L23/L15e_core_dom_sf;IPR013025.Ribosomal_L25/23	NA	NA	NA	NA	NA	3883	9.74634e-05	27.5695	17.7321	0.298654	Y	Y
TraesCS7D02G273000	2.27833	2.41319	2.64863	4.13364	4.52044	4.92269	5.21335	5.14271	4.38902	4.14053	5.65519	6.77815	6.42284	5.31403	4.75599	3.50766	4.47215	6.45813	brown	W9	27.1211	18.9022	0.250894	Y	Y	3883	syntenic	AT4G39880		40.4494	NA	PF00276	SSF54189	IPR012677.Nucleotide-bd_a/b_plait_sf;IPR012678.Ribosomal_L23/L15e_core_dom_sf;IPR013025.Ribosomal_L25/23	NA	NA	NA	NA	NA	3883	0.00326938	27.7662	17.7804	0.251093	Y	Y
TraesCS7A02G272900	1.90924	2.49798	2.5483	4.08559	4.99921	5.57966	5.23963	5.73982	4.64912	4.23653	5.46462	6.72869	6.30008	5.37186	5.24306	3.64035	4.1025	6.07856	brown	W9	27.1823	20.0394	0.207899	Y	Y	3883	syntenic	AT4G39880		41.0112	NA	PF00276	SSF54189	IPR012677.Nucleotide-bd_a/b_plait_sf;IPR012678.Ribosomal_L23/L15e_core_dom_sf;IPR013025.Ribosomal_L25/23	NA	NA	NA	NA	NA	3883	0.014752	27.5722	18.7261	0.259999	Y	NA
TraesCS6D02G186200	2.76242	3.66498	3.62053	5.21906	5.48988	3.98407	3.10813	3.465	3.33478	3.62034	5.02408	5.00728	4.13305	3.14583	3.25116	3.48214	4.30532	5.12906	blue	W7	27.9823	14.4294	0.234844	Y	Y	3899	syntenic	NA	NA	NA	NA	NA	NA	NA	NA	NA	NA	NA	NA	3899	3.89438e-08	27.8254	13.9692	0.261865	Y	Y
TraesCS6A02G201600	5.04403	4.44196	5.10558	7.13022	7.10544	5.53232	4.19428	4.32419	4.42034	5.64513	6.61777	6.23397	6.47881	4.4441	4.69883	5.45687	5.90498	7.57195	blue	W7	28.266	15.4263	0.199812	Y	Y	3899	syntenic	NA	NA	NA	NA	NA	NA	NA	NA	NA	NA	NA	NA	3899	1.09832e-06	27.5695	15.1125	0.226147	Y	Y
TraesCS6B02G223300	3.17455	4.19734	4.30414	4.84963	5.13362	4.26464	3.60178	3.2448	3.89042	3.93647	4.74756	2.90949	3.8791	3.44756	4.16188	4.73702	4.76879	5.60202	NA	#N/A	NA	NA	NA	NA	NA	3899	syntenic	NA	NA	NA	NA	NA	NA	NA	NA	NA	NA	NA	NA	3899	0.0113243	26.6665	14.1976	0.140403	Y	NA
TraesCS7A02G365200	20.2657	21.8532	11.6854	13.3306	14.5958	18.1117	22.2696	22.5241	17.3615	13.3891	16.9737	20.3758	22.4127	19.9139	18.2476	18.4358	18.5353	21.3726	brown	W9	21.6838	4.53407	0.171178	Y	Y	3900	syntenic	AT1G22750		40.0778	NA	PF07343	NA	IPR009943.DUF1475	NA	NA	NA	NA	NA	3900	0.000209305	23.7253	1.40842	0.215754	Y	Y
TraesCS7B02G262100	25.141	23.7824	12.9578	16.6963	16.8242	21.0627	26.5993	25.6887	21.2347	16.4913	20.1278	22.1089	27.631	24.6701	22.8795	24.3819	22.966	26.1407	NA	#N/A	22.7404	2.9002	0.152664	Y	NA	3900	syntenic	AT1G22750		40.4669	NA	PF07343	NA	IPR009943.DUF1475	NA	NA	NA	NA	NA	3900	0.000731925	24.2618	0.902449	0.199761	Y	Y
TraesCS7D02G357200	25.2013	20.2691	7.69879	10.9589	12.7638	18.0182	24.1451	21.0535	18.2391	11.0061	15.333	18.7395	25.3762	22.4902	19.0071	20.2793	22.031	26.3372	NA	#N/A	22.1693	4.12808	0.246854	Y	NA	3900	syntenic	AT1G22750		40.0778	NA	PF07343	NA	IPR009943.DUF1475	NA	NA	NA	NA	NA	3900	0.00109643	23.7253	0.591345	0.313481	Y	Y
TraesCS3A02G393400	4.25278	4.51884	3.97579	4.97668	5.64748	6.7702	5.15042	4.21674	3.50993	2.88532	4.44881	4.88639	5.19336	4.69429	3.41975	3.09787	4.23788	4.67244	brown	W9	25.8855	21.6537	0.244356	Y	Y	3905	syntenic	AT1G67690		51.1268	NA	PF01432	SSF55486	IPR001567.Pept_M3A_M3B;IPR024077.Neurolysin/TOP_dom2;IPR024079.MetalloPept_cat_dom_sf;IPR024080.Neurolysin/TOP_N	NA	NA	NA	NA	NA	3905	1.17504e-06	27.381	18.762	0.245482	Y	Y
TraesCS3D02G386400	4.91527	5.19489	4.159	4.52364	5.24828	6.34157	5.15134	4.78382	4.14789	3.37397	4.56739	4.93505	5.65343	5.09142	3.85741	3.71343	4.24334	4.84004	brown	W9	24.5011	23.2229	0.193321	Y	Y	3905	syntenic	AT1G67690		51.4085	NA	PF01432	SSF55486	IPR001567.Pept_M3A_M3B;IPR024077.Neurolysin/TOP_dom2;IPR024079.MetalloPept_cat_dom_sf;IPR024080.Neurolysin/TOP_N	NA	NA	NA	NA	NA	3905	3.81183e-06	26.61	21.328	0.17964	Y	Y
TraesCS3B02G425400	5.80431	6.30644	5.47833	6.4849	7.193	9.29926	6.6201	6.07034	5.12353	4.40515	5.8729	7.57299	7.35651	5.84018	4.6039	4.3519	5.48288	5.66405	brown	W9	27.1084	19.8551	0.228311	Y	Y	3905	syntenic	AT1G67690		51.4085	NA	PF01432	SSF55486	IPR001567.Pept_M3A_M3B;IPR024077.Neurolysin/TOP_dom2;IPR024079.MetalloPept_cat_dom_sf;IPR024080.Neurolysin/TOP_N	NA	NA	NA	NA	NA	3905	6.51973e-06	27.443	19.0123	0.232974	Y	Y
TraesCS3A02G426600	110.158	103.65	91.1994	128.461	137.801	148.165	136.922	126.378	95.9311	97.5471	113.775	134.07	135.726	110.702	101.167	79.6296	96.3794	104.024	brown	W9	26.6221	20.5542	0.194892	Y	Y	3920	syntenic	AT4G12830		55.7252	NA	PF00561	SSF53474	IPR000073.AB_hydrolase_1;IPR029058.AB_hydrolase	NA	NA	NA	NA	NA	3920	7.66665e-08	27.7608	20.2548	0.205739	Y	Y
TraesCS3D02G421500	72.7429	73.2205	66.2946	97.4192	113.733	132.68	122.574	117.025	83.7806	80.15	93.1805	109.551	118.207	105.068	94.8192	69.1966	82.1036	94.4524	brown	W9	26.0424	22.6645	0.208811	Y	Y	3920	syntenic	AT4G12830		56.2341	NA	PF00561	SSF53474	IPR000073.AB_hydrolase_1;IPR029058.AB_hydrolase	NA	NA	NA	NA	NA	3920	2.99485e-06	28.1569	21.7559	0.231449	Y	Y
TraesCS3B02G462800	106.693	102.438	93.8434	121.615	121.211	137.373	131.173	133.82	109.002	107.377	112.261	124.304	128.68	121.879	119.649	84.8737	97.9015	105.648	NA	#N/A	26.1844	22.7387	0.126609	Y	NA	3920	syntenic	AT4G12830		55.9796	NA	PF00561	SSF53474	IPR000073.AB_hydrolase_1;IPR029058.AB_hydrolase	NA	NA	NA	NA	NA	3920	4.94424e-05	28.2927	22.0066	0.136304	Y	Y
TraesCS2A02G297300	38.8304	48.5219	37.228	72.166	100.261	107.84	82.1601	60.3626	34.8285	36.0231	74.8335	101.058	96.4537	49.8772	37.581	43.6954	54.3394	83.8392	brown	W9	24.8171	20.4555	0.498754	Y	Y	3924	syntenic	AT2G27290		52.7363	NA	PF06916	NA	IPR009688.DUF1279	NA	NA	NA	NA	NA	3924	1.19899e-07	27.443	18.9018	0.491047	Y	Y
TraesCS2D02G295200	33.4547	38.9316	30.7494	51.4523	63.8672	66.8466	47.2418	39.2336	25.7869	25.6261	51.2954	64.1184	62.2153	31.7795	26.8151	30.5245	40.4588	55.3692	brown	W9	26.5511	18.6157	0.435092	Y	Y	3924	syntenic	AT2G27290		53.7313	NA	PF06916	NA	IPR009688.DUF1279	NA	NA	NA	NA	NA	3924	2.41299e-07	27.0165	17.9588	0.417219	Y	Y
TraesCS2B02G313500	28.9177	42.9184	29.3344	44.8468	55.9044	62.1714	56.1554	52.1128	30.6543	30.7789	50.1746	69.7678	70.8427	43.1561	37.3976	33.6676	40.0969	57.9567	brown	W9	26.2054	20.2899	0.381618	Y	Y	3924	syntenic	AT2G27290		52.2388	NA	PF06916	NA	IPR009688.DUF1279	NA	NA	NA	NA	NA	3924	8.67996e-06	27.1975	19.0232	0.347305	Y	Y
TraesCS6B02G393900	1.21357	0.726067	0.766373	1.04824	0.954851	1.15466	1.00528	1.19367	0.769588	0.700529	0.978257	1.10871	1.02497	0.885042	0.67897	0.665156	0.880951	1.162	brown	W9	21.4047	3.12424	0.212845	Y	Y	3925	syntenic	AT2G05320	GNT2	56.9767	NA	PF05060	SSF53448	IPR007754.GlcNAc_II;IPR029044.Nucleotide-diphossugar_trans	NA	NA	NA	NA	NA	3925	0.00171026	24.6731	21.9903	0.198781	Y	Y
TraesCS6D02G344600	3.27864	2.06258	1.91778	2.52001	2.36421	2.82861	2.97878	3.0287	2.06161	2.2931	2.32933	2.71495	2.99355	2.2103	2.21031	2.22238	2.31419	3.02573	NA	#N/A	22.738	0.49415	0.169414	Y	NA	3925	syntenic	AT2G05320	GNT2	57.6744	NA	PF05060	SSF53448	IPR007754.GlcNAc_II;IPR029044.Nucleotide-diphossugar_trans	NA	NA	NA	NA	NA	3925	0.00397188	24.1156	22.721	0.174517	Y	Y
TraesCS6A02G361100	3.00863	2.16745	2.074	2.22419	2.39438	2.73615	2.59796	2.54538	1.88728	2.05083	2.2712	2.21747	2.46281	2.231	1.9797	2.44684	2.33033	2.4425	NA	#N/A	NA	NA	NA	NA	NA	3925	syntenic	AT2G05320	GNT2	57.6744	NA	PF05060	SSF53448	IPR007754.GlcNAc_II;IPR029044.Nucleotide-diphossugar_trans	NA	NA	NA	NA	NA	3925	0.00793996	23.499	22.292	0.11426	Y	Y
TraesCS5A02G093200	71.3824	67.2634	71.3448	84.4259	102.31	107.588	106.745	86.0368	99.065	80.4881	95.9787	81.3685	88.6465	109.046	106.104	98.2854	85.2428	93.5513	NA	#N/A	NA	NA	NA	NA	NA	3929	syntenic	AT4G29060	emb2726	49.8426	NA	PF00575;PF00889	SSF46934;SSF50249;SSF54713	IPR001816.Transl_elong_EFTs/EF1B;IPR003029.S1_domain;IPR009060.UBA-like_sf;IPR012340.NA-bd_OB-fold;IPR014039.Transl_elong_EFTs/EF1B_dimer;IPR018101.Transl_elong_Ts_CS;IPR022967.S1_dom;IPR036402.EF-Ts_dimer_sf	NA	NA	NA	NA	NA	3929	0.00104642	34.9435	22.2547	0.141214	Y	Y
TraesCS5D02G105500	77.6938	74.1891	81.8865	92.9833	114.478	124.71	121.582	100.07	119.177	98.8458	111.768	93.9053	100.953	132.682	131.724	119.492	105.285	109.759	NA	#N/A	NA	NA	NA	NA	NA	3929	syntenic	AT4G29060	emb2726	49.6327	NA	PF00575;PF00889	SSF46934;SSF50249;SSF54713	IPR001816.Transl_elong_EFTs/EF1B;IPR003029.S1_domain;IPR009060.UBA-like_sf;IPR012340.NA-bd_OB-fold;IPR014039.Transl_elong_EFTs/EF1B_dimer;IPR018101.Transl_elong_Ts_CS;IPR022967.S1_dom;IPR036402.EF-Ts_dimer_sf	NA	NA	NA	NA	NA	3929	0.00131237	35.1379	22.4971	0.146686	Y	Y
TraesCS5B02G099300	63.5048	60.4676	71.289	79.1538	92.9897	102.231	96.7831	76.256	98.0806	81.6411	91.3766	76.8489	81.7219	105.088	106.105	101.537	88.7718	88.7954	NA	#N/A	NA	NA	NA	NA	NA	3929	syntenic	AT4G29060	emb2726	49.5278	NA	PF00575;PF00889	SSF46934;SSF50249;SSF54713	IPR001816.Transl_elong_EFTs/EF1B;IPR003029.S1_domain;IPR009060.UBA-like_sf;IPR012340.NA-bd_OB-fold;IPR014039.Transl_elong_EFTs/EF1B_dimer;IPR018101.Transl_elong_Ts_CS;IPR022967.S1_dom;IPR036402.EF-Ts_dimer_sf	NA	NA	NA	NA	NA	3929	0.00553853	34.9435	22.452	0.134759	Y	Y
TraesCS7A02G228300	37.2686	64.6541	7.62711	6.7078	34.7783	57.3024	58.1747	37.8399	16.6552	10.3753	13.2868	25.8506	45.683	35.6585	20.938	19.6103	13.0747	28.2469	brown	W9	24.9278	24.3384	0.653564	Y	Y	3950	syntenic	AT3G57680	CTPA3	57.6108	NA	PF03572;PF17820	SSF50156;SSF52096	IPR001478.PDZ;IPR004447.Peptidase_S41A;IPR005151.Tail-specific_protease;IPR029045.ClpP/crotonase-like_dom_sf;IPR036034.PDZ_sf;IPR041489.PDZ_6	NA	NA	NA	NA	NA	3950	0.000252798	26.2224	23.6415	0.617585	Y	Y
TraesCS7B02G191400	32.1393	84.7317	15.2582	11.1856	37.8543	59.3242	62.9692	45.658	23.4595	17.2674	15.9528	28.3168	47.0401	44.0031	28.7019	23.5163	17.3401	30.5205	magenta	W2	23.721	1.9118	0.54436	Y	Y	3950	syntenic	AT3G57680	CTPA3	57.0328	NA	PF03572;PF17820	SSF50156;SSF52096	IPR001478.PDZ;IPR004447.Peptidase_S41A;IPR005151.Tail-specific_protease;IPR029045.ClpP/crotonase-like_dom_sf;IPR036034.PDZ_sf;IPR041489.PDZ_6	NA	NA	NA	NA	NA	3950	0.00737353	26.178	23.9291	0.501562	Y	Y
TraesCS7D02G226300	37.3614	73.2186	19.0927	14.7597	45.8493	65.2514	58.8367	39.7006	23.2894	15.7595	17.9117	28.161	43.9328	37.2577	23.8272	22.575	16.1395	28.5399	brown	W9	24.3518	0.491558	0.507304	Y	Y	3950	syntenic	AT3G57680	CTPA3	57.0328	NA	PF03572;PF17820	SSF50156;SSF52096	IPR001478.PDZ;IPR004447.Peptidase_S41A;IPR005151.Tail-specific_protease;IPR029045.ClpP/crotonase-like_dom_sf;IPR036034.PDZ_sf;IPR041489.PDZ_6	NA	NA	NA	NA	NA	3950	0.0108832	26.6896	23.3035	0.446647	Y	NA
TraesCS3A02G353200	7.8589	9.48618	6.97557	9.57024	9.89618	10.5248	9.61565	9.34944	7.94502	7.22073	9.91227	10.1283	10.7137	9.30795	8.49951	8.01394	8.71894	10.4465	brown	W9	26.0961	20.3489	0.15324	Y	Y	3956	syntenic	AT2G20280		74.6631	NA	PF16543	SSF90229	IPR000571.Znf_CCCH;IPR032378.ZC3H15/TMA46_C;IPR036855.Znf_CCCH_sf	NA	NA	NA	NA	NA	3956	0.000117308	27.076	19.2365	0.14103	Y	Y
TraesCS3D02G347300	4.58231	5.7648	5.02882	6.46463	7.12245	6.94312	5.71825	5.85551	5.57503	4.67045	6.13794	6.29825	6.1977	5.94375	5.09218	4.89413	5.94856	7.02058	NA	#N/A	23.309	23.0933	0.124279	Y	NA	3956	syntenic	AT2G20280		74.3935	NA	PF16543	SSF90229	IPR000571.Znf_CCCH;IPR032378.ZC3H15/TMA46_C;IPR036855.Znf_CCCH_sf	NA	NA	NA	NA	NA	3956	0.000807323	27.5695	16.9507	0.142544	Y	Y
TraesCS3B02G385900	7.15614	9.35571	6.83213	9.0751	10.109	9.99403	8.88758	8.60412	8.10946	7.12408	9.44358	9.0274	9.73468	8.70831	7.99449	7.84836	8.54234	10.9652	blue	W7	23.9745	22.7036	0.123653	Y	Y	3956	syntenic	AT2G20280		74.6631	NA	PF16543	SSF90229	IPR000571.Znf_CCCH;IPR032378.ZC3H15/TMA46_C;IPR036855.Znf_CCCH_sf	NA	NA	NA	NA	NA	3956	0.013437	26.9578	19.0866	0.122091	Y	NA
TraesCS2A02G455800	5.21915	4.40009	4.34658	5.39236	6.73316	6.87859	5.51721	4.76989	3.5265	4.02919	5.4004	5.94087	5.49353	3.67847	3.52098	3.52883	4.18878	4.82025	brown	W9	25.3393	19.6843	0.249449	Y	Y	3957	syntenic	NA	NA	NA	NA	NA	NA	IPR034572.MCD1	NA	NA	NA	NA	NA	3957	1.5871e-07	26.8426	18.6202	0.259533	Y	Y
TraesCS2B02G477800	5.37934	4.22375	4.53441	4.8601	5.2917	5.54283	4.7092	4.25128	3.43758	3.47096	5.44232	5.55513	5.51296	3.86116	3.72245	3.80227	4.7866	4.70462	black	W8	26.9258	18.0716	0.218774	Y	Y	3957	syntenic	NA	NA	NA	NA	NA	NA	IPR034572.MCD1	NA	NA	NA	NA	NA	3957	1.8518e-05	25.8514	19.0738	0.191254	Y	Y
TraesCS2D02G456100	2.99001	3.05658	3.38387	3.94311	4.22263	4.30005	3.37213	3.29888	2.66194	2.96057	3.64276	3.64237	3.73738	2.50063	2.69965	2.97263	3.05757	3.61019	NA	#N/A	25.1236	19.8712	0.156677	Y	NA	3957	syntenic	NA	NA	NA	NA	NA	NA	IPR034572.MCD1	NA	NA	NA	NA	NA	3957	5.66772e-05	27.3911	17.2001	0.180123	Y	Y
TraesCS7D02G400500	2.0113	0.979656	0.669012	1.1967	2.63128	4.77934	6.17526	2.56935	0.69708	0.67619	1.52517	3.90815	5.69523	2.14696	1.3522	0.552353	0.835881	1.88767	brown	W9	26.5084	21.1838	0.925812	Y	Y	3970	syntenic	AT1G31350	KUF1	38.051	NA	NA	SSF117281	IPR015915.Kelch-typ_b-propeller	NA	NA	NA	NA	NA	3970	1.43168e-08	27.1975	22.1188	0.879584	Y	Y
TraesCS7B02G306900	2.02026	2.32127	0.725737	1.12324	2.78133	5.0082	5.84854	3.44162	0.971126	1.14332	1.69057	3.99156	5.44386	2.44498	1.74258	0.674493	0.815397	2.08366	brown	W9	26.3433	22.0755	0.78969	Y	Y	3970	syntenic	AT1G31350	KUF1	37.123	NA	NA	SSF117281	IPR015915.Kelch-typ_b-propeller	NA	NA	NA	NA	NA	3970	2.25493e-07	26.9578	22.4267	0.762336	Y	Y
TraesCS7A02G406900	0.42821	0.427686	0.20618	0.574403	1.76333	3.05301	3.98146	1.79069	0.459009	0.495845	1.0497	3.69794	4.14143	1.01901	0.957643	0.331309	0.460117	1.52878	brown	W9	26.6221	20.5961	0.965418	Y	Y	3970	syntenic	AT1G31350	KUF1	38.051	NA	NA	SSF117281	IPR015915.Kelch-typ_b-propeller	NA	NA	NA	NA	NA	3970	4.47599e-06	27.381	21.3494	0.960078	Y	Y
TraesCS3A02G418300	67.8506	62.5768	51.0319	56.7538	59.3109	64.4808	67.2738	65.0035	48.423	50.3878	56.5147	66.204	68.3032	55.2455	55.9498	46.8487	47.3965	57.243	brown	W9	26.6221	20.7823	0.164563	Y	Y	3982	syntenic	AT1G65230		54.8951	NA	PF10184	NA	IPR018790.DUF2358	NA	NA	NA	NA	NA	3982	4.89892e-06	24.7797	23.1794	0.145959	Y	Y
TraesCS3D02G413800	145.822	126.718	94.7437	98.0127	103.32	110.114	116.875	114.644	86.2228	89.4833	97.1342	122.365	123.951	96.8045	94.2216	78.9302	80.7847	94.3455	brown	W9	27.1731	20.1138	0.18212	Y	Y	3982	syntenic	AT1G65230		54.1958	NA	PF10184	NA	IPR018790.DUF2358	NA	NA	NA	NA	NA	3982	0.000112917	24.3111	22.9568	0.17176	Y	Y
TraesCS3B02G453500	94.3058	84.8718	70.4356	83.623	84.1025	86.817	90.8327	85.3103	62.6204	69.3475	84.7385	103.251	97.3247	72.2652	71.905	63.0027	61.8622	74.0753	brown	W9	27.7801	18.3279	0.213077	Y	Y	3982	syntenic	AT1G65230		54.1958	NA	PF10184	NA	IPR018790.DUF2358	NA	NA	NA	NA	NA	3982	0.00210245	25.3974	20.7593	0.163395	Y	Y
TraesCS7D02G282600	32.5961	23.4499	21.5941	27.4509	30.1897	33.3718	27.3816	25.2194	22.9134	22.4382	29.7878	34.9428	32.7156	26.8604	23.2375	23.2667	27.4349	29.5293	blue	W7	27.501	17.8175	0.197738	Y	Y	3990	syntenic	AT5G16040		72.7273	NA	PF00415	SSF50985	IPR000408.Reg_chr_condens;IPR009091.RCC1/BLIP-II	NA	NA	NA	NA	NA	3990	5.52305e-07	26.3851	19.0087	0.192441	Y	Y
TraesCS7B02G200200	11.0177	6.03056	8.15835	10.071	11.0943	12.6379	10.338	8.90684	7.16634	6.28743	10.5042	11.6303	11.6457	9.29534	7.62713	8.76362	9.85888	10.6528	blue	W7	26.1416	19.571	0.227222	Y	Y	3990	syntenic	AT5G16040		73.2323	NA	PF00415	SSF50985	IPR000408.Reg_chr_condens;IPR009091.RCC1/BLIP-II	NA	NA	NA	NA	NA	3990	8.1285e-07	26.5542	19.0003	0.243519	Y	Y
TraesCS7A02G284800	17.2216	10.2474	11.6408	14.0605	15.3642	20.2185	16.4793	13.4992	10.4921	9.83012	13.0881	17.0656	17.7762	13.7752	11.9242	12.4338	15.3158	17.5436	blue	W7	23.6608	22.7763	0.24741	Y	Y	3990	syntenic	AT5G16040		73.4848	NA	PF00415	SSF50985	IPR000408.Reg_chr_condens;IPR009091.RCC1/BLIP-II	NA	NA	NA	NA	NA	3990	1.65831e-06	26.0064	20.9291	0.253099	Y	Y
TraesCS2B02G250800	14.9959	10.2985	8.34172	9.87412	14.1916	14.7784	14.5984	11.9673	9.71478	8.58254	10.7171	11.7385	13.3185	12.0992	10.5606	10.0123	10.5512	11.6218	brown	W9	25.8345	22.0603	0.182283	Y	Y	3992	syntenic	AT4G28370	FLY1	64.7687	NA	PF13639	SSF57850	IPR001841.Znf_RING;IPR013083.Znf_RING/FYVE/PHD	NA	NA	NA	NA	NA	3992	4.03534e-07	26.5542	22.3598	0.215954	Y	Y
TraesCS2A02G232200	15.4687	11.5613	8.46928	10.6289	14.5291	15.4823	15.0659	11.8814	9.95071	8.94158	11.052	11.1132	12.9423	12.2752	11.0982	10.2927	10.5285	11.3948	brown	W9	26.3976	22.6017	0.160685	Y	Y	3992	syntenic	AT4G28370	FLY1	64.2349	NA	PF13639	SSF57850	IPR001841.Znf_RING;IPR013083.Znf_RING/FYVE/PHD	NA	NA	NA	NA	NA	3992	3.85006e-06	26.61	22.3361	0.200513	Y	Y
TraesCS2D02G232900	16.428	11.4485	10.3167	15.1438	17.6864	17.1545	15.0633	12.5213	11.4806	11.1846	14.4242	15.4688	15.1566	11.6485	11.5705	11.9899	13.1728	13.5935	brown	W9	25.0448	20.3741	0.152413	Y	Y	3992	syntenic	AT4G28370	FLY1	64.0569	NA	PF13639	SSF57850	IPR001841.Znf_RING;IPR013083.Znf_RING/FYVE/PHD	NA	NA	NA	NA	NA	3992	1.66185e-05	26.1691	19.4696	0.194971	Y	Y
TraesCS5A02G393800	18.8365	12.3822	12.4895	16.4156	16.128	12.4367	11.7491	11.6357	11.7879	12.8832	17.4995	15.2019	16.6955	10.9645	11.2463	14.5911	19.3971	19.2233	blue	W7	24.7091	17.9485	0.219581	Y	Y	4019	syntenic	AT5G07960		62.6168	NA	PF03669	NA	IPR005351.UPF0139	NA	NA	NA	NA	NA	4019	0.0170983	25.4937	16.4841	0.175193	Y	NA
TraesCS5D02G403300	13.4856	8.18927	10.1153	13.2873	11.8018	10.0786	9.06327	9.25882	8.54532	9.86641	13.9137	11.5013	12.212	8.76371	9.14639	10.5589	13.4192	13.8164	NA	#N/A	26.1504	16.2651	0.199009	Y	NA	4019	syntenic	AT5G07960		62.6168	NA	PF03669	NA	IPR005351.UPF0139	NA	NA	NA	NA	NA	4019	0.0287431	25.0187	17.2729	0.178304	Y	NA
TraesCS5B02G398300	19.4617	12.4293	17.6011	18.0328	15.8309	13.4185	12.7298	12.2439	13.1696	15.609	19.3567	18.6153	16.0203	12.678	12.9479	16.5514	20.8535	18.0281	green	W5	24.4508	17.2174	0.220513	Y	Y	4019	syntenic	AT5G07960		63.5514	NA	PF03669	NA	IPR005351.UPF0139	NA	NA	NA	NA	NA	4019	0.0463661	25.8377	15.182	0.157203	Y	NA
[truncated: 85,448 more rows]
