# Supplementary material for: Circadian regulation of the transcriptome in a complex polyploid crop
Source: PLoS Biol. 2022 Oct 13;20(10):e3001802. doi: 10.1371/journal.pbio.3001802 (PMC9560141; doi:10.1371/journal.pbio.3001802)
Supplement: S12 Table — (CSV) [file pbio.3001802.s040.csv]

gene	Triad_ID	0	0	0	4	4	4	8	8	8	12	12	12	16	16	16	20	20	20	24	24	24	28	28	28	32	32	32	36	36	36	40	40	40	44	44	44	48	48	48	52	52	52	56	56	56	60	60	60
TraesCS7A02G267100	2	0	0	0	0	0	0	0	0	0	0	0	0	0	0	0	0	0	0	0	0	0	0	0	0	0	0	0	0	0	0	0	0	0	0	0	0	0	0	0	0	0	0	0	0	0	0	0.081122	0
TraesCS7A02G235400	3	0	0	0	0	0	0	0	0	0	0	0	0	0	0	0	0	0	0	0	0	0	0	0	0	0	0	0	0	0	0	0	0	0	0	0	0	0	0	0	0	0	0	0	0	0	0	0.028699	0
TraesCS7A02G185200	4	0.538127	0.496396	0.672299	0.1292	0.096207	0.450643	0.204441	0.276576	0.282134	0.41977	0.349824	0.443855	0.436768	0.325749	0.366103	0.1586	0.220365	0.267732	0.477433	0.286049	0.297826	0.207967	0.178188	0.374876	0.274869	0.267023	0.224222	0.195788	0.291064	0.183869	0.433527	0.222333	0.252985	0.247839	0.16153	0.286043	0.223398	0.328146	0.418141	0.522187	0.279239	0.238211	0.220338	0.332043	0.150531	0.288709	0.508606	0.463021
TraesCS7B02G090200	4	0.167617	0.140064	0.157818	0.09496	0.018406	0.260289	0.023338	0.049723	0.027702	0.181876	0	0.143831	0.2161	0.120002	0.051108	0.089185	0.133441	0.197181	0.157068	0.063839	0.170533	0.062064	0.087745	0.153474	0.030977	0.044598	0.10766	0.001458	0.083402	0.09001	0.174702	0.184347	0.058748	0.076173	0.185287	0.134163	0.17942	0.083466	0.267335	0.087943	0.095109	0.11141	0.142538	0.047661	0.020631	0.032672	0.115609	0.165028
TraesCS7D02G186600	4	1.328217	0.90942	1.124724	0.58667	0.574787	0.849524	0.82955	0.749911	0.595153	1.013942	0.698444	0.807284	1.180019	1.028598	0.656302	0.616501	0.86629	0.641692	0.681169	0.496624	0.784139	0.534656	0.483833	0.79107	1.017036	0.887738	0.899254	0.980686	0.742884	0.83254	0.930913	0.576599	0.774117	0.736333	0.472804	0.543113	0.406331	0.639273	0.681232	0.685648	0.702538	0.810403	0.860214	0.783494	0.709491	1.044222	0.967468	0.734388
TraesCS7B02G059900	5	0.034119	0.044723	0.018276	0	0.016998	0.030933	0.032956	0.015465	0.072847	0	0.092823	0	0	0.036263	0.054426	0.019107	0.01899	0.017853	0	0.016151	0.040143	0	0.1041	0.108579	0.083086	0.054772	0.611327	0.125688	0.018013	0.016023	0.092494	0.041819	0.096315	0.050023	0.054913	0.045864	0.161148	0.111184	0.028786	0.165908	0.336091	0.03957	0.021403	0.745826	0.113439	0.287627	0.197601	0.680237
TraesCS7D02G156200	5	0	0	0	0	0.015972	0	0	0	0	0	0	0	0.016942	0	0.021917	0	0	0.017603	0	0	0	0	0	0	0	0	0	0	0	0	0	0	0	0	0	0.036428	0.02914	0	0.017232	0	0	0	0	0.015528	0	0	0	0.028611
TraesCS7A02G542500	6	0.03857	0.123505	0.078026	0.010407	0.028448	0.116902	0.074605	0.05521	0.049687	0.03283	0.064759	0.122492	0.037524	0.099527	0.114065	0.15811	0.090177	0.14531	0.131215	0.058053	0.168335	0.024867	0.043721	0.040388	0	0.189694	0.067128	0	0.015329	0.045692	0.17258	0.084513	0.073974	0.030817	0.032296	0.040471	0.030888	0.040898	0.046641	0.07993	0.178093	0.03822	0.049154	0	0.072799	0.084957	0.132145	0.139074
TraesCS7B02G464400	6	0.031525	0.066877	0.0505	0.061212	0.047116	0.044763	0.022838	0.061901	0.013453	0	0.10323	0.065253	0.081648	0.097502	0.017624	0.04622	0.067084	0.20785	0.100398	0.108517	0.079136	0.11736	0.029242	0.058237	0	0	0.033739	0.02612	0.016643	0	0.077809	0.015456	0.017834	0.04817	0.025884	0.029879	0.016768	0.047974	0.027899	0.043182	0.06699	0.053943	0.062915	0	0.031123	0.063004	0.029562	0.086547
TraesCS7D02G527700	6	0.059844	0	0.01567	0.028788	0.02915	0.086121	0.040554	0.023617	0.01765	0.027679	0.021634	0.023819	0.025074	0.07375	0.11139	0.064988	0.096721	0.049071	0	0.081433	0.070022	0.091323	0	0	0	0.060971	0.059863	0.059135	0	0	0.034318	0.027161	0.016495	0.071318	0.020917	0.069445	0.041092	0	0.048367	0	0	0.063837	0	0.043833	0	0.013668	0.047058	0.057536
TraesCS7A02G496300	7	0.034908	0	0	0	0.049109	0	0.163224	0	0	0	0.048597	0.079446	0.061137	0	0.109851	0	0	0	0.024043	0	0	0	0	0	0	0	0	0	0	0	0.088286	0	0	0	0.029029	0	0	0	0	0	0	0	0	0.065516	0	0	0	0.165858
TraesCS7B02G401100	7	0	0	0	0	0	0.064863	0	0	0.080204	0	0	0	0	0	0.219703	0.055019	0	0.090089	0.049403	0	0	0	0	0.132993	0	0.121842	0	0	0	0	0.007999	0	0	0	0	0	0	0	0	0	0.053864	0.071843	0	0.045497	0	0.046055	0.1518	0
TraesCS7D02G483500	7	0.085146	0	0	0	0	0	0	0.044691	0	0.213823	0	0	0.06793	0.05221	0	0.101235	0.105258	0	0.058625	0	0	0.028161	0	0	0.040823	0	0.074304	0.14581	0	0	0	0	0.055579	0	0	0.033777	0	0	0.109554	0	0.102617	0.039083	0.261234	0	0.049997	0	0.085519	0
TraesCS7A02G275800	8	0.012017	0	0	0	0	0	0	0	0	0	0	0.018004	0	0	0	0.096139	0	0	0	0	0	0	0	0	0	0	0	0	0	0	0	0	0	0	0	0	0	0	0	0	0	0	0	0	0	0	0	0
TraesCS7B02G173500	8	0.095849	0.066381	0	0	0	0	0	0.042136	0	0	0	0	0.075917	0	0	0.033649	0	0	0	0	0	0	0.054419	0	0	0	0	0	0	0	0	0	0	0	0	0	0.035306	0	0	0	0	0	0	0	0	0	0	0
TraesCS7D02G275700	8	0.107294	0.186659	0.434863	0.010452	0.016304	0.003796	0	0	0	0	0.022645	0.056381	0.256685	0	0.03775	0	0.012103	0.093424	0	0.089932	0.185728	0	0	0	0	0	0	0	0	0	0	0	0	0.204881	0	0	0	0	0	0	0	0	0	0.078175	0.110369	0	0	0.02096
TraesCS4A02G184700	11	2.050389	2.320055	2.213266	1.61572	7.65167	2.72945	3.22462	5.337243	2.941874	7.747558	6.690875	5.844252	8.660194	5.798645	6.907353	3.012144	4.23542	4.76477	1.95745	2.815936	3.154419	4.194367	2.391372	1.630799	1.433487	3.275214	4.277087	1.936423	7.947685	7.420952	4.864419	3.429318	7.246153	5.286489	3.332314	3.514257	2.801202	4.397107	3.396989	1.316744	2.075221	2.10276	1.71688	5.684455	1.200246	3.315225	3.65958	3.655581
TraesCS4B02G134000	11	1.202102	0.747313	1.340174	0.293402	0.861485	0.906704	0.611301	0.875515	0.816649	1.90842	2.079406	2.042418	2.390062	1.388611	1.726297	1.054894	1.435145	2.141446	0.758204	1.428618	1.382344	0.685637	0.512747	0.650111	0.270154	0.862386	1.084691	0.475294	1.256985	0.673042	2.145701	0.895142	1.35398	0.924953	0.690312	1.287478	1.853224	1.318996	2.083745	0.909548	0.767785	0.946818	0.363483	1.229487	0.529507	1.144594	1.264315	1.432696
TraesCS4D02G128900	11	1.587948	1.479202	1.670942	0.132254	0.213947	1.011767	0.179487	0.357188	0.221493	0.804856	0.909171	1.706733	1.269496	0.499846	1.226584	0.653742	1.325476	1.964441	0.815902	1.315972	1.160938	0.43685	0.586029	0.787072	0.130014	0.82156	0.35826	0.153191	0.514885	0.112841	1.787093	0.681283	0.920089	1.176112	0.479577	1.450529	1.633365	0.956274	1.887843	0.536125	0.48628	0.853582	0.259043	0.342704	0.377738	0.875464	1.000788	1.016167
TraesCS6B02G211700	13	0	0.037646	0	0	0.043608	0.170465	0	0.110375	0	0	0	0.037233	0	0	0	0.100734	0	0.094125	0.138481	0.042574	0	0.047158	0	0	0	0.046475	0	0.188177	0	0	0	0	0	0	0	0	0	0	0	0	0	0	0.040396	0	0	0.111879	0.092849	0.077162
TraesCS6D02G170300	13	0.105246	0	0	0	0	0.042383	0.043198	0	0	0	0	0	0	0.047533	0.050005	0	0	0.046804	0	0.067321	0.054061	0.089734	0.04833	0.121496	0.210505	0	0.191136	0.100185	0	0	0	0.043852	0	0	0	0.068983	0.096735	0	0	0	0.035795	0.039244	0.103784	0.041422	0	0.165063	0.09234	0
TraesCS4B02G363600	15	0.675787	1.354357	1.622992	0.612183	0.941433	1.001621	0.640964	0.675472	1.54582	1.462068	0.953833	1.092313	1.211219	0.860402	0.550583	1.046566	0.698323	0.710132	0.414602	0.441573	0.699994	0.226176	0.125797	0.400493	0.340317	0.778417	0.41591	0.405353	0.672581	0.740554	0.741786	0.758051	0.371499	0.22859	0.641794	0.56535	0.174536	0.418706	0.594241	0.346943	0.751975	0.517654	0.467288	0.912871	0.329977	0.725184	0.993929	0.662359
TraesCS4D02G357000	15	0.525254	0.863229	0.422279	0.558643	0.768193	0.574393	0.546971	0.588013	0.558362	1.117857	0.772788	0.498538	0.561381	0.624452	0.674479	0.523388	0.385089	0.137146	0.448893	0.218735	0.161823	0.585042	0.535775	0.285168	0.591734	0.518828	0.574553	0.29544	0.439112	0.959855	0.354531	0.504255	0.76522	0.8058	0.537322	0.515239	0.43034	0.851	0.16888	0.543174	0.624823	0.415534	0.260693	0.440231	0.515114	0.372973	0.641481	0.663649
TraesCS5A02G531900	15	0.589464	0.268665	0.456821	0.372322	0.537293	0.536637	0.513565	0.496391	1.165988	1.049426	0.549	0.559976	0.642987	0.443787	0.547497	0.446797	0.326896	0.30125	0.263128	0.237922	0.162221	0.444731	0.118385	0.357605	0.357925	0.353743	0.380243	0.275433	0.379022	0.452322	0.578938	0.54254	0.388635	0.52881	0.458208	0.481915	0.426733	0.490642	0.267643	0.155746	0.143639	0.24723	0.174679	0.332465	0.259441	0.385149	0.429958	0.276495
TraesCS5B02G471300	16	0	0	0.397488	0.060838	0	0.077754	0.043363	0.029615	0.02583	0.06984	0.089425	0.074925	0.038787	0	0.060485	0.126693	0	0.120156	0	0.307636	0.036463	0.082034	0	0	0.03041	0.031174	0.032175	0	0	0.031503	0.269515	0.084394	0.034129	0.063607	0.060846	0.140142	0.30291	0	0.2585	0.149164	0.072428	0.097319	0.046606	0.223037	0	0.161953	0.211768	0.089582
TraesCS5D02G473800	16	0	0.025829	0.042967	0.074208	0.011118	0.162832	0.024335	0.024735	0.021574	0	0.063474	0.02086	0.108873	0	0.08451	0	0	0.22517	0	0.232318	0.060909	0	0.027226	0.046933	0.025742	0.026037	0.026963	0.04217	0	0	0.378644	0.024704	0.084756	0	0.049316	0.02341	0.053601	0.027367	0.178001	0.095931	0.181077	0.110391	0	0	0.041882	0.113221	0.104037	0.074821
TraesCS4D02G361800	17	3.485813	2.887432	4.137534	1.827702	1.06928	2.631216	2.291479	2.582043	2.547039	4.293916	2.426202	3.500827	1.614221	1.367452	0.769627	1.442236	1.14155	0.636329	1.070727	0.467228	0.609392	0.540999	0.761881	1.048401	1.816287	1.355656	1.21306	1.467717	2.27368	2.835225	1.351941	3.462379	2.15171	1.749047	0.876502	1.951697	1.341434	1.319319	0.543853	0.412362	0.139735	0.987922	0.414707	0.40733	0.532123	0.968614	0.726394	1.172528
TraesCS5A02G536100	17	0.902336	0.86991	1.216761	0.558193	0.538007	0.642314	1.065914	0.75868	1.253838	0.996177	1.157076	0.69205	0.600195	0.401439	0.63776	0.949033	0.671838	0.642939	0.76408	0.540566	0.449786	0.528149	0.624298	0.525727	0.425714	0.576826	0.730115	0.429329	0.621826	0.939691	0.344229	1.530949	0.960716	1.202115	0.819228	0.932631	1.157344	1.048418	0.284527	0.447728	0.414053	0.373969	0.306526	0.369987	0.360108	0.489244	0.226566	0.448565
TraesCS6B02G196400	17	0.046864	0.036908	0.050373	0.115674	0	0.168027	0	0	0	0	0.046363	0.097005	0	0.090653	0.137463	0	0.052167	0	0.046975	0.056643	0.041543	0.049146	0.050645	0.043651	0	0	0.100312	0	0.039257	0	0	0.045953	0.106402	0.039395	0.064442	0.020322	0.081427	0.13575	0.041475	0	0.050075	0	0	0	0.166945	0	0.048381	0.092785
TraesCS5B02G303900	18	0	0	0	0.050783	0.427046	0	0	0	0	0	0.1208	0	0	0	0	0	0	0.014442	0	0.09759	0.140779	0	0	0.04674	0	0.045162	0.027077	0	0	0	0.124461	0.092259	0.076648	0.046027	0.02388	0.11929	0.179272	0	0	0.006617	0.590906	0	0	0	0.207488	0.045283	0.034537	0.081551
TraesCS5D02G310400	18	0	0	0	0	0	0	0	0	0	0	0	0	0	0	0	0	0	0	0	0	0.133449	0	0	0	0	0	0	0	0	0	0	0	0	0	0	0	0	0	0	0	0	0	0	0	0	0	0	0
TraesCS5A02G175800	19	0	0	0	0	0	0	0	0	0	0	0.006985	0	0	0	0.043812	0.343977	0	0	0	0	0	0	0	0	0	0	0	0	0	0	0	0	0	0	0	0	0	0	0	0.00803	0	0	0	0	0	0	0	0
TraesCS5B02G172400	19	0.098532	0	0.092397	0	0	0	0	0	0	0	0	0	0.060493	0	0	0	0	0.331046	0	0	0	0	0	0.069307	0	0	0.209452	0	0	0.178615	0	0	0	0	0	0.138281	0	0	0.045104	0.092073	0.121557	0.074537	0	0.074267	0	0	0	0
TraesCS5D02G179500	19	0.444783	0	0.604438	0.280215	0	0	0.050123	0	0.202832	0.212503	0.084164	0.086221	0.068341	0.356053	0.059995	0.198083	0.145391	0	0.012426	0.20754	0	0	0.040055	0.046361	0	0	0.164343	0.307844	0	0.038971	0	0.025614	0.275987	0.03543	0.045131	0.160725	0	0	0.079977	0.212269	0.099594	0	0	0.358337	0.283837	0.078107	0	0.070939
TraesCS5A02G151600	20	0.11555	0.211031	0.115836	0.068451	0.060213	0.024511	0.244044	0.076767	0.042245	0.162463	0.15542	0.200662	0.073582	0.074451	0.183022	0.256963	0	0.120678	0.062019	0.113477	0.072806	0.035034	0.002329	0.057661	0.018352	0.031928	0.10124	0.027859	0.075859	0.031852	0.081676	0.140659	0.105674	0.131493	0.041231	0.137299	0.065472	0.085455	0.240979	0.026409	0.129094	0.094252	0.144674	0.037818	0.058377	0.11058	0.037085	0.070174
TraesCS5B02G150200	20	0.246666	0.171909	0.121242	0.146241	0.059615	0.154668	0.005552	0.125202	0.05619	0.358472	0.038263	0.282057	0.082586	0.05727	0.154773	0.120703	0.039987	0.033459	0.070449	0.095452	0.06499	0.149554	0.07997	0.096474	0.05371	0.221637	0.161472	0.030064	0.029079	0.004784	0.129122	0.18645	0	0.300959	0.088586	0.203056	0.051843	0.09443	0.092407	0.142111	0.194791	0.07103	0.13295	0.184654	0.281039	0.197023	0.242412	0.035561
TraesCS5D02G156800	20	0.195058	0.340632	0.068214	0.0532	0.103428	0.134924	0.052047	0.028215	0.02143	0.296093	0.241659	0.150298	0.057437	0.07636	0.040166	0.135724	0.119962	0.582089	0.084899	0.030268	0.121006	0.123938	0.017081	0.118892	0.036704	0.148501	0.092782	0.060128	0.238831	0.108019	0.124898	0.022426	0.023844	0.090894	0.030617	0.131068	0.107379	0	0.08181	0.035528	0.040108	0.005779	0.046145	0.096597	0.166722	0.278976	0.111131	0.068633
TraesCS5A02G246200	21	0.090377	0.087506	0	0.150787	0.016304	0.116399	0	0	0	0	0.38487	0.004501	0.10689	0.051279	0.395668	0.016173	0.220687	0.263842	0	0.14845	0.107606	0.190623	0	0.04747	0	0.074618	0.08509	0.182415	0.082513	0.053585	0.181656	0.256031	0.197979	0.128956	0.129735	0.056196	0	0	0.266264	0.096274	0.004691	0.195436	0	0.067658	0.260744	0.218206	0.044021	0.02489
TraesCS5B02G243500	21	0	0	0	0.104407	0	0	0	0	0.030185	0.081614	0.069745	0.029185	0.060931	0.134373	0.157128	0.039481	0.029821	0.073781	0	0	0	0	0.038093	0	0.027132	0	0	0.029403	0	0.036567	0.095453	0.101387	0.155808	0	0	0	0	0.037779	0.18364	0	0	0	0	0.032648	0	0	0.03639	0
TraesCS5D02G252700	21	0.057378	0.114021	0.06756	0.076748	0.07093	0.121388	0.068991	0	0.030581	0.038863	0.141087	0.029569	0.092598	0.45447	0.193667	0.457726	0.119261	0.112125	0.028973	0.202638	0.086339	0	0	0	0	0.036908	0.038221	0.057785	0	0.068088	0	0.070036	0	0.078515	0.119927	0.033184	0.03799	0.107326	0.410348	0	0.042875	0.031338	0.160405	0.096474	0.011026	0.196766	0	0.035353
TraesCS5A02G012700	22	0	0	0	0	0.108695	0	0	0	0	0	0	0	0	0	0	0	0	0	0	0	0	0	0	0	0	0	0	0	0	0	0	0	0	0	0	0	0	0	0	0	0	0	0	0	0	0	0	0
TraesCS5B02G011000	22	0.315014	0.550008	0.618575	1.195023	0.910052	0.507165	0.055292	0	0.046243	0	0.095452	0	0	0	0.246358	0.377021	0.962614	0.824007	1.61466	1.694495	0.973521	0.592363	0.214956	0.663117	0.251978	0	0.023889	0.237579	0	0	0.108129	0.158856	0.046029	0.449399	0.196843	0.269294	0.976208	0.446207	0.955211	0.450241	0.608571	0.323342	0.463926	0.209404	0.407465	0.064638	0.044972	0.056667
TraesCS5D02G018200	22	0.107645	0	0	0	0	0	0	0	0	0	0	0	0	0	0	0	0	0	0	0	0	0	0	0	0	0	0	0	0	0	0	0	0	0	0	0	0	0	0	0	0	0	0	0	0	0	0	0
TraesCS5D02G171200	23	0	0	0	0	0	0	0	0	0	0	0	0	0	0	0	0	0	0	0	0	0	0	0	0	0	0	0	0	0	0	0	0	0	0	0	0	0	0	0	0	0	0.031457	0	0	0	0	0	0
TraesCS3A02G462400	24	2.596664	2.06669	2.616365	1.245819	1.853532	2.190218	1.480792	1.847523	1.46533	2.557199	2.365345	2.330977	2.661835	2.562063	2.163105	2.072476	2.45651	1.619055	1.499308	1.37862	1.785603	1.441494	1.635468	1.500496	1.230729	1.26026	1.783283	1.185094	1.497056	1.669066	1.906763	2.091482	2.155227	2.361619	2.262756	2.953412	1.991662	2.669099	1.587003	1.325402	1.53594	1.316602	1.029157	1.40854	1.547422	1.688281	1.37739	1.493248
TraesCS3B02G505400	24	0.314159	0.442161	0.509389	0.305238	0.41434	0.67825	0.313686	0.05542	0.200047	0.315546	0.579048	0.39797	0.529777	0.372288	0.697218	0.283392	0.265745	0.416207	0.469033	0.336533	0.801885	0.362779	0.148509	0.314663	0.225185	0.128946	0.255195	0.065806	0.426899	0.141048	0.508278	0.475074	0.499948	0.736992	0.523045	0.395763	0.774119	0.531747	0.249148	0.283429	0.457913	0.468698	0.283043	0.461514	0.291822	0.240287	0.251375	0.265324
TraesCS3D02G456100	24	2.101579	1.807928	2.480654	0.945853	0.939506	1.098916	1.078355	0.927787	1.059166	1.392666	1.097159	1.513876	1.47886	1.68813	1.386343	1.396967	1.255318	1.325805	1.142465	1.084365	1.277041	1.107453	1.00867	1.159192	0.963689	0.812756	1.362327	1.05605	0.760412	0.992489	1.230936	1.510118	1.039666	1.322549	1.559163	1.609539	1.499905	1.554315	1.381846	1.100291	1.43649	1.248887	0.867572	0.789538	0.789048	1.004813	0.977797	1.090781
TraesCS3A02G285300	27	0	0	0	0	0	0	0	0	0	0	0	0	0	0	0	0	0	0	0	0	0	0	0	0	0	0.064466	0	0	0	0	0.008197	0	0	0	0	0	0	0	0	0	0	0	0	0	0	0	0	0
TraesCS3B02G319200	27	0.104543	0	0.080907	0.015483	0	0	0.025582	0.05132	0.06565	0.133532	0.025856	0.1509	0	0	0	0	0	0.101751	0.115654	0	0	0.016079	0.05084	0	0.053409	0	0	0	0	0	0.055484	0	0	0	0.032374	0.097141	0.035217	0.015141	0	0.083405	0	0.004893	0.099234	0.020334	0.053202	0	0.114403	0
TraesCS3D02G285200	27	0.185738	0.259236	0.075663	0.189576	0.442096	0.257261	0.167628	0	0.218137	0.462321	0.066192	0.131857	0.555083	0.268894	0.107542	0.204521	0.255245	0.092998	0.166472	0.258985	0.109914	0	0.289974	0.011881	0.033114	0.117408	0.064894	0.015608	0.225554	0.068881	0.216893	0.060822	0.136421	0.049966	0	0.187483	0.209817	0.062079	0.578874	0.00965	0.256879	0.243717	0.06073	0.2411	0.063133	0.089255	0.22197	0.297365
TraesCS3A02G237900	28	0	0	0	0	0	0	0	0	0	0	0	0	0	0	0	0	0	0	0	0	0	0	0	0	0	0	0	0	0	0	0	0	0	0	0	0	0	0	0	0	0	0	0	0	0	0	0	0
TraesCS3B02G266300	28	0	0	0	0	0	0	0	0	0	0	0	0	0	0	0	0	0	0	0	0	0	0	0	0	0	0	0	0	0	0	0	0	0.067297	0	0	0	0	0	0	0	0.02841	0	0	0	0	0	0	0
TraesCS3D02G238100	28	0	0	0	0	0	0	0	0	0	0	0.023094	0	0	0	0	0	0	0	0	0	0	0	0	0	0	0	0	0	0	0	0	0	0	0	0	0	0	0	0	0	0	0	0	0	0	0	0	0
TraesCS1B02G162900	29	0	0	0	0	0	0	0	0	0	0	0	0	0	0	0	0	0	0	0	0	0	0	0	0	0	0	0	0	0	0	0	0	0	0	0	0	0	0	0	0	0	0	0	0	0	0	0	0
TraesCS3A02G271200	29	0	0	0	0	0	0	0	0	0	0	0	0	0	0	0	0	0	0	0	0	0	0	0	0	0	0	0	0	0	0	0	0	0	0	0	0	0	0	0	0	0	0	0	0	0	0	0	0
TraesCS4A02G231300	30	0	0.010323	0	0	0	0	0	0	0	0	0	0	0	0	0	0	0	0	0	0	0	0	0	0	0	0	0	0	0	0	0	0	0	0	0	0	0	0	0	0	0	0	0	0	0	0	0	0
TraesCS4B02G084700	30	13.550254	12.338062	14.922852	5.823937	7.120357	7.711056	7.576289	7.751791	13.386577	15.030672	7.580636	10.480995	10.732471	9.426147	6.47494	8.887877	9.917548	7.237645	6.131523	6.767387	5.136151	6.968604	7.344885	6.946898	5.496009	5.398556	7.771537	6.436537	8.817157	8.402416	6.288428	7.882472	9.263568	8.354327	7.202539	7.852658	5.189515	7.560894	4.756991	5.501303	6.159133	6.061981	5.26478	6.36635	4.557187	4.979218	6.906871	5.262459
TraesCS3A02G440700	31	0.512808	0.978998	1.504814	0.661082	0.456267	1.45704	0.704763	1.059848	0.888813	1.007671	1.04998	0.937364	1.460352	1.188161	2.146889	1.367146	1.975501	2.204606	0.97839	1.220998	1.603492	1.988681	1.22944	1.457817	0.530913	0.717474	1.329709	1.158589	1.027031	1.254128	1.796471	1.45814	1.454912	1.026846	2.047183	1.808504	1.47045	1.807236	1.756751	1.564044	1.000615	1.505162	0.703981	1.360334	0.794729	1.192411	0.722571	0.851036
TraesCS3B02G474800	31	0.099048	0.027262	0.155933	0.042152	0.025609	0.114096	0.074765	0.037724	0.127298	0.167574	0.050599	0.31658	0.088558	0.259914	0.333773	0.143166	0.228021	0.360213	0.076943	0.352455	0.375704	0.395241	0.170905	0.047719	0.130779	0.052947	0.108564	0.042877	0.133704	0	0.123823	0.325942	0.318038	0.19315	0.632423	0.67511	0.387125	0.407359	0.204333	0.26845	0.153767	0.349461	0.068149	0.48012	0.127752	0.235279	0.085417	0.12679
TraesCS3D02G433300	31	0.604234	0.665502	0.735876	0.778031	0.929251	1.116716	0.729939	0.906154	1.351242	0.891419	1.015041	1.058312	0.993543	1.041966	0.855847	0.903321	0.781783	0.757429	0.444678	0.984868	0.652246	0.89177	0.750478	0.844901	0.726739	0.982173	1.059762	0.532163	1.113775	1.682033	0.988263	0.865531	1.080523	1.041825	1.150672	1.334451	0.99764	0.999339	0.612608	0.601646	0.69275	0.773948	0.79493	1.12998	0.956545	0.808685	0.865083	0.673903
TraesCS1B02G024300	32	8.646424	7.774736	8.451219	4.588229	6.874328	8.090795	5.87083	7.506608	7.324135	13.891797	12.284034	14.175156	13.073122	12.618298	12.438249	11.63231	9.993764	6.910415	7.991478	8.199822	6.430873	8.856579	6.297628	7.394016	5.342501	5.049462	8.297908	7.51119	6.169161	9.463886	10.801879	15.593092	14.216844	11.431095	12.842683	13.366774	12.455338	12.581754	7.544621	6.600281	4.105644	6.950626	6.107731	7.659259	6.701973	7.224754	5.960526	6.704576
TraesCS1D02G019800	32	4.640515	5.195685	4.78924	3.225538	3.762523	3.668274	3.868283	4.551328	5.008657	6.396758	4.99587	5.869013	4.487302	4.681196	4.964779	5.775989	4.604719	4.486423	4.126149	3.847733	3.87332	3.993908	3.603323	3.8139	4.376657	3.82043	5.406527	4.193985	5.202608	5.593205	5.12396	5.612109	7.243906	6.78958	5.896133	5.209977	5.525736	5.174429	3.241678	3.707308	3.757262	3.779991	3.761317	4.599851	3.479117	4.100953	4.938736	4.534989
TraesCS1A02G117100	33	0.058837	0	0	0	0	0	0.042547	0	0	0	0	0	0	0	0	0	0	0	0	0	0	0	0	0	0	0	0	0	0	0	0	0.043769	0	0	0	0	0	0	0	0	0	0	0	0	0	0.112186	0	0
TraesCS1B02G137000	33	0	0.125845	0	0	0	0	0	0	0	0	0	0	0	0	0.049143	0	0	0	0	0	0	0	0	0	0	0	0	0	0	0	0	0	0	0	0	0	0	0	0	0	0	0	0	0.040571	0	0	0	0
TraesCS1D02G118200	33	0	0	0	0	0	0	0	0	0	0	0	0	0	0	0	0	0	0	0	0	0	0	0	0	0	0	0	0	0	0.042725	0	0	0	0	0	0	0	0	0	0	0	0	0	0	0	0	0	0
TraesCS1A02G029400	34	0	0	0	0	0	0	0.010785	0	0	0	0	0	0	0	0	0	0	0	0	0	0	0	0	0	0	0	0	0	0	0	0	0	0	0	0	0	0	0	0	0	0	0	0	0	0	0	0	0
TraesCS1B02G036600	34	0	0.009926	0	0.009208	0.034374	0.017264	0.044863	0.101027	0.07808	0.010761	0.006589	0.015444	0	0	0	0.010446	0.010382	0	0.018759	0	0.011274	0	0.016227	0	0	0	0	0	0	0.009806	0	0	0	0	0	0	0	0	0.038958	0	0.011197	0	0.025134	0	0	0	0	0
TraesCS2B02G357800	35	0.131081	0.30451	0.168902	0.058437	0.456326	0.191288	0.183474	0.292917	0.148607	0.121585	0.24106	0.084694	0.153326	0.205132	0.419016	0.144294	0.040104	0	0.121316	0.045681	0.133761	0.024625	0	0.056777	0.039769	0.265622	0.108444	0.122896	0.06725	0.235222	0.084536	0.119227	0	0.19507	0.123375	0.089669	0.151931	0.149025	0.052381	0.114212	0.040936	0.034014	0.16962	0.089379	0.098056	0.232824	0.101285	0.02038
TraesCS2D02G338600	35	0	0	0	0	0	0	0	0	0	0.055858	0	0	0	0	0	0	0	0	0	0	0	0	0	0	0	0	0	0	0	0	0	0	0	0	0	0	0	0	0	0	0	0	0	0	0	0	0	0
TraesCS2A02G517700	36	0.223941	0.064763	0	0	0.181699	0.08612	0.129707	0.00478	0.010422	0.12258	0.026088	0.136374	0	0.020266	0.016784	0.010451	0.037031	0	0	0.025734	0.115735	0.199956	0	0.244862	0	0	0.014328	0.004414	0	0	0	0	0.235474	0.190247	0.151104	0.02488	0.058693	0.065221	0.101249	0.089475	0	0	0	0	0	0.055532	0	0
TraesCS2B02G546200	36	0	0.106944	0	0.046354	0	0	0	0	0	0.062934	0	0	0	0.113807	0.135383	0.10148	0	0	0	0	0	0.017275	0.016467	0.141164	0	0	0	0.051012	0	0	0	0.390903	0	0	0	0.040947	0.066153	0	0.083101	0.086758	0.030655	0.067942	0	0	0.094313	0.066799	0.010629	0
TraesCS2D02G519200	36	0.177501	0	0	0	0.185276	0	0	0	0	0	0	0	0.154836	0	0.348129	0	0	0	0	0.056536	0.122466	0	0	0	0.287827	0	0.066115	0.051701	0.098711	0	0.030551	0.076727	0	0	0.074415	0	0	0.089919	0.095493	0.30182	0	0	0.014798	0	0	0.08958	0.057397	0
TraesCS2A02G313400	37	1.278824	1.196223	0.552099	0.252979	0.966839	0.88049	0.504992	0.319768	0.615155	0.379888	0.634486	0.354271	0.621597	0.393263	0.953264	0.636925	0.353834	1.142343	0.373977	0.658317	1.592588	0.957611	0.234992	0.706619	0.361715	1.098269	1.413979	0.768075	0.84769	0.581511	0.805054	0.712152	0.903457	0.588436	1.123119	0.847844	1.017141	0.220701	0.452159	0.651245	0.888228	0.382934	0.498602	0.743189	1.230402	1.966166	0.791357	0.894668
TraesCS2B02G332200	37	1.620373	1.095958	0.836744	0.343837	0.933839	0.79357	0.377993	0.406278	0.552125	0.432564	0.71874	0.513094	0.476247	0.467533	1.044214	0.476989	0.203179	0.965599	0.226275	0.549253	1.729407	1.105067	0.432706	0.697388	0.204075	1.516096	1.333574	0.813053	1.068746	0.469123	0.714406	0.694249	1.8729	0.965724	1.689557	0.851095	2.646925	0.539258	0.675153	1.033557	1.371312	0.375607	0.701547	0.985154	1.233143	2.384801	0.783867	0.98591
TraesCS2D02G311900	37	0.53285	0.4235	0.46223	0.292908	1.314346	0.787879	0.216532	0.227585	0.181361	0.180048	1.073297	0.203958	0.232382	0.424202	1.001864	0.516689	0.198128	1.022756	0.228284	0.467415	1.093775	0.401446	0.104785	0.42996	0.204206	1.073347	0.822178	0.688537	0.431911	0.237097	0.858065	0.636607	1.385521	0.721588	1.281094	0.571515	1.180432	0.28264	0.248253	0.794018	0.756756	0.249143	0.382373	0.632147	0.920645	1.859586	0.880554	1.321586
TraesCS2A02G285200	38	0.100452	0	0.025165	0.068184	0.025604	0.037146	0.033067	0.079502	0.037409	0.171566	0.074655	0.154471	0.121092	0.161032	0.193974	0.130058	0.108883	0.097099	0.042842	0.122861	0.022813	0.049843	0.06864	0.044708	0.054279	0.026557	0.097356	0.046596	0.049684	0.062481	0.095827	0.059151	0.095677	0.077933	0.032582	0.080636	0.116266	0.038768	0.129778	0.086409	0.025469	0.052354	0.061072	0.054185	0.042136	0.101243	0.040264	0.025438
TraesCS2B02G302300	38	0.099981	0.081119	0.044581	0.291521	0.355536	0.416131	0.767276	0.567993	0.973324	0.509673	0.767234	0.597363	0.420278	0.806171	0.529719	0.495169	0.250985	0.277897	0.16853	0.150684	0.185506	0.18891	0.092888	0.189617	0.218838	0.287215	0.702988	0.284919	0.550386	0.510921	0.430328	0.545797	0.515346	0.210064	0.240192	0.248859	0.130986	0.129308	0.221911	0.330049	0.18457	0.192288	0.200768	0.478683	0.224777	0.301975	0.430996	0.301806
TraesCS2D02G283800	38	0.414184	0.356971	0.580311	0.2816	0.346919	0.506351	0.33163	0.412574	0.612052	0.775148	0.501083	0.641066	0.725591	0.777921	0.385962	0.611677	0.370102	0.419235	0.231114	0.37743	0.396594	0.231454	0.209649	0.274849	0.302439	0.329962	0.501352	0.404771	0.39235	0.380285	0.362551	0.326627	0.568316	0.474107	0.333096	0.41299	0.274597	0.386847	0.273535	0.379195	0.260559	0.312896	0.290581	0.254019	0.200735	0.316783	0.531531	0.44272
TraesCS2A02G266900	39	31.42486	24.116549	18.422342	16.970308	23.048706	29.118303	14.776396	11.311292	13.91789	24.06963	12.343863	16.666216	17.24419	20.84655	20.623062	13.897606	16.129269	21.607338	10.631812	13.870389	16.798248	17.788311	10.915834	18.463764	16.612896	19.435841	19.525721	14.932575	19.387356	13.183501	15.825212	17.04801	23.220776	29.182346	25.774229	20.478718	25.919479	23.255362	20.518139	23.975357	23.813391	12.986874	15.277177	32.716045	22.174925	33.277107	13.34471	16.632587
TraesCS2B02G275500	39	19.056221	16.965818	13.49253	27.223829	31.843611	34.702675	22.614315	18.98152	15.696612	32.997768	21.18412	27.950073	25.227909	32.341747	28.636805	24.821074	21.14073	26.737064	17.774532	18.014374	19.215982	22.406109	18.940754	23.406898	23.879656	25.246273	30.806503	25.576979	27.803728	23.58901	25.349005	28.141588	29.800602	37.460461	34.52169	31.854847	31.841917	32.821243	25.619795	25.192167	29.896202	19.28866	18.382315	34.896229	24.687904	40.461628	18.747879	24.134357
TraesCS2D02G257100	39	9.491585	8.532259	3.060796	13.852522	21.181606	23.389593	8.023417	4.773869	4.686678	14.110922	5.271129	13.394887	10.116116	14.322262	17.150993	9.782213	9.04136	18.292406	7.309343	8.320374	12.848909	13.596722	7.633522	15.032299	10.43595	11.849695	14.818205	12.336556	11.195057	6.995976	9.36539	14.474587	16.470783	21.41428	20.006758	18.083996	19.240484	16.873262	15.204888	16.793739	18.834335	8.879964	9.476959	21.461514	14.229082	26.98481	8.20141	12.921049
TraesCS6A02G204700	44	0	0	0	0	0	0	0.090913	0	0	0	0	0	0.032609	0	0.114764	0	0	0	0	0	0	0	0.060502	0	0	0.079662	0.072943	0	0	0	0	0	0.00459	0	0	0	0	0	0	0	0	0.134211	0	0	0	0.076452	0.098423	0
TraesCS5A02G383500	45	0	0	0	0	0	0	0	0	0	0	0.085866	0	0	0	0	0	0	0	0.093192	0	0	0	0	0	0	0	0	0	0	0	0	0	0	0	0	0	0	0	0	0	0	0	0	0	0	0	0	0
TraesCS5D02G392800	45	0	0	0	0	0	0	0	0	0	0	0	0	0	0	0	0	0	0	0	0	0	0	0	0	0	0.047883	0	0	0	0	0	0	0	0	0	0	0	0	0	0	0	0	0	0	0	0	0	0
TraesCS4B02G362900	46	0.961744	0.505697	1.359825	0.565885	0.306628	1.173791	0.791863	0.56733	0.716092	0.640991	0.756918	1.186659	0.933894	0.844926	0.811209	0.67315	0.95515	0.807741	0.466407	0.568045	0.892814	0.477185	0.585305	0.421021	0.309272	0.815344	0.087272	0.544842	0.678528	0.073739	0.600472	0.375767	0.725565	0.78088	0.310038	0.355154	0.995239	0.663048	0.762055	0.624277	0.970123	1.163145	0.382837	0.44849	0.52837	1.182643	1.094379	0.323225
TraesCS4D02G356100	46	2.50436	2.657769	3.5644	1.996832	1.802527	3.95896	1.865725	2.681805	1.907183	2.678566	2.900854	3.843096	4.242839	2.580431	2.480527	3.375897	4.247189	4.381467	3.354618	2.335082	3.717694	1.698653	2.086644	2.707097	1.183601	1.96293	1.946194	0.737222	2.364749	1.575342	4.365717	2.302974	1.56997	2.233673	2.325568	2.575569	2.88148	2.175776	2.508604	2.152279	2.88821	2.667872	1.583197	0.514069	2.248047	2.148201	3.21489	1.42146
TraesCS5A02G531100	46	0.121826	0	0.374154	0	0	0.095162	0.158826	0.271898	0.103637	0.198059	0.171026	0.087164	0.271101	0	0.18713	0.100404	0.195024	0.198477	0.148898	0.113195	0.12905	0	0.356938	0	0.127989	0.295277	0.044668	0	0.333346	0.092009	0.503372	0	0.211865	0.160379	0.071325	0.166795	0.170113	0	0.216572	0.279215	0.068598	0.36651	0	0	0.209025	0	0.091245	0.144675
TraesCS4A02G222300	47	0	0	0	0	0	0.026055	0	0	0	0	0	0	0	0	0	0	0	0	0	0	0	0	0	0	0	0	0	0	0	0	0	0	0.064336	0	0.011717	0	0	0	0.013272	0	0	0	0	0	0.026393	0	0	0
TraesCS4B02G094300	47	0	0	0.033582	0	0	0	0	0	0	0.031829	0	0	0	0	0	0	0	0	0	0	0	0	0	0	0	0	0	0	0	0.023651	0	0	0	0	0	0	0	0	0	0	0	0	0.013191	0	0	0.012888	0	0
TraesCS4D02G091100	47	0	0	0.050373	0	0	0	0	0	0	0	0	0	0	0	0	0	0	0	0	0	0	0.3106	0	0.067513	0	0	0.01605	0	0	0	0.078291	0	0	0.126485	0	0	0	0	0	0	0	0	0	0	0	0	0	0
TraesCS2A02G362300	48	0.574056	0.515619	0.587035	0.401888	0.425708	0.379517	0.473178	0.462928	0.589316	0.651524	0.424252	0.498386	0.479445	0.516268	0.414658	0.428708	0.2619	0.188038	0.330143	0.316289	0.305593	0.234462	0.171355	0.239537	0.310938	0.355743	0.548858	0.393459	0.556995	0.404052	0.374054	0.271472	0.242402	0.204323	0.246923	0.172978	0.108858	0.189289	0.331347	0.29319	0.330957	0.315587	0.345484	0.276251	0.450569	0.516999	0.550476	0.476444
TraesCS2B02G380100	48	0.956354	1.137227	1.191332	1.420339	1.421413	1.543446	1.761372	1.742099	1.708213	1.400592	1.605461	1.369632	1.667786	1.885683	1.466855	1.332468	1.011806	1.143394	0.83484	0.919514	0.927709	0.918549	0.866911	0.837429	1.437892	1.376633	1.547751	1.345671	1.3567	1.034487	1.130355	0.695138	0.84658	0.567688	0.559091	0.370626	0.565164	0.287806	0.952377	1.402539	0.824594	1.094493	1.119493	1.229723	1.201732	1.437107	1.409821	1.539394
TraesCS2D02G359800	48	1.047916	1.000967	0.944409	0.525238	0.830408	0.853315	0.913169	1.070609	1.036934	0.865753	0.556954	0.584122	0.881476	0.833069	0.565819	0.676465	0.526462	0.493973	0.443816	0.402449	0.503882	0.61674	0.40321	0.463294	0.69671	0.755249	0.77838	0.822124	0.835137	0.655236	0.58652	0.519036	0.490913	0.37679	0.446392	0.305018	0.244764	0.217487	0.425468	0.707375	0.524961	0.460203	0.725127	0.848126	0.774616	0.754751	0.945463	0.786867
TraesCS4A02G223100	49	1.961899	2.288381	1.496297	1.406519	1.433053	1.581428	0.286344	0.282231	0.359425	0.202989	0.373466	0.121166	0.424646	0.439145	0.47325	1.18147	0.850708	0.33031	2.418176	1.634655	1.107453	1.434511	1.563512	1.288932	1.427695	0.951596	0.441033	0.744711	0.383352	0.185887	0.636585	0.765308	0.698829	0.381647	0.638231	0.44143	1.257663	0.879307	1.263344	1.464029	1.125251	1.577415	1.029554	1.993441	1.405487	0.834713	0.805501	0.963634
TraesCS4B02G092800	49	1.782309	1.9171	1.709289	0.945866	0.850151	1.052331	0.775225	0.926037	0.676351	0.99261	0.739489	0.711322	1.052752	0.692056	0.830765	1.118952	0.553676	0.740245	0.895268	0.582337	0.824502	0.607755	0.773953	0.965908	0.472633	0.802486	0.584928	0.580596	0.654209	0.597213	0.399142	0.954017	0.825826	0.85039	0.701112	0.815659	0.862796	0.694377	0.756889	0.721754	0.493572	1.161925	0.669074	1.113324	1.061525	0.65314	0.606318	0.67882
TraesCS4D02G089500	49	0.377586	0.062265	0.277497	0.300641	0.519707	0.534713	0.109756	0.381957	0.174708	0.507036	0.342194	0.371146	0.665905	0.637596	0.871234	0.604919	0.993338	0.80681	0.598871	0.820927	0.664899	0.626438	0.52592	0.458625	0.201015	0.187179	0.169737	0.225162	0.25143	0.092167	0.563127	0.732253	0.659234	0.73645	0.639709	0.805476	1.092438	1.03337	0.895429	0.526305	0.397767	0.581067	0.432669	0.378832	0.259253	0.503496	0.23844	0.540968
TraesCS3B02G111400	50	0.021842	0.054223	0	0	0	0.036109	0	0	0	0	0.005475	0.022424	0	0	0	0	0	0.067812	0	0	0	0	0	0	0	0	0	0	0	0	0	0	0	0	0	0	0	0	0	0	0.008653	0	0	0	0	0	0	0.005792
TraesCS2A02G155000	51	0	0	0	0	0	0	0	0	0	0	0	0	0	0	0	0	0	0	0	0	0	0	0	0	0	0	0	0	0	0	0	0	0	0	0	0	0	0	0	0	0	0	0	0	0	0	0	0
TraesCS1A02G269700	53	0	0	0	0.03473	0	0	0	0.086338	0.02711	0	0	0	0	0.175716	0	0	0	0.035474	0.04213	0	0	0	0	0.123907	0	0.478545	0	0.04175	0	0	0.029797	0.047034	0	0	0	0	0	0	0.110938	0	0	0.033673	0.039929	0	0	0.044972	0.035654	0
TraesCS1B02G280200	53	0	0	0.026123	0.125026	0	0	0	0	0	0.05553	0	0	0	0	0	0.085959	0	0	0	0	0.047546	0	0	0	0	0	0	0	0	0	0	0	0	0	0	0	0.060891	0	0	0	0.012669	0	0	0.029025	0	0	0	0
TraesCS1D02G269800	53	0	0	0	0.071038	0.095907	0.079399	0	0.041128	0	0.211753	0	0	0	0	0	0	0.120316	0.107093	0	0.324546	0	0.044266	0.103673	0.024722	0	0	0.105753	0	0	0.380261	0	0	0.088282	0.083071	0	0.02912	0	0.131302	0.084902	0	0	0.094285	0.030162	0.088853	0	0.133416	0.137994	0
TraesCS3B02G547700	54	0	0	0	0	0	0	0	0	0	0	0	0	0	0	0	0	0	0	0	0	0	0	0	0	0	0	0	0	0	0	0	0.037747	0	0	0	0	0	0	0	0	0	0	0	0	0	0	0	0
TraesCS2B02G065700	55	0.018874	0	0.470583	0	0.048381	0.011466	0	0	0.0259	0.035015	0.014682	0.020034	0	0.064208	0.087118	0.075271	0.05194	0	0.058485	0.062959	0.018086	0.106321	0.039224	0.128503	0.023941	0.060184	0	0.039051	0.012775	0	0.010945	0.011824	0.013689	0.029422	0.020623	0.011129	0.032175	0.031453	0.010707	0.052848	0.035586	0.021233	0.012683	0.05416	0.024628	0.048246	0	0.011977
TraesCS4A02G449900	55	0	0.00773	0.007807	0	0.007261	0	0.007016	0	0	0	0	0	0.01877	0	0.008121	0	0	0	0	0	0	0	0	0	0	0	0.015547	0	0	0.007637	0	0	0	0	0	0	0	0	0	0	0	0	0	0	0.007393	0	0.017871	0
TraesCS7D02G034600	55	0	0	0	0	0	0.012235	0.004506	0.007243	0.011919	0.015828	0.021774	0	0	0	0.013881	0.008263	0	0.007721	0.007419	0	0	0	0	0	0	0	0	0.012101	0	0	0	0	0	0	0.006288	0	0.015696	0.024041	0	0.007296	0	0.009711	0	0	0	0.006917	0	0.014606
TraesCS1A02G234500	56	1.515519	1.545118	1.660705	0.765586	0.956935	1.030572	1.259914	1.104663	1.593027	1.428737	0.877425	1.086325	1.147778	1.241813	0.919935	0.912206	0.695661	0.50746	0.609413	0.530436	0.613737	0.496466	0.422851	0.491689	0.496017	0.688376	0.895504	0.752188	1.01199	0.816934	0.921101	0.680795	0.581968	0.354237	0.330299	0.330939	0.271877	0.28547	0.39965	0.556615	0.483021	0.539318	0.438739	0.592275	0.378351	0.490686	0.894982	0.748554
TraesCS3B02G573200	56	0.067546	0.061366	0.1135	0.040612	0.067819	0.104445	0.077236	0.052561	0.06535	0.055468	0.031567	0.100543	0.084047	0.138153	0.102898	0.105158	0.061848	0.079321	0	0.028795	0	0.032487	0	0.045423	0.054513	0.053572	0.065899	0	0	0.031546	0.096131	0.039943	0	0	0.0587	0.043351	0.023111	0	0.049741	0.046228	0.0613	0.04946	0.103751	0.042823	0.054569	0.067251	0.093313	0
TraesCS4D02G157400	56	3.753508	4.468374	4.801376	2.595065	2.375134	2.955053	2.946517	3.010055	3.447466	4.561879	3.412559	3.161979	3.315491	4.002208	3.016712	3.002893	3.234806	3.678305	3.219277	2.533212	1.648454	2.579184	2.06565	1.734556	2.282837	1.905253	2.992963	1.993688	2.477097	2.670198	2.162097	2.776926	2.729453	2.486088	2.762548	2.590848	1.835035	2.001658	1.863868	1.636231	1.911744	1.870648	1.997803	1.759044	1.738212	1.548093	2.649963	1.900927
TraesCS3D02G497600	57	0.671822	1.064709	1.485248	1.004854	0.323579	1.766194	0.935869	1.220359	1.022276	1.740746	1.77393	1.040663	1.383539	1.402111	2.314006	1.816387	1.927977	2.358659	1.388674	2.100066	1.928806	0.617891	1.382175	0.625655	0.543634	1.136821	0.669534	0.31831	0.642436	0.241385	2.212536	1.353549	0.444381	0.686803	0.456044	0.751009	1.101626	0.725044	1.411275	0.415235	0.798237	1.756762	0.537425	0.317597	0.666019	1.232722	1.547284	1.421837
TraesCS2A02G460600	59	3.045092	4.965055	6.527286	5.668283	5.024218	10.392558	14.033292	15.721087	17.46944	19.555716	19.279959	15.374082	16.058882	13.026293	15.732422	16.372585	13.248421	14.942792	6.679738	9.683136	9.282389	3.498499	6.701024	5.813344	3.23662	8.768647	10.560724	4.062179	11.40211	8.528138	12.699085	11.096587	11.586399	8.249333	6.870383	11.519079	10.579682	10.074861	10.005913	3.27416	4.689535	9.52904	5.110848	5.759916	7.208933	14.642268	12.297323	14.012604
TraesCS2B02G482300	59	19.873474	22.21694	42.184681	20.744095	9.927486	32.798328	24.327436	32.576023	28.22262	33.885414	43.584019	42.10561	63.679127	58.826332	61.212662	64.316254	63.938957	62.394028	39.088058	47.528931	42.446819	17.765648	36.286999	25.397671	12.075766	21.756788	16.182695	7.713447	17.9126	11.85978	55.90834	47.029076	30.343327	42.628773	42.803207	48.479481	46.534279	50.041382	52.611626	16.196106	15.457101	46.362881	22.66659	19.934488	21.657948	39.054363	41.230968	42.053814
TraesCS2D02G460800	59	9.339134	7.7353	11.847247	8.83262	9.555844	13.120252	65.658836	84.163506	104.421188	61.842213	62.73315	56.79982	37.424049	23.0546	30.470243	24.091324	23.894142	21.122662	16.899811	13.890572	14.501799	10.300717	15.57371	14.531002	19.714602	30.795059	46.383453	38.77916	59.008591	53.883495	34.266094	26.887932	47.989124	25.818529	36.780136	25.465534	14.555745	22.102459	23.155312	10.985291	18.726467	14.677762	23.138138	22.877752	22.849762	34.418297	33.640469	41.960251
TraesCS2A02G143900	60	0	0	0	0	0	0.133125	0	0	0	0	0	0	0	0	0.023403	0	0	0	0	0	0.016304	0	0	0.023935	0	0	0	0	0	0	0	0.025197	0	0	0	0	0	0	0	0	0	0	0	0.0238	0	0	0	0
TraesCS2B02G168800	60	0	0	0	0	0	0	0	0	0	0	0	0	0	0	0	0	0	0	0	0.021445	0	0	0	0	0	0	0	0	0	0	0	0.045953	0	0	0	0	0	0	0.039515	0	0	0	0	0.021703	0.07123	0	0.048381	0.023196
TraesCS2D02G147800	60	0	0	0	0	0	0	0	0	0	0	0	0	0	0	0	0	0	0	0	0	0	0	0	0	0	0	0.026366	0	0	0	0	0	0	0	0	0	0	0	0	0	0	0	0	0	0	0	0	0
TraesCS2B02G597600	61	1.027665	1.064383	0.959304	0.367535	0.584686	1.131015	0.575871	0.514285	0.432992	0.260695	1.038757	0.097622	0.631338	0.838176	1.297605	1.736112	0.809525	1.596585	0.629643	0.932032	2.055622	0.827006	0.546629	0.351595	0.757958	0.627127	1.436418	0.850736	0.625321	0.373034	0.814714	0.203336	0.564366	0.204962	0.543428	0.11123	0.384126	0.112627	1.076922	1.392562	1.485552	2.208269	1.204203	1.112039	1.196013	1.211415	0.755936	1.667924
TraesCS6A02G061400	62	0	0	0.022113	0	0	0	0	0.027543	0	0	0	0.018272	0.012123	0.012026	0.093268	0	0.010305	0.02936	0.056428	0.060291	0	0	0	0.025434	0	0.028703	0	0	0.014416	0	0	0	0	0	0	0	0	0	0	0.055492	0	0.024618	0	0	0	0.020253	0.028962	0.013886
TraesCS6B02G081700	62	0	0	0	0	0	0.033253	0	0	0	0	0	0	0	0	0	0	0	0	0	0	0	0	0	0	0	0	0	0	0	0	0	0	0	0	0	0	0	0	0	0	0	0	0	0	0	0	0	0
TraesCS6D02G063200	62	0.029776	0.151616	0.050358	0.212534	0	0.317783	0	0.141075	0.062108	0.325263	0.079455	0.218379	0.152405	0.121945	0.16556	0.378637	0.250723	0.285323	0.230093	0.449109	0.183767	0	0.192192	0.104959	0.122117	0.037267	0.078354	0.072247	0	0.080134	0.199188	0.023438	0	0	0.068919	0	0.198916	0.044511	0.323238	0.103884	0	0.325176	0.110429	0	0.018212	0.147781	0.096874	0.073016
TraesCS6A02G157800	63	2.600844	1.299569	1.771227	0.796275	1.289032	2.090604	1.393363	1.745382	2.349222	1.626821	1.119175	1.801677	1.100943	1.096441	0.344445	0.44008	0.999618	1.480421	0.63939	0.739287	0.505656	0.552528	1.000786	0.657066	1.84487	1.404438	1.510933	1.683709	1.280762	1.999416	2.028399	1.002409	1.344077	1.076742	0.785068	0.828613	0.88414	0.605481	0.996779	0.89281	0.996298	0.933245	0.799232	0.989367	0.467709	0.882845	0.649092	0.589317
TraesCS6B02G185600	63	0.358106	0.608175	0.594114	0.310052	0.585819	0.719522	0.919434	0.60938	1.867831	0.833108	0.88582	0.960837	0.351427	0.681285	0.374148	0.502917	0.424479	0.858505	0.305611	0.349901	0.573719	0.499796	0.363325	0.713314	0.430209	0.720694	1.304132	0.825243	1.189941	0.921307	0.736256	0.703186	0.847525	1.180993	0.535091	0.642087	0.639812	0.460369	0.409527	0.687337	0.569808	0.289927	0.629157	0.617401	0.506232	0.842083	0.399937	0.570026
TraesCS6D02G147200	63	0.518971	0.567203	0.668511	0.380799	0.39402	0.392361	0.907139	0.96516	1.259577	1.20115	0.587668	0.960386	0.542295	0.725093	0.294382	0.130293	0.45316	0.603596	0.205023	0.244288	0.408314	0.244604	0	0.186158	0.336876	0.320663	0.693572	0.602391	0.890221	0.945488	0.587879	0.799445	0.457428	0.304306	0.495863	0.497882	0.443725	0.457646	0.794598	0	0.26451	0.327981	0.133882	0.193541	0	0.519805	0.402236	0.208503
TraesCS2A02G288600	64	0.144079	0.036669	0.110981	0.068036	0.137783	0.166908	0.267413	0.268028	0.282064	0.0355	0.102146	0.057055	0.065514	0.07318	0.068316	0.019296	0	0.052883	0	0	0.04165	0.06817	0.074407	0.032039	0.044006	0.174602	0.164525	0.099341	0.178143	0.226897	0.151901	0.033729	0.077838	0.087181	0.04405	0.077051	0.036652	0	0.098949	0.017038	0.041366	0.030235	0.056641	0	0.034952	0.060785	0.156272	0.149963
TraesCS2B02G305400	64	0.464096	0.212912	0.201791	1.197753	1.265036	1.315783	1.764869	1.251523	1.516461	1.173659	0.792472	0.878228	0.573162	0.508809	0.728191	0.43331	0.470266	0.473543	0.37744	0.259167	0.310678	0.235162	0.361139	0.309925	0.432199	1.46241	0.999935	0.907307	1.265122	1.45798	0.536647	0.892407	0.805271	0.505979	0.375862	0.35947	0.274139	0.223678	0.488857	0.40176	0.363908	0.372836	0.688078	0.613283	0.746658	0.700376	1.549916	0.964517
TraesCS2D02G286800	64	0.172282	0.179132	0.097651	0.062624	0.347621	0.364524	0.320575	0.422321	0.437369	0.644303	0.275732	0.389364	0.211003	0.463011	0.166223	0.199561	0.116078	0.103721	0.099618	0.159041	0.135243	0.103932	0.093715	0.130314	0.324501	0.376133	0.39558	0.432054	0.237023	0.479563	0.28073	0.140155	0.335719	0.218078	0.156726	0.224651	0.21771	0.263523	0.202709	0.264707	0.194541	0.202298	0.13177	0.15819	0.361066	0.350512	0.242261	0.284914
TraesCS7A02G313400	66	0	0	0	0	0	0	0	0	0	0	0	0	0	0	0	0	0	0	0	0	0	0	0	0	0	0	0	0	0	0	0	0	0	0	0	0	0	0	0	0	0	0	0.066086	0	0	0	0	0
TraesCS7B02G213900	66	0	0	0	0	0	0	0	0	0	0	0	0	0.049566	0	0.066462	0	0	0	0	0	0	0	0	0	0	0	0	0	0.082316	0	0	0	0.050693	0	0	0	0	0	0	0	0	0	0	0	0	0	0	0
TraesCS7D02G309900	66	0	0	0	0	0.015285	0	0	0	0	0	0	0	0	0	0	0	0	0	0	0	0	0	0	0	0	0	0.054545	0	0	0	0	0	0	0	0	0	0	0	0	0	0	0	0	0	0	0	0	0
TraesCS2A02G314700	67	0.62146	0.868894	1.144125	0.907102	1.094617	1.271108	0.360897	0.34064	0.255765	0.466126	0.555805	0.454083	0.777672	1.031428	1.38029	1.410216	1.02083	2.148955	1.030038	1.263917	2.266911	1.254174	1.308216	1.253855	0.514769	0.997198	1.001078	0.620962	0.909114	0.739004	1.008422	1.01446	0.860249	1.314965	0.922833	1.20848	1.182961	1.131422	1.066765	0.795482	1.483215	0.75668	0.591989	0.520716	0.542376	1.359271	0.727013	0.752973
TraesCS2B02G332700	67	1.244443	0.976719	1.559467	1.014174	0.78246	1.082962	0.452724	0.383653	0.393654	0.444484	0.224428	0.644348	0.827413	1.777303	1.418494	1.247508	2.262488	1.662013	1.550069	1.462214	2.470762	1.710374	1.342606	1.875516	0.722937	0.801833	0.789206	0.793778	0.484131	0.446388	1.059036	0.608346	0.528079	1.69962	1.072906	1.201282	1.301824	1.282059	1.379213	1.311633	1.325664	0.839167	0.578956	0.871078	0.821959	1.262181	0.821558	0.702159
TraesCS2D02G312900	67	0.528036	0.429297	0.619258	0.293683	0.356174	0.752502	0.217455	0.18162	0.088464	0.211444	0.107448	0.281523	0.268039	0.916897	0.5841	0.302845	0.532743	0.934841	0.550268	0.617478	0.94075	0.620615	0.578897	0.516003	0.259737	0.329552	0.607658	0.415642	0.307169	0.205171	0.701738	0.366118	0.355099	0.711042	0.510219	0.387687	0.856781	0.517395	0.610673	0.663239	0.68849	0.203184	0.359986	0.373225	0.540563	0.491448	0.397594	0.380841
TraesCS5A02G187500	68	1.653887	1.392357	1.75268	0.797566	0.423064	1.795915	0.865392	1.306865	1.066699	1.721686	1.328251	2.470536	1.922714	1.250349	2.646093	2.200664	3.002125	3.813608	2.327218	2.846533	2.605422	2.157452	3.002637	2.739945	1.197332	1.007496	0.548338	0.74438	0.738525	0.564962	2.362135	1.832585	1.715911	2.05656	1.757444	2.229093	2.761322	2.615041	2.835863	0.950811	1.223351	2.109555	0.856186	1.154785	0.721664	1.323973	1.143286	1.060934
TraesCS5B02G196300	68	0.477297	0.227808	0.490172	0.185195	0.183193	0.50906	0.201749	0.251186	0.156566	0.438269	0.374869	0.550298	0.510945	0.483022	0.749359	0.656134	0.837132	1.155708	0.574884	0.698683	0.838563	0.578648	0.813305	0.616907	0.191832	0.304699	0.22893	0.344171	0.282005	0.247737	0.69738	0.360261	0.484866	0.572382	0.403574	0.880554	0.634558	0.701765	0.71267	0.373722	0.390539	0.482506	0.348383	0.340589	0.289513	0.354999	0.434507	0.397482
TraesCS5D02G203500	68	0.838004	1.067791	1.589814	0.636032	0.393452	1.379998	0.878034	1.31679	0.972572	1.469123	0.909713	1.521122	1.593556	1.419546	1.692955	2.401337	3.025188	2.640402	1.551646	2.782281	2.133809	1.479625	2.311192	2.323492	0.798812	0.738994	0.228433	0.729855	0.484455	0.428229	1.693601	0.995398	1.273479	1.121431	0.979003	2.132353	2.581151	2.277667	1.7059	1.257523	0.890928	1.863432	0.645875	0.838666	0.499056	1.507777	0.999426	1.443112
TraesCS1A02G408100	69	0.066703	0.075312	0.117201	0.03316	0	0.16699	0	0	0.09297	0.054253	0.18607	0.207978	0.106796	0	0.099561	0.072961	0.413339	0.134712	0.081695	0	0.054195	0.141703	0	0.156707	0.047884	0	0.139936	0	0	0.146177	0.084792	0.052999	0.122132	0.113573	0.039943	0	0.032238	0	0.103411	0.013596	0	0.011926	0	0.084206	0.039272	0.102815	0.048381	0.039279
TraesCS1B02G437000	69	0	0	0	0	0.052146	0	0	0	0	0	0.025801	0.016051	0	0	0	0	0.028934	0	0	0.048888	0.026692	0	0.028184	0	0	0.062442	0	0	0	0	0	0	0.052328	0	0	0	0	0	0	0	0	0	0.023428	0	0	0	0	0
TraesCS1D02G415100	69	0	0.079307	0	0	0	0	0	0	0	0	0	0	0	0.024345	0	0	0	0	0.046073	0	0.019936	0.067258	0	0	0	0	0	0.018276	0	0	0.0402	0	0.02367	0	0.031757	0.118196	0.02794	0.026208	0	0	0.164998	0	0	0	0.015387	0	0	0
TraesCS5A02G292400	71	12.696907	11.469278	14.823112	4.966705	6.254973	7.358364	6.129259	6.938198	11.210732	10.329215	7.309794	7.779036	7.981514	8.006367	9.530031	8.433467	4.824329	6.475049	4.893086	5.184756	6.278789	5.444627	5.435577	6.409489	4.589206	6.677246	8.654995	6.656358	8.856846	9.80784	8.244692	7.546152	10.944833	8.053032	9.924647	8.456407	6.433552	7.419738	6.724154	5.981725	5.427988	5.16544	5.261251	7.465429	7.402694	8.284767	9.001652	6.319162
TraesCS5B02G291800	71	16.222324	16.052809	16.234098	7.709684	9.701775	12.455134	8.873205	11.74013	13.290302	14.189313	11.620648	13.317683	12.462175	12.185329	13.085538	9.231003	7.885252	10.524737	9.122714	9.318172	10.364287	8.249106	7.757019	9.043444	7.488549	10.712935	12.444939	9.511511	12.339573	13.287971	13.084875	11.385433	13.051302	11.743263	12.429478	11.709995	9.64809	11.504439	9.226048	7.836406	8.556717	8.562376	9.126759	9.700275	9.861241	12.346521	11.878714	10.563286
TraesCS5D02G299700	71	14.228167	12.327211	14.621495	5.200116	7.548998	9.006383	7.128379	7.961155	10.552591	11.333896	8.331441	9.175787	8.179523	8.047796	8.813541	7.961999	5.240912	6.231619	5.239805	6.135069	7.515854	7.103749	6.228333	6.822124	5.647789	7.6342	7.562369	6.778871	8.136649	10.166602	9.320639	8.037191	9.401633	6.916571	8.26414	7.805497	6.065317	7.218264	6.932628	5.227897	6.29872	5.673277	6.677988	7.151476	7.999372	7.449374	9.797713	8.123425
TraesCS3A02G261100	72	0.476262	0.419982	0.266758	0.384237	0.4306	0.487356	0.271946	0.386192	0.377551	0.675116	0.278708	0.289179	0.133333	0.277493	0.370805	0.547686	0.408621	0.446296	0.582385	0.311213	0.560325	0.931208	0.565868	0.455122	0.545053	0.443731	0.470216	0.527021	0.387788	0.429345	0.360044	0.455232	0.170638	0.740054	0.547718	0.431477	0.81087	0.471421	0.441527	0.559233	0.636723	0.326826	0.542976	0.327276	0.36196	0.507548	0.323593	0.317403
TraesCS3B02G294000	72	0.247609	0.168216	0.108861	0.084369	0.300959	0.083982	0	0	0.037146	0.062503	0.089696	0.028517	0.084315	0.071234	0.055788	0.044623	0.046007	0.281153	0.066843	0.354806	0.321817	0.242288	0.144456	0.353925	0.241205	0.164123	0.150036	0.206139	0.015726	0.043846	0.205475	0.036693	0.422761	0.295832	0.12599	0.210012	0.172894	0.224677	0.259009	0.256491	0.269109	0.282628	0.050005	0.029831	0.099291	0.178562	0.046128	0.053631
TraesCS3D02G261200	72	0.112171	0.149969	0.099515	0.079136	0.164248	0.420411	0.173749	0.094267	0.18859	0.212643	0.220263	0.158534	0.2423	0.217312	0.386696	0.181313	0.382395	0.157767	0.179693	0.224751	0.212168	0.445272	0.203914	0.469713	0.07365	0.194531	0.100179	0.300623	0.245567	0.268813	0.434892	0.08869	0.235955	0.362347	0.226847	0.531686	0.39326	0.358135	0.162888	0.325162	0.137882	0.153857	0.147086	0.404348	0.186952	0.203263	0.219316	0.12912
TraesCS7B02G030500	74	0	0	0	0	0	0	0	0	0	0	0	0	0	0	0	0	0	0	0	0	0	0	0	0	0	0	0	0	0.027765	0	0	0	0	0	0	0	0	0	0	0	0	0	0	0	0	0	0	0
TraesCS7D02G129600	74	0	0.03957	0	0	0	0	0	0	0	0	0	0	0.02596	0	0	0	0	0	0	0	0	0	0	0	0	0	0	0	0	0	0	0	0	0	0	0	0	0	0	0	0	0	0	0	0	0.021936	0	0
TraesCS5A02G104400	75	0	0	0	0	0.020077	0.062827	0	0	0	0	0	0	0	0	0	0	0.02062	0.024395	0	0	0	0	0	0	0	0.17084	0.035476	0.047347	0.035	0	0.057776	0.097509	0.106639	0	0	0.077002	0	0	0	0	0	0	0	0	0	0	0.090376	0
TraesCS4A02G251400	76	0.010744	0.04402	0.05647	0.010607	0.021481	0.040726	0.024076	0.037129	0.026711	0.062187	0	0.035581	0	0	0	0	0	0.011993	0.03173	0.030243	0.004978	0	0.023143	0	0.021808	0.017395	0	0.044958	0.033313	0.020709	0.009719	0.020156	0	0.031232	0.027257	0	0	0.035011	0	0	0.012898	0.025392	0	0	0.010935	0.010073	0.022183	0.009785
TraesCS4D02G062400	76	0	0.030781	0.010397	0	0	0	0	0.028491	0.016566	0.011198	0	0	0.01045	0	0	0	0	0	0.006745	0	0	0	0	0	0	0.019994	0.051763	0	0.010145	0.01017	0.008722	0	0	0	0.014785	0	0	0	0	0	0	0.008488	0	0	0	0.026421	0	0.004724
TraesCS2A02G300900	77	0	0	0	0	0	0	0.032846	0	0	0	0	0	0	0	0	0	0	0	0	0	0	0	0	0	0	0	0	0	0	0	0	0	0	0	0	0	0	0.037061	0	0	0	0	0	0	0	0	0	0
TraesCS2B02G317100	77	1.833434	1.938746	2.658814	2.24137	2.260395	2.475067	2.427567	2.826176	3.268386	4.532481	3.384464	3.711417	4.256258	3.771867	4.051002	3.264163	3.0701	2.706829	2.683202	1.93786	2.768554	1.891851	1.752424	2.212403	1.652539	2.270172	2.784343	1.964145	2.64276	2.773283	2.639849	3.603887	3.416906	3.062128	3.867939	3.012584	2.298529	3.006909	2.23979	1.554976	0.930214	1.738344	1.744673	1.666631	1.410167	1.905981	2.446121	1.888587
TraesCS2D02G299600	77	3.702929	3.05672	4.149976	4.755703	4.868227	4.667814	4.585912	4.71044	5.099423	9.558631	9.208817	9.092642	9.695339	11.493399	12.843556	9.921559	8.146941	7.704686	6.388236	5.190559	4.686682	4.27248	2.520203	3.721143	2.92386	3.794314	5.360441	4.07697	5.244558	5.38065	6.726937	10.017419	9.165319	10.198013	9.275434	8.033795	7.00233	8.979987	5.950802	3.071417	3.089319	2.950077	2.593554	4.035284	3.258465	4.087399	4.558714	3.820825
TraesCS7A02G255900	78	1.765401	2.312762	1.50443	1.353142	1.288864	1.291613	1.822669	1.148206	2.702225	3.061039	2.265816	1.993072	1.073806	1.455273	1.2807	1.569849	1.309076	1.324	0.671135	1.334789	1.145419	1.439464	0.56743	0.846925	0.825818	1.281877	1.465278	1.14537	1.76259	1.702156	1.505953	2.714963	1.886955	1.938395	1.890529	1.270432	1.213037	1.307638	0.730999	0.520454	0.43913	0.914762	0.828385	1.591614	0.620541	0.973571	0.914545	1.140771
TraesCS7D02G254300	78	0	0	0	0	0	0	0.046991	0.016828	0	0	0.017082	0.093916	0.120693	0.019155	0.021138	0	0.041808	0	0	0	0	0	0	0	0	0	0	0	0	0	0.12405	0.036827	0.039643	0	0	0	0	0	0	0	0	0	0.016869	0	0	0.030014	0	0.086712
TraesCS5A02G421500	79	0	0.108935	0	0.069146	0	0.108142	0	0	0	0.144294	0	0	0.063493	0.074176	0	0	0.081503	0.118143	0	0.063059	0.084954	0	0.059542	0.152133	0	0.074657	0.163798	0	0	0.080843	0	0.267485	0	0	0.142194	0.109901	0	0.260127	0.065015	0	0	0.128929	0	0	0	0	0	0
TraesCS5B02G423100	79	0	0	0.067478	0	0	0	0	0	0	0	0	0	0	0	0	0	0	0	0	0	0	0	0	0	0	0	0	0	0	0	0	0	0	0	0	0	0.050096	0	0.037254	0	0	0	0	0	0	0	0	0
TraesCS5D02G429800	79	0	0	0	0	0	0	0.070959	0	0	0	0	0	0	0	0	0	0	0	0	0	0	0	0	0	0	0.075923	0	0	0	0	0	0.071794	0	0	0	0	0	0	0	0	0	0	0	0	0	0	0	0
TraesCS3A02G287100	80	9.911959	9.141126	11.608402	7.867783	9.425225	8.685345	12.955853	10.995408	10.173293	15.646493	18.582005	15.093899	11.445486	13.258074	13.149175	12.260545	9.027181	9.347173	8.509831	8.85524	7.27287	9.789845	7.737121	7.574046	9.90239	10.258628	12.888567	9.553259	12.181052	13.406496	13.86116	16.855709	14.335568	15.048539	14.755941	14.640418	15.23663	13.241458	11.353598	7.05672	9.082542	11.553826	7.855613	10.284345	7.778049	14.256667	10.773672	12.719291
TraesCS3B02G321200	80	9.289447	10.131548	10.701295	4.716879	5.600791	6.848322	8.055712	7.189081	7.191991	7.734303	8.116297	8.08829	5.749206	6.591403	5.956435	5.575139	4.755725	5.2427	5.604891	5.957479	5.408603	5.680481	5.166022	6.097785	5.314026	6.298411	7.109772	6.476221	5.77576	7.457903	6.667758	9.848975	10.715648	9.332564	8.777871	9.284226	9.344808	5.884284	4.962955	4.784603	4.356053	6.543324	4.676776	5.404285	4.903508	6.733461	7.203554	6.608695
TraesCS3D02G286700	80	10.23404	10.64453	11.579757	4.343255	5.922843	5.862474	6.297052	7.178923	7.135152	9.931477	7.99973	9.989686	7.837722	7.937124	5.998165	6.180707	6.119879	6.802258	5.912359	5.249238	6.062171	5.424979	6.114859	6.199759	7.10864	5.704974	6.396441	6.873875	7.944992	7.272457	8.38835	11.181685	11.10794	8.373286	10.025719	9.401448	10.848259	8.608664	7.375143	6.339118	6.238499	6.359935	6.041623	6.154771	5.917424	8.999486	8.790613	8.627601
TraesCS4A02G269000	81	0.030872	0.08464	0.350597	0	0	0.014947	0	0.053043	0	0.101782	0	0.100578	0.10296	0	0.05328	0.224759	0.403427	0.302376	0.085384	0.316427	0.287599	0	0	0	0	0	0	0.060101	0.038621	0	0.72767	0.136553	0	0.079531	0	0.105081	0.360185	0	0.395579	0	0	0.049765	0	0	0	0	0	0
TraesCS4B02G045200	81	0.336912	0.404629	1.244041	0.26472	0.086553	0.195897	0	0.042171	0.086207	0.245131	0	0.513172	0.088459	0	0.18648	0.088325	0.170336	0.997384	0	0.597273	0.22148	0	0.558832	0.160657	0	0	0.081525	0.165419	0	0	0.714009	0	0.178829	0.318692	0.024025	0.232924	0.899213	0.187359	0.717804	0.156982	0.187337	0.112192	0	0	0.01776	0.145667	0.020439	0.140518
TraesCS4D02G045100	81	0.461409	0.11821	0.832126	0	0.027174	0.104945	0.05802	0	0	0	0.064072	0.480943	0.017982	0.057065	0.067913	0.071412	0.223753	1.282201	0.080659	0.675427	0.20282	0	0	0	0	0.052021	0	0.055046	0	0	0.792939	0.138527	0.527753	0	0.171608	0.199248	0.14029	0	0.397955	0.165943	0	0.141933	0	0	0	0	0.053697	0.028901
TraesCS2A02G434500	83	0.282716	0.33205	0.534781	0.292422	0.513803	0.345594	0.580328	0.5836	0.587846	1.23224	1.485208	1.401835	1.405001	1.002866	1.031284	1.492923	1.582613	1.239061	0.767074	0.439166	0.544173	0.809497	0.572551	0.634899	0.383892	0.357235	0.698679	0.444795	0.932827	1.025098	0.790785	0.910798	1.352062	0.679197	0.864963	0.906885	0.331651	0.603809	0.642549	0.495219	0.463051	0.314409	0.396651	0.277491	0.21473	0.667971	0.71327	0.52888
TraesCS2B02G455600	83	0.902531	0.924699	1.119299	1.500444	1.689342	1.215942	1.524616	1.736708	1.240752	2.141485	1.958315	1.855475	2.532679	1.915552	2.351126	2.281884	1.810979	2.419952	1.814732	1.830915	1.871587	1.754419	1.041903	1.474477	0.698338	0.906097	1.057844	0.797024	1.253219	1.468323	1.629499	2.287238	1.486005	1.697457	1.869381	2.079505	1.774271	1.877446	1.760198	1.303928	0.939003	0.896829	1.026883	0.72756	0.817475	0.598033	1.133378	1.19562
TraesCS2D02G432300	83	0.427342	0.390585	0.332777	0.468713	0.354723	0.335258	0.640929	0.752277	0.765144	1.293056	1.672774	1.538937	1.83668	1.730006	1.564084	1.59214	1.40193	1.351149	0.822744	0.942565	0.929127	0.67956	0.677692	0.686464	0.569462	0.566792	0.78231	0.321569	0.829458	0.895293	1.144399	1.171619	1.493091	0.883716	1.350407	1.373828	0.616308	1.043511	0.630576	0.414365	0.373168	0.627139	0.347734	0.247356	0.164679	0.458821	0.684108	0.674549
TraesCS1A02G247500	84	0.24264	0.120611	0.467207	0.021499	0.008909	0.306661	0.051133	0.110903	0.035995	0.049659	0.114439	0.179869	0.220392	0.069082	0.146779	0.136682	0.326908	0.342757	0.167813	0.510621	0.296969	0.065638	0.157689	0.081431	0.043435	0.049275	0.047022	0.079061	0.023462	0.01874	0.326276	0.150827	0.190574	0.080402	0.058285	0.188087	0.194914	0.234881	0.348818	0.175252	0.039587	0.179162	0.043017	0.111513	0.071294	0.104108	0.121996	0.131774
TraesCS1B02G258100	84	0.224081	0.108509	0.674752	0.069081	0.153783	0.328248	0.130842	0.076271	0.072967	0.20993	0.119383	0.360029	0.380789	0.270766	0.350387	0.503429	0.451053	0.687986	0.306627	0.48424	0.530793	0.278119	0.279891	0.210679	0.118547	0.166088	0.112955	0.115262	0.102743	0.06364	0.595671	0.226832	0.154988	0.156662	0.170278	0.33189	0.298714	0.237344	0.531756	0.32364	0.265345	0.28142	0.157392	0.187166	0.115024	0.197723	0.152659	0.271235
TraesCS1D02G246700	84	0.138326	0.151026	0.452294	0.038646	0.073305	0.30612	0.081947	0.149503	0.041093	0.07892	0.041653	0.267654	0.40342	0.211175	0.204831	0.275084	0.443511	0.622512	0.323619	0.344913	0.412935	0.090268	0.199495	0.136646	0.090245	0.194692	0.076732	0.100405	0.038098	0.019399	0.419462	0.067804	0.084832	0.106595	0.07184	0.124308	0.368333	0.119397	0.331265	0.271718	0.253842	0.238188	0.092493	0.168804	0.171192	0.227627	0.202484	0.275036
TraesCS2A02G457200	85	0.164713	0.103415	0.183593	0.068666	0.217284	0.134085	0.115085	0.185528	0.298661	0.311304	0.334171	0.213901	0.376866	0.201679	0.141907	0.308054	0.366002	0.340117	0.151605	0.245043	0.223185	0.227946	0.242213	0.115569	0.166483	0.214148	0.171875	0.111059	0.338884	0.313216	0.139154	0.175372	0.344117	0.184056	0.371458	0.248881	0.178006	0.099278	0.286326	0.120688	0.229825	0.211602	0.188723	0.22946	0.187028	0.214253	0.1926	0.094266
TraesCS2D02G458000	85	0.619662	0.328113	0.441823	0.139649	0.197839	0.228366	0.071881	0.172805	0.175444	0.50891	0.236335	0.570035	0.363304	0.252847	0.281723	0.406961	0.62068	0.319416	0.479035	0.421654	0.302968	0.279872	0.400301	0.326233	0.211809	0.184412	0.235506	0.280819	0.185763	0.377011	0.231226	0.445785	0.328408	0.462252	0.482123	0.613827	0.624697	0.640624	0.158175	0.243886	0.193516	0.146962	0.228697	0.117581	0.122638	0.079094	0.169426	0.183285
TraesCS6B02G321800	85	0	0.044628	0.096229	0.074673	0.126373	0.100547	0	0.089285	0.012979	0.035093	0.036487	0.037648	0.049605	0.042743	0.064739	0.033952	0.017209	0.015651	0.028861	0.024442	0.073836	0	0	0.014118	0	0.031329	0.024332	0.050698	0.032008	0.058857	0.076465	0.069802	0.062022	0.012243	0.038755	0.014084	0	0.046977	0.013324	0.131368	0.051679	0.083348	0.013616	0.074028	0.076725	0.067689	0.030252	0.108381
TraesCS5A02G003000	86	0	0	0	0	0	0	0	0	0	0.061101	0	0	0	0	0	0	0	0	0	0.024984	0	0	0	0	0	0	0	0	0	0	0	0	0	0.044515	0	0	0	0	0	0	0	0	0	0	0	0	0	0
TraesCS5B02G059700	86	0	0	0	0	0	0	0	0	0	0	0.027384	0	0	0	0	0	0	0	0	0	0	0	0	0	0.038984	0	0	0	0	0	0	0	0	0	0	0	0	0	0	0	0	0	0	0	0	0	0	0
TraesCS5D02G003700	86	0	0	0	0.036265	0	0.003597	0	0	0	0	0	0	0	0	0	0	0	0	0	0	0	0	0	0	0	0	0	0	0	0	0	0	0	0	0	0	0	0	0	0	0	0	0	0	0	0	0	0
TraesCS3A02G267600	87	0	0	0	0	0.086489	0	0	0	0	0	0	0	0	0	0	0	0	0	0	0	0	0	0	0	0	0	0	0	0	0	0	0	0	0	0	0	0	0	0.076564	0	0.084565	0	0	0	0	0	0	0
TraesCS3B02G301000	87	0	0	0	0.010965	0	0	0	0	0	0	0	0	0	0	0.002941	0	0	0	0	0	0	0	0	0	0	0	0	0	0	0	0	0	0	0	0	0.060019	0	0	0	0	0	0	0	0.040605	0	0	0.176211	0
TraesCS3D02G267800	87	0.043841	0	0	0	0	0	0	0	0	0	0	0	0	0	0	0	0	0	0	0	0	0	0	0	0	0	0	0	0	0	0	0	0	0	0	0	0	0	0	0	0.08281	0	0	0	0	0	0	0
TraesCS6A02G259300	88	0	0.118645	0.061397	0	0	0	0	0.029007	0	0	0.00721	0	0.080521	0.019678	0	0.168545	0.009428	0.03092	0.059427	0.024428	0	0.004131	0	0.133926	0.030188	0.042341	0	0	0.006239	0.033342	0	0	0.033428	0	0.025182	0	0	0	0.021789	0.04909	0.070941	0	0.050604	0	0.104646	0	0	0
TraesCS6B02G286600	88	0	0	0.051446	0	0	0	0.021879	0.058014	0	0	0	0	0.027067	0.006699	0	0.027135	0	0	0	0.008205	0	0	0.063857	0	0	0	0.040474	0	0	0.023815	0	0.004635	0.033428	0	0	0	0	0	0.052295	0	0	0.025926	0	0.027364	0.037288	0.0277	0	0.006434
TraesCS6D02G240400	88	0	0	0	0	0	0	0	0	0	0	0	0	0.083074	0.031402	0	0	0	0	0	0	0	0	0	0	0.038238	0.024427	0	0	0.090468	0	0	0	0	0	0.050363	0	0	0.032093	0.012028	0	0.025539	0.040617	0	0.027364	0.058137	0	0.059985	0.029248
TraesCS4D02G088000	89	0.66947	0.565345	2.023418	0.270908	0.582148	0.184542	0.257966	0.544887	0.512842	1.147329	0.41042	0	0	0.525529	0.165916	0.289004	0.276924	0	0	0	0	0	0.347906	0	0	0	0.181664	0.38767	0.349651	0.915629	0	0	0.389429	0.502818	1.23832	0.193456	0	0.942411	0	0.157154	0.328779	0.430836	0.290026	0.075347	0.428354	0.284072	0	0
TraesCS5A02G091500	90	22.615576	22.118656	25.259861	12.357503	12.845618	14.638659	14.626066	17.763226	24.020445	26.684813	19.426065	18.697512	13.712562	13.770761	11.484081	14.039135	15.260368	11.962825	11.524183	11.549444	10.678004	11.537298	12.937067	12.318549	11.38457	10.931908	14.966472	13.177269	14.046995	17.247126	12.439565	17.470448	18.232763	18.311016	15.217775	16.669811	14.78593	15.583949	7.89582	9.848255	10.713246	10.863107	10.417373	12.498282	10.638412	10.586018	11.870133	11.926572
TraesCS5B02G098000	90	21.870537	23.331774	25.192099	14.217833	12.944702	15.536653	14.789783	17.260708	21.934477	27.845974	19.193253	17.715321	14.021482	13.785121	11.330149	13.323544	14.200292	13.118475	13.222186	11.698926	10.137631	15.332376	14.452558	14.512036	12.054815	11.167516	15.245639	12.620243	12.951279	17.230808	12.239847	19.282522	17.679073	16.3015	17.144848	17.166708	18.729448	17.636251	8.475146	10.378197	11.977147	12.675595	9.428998	12.864174	10.622657	12.082608	12.875859	12.225194
TraesCS5D02G103600	90	21.883116	20.852427	22.948467	13.298225	12.555163	15.698665	16.786432	19.121399	25.078524	27.066925	20.116642	17.803421	13.446241	12.806353	10.48939	13.435817	13.772351	10.492419	10.744306	9.176754	9.975851	11.458476	12.120623	12.841747	12.510286	12.175138	14.681694	13.006206	14.727118	18.880169	11.130545	17.810984	17.281513	16.274122	14.057708	15.49382	14.797678	14.036522	7.586182	9.978039	10.321002	10.886179	10.895043	13.1571	11.37775	11.675955	14.07363	12.184047
TraesCS7A02G422900	92	1.51696	1.053937	1.585466	0.698214	0.910319	0.830575	0.881203	1.215178	1.152685	1.667909	1.549387	1.384065	1.504543	1.574178	1.623408	1.291414	1.375274	0.963205	1.065953	0.57483	1.070583	0.742046	0.748319	0.887968	0.827243	1.335374	1.211562	0.776887	1.181302	0.421785	1.104726	0.758973	0.630299	0.302784	0.553668	0.303729	0.379993	0.341439	0.61452	1.136336	1.093867	0.650337	1.242884	1.109374	1.116965	1.550336	1.797166	1.480118
TraesCS7B02G323300	92	1.973153	1.832896	1.824252	0.667634	0.757547	0.547783	1.194839	1.032496	1.524244	1.787884	1.314086	1.390539	1.123879	1.80618	0.901303	1.365861	0.90585	1.537022	0.934637	0.699109	1.478478	0.635602	0.620539	0.666639	1.076514	0.952575	1.216581	0.743878	1.05847	0.494383	1.23986	0.615673	0.46267	0.289368	0.327452	0.303082	0.152727	0.248813	0.943015	0.826578	1.366729	0.718077	1.11012	0.926052	0.961318	1.27568	1.533856	1.369317
TraesCS7D02G415300	92	2.422639	2.617454	2.702127	0.69132	0.676968	0.62204	1.370251	0.940107	1.51355	2.053122	2.139993	1.354671	1.634819	1.847165	1.471883	1.783461	1.048411	1.449691	0.655035	0.872104	1.243439	0.370883	0.513543	0.821904	1.278393	1.238371	1.861463	0.99938	1.183362	1.088045	1.22387	0.797954	0.788494	0.592139	0.368382	0.313453	0.22672	0.358236	0.941366	1.407511	1.211883	1.006221	0.916433	0.852699	1.080307	1.211213	1.449783	1.232232
TraesCS1B02G153900	93	0.285637	0.305287	0.36491	0.13277	0	0.500102	0.157807	0.198138	0.260368	0.442405	0.237755	0.097374	0.227015	0.390645	0.455909	0.377786	0.543728	0.192084	0.218421	0.014013	0.17567	0.226737	0.084134	0.078451	0	0.36074	0.151238	0.139744	0.133946	0.368201	0.268816	0.530831	0.328245	0.345964	0.143918	0.159725	0.262533	0.166983	0.40942	0.397918	0.307406	0.239832	0.312839	0.219347	0.040368	0.224028	0.183715	0.173522
TraesCS5D02G395100	93	0	0	0	0	0	0.038256	0	0	0	0	0	0	0	0	0	0	0	0	0	0	0	0	0	0	0	0	0	0	0	0	0	0	0	0	0	0	0	0	0	0	0	0	0	0	0.073682	0	0	0
TraesCS7A02G310400	93	0	0	0	0	0	0	0	0	0	0	0	0	0	0	0	0	0	0	0	0	0	0	0	0	0	0	0	0.024776	0	0	0	0	0	0	0.056885	0	0	0	0	0.018099	0	0	0	0	0	0	0	0
TraesCS6A02G408600	94	0	0.009213	0.001786	0	0	0.019689	0	0	0	0	0.002809	0.017201	0	0.012917	0.002942	0	0.011563	0	0.0078	0	0	0	0.008681	0	0.010614	0.001539	0	0.006897	0.032905	0.032619	0.0052	0.015754	0	0	0	0	0.001068	0	0	0.025479	0	0.018231	0	0	0	0.008538	0	0.000925
TraesCS6B02G454800	94	0.133866	0.133361	0.166173	0.146756	0.146166	0.255876	0.085949	0.135208	0.086679	0.288306	0.30859	0.315535	0.29027	0.237236	0.398962	0.190477	0.120625	0.174399	0.134531	0.18297	0.177411	0.181724	0.077809	0.16343	0.114185	0.170623	0.239944	0.185734	0.193257	0.076013	0.283108	0.410629	0.282631	0.245685	0.338025	0.356378	0.361259	0.244962	0.222004	0.223719	0.203264	0.295838	0.130304	0.214903	0.193723	0.344989	0.205837	0.313413
TraesCS6D02G392500	94	0.262696	0.144946	0.190004	0.372316	0.386982	0.404635	0.414137	0.317641	0.288608	0.502296	0.299806	0.365476	0.317444	0.425417	0.335933	0.412433	0.218729	0.23439	0.318209	0.285468	0.238573	0.221241	0.3564	0.252096	0.317668	0.301711	0.27758	0.448822	0.25769	0.218695	0.271632	0.257719	0.267449	0.257064	0.363546	0.272718	0.245333	0.396334	0.306604	0.382336	0.241075	0.217906	0.338622	0.375783	0.293385	0.271874	0.276463	0.308203
TraesCS4A02G200300	95	0.736624	0.49529	1.327414	0.736086	0.661085	1.357603	0.8785	1.058838	1.426724	0.860094	1.210357	1.014635	1.343043	0.949376	1.229999	1.718715	1.22789	1.280545	0.831664	1.550004	1.634499	0.981668	0.812216	1.052485	0.601009	0.893277	0.606284	0.694854	1.259161	1.488649	1.165339	1.048755	0.642904	0.953285	0.86147	0.652267	0.4019	0.802032	1.081989	0.720998	0.567881	1.056043	0.80835	0.719422	0.428004	1.200981	1.304614	1.001993
TraesCS4B02G115000	95	0.658657	0.807505	1.589452	0.836785	0.756414	1.475921	0.83792	1.36273	1.336336	1.446508	0.947133	1.590028	1.63709	1.609919	1.809216	1.436373	1.311513	1.741743	0.862637	1.766657	1.152121	0.561527	1.066588	1.307869	0.355643	0.796243	0.798054	0.715143	0.531883	0.588247	1.617123	0.895633	0.718467	0.863655	1.040934	0.575993	0.9307	1.163688	1.914342	0.452144	0.821056	1.408723	0.532594	0.876231	0.711928	1.087111	1.620547	1.1799
TraesCS4D02G112600	95	0.555198	0.596002	1.569015	0.559843	0.478434	1.743978	0.858369	0.684374	0.707135	0.633498	0.567216	1.092705	1.10346	1.112056	0.711275	1.230722	1.159137	0.747519	0.7402	1.425058	1.190267	1.143579	0.834033	0.326596	0.494804	0.681715	0.531794	0.526226	0.601314	0.571937	0.804318	0.889678	0.413889	0.712167	0.699121	0.660995	0.781724	0.835477	0.861187	0.452497	0.496125	0.879825	0.630357	0.49936	0.291912	1.165684	0.935246	0.804368
TraesCS4B02G319800	96	20.616552	24.131954	15.247326	11.777748	13.73891	13.784635	4.801574	5.876992	6.007074	6.081682	7.462853	7.272295	10.377074	9.282455	12.445129	12.692951	14.064204	18.145237	21.833454	21.685644	21.957285	21.588438	17.726612	20.866238	11.8656	12.687912	8.55284	14.65358	9.642865	6.707883	10.559321	7.802355	9.742278	13.041785	10.928072	11.284043	15.798448	18.142746	17.880926	22.047791	22.074934	20.804453	19.35914	21.753342	22.131367	17.988926	15.091904	17.429958
TraesCS4D02G316400	96	28.804356	31.502684	19.227289	11.702885	15.269286	17.023285	6.234171	5.651971	5.50409	6.547016	8.978968	8.82509	11.107123	11.824653	16.461618	17.510227	17.154459	23.183851	23.947275	21.665478	32.768955	24.195375	21.806118	25.318859	12.623052	13.940329	11.087068	13.819312	10.038511	5.375121	13.015894	9.027446	10.301211	13.98455	13.706717	16.172817	18.275436	19.577276	21.892399	24.985746	28.899536	22.269306	20.131811	22.052095	23.585821	21.219141	14.477803	18.374886
TraesCS5A02G492100	96	18.948608	22.821856	14.21404	12.090652	11.965276	15.027644	5.293034	5.447041	4.860565	6.879507	8.755957	8.211109	11.796574	7.123179	11.728046	10.356823	10.744299	15.012621	19.053852	20.896099	20.141117	23.293995	19.00745	22.231319	11.272833	13.840929	9.314784	13.168324	7.768302	4.898372	11.719967	9.297281	10.31323	10.919022	8.527651	11.643937	14.549449	11.019225	18.476423	19.641266	22.355429	19.62598	19.818813	17.007969	21.114553	15.263009	11.315639	18.912012
TraesCS2A02G263600	97	0.185122	0.178341	0	0	0.035604	0	0	0	0	0	0	0	0	0.090878	0	0.085445	0	0.068024	0.078283	0	0	0.141959	0.145305	0	0	0.074304	0.057047	0	0	0	0.06109	0	0	0.112933	0	0	0	0	0	0	0	0	0	0.085806	0	0	0	0.263663
TraesCS2B02G278600	97	0.291184	0.135251	0.215634	0	0.073039	0	0	0	0	0	0.084642	0	0.056984	0	0	0	0	0	0	0	0	0	0	0	0	0	0	0	0	0.066419	0	0	0	0	0.046046	0	0	0	0.058323	0	0	0	0.118027	0	0	0	0	0
TraesCS2D02G260400	97	0	0	0	0.091353	0	0	0	0	0.031059	0	0	0	0	0	0	0	0	0	0	0	0	0	0	0	0	0.031696	0	0	0	0.077946	0	0	0	0	0	0	0	0	0.066595	0	0.063418	0	0	0	0	0	0	0
TraesCS3B02G381800	98	53.932968	47.598049	50.64481	25.779293	30.766428	37.252087	34.085583	40.920525	46.247574	28.453295	25.04343	23.657305	25.414379	23.21759	28.441628	23.440451	16.860224	24.379519	18.752134	19.9312	27.4263	22.335114	20.620304	20.529091	23.882473	40.93988	34.748096	27.945059	32.100822	30.088001	29.993216	22.338915	23.246094	16.677999	15.243982	16.07902	19.77408	17.80933	24.774445	26.762379	27.968092	23.960119	28.281248	33.764793	35.74456	38.204647	40.207924	37.485184
TraesCS4A02G430800	98	0.06711	0	0.152317	0.071253	0.040659	0.049601	0.03303	0	0.036733	0	0.107362	0.049701	0	0	0	0.039962	0	0.055834	0.054741	0	0.047451	0.071013	0	0	0.020675	0	0	0.033022	0.100557	0.056873	0	0.054297	0	0.049833	0	0	0	0.027987	0.048589	0.051898	0.041945	0.02184	0.03702	0.048913	0.034324	0.060706	0.18083	0.030179
TraesCS5A02G001900	99	0.753413	0.698996	0.02656	0.127677	0.567273	0.396925	0	0.02426	0	0	0.190841	0.193067	0	0.016633	0.395375	0	0	0.652977	0	0.171791	0.505797	0.211106	0	0.606546	0	0.24431	0.297517	0.222936	0.086796	0	0.193885	0.533935	0.083595	0.274341	0.118011	0.763214	0.247878	0	0.314107	0	0.995401	0.18243	0.107066	0.193238	0.089115	0.538329	0.436901	0.292887
TraesCS5B02G002300	99	0.082368	0.08437	0	0.020348	0.070395	0.052083	0	0	0	0	0.131847	0.065695	0	0	0.079347	0	0	0.160039	0.020727	0.136516	0.088024	0.068439	0	0.019196	0	0.042599	0.022057	0.051745	0	0	0.069108	0.108766	0.037775	0.134308	0.032672	0.264398	0.171588	0	0.126884	0	0.123549	0.10453	0	0.128781	0.165291	0	0.143473	0.11697
TraesCS5D02G002300	99	1.802487	2.993032	0.139827	2.203581	2.016119	2.232133	0	0	0	0	2.672253	1.404425	0.040233	0	3.18904	0	0	3.881991	0.37806	1.071376	4.541654	1.760754	0	2.114197	0.01971	2.641745	2.452734	2.286264	1.255062	0	2.721442	4.656997	1.403138	1.432873	1.664832	5.21638	2.431298	0	2.170639	0	4.224282	1.769038	0.625466	1.555984	1.98118	2.707051	3.242157	2.780493
TraesCS3A02G421100	100	0.071167	0.328449	0.199743	0	0	0	0.268954	0.047543	0.036284	0.999865	0.352285	0.852641	0.326676	0.623643	0.5342	0.143148	0.12244	0	0	0	0	0	0	0	0	0	0	0	0.016709	0	0.140262	0.218521	0.058605	0.171877	0.104583	0.181994	0	0.021604	0.077524	0	0	0.056607	0	0	0	0	0	0
TraesCS3B02G456900	100	0.595951	0.785585	1.835155	0.071198	0.089073	0.563078	0.970642	1.616243	1.06467	2.741191	1.828008	1.067782	1.485263	0.806396	0.656761	0.796068	0.919932	0.744011	0.295628	0.373265	0.287647	0.107799	0.370876	0.192939	0.039529	0.296365	0.318983	0	0.154587	0.269241	1.010468	0.34878	0.602179	0.322851	0.237779	0.414116	0.537657	0.35525	0.739239	0.118634	0.220728	1.014538	0.04986	0.136818	0.221338	0.313283	0.526854	0.663272
TraesCS3D02G416800	100	0.149193	0	0.024592	0	0	0	0	0.025578	0.127804	0	0.064778	0	0	0.105774	0	0	0	0	0	0	0	0.027321	0	0.024266	0	0	0	0	0	0	0.042266	0.076637	0	0	0	0	0	0	0	0.077299	0	0	0	0	0	0	0	0
TraesCS3A02G356200	101	0	0	0.047532	0	0.028339	0	0.001825	0	0.024112	0	0	0	0	0	0	0	0	0	0	0	0	0	0	0	0	0.029296	0	0	0	0	0	0	0	0	0.02416	0	0	0	0.025087	0	0	0	0	0	0	0	0	0.027032
TraesCS3B02G389100	101	0.181489	0	0	0	0	0.02339	0	0	0.032636	0.030289	0	0	0	0	0	0	0	0.027382	0	0	0.031627	0.027437	0	0.02437	0	0	0.028002	0	0.027626	0	0.047338	0.043613	0	0	0.016948	0.023825	0	0	0	0	0.029736	0	0.047006	0	0.106163	0.024203	0	0.075284
TraesCS3D02G350300	101	0	0	0.069028	0	0	0	0	0	0	0	0	0	0	0	0	0	0	0	0	0	0	0	0	0	0	0	0	0.055996	0	0.043025	0.032696	0	0	0	0	0	0	0	0	0	0	0.045607	0.06064	0	0	0	0	0
TraesCS3A02G175400	103	0.796816	0.926678	1.007664	0.250941	0.288857	0.30422	0.561431	0.956741	1.437756	0.721054	0.94986	1.0548	0.224906	0.430838	0.862352	0.495479	0.355593	1.261312	0.280095	0.511096	0.489599	0.213372	0.635764	0.682841	0.448796	1.262606	1.248333	1.284464	1.255976	0.798506	1.105822	0.759541	1.026683	0.601391	1.217463	0.492455	0.744068	1.640311	0.559067	0.56365	0.804331	0.620279	0.520217	0.540312	0.50505	1.689616	0.85561	1.064947
TraesCS3B02G205100	103	339.277466	418.33847	383.363281	69.370369	81.341713	70.124214	250.893616	388.908813	608.686584	268.823761	143.111221	118.005882	44.46439	85.576546	48.298515	51.83889	50.43528	78.930077	86.316818	61.137325	75.127602	119.578033	110.977821	122.194199	180.307617	299.904236	282.408966	272.341949	329.864075	393.291504	199.395599	147.013412	188.909317	143.265869	112.78112	133.616455	85.530922	107.806198	87.369263	93.78923	165.836349	132.215881	218.518585	129.085648	196.439102	232.573318	375.189941	266.026672
TraesCS3D02G180800	103	7.996833	10.074895	9.019009	2.437893	3.559979	3.36299	5.840185	9.36047	16.817818	10.664409	6.615908	5.017312	2.902234	2.530894	5.90374	1.752446	1.060306	3.588854	1.145547	1.571166	2.960223	3.253096	2.220168	3.000622	3.563665	7.291709	8.754308	5.490201	9.808023	12.233703	6.071309	4.261567	7.305031	3.642797	5.127846	3.489117	2.983456	4.476604	3.20516	2.317525	3.887294	2.07032	6.036327	3.591417	8.120257	10.358917	11.294776	8.277945
TraesCS2A02G388200	104	0.014283	0.015099	0.030808	0	0	0	0.013843	0.01407	0	0	0.01413	0	0.057307	0	0.048072	0.095987	0.031287	0	0	0.013568	0.007218	0	0.029116	0.013348	0	0	0.015338	0.011994	0	0	0.044555	0.014052	0	0.03328	0.024429	0.106443	0.015245	0	0.019025	0	0	0	0.012874	0	0	0	0	0
TraesCS2B02G406200	104	0	0.022242	0	0	0	0.012265	0	0	0.022165	0	0	0	0	0	0.014666	0	0.029056	0.021273	0	0	0	0	0	0	0	0	0	0	0	0	0	0.025638	0	0	0	0	0	0	0.023217	0	0	0	0	0	0	0	0	0
TraesCS2D02G386000	104	1.989697	1.730627	2.021242	1.454005	0.746405	1.825752	2.071502	1.95815	1.602024	1.821462	1.689298	2.432722	2.646048	3.357093	1.890448	3.303876	3.005009	2.624035	2.421002	2.212747	1.955105	1.767755	2.717392	2.075088	2.12058	1.370099	1.821991	1.251363	1.649743	1.468792	2.441639	1.221437	1.627221	1.974075	1.542352	2.169596	1.6172	2.221041	2.200623	1.614749	1.983814	2.247777	2.048996	1.293839	1.289096	1.938806	2.299199	2.305673
TraesCS3D02G035600	105	0	0	0	0	0	0	0	0	0	0	0.058784	0	0	0	0	0	0	0	0	0	0	0	0	0	0	0	0	0	0	0	0	0	0	0	0	0	0	0	0	0	0	0	0	0	0.064338	0.059265	0	0
TraesCS2A02G504800	106	0.491732	0.186452	0.160956	0	0.104248	0.187339	0	0	0.049514	0.077237	0.346887	0.176358	0.184308	0	0.227941	0.325197	0	0.07603	0.357859	0	0.305868	0.077739	0.18025	0.069048	0.134067	0.084274	0.250972	0.123256	0	0	0.151561	0	0.544624	0.207371	0.221772	0.188737	0.147991	0.264119	0.063638	0	0.159308	0.324385	0.373583	0.519752	0.285454	0.401024	0.152295	0.129157
TraesCS2B02G533000	106	0.088957	0.047336	0.272509	0	0.044466	0	0	0	0	0.154474	0	0.147306	0	0.094547	0.209043	0.099635	0.049346	0.071685	0.17207	0	0.161297	0	0.092929	0	0.030904	0	0	0.037225	0.214155	0	0.196896	0.301949	0.100649	0.035889	0.07405	0.082659	0.09463	0.028183	0	0.17508	0.213597	0	0.004795	0.041196	0.053268	0.207949	0.091683	0.044031
TraesCS2D02G505500	106	0	0	0.074048	0	0	0	0	0.034508	0	0	0	0	0	0.072722	0	0.038317	0	0.110353	0.070698	0.033276	0	0	0	0	0	0.214076	0	0.056283	0.111337	0	0.208376	0.172322	0.270688	0.11858	0	0.065102	0	0.190389	0.093111	0	0	0	0	0.128697	0.035774	0.032734	0.035318	0.13593
TraesCS2A02G437400	107	0.065095	0.0354	0.099269	0.011518	0.030435	0.01271	0.019965	0	0	0	0	0.026787	0.010083	0	0	0.049209	0	0.017975	0.053656	0	0.028203	0	0.01891	0.010866	0	0	0	0	0	0	0	0	0.013199	0	0.011498	0	0	0.025344	0.030904	0.028646	0.013959	0	0	0	0	0.026094	0.059855	0.010977
TraesCS2B02G457900	107	0	0	0	0	0	0	0	0	0	0	0	0	0	0	0	0	0	0	0	0	0	0	0	0	0	0.010601	0	0	0	0	0	0	0	0	0	0	0	0	0	0	0	0	0	0	0	0	0	0
TraesCS4B02G177500	108	0	0	0	0	0	0	0.006564	0	0	0	0	0	0	0	0	0	0	0	0	0	0	0	0	0	0	0	0	0	0	0	0	0	0	0	0	0	0	0	0	0	0	0	0	0	0	0	0	0
TraesCS5B02G050100	109	0.215001	0.107892	0.160822	0.124028	0.070015	0.061265	0.198923	0.246908	0.376608	0.874551	0.179183	0.420839	0.326427	0.265991	0.00794	0.825004	0.171184	0.089861	0.268685	0.090647	0.204245	0.320225	0.350371	0.254087	0.108271	0.139215	0.192627	0.120762	0.550474	0.222706	0.211937	0.283333	0.162636	0.182164	0.284435	0.22003	0.238588	0.188591	0.236871	0.24968	0.064384	0.154802	0.176962	0.128393	0.077263	0.014234	0.235359	0.036362
TraesCS6D02G335700	109	0.020378	0	0.049626	0.031696	0.040733	0.115933	0.069675	0.081461	0.135287	0.154845	0.074647	0.068154	0.11229	0.102788	0.123984	0.025564	0.057141	0.069523	0.083068	0	0.040151	0.052132	0.153748	0.020489	0.092258	0.060342	0.045504	0.013899	0.035071	0.052384	0.093661	0.198212	0.196675	0.025307	0.042087	0.088785	0.022184	0.066568	0.052273	0.085239	0.054856	0.014573	0.044757	0.054731	0	0.030247	0	0.057691
TraesCS6A02G237200	110	0	0	0.567066	0.062362	0.054515	0.411944	0.085829	0.206511	0	0.042187	0.05354	0.342789	0.425075	0.127185	0.173971	0.236534	0.501072	0.536815	0.040832	0.574764	0.356711	0.037189	0.08832	0.100816	0.022698	0.028343	0	0.065822	0.111776	0	0.662513	0.123791	0.061956	0.126912	0.099813	0.07449	0.302827	0.041706	0.430329	0.026581	0	0.199584	0.031577	0.098471	0	0.082049	0.054832	0.12742
TraesCS6B02G265700	110	0.215537	0.27411	1.124411	0.831345	1.412282	1.156727	0.686637	1.034417	0.439935	0.552276	0.632369	0.740728	1.712786	1.142039	1.433614	2.001427	2.513128	1.667294	1.176659	1.737789	2.083174	1.785499	3.006632	2.23085	1.776606	1.1382	0.806596	2.085441	1.010816	0.881824	1.142182	0.459538	0.727671	0.838266	1.754928	1.167131	1.166964	1.783811	1.02249	1.236641	0.929018	1.111131	1.710992	1.613668	1.061995	1.437885	0.636003	0.906036
TraesCS6D02G219800	110	0.070114	0	0.581029	0.419821	0.476605	0.541427	0.180581	0.145929	0.181707	0.104175	0	0.321896	0.777631	0.191609	0.205919	0.33725	0.901491	0.683337	0.249131	1.262042	0.73594	0.529305	0.663776	0.487419	0.509866	0.424437	0.303671	0.573609	0.439144	0.284407	0.551757	0.086481	0.245911	0.251193	0.411371	0.37319	0.259114	0.444698	0.564743	0.957486	0.445245	0.590203	0.297335	0.553364	0.44492	0.59116	0.25276	0.270585
TraesCS3A02G186900	111	0	0	0	0	0	0.031365	0	0	0	0	0	0	0	0	0	0	0	0	0	0	0	0	0	0	0	0	0	0	0	0	0	0	0	0	0	0	0	0	0	0	0	0	0	0	0	0	0	0
TraesCS3B02G216300	111	0.810166	0.668762	0.43892	1.683637	2.048819	0.607877	0.872837	0.810934	0.593534	1.252332	1.368313	1.183908	1.766482	1.440159	1.861825	2.353271	2.329464	2.080973	2.637797	2.824238	2.153237	2.376874	1.757426	2.470793	1.86223	0.544022	1.235901	1.842424	0.914651	1.133157	1.123669	0.997993	0.935819	0.842668	1.316029	1.008446	1.169847	1.34064	1.168543	1.209351	0.854278	1.025886	1.10035	0.743634	1.304559	1.08491	0.474015	0.599215
TraesCS3D02G190700	111	0	0	0	0	0.075291	0	0	0	0	0	0.039352	0.048084	0	0	0	0	0	0	0	0	0	0	0	0.018401	0	0.049202	0.035618	0.03095	0	0	0	0	0.060308	0	0	0	0	0	0.10561	0.048913	0	0.01722	0.034541	0	0.040486	0.018418	0	0
TraesCS7A02G198400	113	0.732535	0.853887	1.114944	0.260082	0.236272	0.351458	0.330146	0.307108	0.412925	0.502557	0.360913	0.288095	0.31306	0.620642	0.439112	0.53193	0.244098	0.443531	0.386192	0.41921	0.404496	0.389118	0.311569	0.317455	0.344876	0.331329	0.259202	0.249012	0.284082	0.377822	0.301316	0.308391	0.167422	0.260869	0.219734	0.275316	0.281713	0.198371	0.43269	0.42118	0.269593	0.350874	0.24517	0.462054	0.295138	0.38473	0.3655	0.42019
TraesCS7B02G104100	113	0.083819	0.095561	0.115162	0.048137	0	0.054714	0.162828	0.137899	0.162722	0.209926	0.207206	0.180646	0.252201	0.283626	0.183216	0.246692	0.18914	0.175654	0.050388	0.197829	0.237021	0.097443	0.176958	0.098848	0.099343	0.098467	0.251422	0.151929	0.079537	0.038404	0.153066	0.159517	0.192936	0.114193	0.1621	0.078677	0.120793	0.151616	0.200391	0.078961	0.073021	0.063284	0.076463	0.177693	0.106897	0.235603	0.072019	0.116158
TraesCS7D02G200100	113	0.417755	0.580237	0.501705	0.249703	0.187274	0.364749	0.435296	0.366273	0.47642	0.645549	0.714662	0.702244	0.882683	0.595582	0.436477	0.754023	0.430525	0.585557	0.338659	0.54754	0.524103	0.579183	0.303239	0.30992	0.450655	0.440028	0.580646	0.341581	0.581393	0.419332	0.728706	0.490024	0.545148	0.381478	0.382809	0.475003	0.740594	0.532567	0.420379	0.533143	0.551887	0.36442	0.375348	0.562299	0.304857	0.557582	0.284172	0.517692
TraesCS7A02G134900	114	0	0	0	0	0	0.035887	0	0	0	0	0	0	0	0	0	0	0	0	0	0	0	0	0	0	0	0	0	0	0	0	0	0	0	0	0	0	0	0	0	0	0	0	0	0	0	0	0	0
TraesCS2A02G196800	115	0.226309	0.085905	0.211129	0	0	0.038162	0.057307	0.070943	0.014083	0.023309	0.159285	0.028824	0.038313	0.121065	0.013997	0.022551	0	0.06928	0.073505	0.05387	0.080587	0	0.065276	0.02365	0.036619	0	0.016132	0	0.079396	0	0.042384	0.055918	0.127893	0.054106	0.087787	0.026014	0.114524	0.128875	0.165286	0.061665	0.064429	0.033393	0.018087	0.02561	0.020493	0.064812	0.063324	0.039863
TraesCS2B02G224400	115	0.085521	0.126317	0.371532	0	0	0.018848	0	0	0.136419	0.211979	0	0.056078	0.100381	0.108878	0	0.05918	0.073493	0.072435	0	0.056426	0	0.038516	0	0.045436	0.076107	0	0	0.03318	0.01633	0.062663	0.154915	0.078592	0	0.099425	0.074982	0.018481	0.103494	0.04943	0.128078	0.020859	0.047755	0.010821	0.031761	0.028044	0.054386	0	0.053795	0
TraesCS2D02G204800	115	0.142341	0.165235	0.153746	0.01588	0	0.030433	0.083685	0.123483	0.055091	0.154541	0.040797	0.07879	0.035864	0.042736	0.121329	0.045035	0.104915	0.127196	0.023454	0.104478	0.029163	0.213743	0.065932	0.134727	0.038345	0.016567	0.068853	0.013461	0	0	0	0.055928	0.054047	0.062039	0.188855	0.044436	0.050986	0.054131	0	0.16925	0.134651	0.036504	0.087218	0.101694	0.098219	0.067806	0.212865	0.133972
TraesCS3A02G082100	116	20.109602	18.515562	21.77313	9.475126	12.254991	17.276745	14.106503	13.610032	19.007076	26.8584	18.6714	21.913557	29.384356	22.23185	21.504227	17.426119	20.8799	19.972893	10.919375	17.808157	16.775261	15.708355	16.124498	15.605039	11.433729	14.426969	16.690292	13.772126	20.8587	14.83871	29.10454	19.75168	23.022951	19.731833	21.421562	19.331022	21.947523	23.772816	18.148998	14.666017	12.425815	13.575767	12.509035	16.999363	15.685105	19.62289	15.464465	16.097448
TraesCS3B02G097200	116	15.129763	12.672626	15.913274	8.372257	10.355181	14.797807	10.03124	11.179105	13.814844	19.076519	13.327204	17.0665	19.878656	14.769636	18.048296	14.892501	13.130243	16.403551	9.374339	16.097382	13.44208	13.306282	13.629475	14.750914	9.470674	12.001597	13.595922	11.020761	12.404628	11.718996	19.756227	17.235716	18.164837	14.618043	16.005356	19.696899	19.362549	19.541689	15.886658	12.182435	10.635772	10.661896	8.826347	15.096399	13.58521	15.542187	10.182147	11.535105
TraesCS3D02G082300	116	16.127375	11.722965	15.259229	9.623056	11.76166	13.573748	10.089766	12.063405	14.598903	18.181755	14.50458	17.923376	19.233355	16.251659	20.218712	16.243742	12.510059	16.635845	10.111444	14.675755	13.490475	14.298955	13.921752	13.545172	9.285921	11.477203	14.051497	11.624556	13.970086	15.108442	18.966711	16.734812	19.238529	14.309437	16.493195	17.097347	16.525618	19.89496	14.1078	12.180703	10.953519	10.421395	8.778335	15.641861	13.674575	15.852521	11.476486	11.724906
TraesCS6A02G287500	117	0	0	0	0	0	0	0	0	0	0	0	0	0	0	0	0	0	0	0	0	0	0	0	0	0	0	0	0	0	0	0	0	0	0	0	0	0	0	0.038768	0	0	0	0	0	0	0	0	0
TraesCS6B02G316800	117	0	0	0	0.037158	0	0	0	0	0	0	0	0	0	0	0	0	0	0	0	0	0	0	0	0	0	0	0	0	0	0	0	0	0	0	0	0	0	0	0	0	0	0	0	0.034858	0	0	0	0
TraesCS6D02G268200	117	0	0	0	0	0	0	0	0	0	0	0.037406	0.031305	0	0	0	0	0	0	0.114078	0	0	0	0	0	0	0	0.040466	0.031644	0	0	0	0.074026	0	0	0	0.029043	0	0	0	0	0	0.033179	0	0.03502	0	0	0.016785	0
TraesCS7A02G180600	118	0.019555	0	0	0	0	0	0	0	0	0	0	0.016191	0.033689	0	0	0.020004	0	0	0.036383	0	0.023638	0	0.021132	0	0.039694	0	0	0	0	0	0	0	0	0	0	0	0	0	0	0.01934	0	0	0	0.018112	0	0	0	0.019358
TraesCS7D02G182400	118	0	0	0	0	0	0	0	0	0	0	0	0.003918	0	0	0	0	0	0	0	0	0	0	0	0	0	0	0	0	0	0	0	0	0	0	0	0	0	0	0	0	0	0	0	0	0	0	0	0
TraesCS3A02G078300	119	0.083127	0.180306	0.599645	0.144604	0.072024	0.368131	0	0	0	0.214769	0.184317	0.611134	0.220555	0.326198	0.451457	0.337248	0.465899	0.564512	0.334085	0.31355	0.23237	0.057897	0.554114	0.229332	0	0.203458	0.071173	0.067382	0.217898	0.241668	0.597313	0	0.124617	0.103053	0.349305	0.601259	0.246477	0.16196	0.646229	0	0.086176	0.373524	0.035559	0	0.192044	0.307786	0.492838	0
TraesCS3B02G093200	119	0.481447	0.293615	0.680377	0.330871	0.059918	0.801646	0.193302	0.273645	0.482877	0.898903	0.540163	0.497832	0.550603	0.493889	0.49286	0.669767	0.67927	0.97536	0.633408	0.910003	0.326926	0.525907	0.458969	0.550234	0.274025	0.278105	0.021575	0.303504	0.359441	0.08776	0.877541	0.407148	0.40765	0.592431	0.295669	0.84284	0.767928	0.308173	0.707934	0.325169	0.346724	0.327764	0.233286	0.287206	0.262588	0.261529	0.276635	0.345764
TraesCS3D02G078800	119	0	0.042048	0	0	0	0	0	0	0	0	0	0.066532	0.077024	0	0	0	0	0	0	0.084372	0	0	0.045104	0	0	0	0	0	0	0	0.120529	0	0	0	0	0.119935	0	0	0	0	0	0	0	0	0	0	0	0
TraesCS1A02G446000	120	0.851008	0.866224	1.158185	0.833783	0.82741	1.416346	1.099848	1.185177	1.243704	1.351901	1.335985	1.23755	2.041234	1.435748	1.78122	1.685953	1.458468	1.71189	0.621081	0.999384	1.146248	0.822351	1.04553	0.830021	0.785878	0.822589	0.862348	0.606111	1.066996	0.930141	1.411412	0.894307	1.133359	0.882711	0.72601	1.167818	0.829415	0.776218	1.158726	0.92695	0.866558	0.921472	0.835021	0.875146	0.691171	1.26314	1.161314	0.814154
TraesCS1B02G480700	120	2.422123	2.263551	2.823715	1.636308	1.834492	2.424169	1.739745	1.959314	1.971559	2.682216	2.204727	2.460873	3.092623	2.287782	2.096872	2.168379	2.215338	2.065078	1.619941	1.521054	2.061941	1.502012	1.37292	1.59425	1.456044	1.619376	1.955963	1.550081	1.927322	1.752764	2.550994	1.755059	1.862352	1.659947	1.606443	1.778001	1.408888	1.397879	1.679142	1.755307	1.364406	1.500937	1.76626	1.592909	1.592466	1.962476	2.177168	2.094391
TraesCS1D02G454700	120	0	0	0	0	0	0	0	0	0	0	0	0	0	0	0	0	0	0	0	0	0	0	0	0	0	0	0	0	0	0	0	0.005281	0	0	0	0	0	0	0	0	0	0	0	0	0	0	0	0
TraesCS3A02G353100	121	2.262774	1.820541	2.144891	1.5183	1.257675	1.552222	1.385863	1.574095	2.2389	2.455084	1.598355	1.534447	1.713207	1.634242	1.58947	1.635872	0.834439	1.270454	1.244786	0.96357	1.461538	1.450034	1.237253	1.375634	1.325457	1.539611	1.820009	1.463912	1.537943	1.937637	1.732673	1.612532	1.608281	1.247328	0.967219	1.292084	1.312039	1.289363	1.269508	1.53575	1.192325	1.52048	1.282529	1.576965	1.277618	1.6016	2.072416	1.984331
TraesCS3B02G385800	121	0.847097	0.734228	0.51519	0.446014	0.473689	0.665738	0.516154	0.603803	0.690474	0.70965	0.610928	0.714796	0.561751	0.528626	0.680717	0.495233	0.366465	0.796601	0.336095	0.485838	0.478872	0.236618	0.392779	0.352991	0.438577	0.338566	0.444449	0.369078	0.478216	0.438799	0.549233	0.521966	0.379721	0.321265	0.424056	0.380964	0.231226	0.539944	0.482063	0.528942	0.440001	0.3512	0.533772	0.633766	0.541903	0.454288	0.575873	0.521823
TraesCS3D02G347200	121	0.459103	0.292136	0.480138	0.187989	0.242651	0.441405	0.181843	0.447953	0.448217	0.61837	0.32326	0.361874	0.304666	0.332885	0.353682	0.421647	0.322282	0.10452	0.129138	0.265974	0.23905	0.179602	0.197303	0.302568	0.264711	0.326068	0.376336	0.221629	0.196818	0.347271	0.380492	0.203477	0.480208	0.234309	0.308504	0.321135	0.15646	0.307435	0.253507	0.330566	0.139746	0.172018	0.276647	0.295387	0.518633	0.218154	0.28039	0.217367
TraesCS7A02G291600	122	12.857244	12.692089	17.196384	10.551277	15.263848	15.954038	17.968878	20.216702	20.95545	23.483053	21.213516	20.867828	32.194965	22.760389	22.870295	27.612732	28.976112	24.708874	16.912195	25.0315	23.660803	21.187063	19.761642	21.129862	25.480871	19.480223	30.357346	22.375023	22.289967	18.281818	32.133602	22.154926	32.776794	24.271709	32.3615	33.730507	31.512955	29.753506	23.861969	26.583828	26.842926	24.85743	20.801228	35.159199	22.08477	32.451317	22.207001	25.95542
TraesCS7B02G184100	122	17.061693	16.424246	21.305811	15.30587	22.754187	22.267923	24.886892	28.074532	27.775949	29.287155	30.361998	31.269846	49.791725	34.251289	35.451942	43.295216	43.426502	40.124725	28.91243	39.314682	35.657333	37.964409	31.481647	32.577141	40.043602	29.898724	45.415752	35.828659	35.903614	30.926054	46.837673	32.909451	47.028091	35.604477	51.90583	53.868713	47.663139	47.000149	36.017933	42.880322	41.069164	35.823868	32.683777	51.213535	34.782612	48.524937	32.5355	37.977409
TraesCS7D02G284400	122	9.446251	7.951096	12.865509	8.203665	11.934242	11.40661	15.392854	15.517724	16.649448	21.177362	19.119406	19.921885	29.147854	22.997766	22.540359	25.423204	28.843967	25.73871	16.287863	23.171124	21.330181	21.288191	19.65966	18.426773	20.185598	15.948841	26.737665	18.827158	17.625797	16.137089	28.352316	19.711586	31.865568	20.668598	30.950699	34.223866	28.908752	31.767914	21.908998	22.748997	20.883301	19.601645	17.723749	29.708248	19.181498	28.970106	16.117022	21.31839
TraesCS2A02G499300	123	0.035209	0.018893	0	0.026291	0	0.016824	0.034295	0	0	0	0	0.029397	0	0	0	0	0	0	0	0.067228	0.02146	0	0	0	0	0	0	0	0	0	0	0	0	0	0	0.026393	0	0	0.015711	0	0	0	0	0	0	0	0	0
TraesCS2A02G394800	125	0.193915	0	0.135185	0.196593	0.158303	0.095184	0.21261	0.115866	0.180327	0.280907	0.227233	0.277755	0.207075	0.161635	0.181293	0.144596	0.115449	0.187719	0.091762	0.192508	0.036331	0.181286	0.097614	0.274842	0.247456	0.16048	0.227515	0.065951	0.255498	0.059815	0.247383	0.154786	0.293307	0.272386	0.172021	0.118368	0.366006	0.116031	0.129155	0.099504	0.058009	0.119492	0.051787	0.172175	0.133758	0.087045	0	0.057542
TraesCS4B02G301000	125	0.199812	0.165042	0.215047	0.163758	0.325745	0.346901	0.137201	0.244362	0.335931	0.196002	0.233218	0.216234	0.398489	0.369223	0.236924	0.353484	0.325998	0.29646	0.208118	0.129393	0.333307	0.319694	0.145457	0.255873	0.110917	0.257519	0.159035	0.205181	0.472068	0.199153	0.134691	0.407307	0.412045	0.105533	0.113656	0.216385	0.100441	0.143	0.162884	0.13547	0.116624	0.08464	0.082666	0.083023	0.132428	0.112771	0.178218	0.182534
TraesCS6D02G291200	125	0.155176	0.074281	0.179028	0.1295	0.102729	0.136756	0.245345	0.129125	0.32293	0.100945	0.232746	0.229872	0.341949	0.440201	0.248425	0.128755	0.178404	0.164941	0.098707	0.049211	0.061072	0.197445	0.192294	0.221199	0.114377	0.153355	0.082741	0.135208	0.274422	0.145713	0.12795	0.154539	0.14597	0.205744	0.223705	0.229891	0.157273	0.137426	0.152072	0.138372	0.10089	0.157501	0.056107	0.094598	0.06343	0.160256	0.156573	0.182125
TraesCS4B02G351000	126	0	0	0	0	0	0	0	0	0	0	0.061118	0	0	0	0	0	0.226299	0	0.034076	0	0	0	0	0.0587	0	0	0	0	0	0	0.030652	0	0	0	0	0.094451	0	0	0	0	0	0	0	0	0.100928	0.031767	0	0
TraesCS4D02G345900	126	0	0	0	0	0	0	0	0	0	0	0	0.023773	0.024816	0	0.032104	0	0	0	0	0	0.034592	0	0	0	0	0	0	0	0	0	0	0	0	0	0	0	0	0	0	0	0	0	0	0	0	0	0	0
TraesCS5A02G519800	126	0	0	0.033711	0	0	0	0	0	0	0	0	0	0	0	0	0	0	0	0	0	0	0	0	0	0	0	0	0	0	0	0	0	0	0	0	0	0	0	0	0	0	0	0	0	0	0.058809	0	0
TraesCS2A02G275300	127	1.116234	1.006006	1.081331	0.939283	0.787361	1.035998	0.956012	1.405122	1.226842	1.289792	1.25133	1.038332	1.456481	1.413862	1.136539	1.278377	0.976978	0.774924	0.691971	0.826622	0.822396	0.634753	0.740832	0.645704	0.839248	0.518197	0.980341	0.914335	0.764376	0.794878	0.86216	0.796143	0.97278	1.034808	1.242249	1.015924	1.113259	0.886088	0.872117	0.703267	0.692187	0.776445	0.653991	0.538139	0.575959	0.91563	0.853886	0.988749
TraesCS2B02G292900	127	0.288642	0.137859	0.25844	0.136811	0.121086	0.301073	0.277465	0.119732	0.301234	0.176753	0.338166	0.17513	0.143287	0.371993	0.470115	0.50443	0.444969	0.409254	0.156	0.204862	0.237704	0.185137	0.102681	0.146441	0.130524	0.22608	0.13802	0.130724	0.26995	0.251042	0.377968	0.373334	0.202973	0.528646	0.330624	0.272313	0.279849	0.414107	0.166806	0.107107	0.126172	0.227921	0.062669	0.249461	0.107692	0.172749	0.198386	0.183353
TraesCS2D02G274300	127	1.089959	0.759298	1.127207	1.073214	0.869603	1.48616	1.210607	1.243979	1.319747	1.710452	1.340194	1.232266	1.533632	1.529057	1.429456	1.477063	1.200502	1.223426	0.866073	1.098436	0.961602	1.138751	0.832489	0.910925	1.07589	0.816795	0.972623	0.718197	0.874568	0.937819	1.516893	1.205816	1.104487	1.146476	0.853393	1.21125	1.005738	1.09136	1.032007	0.925987	0.909106	0.899075	0.621038	0.939199	0.764946	0.967398	1.068967	1.070653
TraesCS5A02G040400	128	0	0	0	0	0	0	0	0	0	0	0	0.034658	0	0.018481	0.062169	0	0	0	0	0.058149	0	0	0	0	0	0	0	0	0	0	0	0	0	0	0	0.019545	0	0	0	0	0	0	0	0.019482	0	0.019721	0	0
TraesCS2A02G063600	129	6.35349	6.136766	6.3894	4.75531	4.605987	5.174648	5.365565	6.695578	7.082533	8.839764	6.27865	5.869061	5.515014	6.982752	3.99944	7.171222	6.120944	4.809187	4.852248	4.160559	3.844407	4.248754	4.353177	3.360618	5.219796	3.354597	5.649941	4.338028	4.220324	4.825024	3.178421	5.840129	4.247629	4.436204	4.197388	4.929432	5.141772	3.315117	2.649358	3.276875	3.50868	3.650998	3.073148	3.005227	2.376686	2.574234	4.974451	4.235681
TraesCS2B02G076300	129	0	0	0	0	0	0	0	0	0.034548	0.145598	0	0	0	0.094118	0	0	0	0	0	0	0.033477	0	0	0	0.083361	0.145404	0	0	0	0	0	0	0.083341	0.013409	0	0	0	0	0	0	0	0	0	0	0	0	0.102785	0
TraesCS2D02G061800	129	2.752139	3.100107	2.508651	3.113031	2.754895	3.171368	2.02841	2.115102	1.709649	2.522017	2.58461	2.166734	3.227246	2.285618	1.599021	4.053761	2.842988	1.919682	2.000498	2.968491	2.957119	3.19599	3.172396	2.84928	3.094606	2.323068	2.340006	1.950506	1.675347	1.052977	1.623549	2.426925	0.932936	1.533637	1.616759	1.83902	1.920126	2.003735	1.869191	2.813149	1.840073	2.133431	2.685258	2.28931	1.164434	1.112086	2.406548	3.34524
TraesCS5A02G041900	130	0	0	0	0	0	0	0	0	0	0	0.031268	0	0	0	0.07068	0.0354	0	0	0	0	0	0	0	0	0	0	0	0	0	0	0	0	0	0	0	0	0	0.034332	0	0	0	0.055284	0	0	0.030453	0	0	0
TraesCS5B02G044400	130	0	0	0.513359	0	0.058789	0	0	0	0	0	0	0	0	0.031251	0	0	0	0	0	0.218612	0	0	0	0	0.030043	0	0	0	0	0	0.132731	0	0	0.024799	0	0.109284	0.140542	0.031939	0.139736	0	0	0	0	0	0	0.082608	0	0
TraesCS5D02G049600	130	0	0	0	0	0	0	0	0	0	0	0	0	0	0	0	0	0	0	0	0	0	0	0	0	0	0	0	0	0	0	0	0	0	0	0	0	0	0	0	0	0	0	0	0	0	0	0.043845	0
TraesCS2A02G261300	131	0	0.139242	0	0	0	0.04891	0	0	0	0	0	0	0	0	0	0	0	0	0	0.441759	0	0	0.456114	0	0	0.077562	0	0	0	0	0	0	0	0.057016	0	0.706811	0.149795	0	0.439681	0.738155	0.293873	0	0	0	0	0	0	0
TraesCS2B02G280900	131	0.094976	0	0	0	0	0	0	0	0	0	0	0	0	0	0	0	0	0.571474	0	0.749173	0	0	1.444292	0.423321	0.590077	0	0.423247	0	0	0	0.093094	0	0	0.536972	0.51211	1.636711	0.855605	0.134231	0.070933	0.642195	0.286044	0	0	0	0.088461	0.182485	0.116832	0.191752
TraesCS2D02G262600	131	0	0	0	0	0	0	0	0	0	0	0	0	0	0.056659	0	0	0	0.254729	0.128777	0	0	0	0.400076	0.268769	0	0	0	0.044801	0	0	0	0	0	0	0	0.280314	0.038665	0	0.073578	0.231148	0	0	0	0	0	0	0.06469	0
TraesCS7A02G149400	132	0.182461	0.40835	0.10723	0	0.391996	0.08221	0	0	0.223349	0	0.150472	0.005507	0	0.078678	0.236994	0.091656	0.066952	0.341183	0.007634	0.115254	0.336259	0	0.103122	0	0	0.24326	0.036518	0	0.09068	0.01885	0.242234	0.117668	0.176999	0.150235	0.134073	0.1107	0.085206	0.232435	0.205751	0.256816	0.182258	0.032225	0	0	0.161282	0.128233	0.063287	0.227571
TraesCS7B02G053100	132	0.288324	0.611265	0.339129	0.149482	0.162281	0.221962	0.231633	0.170094	0.115944	0	0.156568	0.10264	0	0.298074	0.088336	0.194614	0	0.261868	0.23913	0.108466	0	0	0.080161	0	0.19986	0.150171	0.415968	0.201973	0.121774	0.304213	0.112377	0.276738	0.040346	0.151051	0.233402	0.25422	0	0	0.033498	0.13366	0.110708	0.053054	0.099266	0.12564	0.096957	0.105032	0.132962	0.208975
TraesCS7D02G151100	132	0.888436	1.015772	0.578206	0.137761	0.201393	0.2073	0.326062	0.458241	0.910862	0.778579	0.36904	0.482038	0.331578	0.090612	0.164118	0.55582	0.2069	0.085296	0.064306	0.12058	0	0.333366	0.278074	0.377592	0.318461	0.324255	0.270681	0.370693	0.439249	0.598786	0.525281	0.32643	0.364947	0.433837	0.509454	0.248479	0.28364	0.316907	0.373891	0.193812	0.205432	0.138341	0.275333	0.304978	0.569111	0.379347	0.628567	0.498946
TraesCS5A02G280600	133	0	0	0	0	0	0	0	0.028833	0	0	0	0	0.025382	0	0	0	0	0	0	0	0	0	0	0	0	0	0	0	0	0	0	0	0	0	0	0	0.03124	0	0	0	0	0	0	0	0	0	0	0
TraesCS5D02G287200	133	0	0	0	0	0	0	0	0	0	0	0	0	0	0	0	0	0	0	0	0	0	0	0	0	0	0	0	0	0	0	0	0	0	0	0.028719	0	0	0	0	0	0	0	0	0	0	0.018428	0	0
TraesCS4B02G246200	134	0	0	0	0	0	0	0	0	0	0	0	0	0	0	0.036765	0	0	0.034411	0	0	0	0	0	0	0	0	0	0	0	0	0	0	0	0	0	0	0	0	0	0	0	0	0	0	0	0	0	0
TraesCS4D02G245600	134	0.122036	0.100592	0.061439	0.031254	0.152531	0.100068	0.026687	0	0.075287	0	0.028329	0.027043	0.071251	0.219464	0.218248	0.140193	0.037354	0.070238	0	0.03177	0	0	0.030825	0.086267	0	0.030635	0.03771	0	0.035432	0	0	0.032904	0	0.041888	0.04662	0	0	0	0	0.025223	0	0	0	0	0	0.029154	0.029216	0.033219
TraesCS1A02G393800	136	0.035922	0	0	0.0519	0.017956	0	0.017349	0	0.122942	0.16475	0.039329	0.116243	0.110373	0.176964	0.264559	0.160133	0.154217	0.214101	0.054191	0.175827	0.18947	0.149115	0.030927	0.228694	0.054567	0.088482	0.130459	0.027759	0.092029	0.250848	0.158858	0.100857	0.239361	0.196179	0.285863	0.172013	0.207244	0.205118	0.197266	0.08882	0.064691	0.101922	0.106199	0.161753	0.049237	0.061072	0.055504	0.105201
TraesCS1D02G402700	136	0.057912	0.081059	0.095357	0.077023	0.048826	0.186475	0.090362	0.152224	0.288801	0.31232	0.171071	0.22805	0.241388	0.258677	0.417007	0.548965	0.416603	0.355515	0.216633	0.425967	0.290918	0.499805	0.136205	0.417713	0.255228	0.066027	0.241523	0.109302	0.228071	0.119949	0.433521	0.389293	0.294181	0.318772	0.325203	0.531806	0.123268	0.4299	0.334053	0.363857	0.382594	0.386714	0.22073	0.18109	0.101187	0.261393	0.157878	0.123586
TraesCS1D02G208100	137	0	0	0	0	0	0	0	0	0	0	0	0	0	0	0	0	0	0	0	0	0	0	0	0	0	0	0	0	0.032837	0	0	0	0	0	0	0	0	0	0	0	0	0	0	0	0	0	0.075841	0
TraesCS4B02G329200	140	0.673288	0.501198	0.314239	0.904886	0.74899	0.719157	0.662987	0.566737	0.430172	0.326556	0.473472	0.27673	1.118585	0.738499	0.344445	0.902494	0.325655	0.572302	0.337554	0.702621	0.492366	0.597326	0.28112	0.287119	0.746162	0.647975	0.435065	0.577645	0.175197	0.148153	0.575397	0.439668	0.282025	0.231292	0	0	0.040863	0.253263	0.836953	0.750726	0.36162	0.833401	0.468629	0.658282	0.40555	0.454747	0.622539	0.56008
TraesCS4D02G326000	140	1.431542	0.911755	1.159133	0.389427	0.836348	0.540128	1.045532	0.5529	0.354333	0.558245	0.934196	0.339244	0.654678	1.313505	0.737292	1.229259	0.80013	0.64247	1.208878	0.330724	0.521103	0.782922	0.374465	0.682027	0.721681	0.730793	0.936285	0.624322	0.736849	0.272451	1.004895	0.508174	0.220289	0.339636	0.222747	0.182971	0.129671	0.327364	0.577689	0.541239	0.715022	1.341003	0.894753	0.826862	0.551048	0.659184	0.723143	0.754812
TraesCS7A02G501900	140	0.213515	0.369622	0.471883	0.379242	0.471251	0.424687	0.497463	0.187331	0.175028	0.153747	0.244491	0.07936	1.019754	0.52286	0.50387	1.069344	0.366667	0.56107	0.262933	0.289841	0.391905	0.130259	0.300504	0.331126	0.669471	0.361122	0.423153	0.453624	0.374801	0	0.534339	0.061769	0.229441	0.063267	0.22283	0.060806	0	0	0.216658	0.483889	0.399538	0.540118	0.335897	0.471205	0.25299	0.211919	0.590943	0.407688
TraesCS2A02G205200	141	0.692285	0.610681	1.815667	0.308179	0.38138	0.872236	0.244042	0.173406	0.277879	0.279526	0.418897	0.667406	0.583747	0.432808	0.685319	0.697061	0.914035	1.063247	0.712876	1.193605	1.096497	0.531654	0.513745	0.613145	0.173637	0.257226	0.277642	0.181033	0.2935	0.098385	0.816143	0.29894	0.725333	0.502574	0.362887	0.519136	0.890195	0.473921	1.083977	0.440838	0.596219	0.620759	0.303213	0.646763	0.435471	0.654932	0.327244	0.453572
TraesCS2B02G232600	141	0.292052	0.087857	1.492205	0.17569	0.260245	0.595097	0.274127	0.501245	0.340498	0.211844	0.43294	0.672571	0.429839	0.236607	0.510342	0.269475	0.502559	1.021195	0.29123	0.433939	0.358912	0.241053	0.159988	0.076209	0.056233	0.211112	0.284197	0.149542	0.183726	0.213422	0.451326	0.329723	0.217319	0.298701	0.255567	0.374079	0.431184	0.262641	0.509468	0.266801	0.293035	0.181344	0.36395	0.153684	0.076367	0.192978	0.229917	0.120131
TraesCS2D02G210900	141	0.506108	0.407021	1.275825	0.294788	0.422209	0.953825	0.365868	0.394224	0.32466	0.55354	0.400875	0.775907	1.182931	0.331054	0.944929	0.578	0.872898	0.949895	0.34525	1.260577	0.91389	0.425593	0.645228	0.589341	0.456237	0.462119	0.691556	0.326979	0.457751	0.3892	0.899493	0.508477	0.495983	0.806723	0.489715	0.888262	1.013287	1.061945	0.670276	0.633576	0.351682	0.580071	0.34718	0.774093	0.42583	0.625308	0.561713	0.734315
TraesCS7D02G519600	142	0	0	0	0.017282	0	0.05148	0.034922	0	0	0.041855	0	0.014942	0.0313	0.01437	0.060739	0	0	0.037901	0	0.017086	0.032687	0	0	0	0	0.018714	0.058138	0.014902	0.018864	0	0.032434	0	0	0.03421	0	0.016825	0	0.038289	0.016025	0.035817	0.021739	0.015889	0.013447	0	0.036737	0.016467	0.018694	0
TraesCS6A02G000700	143	52.631226	44.616177	48.203365	41.356289	47.315845	51.708202	32.846188	33.704578	42.527477	46.612152	46.376041	33.439667	54.607677	48.41954	51.815819	48.865707	46.101643	50.846027	35.766823	42.814732	46.778477	31.316675	38.657936	30.920176	38.287605	41.180172	41.354267	36.963398	39.76226	36.321056	50.773457	41.300678	45.935997	43.414967	41.852554	41.638142	37.343937	24.275558	43.414188	42.486607	47.318005	43.784023	33.415379	48.578918	42.868626	52.345989	37.440262	38.496471
TraesCS6B02G005400	143	17.802259	18.564865	20.182331	19.721188	25.218874	24.669752	17.778486	16.729555	19.41474	21.864944	22.484287	18.14176	24.610823	23.105278	26.210581	26.234232	19.421671	23.000944	17.665291	16.633511	21.949112	18.571915	19.296289	19.758923	17.844082	21.859253	20.657038	17.617428	21.757395	16.320482	22.685658	15.290692	19.903917	13.652942	19.220579	16.372503	13.735863	15.047398	23.345173	23.54196	18.340029	19.004095	19.196352	27.574799	20.960485	22.243214	18.045296	20.944475
TraesCS6D02G004800	143	55.144493	47.868504	51.319622	58.60461	68.419472	72.009293	45.751392	44.956059	56.257092	62.156502	60.373466	54.062107	79.777077	67.679604	75.917984	66.63826	61.224388	65.07621	47.800396	57.125286	59.486889	57.0177	50.466583	52.478786	52.062134	54.042618	57.489208	51.041779	54.865814	48.235645	69.426826	51.518764	61.644608	52.802197	59.778103	54.367779	46.595638	49.514801	57.973789	56.215027	61.983234	54.631168	52.747063	66.261528	56.1399	65.668304	50.25116	53.107666
TraesCS4A02G281800	144	9.691277	7.675436	6.943105	4.289028	5.266478	5.393967	3.183651	3.612247	2.873469	4.587749	3.905787	3.980671	3.523511	4.116262	5.088769	3.67087	3.224767	3.219135	3.678545	3.196866	4.389235	3.694174	4.595974	3.597166	4.378242	3.611589	4.836241	4.064177	5.336111	5.351143	4.123541	6.292803	5.899777	5.985056	6.4462	4.528516	4.314968	5.320463	4.114732	5.247874	4.7461	4.262162	4.966991	5.967612	4.563319	4.635839	4.439069	4.855181
TraesCS4B02G031200	144	5.101904	5.238616	4.291245	1.985748	1.61028	1.498945	2.62234	1.90848	2.844616	2.610896	2.288445	2.553084	2.449204	1.283647	1.609263	1.207682	0.940302	1.013303	0.879903	0.891864	1.052203	0.871804	0.884805	0.995478	1.113288	1.732054	1.947394	1.392958	1.793496	1.700637	1.70714	2.334468	2.244061	1.783966	1.297223	0.849733	0.627284	1.611401	0.936444	1.049897	0.953585	1.344702	1.04802	0.978227	1.42908	1.343428	1.880363	1.025853
TraesCS4D02G029000	144	0.140145	0.156815	0.086024	0.046357	0.103617	0.049889	0.045235	0	0.127167	0.089047	0.192046	0.064276	0.114977	0	0.126887	0	0	0.104418	0.078253	0.15558	0.094163	0.083928	0.015975	0.024848	0	0.041172	0.162076	0.06698	0.067638	0.115747	0.330713	0.084143	0.20985	0.089402	0.082496	0	0.111671	0.054962	0.020949	0.047334	0.052274	0.116787	0.05384	0.121977	0.04996	0.170745	0.180484	0.096305
TraesCS6A02G385200	145	44.82336	40.358391	42.884544	52.028816	30.459375	57.915703	31.240551	32.445724	30.534239	38.696968	43.179203	43.876926	57.013329	54.417824	62.36235	70.575798	54.96286	69.824883	56.606133	58.96867	66.088951	34.582531	46.078678	45.489632	35.679737	39.140583	31.012325	24.203217	35.803951	26.40764	54.177067	33.911873	27.506182	39.192326	43.991615	39.012375	24.027864	41.356834	52.09861	33.509846	38.924053	49.218704	45.767342	26.453409	31.355328	38.360058	46.353603	44.478222
TraesCS6B02G424200	145	35.036152	33.036449	24.212578	37.829033	31.44594	35.387589	18.726202	16.525255	15.126382	18.818764	22.397326	18.366665	29.017231	25.121574	35.5256	34.262005	31.879248	41.168613	29.520163	34.698502	38.72728	27.846628	25.576508	34.087883	25.366169	28.214958	20.134178	17.669558	23.413321	17.481735	33.396206	22.416138	17.090117	26.010664	29.54941	26.388748	20.234917	34.161507	30.41177	26.280512	28.727272	29.197046	33.144436	18.597992	24.853491	30.058043	28.047707	24.747133
TraesCS6D02G370000	145	37.394196	36.806236	34.263458	39.995872	30.345205	46.416111	36.260174	33.863693	37.010284	45.253643	36.878391	39.87759	47.135754	45.567249	48.703606	47.708416	42.546413	42.699638	34.153309	36.670017	39.774105	23.1306	24.564655	28.23983	29.566462	37.068047	33.484814	26.929619	42.865688	41.975372	49.042183	43.111828	30.334435	39.142895	45.096157	34.394188	28.626652	40.769222	39.199913	30.439592	36.133472	37.238468	41.433453	32.543945	30.837601	40.355019	41.456253	36.797401
TraesCS6A02G039100	146	0	0	0	0	0	0	0	0	0	0	0.019095	0	0	0	0	0.020457	0	0	0.019476	0	0	0	0	0	0	0	0	0	0	0	0	0	0	0	0	0	0	0	0	0	0	0	0	0	0	0	0	0
TraesCS6A02G270200	147	0.160466	0.29725	0.095775	0.029457	0.078599	0.042985	0	0.110044	0.112639	0.035006	0.119661	0.120176	0.071261	0.052172	0.067509	0.067737	0.032651	0	0.028992	0.057066	0.036553	0.031711	0.085835	0.345213	0.030897	0.125005	0.032363	0.05053	0	0	0.027356	0.085097	0.068427	0.131262	0.244843	0.075302	0	0.265511	0.026761	0.120225	0.145214	0.079516	0.049981	0.161133	0.144036	0.084862	0.084287	0.083417
TraesCS6B02G297500	147	0.267208	0.084427	0.138278	0	0.07267	0.045645	0.025656	0	0.04549	0	0.023825	0.081004	0	0.055991	0.089098	0	0.029567	0.08117	0.024576	0	0.032108	0.167127	0	0.10094	0	0.054902	0.056855	0.123005	0.112183	0	0.048058	0.12814	0.029652	0.120975	0.088895	0.04928	0.219733	0.163208	0.209526	0.076883	0.045388	0.022143	0.047721	0.073803	0.054069	0	0	0
TraesCS6D02G244800	147	0.06787	0.053241	0	0	0	0	0.024161	0	0.048836	0	0.048667	0.031203	0	0	0	0	0	0.01082	0	0	0.181418	0.026231	0	0.046597	0	0	0.001249	0.041869	0.067613	0	0	0	0	0	0.106028	0	0.071489	0.028439	0.011216	0	0	0.009072	0	0.004788	0	0.043776	0	0
TraesCS4A02G210000	148	0.136983	0.060687	0.040794	0.037533	0.196361	0.179113	0.132499	0.065316	0.032554	0.120513	0.179458	0.142637	0.34461	0.312666	0.445185	0.421177	0.455689	0.563825	0.228059	0.75725	0.629948	0.626433	0.279361	0.536035	0.277275	0.503026	0.309214	0.346266	0.607319	0.153284	0.275128	0.156374	0.319081	0.389518	0.866522	0.439139	0.554368	1.144998	1.222186	1.566217	1.1083	0.142555	0.14969	1.554401	0.913465	0.96637	0.251633	0.393957
TraesCS4B02G113500	148	0.477995	0.299902	0.146427	0.600192	0.793236	0.734364	0.497606	0.249619	0.186599	0.257037	0.399687	1.28956	0.900112	1.266967	1.415118	1.303191	1.619273	2.13694	1.694698	1.8588	2.089248	1.407691	0.644249	0.889162	0.55094	0.988926	1.189012	0.870865	1.197209	0.525535	1.039165	0.820996	0.857406	1.512209	1.784309	1.60963	2.171384	2.040768	3.294551	1.878893	1.747659	0.803025	0.550096	2.31647	1.390784	1.423343	0.501978	0.952085
TraesCS4D02G111000	148	0.246535	0.022522	0.022746	0.06268	0.100139	0.181161	0.020304	0.020777	0	0.192149	0.221149	0.315091	0.07255	0.235939	0.292301	0.047404	0.137491	0.322607	0.201334	0.04007	0.165507	0.132264	0.022869	0.127398	0.099824	0.260331	0.326363	0.176695	0.625568	0.083065	0.055199	0.292924	0.546627	0.169204	0.439312	0.386324	0.174464	0.374611	0.360208	0.292943	0.126015	0	0.073568	0.584733	0.29113	0.368834	0.102971	0.227366
TraesCS7A02G499500	149	0	0	0	0.039552	0	0	0	0	0	0	0	0	0	0	0	0	0.014815	0.02795	0.026769	0	0	0	0	0	0	0	0	0	0.01894	0	0	0	0.015108	0	0.011381	0	0	0	0	0	0	0	0	0	0.013591	0	0	0
TraesCS7D02G486300	149	0	0.012303	0	0	0	0	0	0	0.039997	0.013582	0	0	0	0.011956	0.013056	0.037753	0.039276	0	0	0.04422	0	0.036771	0	0	0.023623	0.024261	0.012497	0	0	0	0	0.057172	0.025807	0.009849	0	0	0	0	0.010334	0.011549	0	0	0	0.021594	0	0	0	0.011559
TraesCS4A02G146700	150	0.103184	0.226627	0	0.125699	0.064755	0.040831	0	0	0.111427	0.100259	0.254132	0	0	0	0.106696	0	0	0.222922	0.043622	0.143451	0.179839	0.090972	0.046873	0.129401	0	0.112067	0.107763	0	0.070148	0.068406	0.137336	0.1042	0.171764	0	0	0.272023	0.067673	0	0.146636	0.125834	0	0.088556	0.077927	0	0	0.040666	0.201502	0
TraesCS4B02G161100	150	0.356913	0.214035	0.331225	0.14373	0.179819	0.200464	0.111096	0.190045	0.259711	0.191569	0.11385	0.202461	0.253212	0.266971	0.180919	0.278651	0.17189	0.243451	0.206081	0.213467	0.260644	0.182566	0.235029	0.146982	0.107839	0.226538	0.067254	0.149942	0.102735	0.129272	0.26541	0.178158	0.27156	0.230481	0.194179	0.251764	0.25801	0.213065	0.188796	0.112951	0.156575	0.203634	0.090216	0.132159	0.170587	0.244222	0.14532	0.229774
TraesCS4D02G156700	150	0.908383	0.537652	0.990761	0.705253	0.814698	0.978022	0.677918	0.598914	0.686188	1.001882	0.784059	0.800486	0.768756	0.715931	0.748064	0.769538	0.709452	0.65493	0.389058	0.546397	0.522154	0.395495	0.285545	0.233771	0.194889	0.415318	0.578842	0.370081	0.548479	0.38281	0.479202	0.707444	0.480298	0.464097	0.400889	0.572356	0.453873	0.347804	0.350856	0.254222	0.190246	0.633719	0.380478	0.322141	0.402673	0.566352	0.699601	0.569886
TraesCS2A02G455700	151	1.579102	1.543048	1.965455	1.754205	1.406154	1.839613	1.547291	1.533685	1.571483	1.872086	1.854535	1.988072	2.369694	2.634436	2.088639	2.518796	1.835929	1.436784	1.318088	1.445454	1.497196	1.204899	1.161523	1.43068	1.043467	1.175453	1.182444	1.26879	1.223029	1.441773	1.587341	1.482092	1.578374	1.250828	1.680472	1.756388	0.944219	1.264002	1.394072	0.892866	1.176184	1.497373	0.957098	1.061383	1.045252	1.132322	1.522121	1.146428
TraesCS2B02G477700	151	2.081668	1.585034	1.782498	1.192572	1.749646	1.900467	1.520171	1.237078	1.69986	1.894447	1.828317	1.787278	2.36288	1.893114	2.037982	1.723519	1.558054	1.734776	1.404657	1.755993	1.477371	1.45793	1.091267	1.095005	1.089168	1.366133	1.61663	0.964645	0.963973	1.40139	1.727922	1.373074	1.308227	1.058712	1.277485	0.937149	0.94272	0.881493	1.80905	1.333651	1.137322	1.466887	1.268991	0.983905	1.103342	1.511838	1.504322	1.346198
TraesCS2D02G456000	151	1.283802	1.021548	1.124949	1.343756	1.104189	1.615061	1.208388	1.213291	1.243767	1.503184	1.552732	1.299601	1.845581	1.637149	1.744964	1.7836	1.461302	1.393946	0.898133	1.104127	1.370218	0.674916	0.81984	0.864882	0.837194	1.183695	0.894733	0.86619	1.164282	0.964408	1.442449	1.028361	1.323781	0.979427	0.976632	0.963454	0.82692	0.904719	1.429381	1.087811	1.008867	1.330796	1.059624	1.15278	0.867264	0.771727	1.299205	1.106138
TraesCS7B02G109600	153	6.202412	5.663441	5.723545	2.290713	2.232023	2.34525	2.954167	2.414414	2.883548	4.188147	3.896568	3.899228	3.563397	3.84673	2.609244	3.506197	2.886816	2.794242	3.535256	3.426438	3.647129	3.88272	2.695342	2.777868	1.89593	2.432892	3.547642	2.228058	3.42895	3.648415	2.272838	4.646017	4.189091	3.597347	3.612287	3.631082	4.214509	4.154393	1.892217	2.847957	2.379593	2.059677	1.755586	2.193307	2.221118	1.49396	2.879476	2.079629
TraesCS7D02G205900	153	0.044001	0	0	0	0	0	0	0.056219	0.031485	0.065991	0	0	0.091836	0.098749	0	0.058445	0	0	0.026802	0.061019	0.04585	0.047226	0	0.05935	0	0	0	0	0.085191	0	0	0	0	0.031955	0	0.022763	0	0.109061	0	0	0	0.029771	0	0.029588	0	0	0	0.025359
TraesCS4A02G046300	154	0.442535	0.584626	0.769702	0.072628	0	0.312246	0.152419	0.24316	0.473863	0.57313	0.359377	0.190449	0.406623	0.473327	0.583178	0.615843	0.714279	0.757317	0.294841	0.655263	0.394369	0.077271	0.328983	0.228361	0.096537	0.181748	0.213973	0	0.299492	0.194087	0.794116	0.561027	0.316179	0.56192	0.296531	0.195368	0.49641	0.551729	0.856869	0.045161	0.118982	0.489681	0.363941	0	0.150253	0.315428	0.734563	0.351818
TraesCS4B02G259900	154	0	0	0.040894	0	0	0	0	0	0	0	0	0	0.095248	0.080872	0.04254	0.040908	0.04235	0	0.038263	0	0	0	0	0.06036	0	0.031484	0	0	0	0	0	0.037305	0	0	0	0	0.055321	0	0	0.036122	0	0	0.033949	0.065307	0	0	0	0.064403
TraesCS4D02G258600	154	0.193262	0.357629	0.374092	0.190437	0.50344	0.359277	0.134554	0.179059	0.245551	0.177469	0.291796	0.149563	0.46878	0.367178	0.25929	0.18977	0.254087	0.338076	0.232562	0.152775	0.097825	0.095879	0.052966	0.139689	0.215773	0.20928	0.242864	0.067058	0.245958	0	0.31071	0.32216	0.258828	0.059309	0.391976	0.165406	0.146269	0.425579	0.12063	0.223992	0.346949	0.313827	0.025612	0.176409	0.130587	0.221781	0.204597	0.162293
TraesCS1A02G114100	155	0.377552	0.576964	0.49663	0.210182	0.25745	0.279665	0.333888	0.448072	0.461025	0.451374	0.216538	0.296648	0.369858	0.407096	0.194823	0.238613	0.19172	0.192291	0.173207	0.204511	0.187101	0.222391	0.112334	0.092273	0.132995	0.15803	0.242163	0.115068	0.334278	0.279794	0.241068	0.24345	0.227616	0.149857	0.306028	0.306149	0.138175	0.181918	0.129283	0.033087	0.160757	0.172122	0.13919	0.108157	0.167326	0.220125	0.391126	0.270062
TraesCS1B02G134400	155	0.257064	0.35148	0.398955	0.079432	0.100277	0.180953	0.0985	0.134648	0.241134	0.249559	0.123398	0.140778	0.132183	0.077376	0.182746	0.219275	0.056732	0.164892	0.103749	0.036687	0.09395	0.082933	0.066471	0.176704	0.170228	0.083684	0.155688	0	0.053485	0.117844	0.079413	0.141747	0.077647	0.087453	0.080585	0.0921	0.055617	0.041186	0.176242	0.029852	0.141046	0.072596	0.21194	0.11327	0.160848	0.057586	0.154441	0.130479
TraesCS1D02G115800	155	0.129841	0.057377	0.227725	0.070174	0.128325	0.159324	0.087705	0.052579	0.090872	0.155076	0.184055	0.10051	0.181571	0.047473	0.161355	0.147238	0.069818	0.098458	0.048909	0.186855	0.075707	0.041602	0.041561	0.018524	0.081445	0.096743	0.060229	0.112765	0	0.063723	0.22296	0.051691	0.106384	0.061599	0.114035	0	0.134155	0.068226	0.113598	0	0.048545	0.088547	0.107436	0.034879	0.05666	0.069038	0.05487	0.049062
TraesCS1A02G051700	156	34.286674	36.319511	27.884529	74.265846	98.452263	61.179642	81.82933	89.519669	87.358009	87.905846	81.97419	94.366028	91.303856	94.612793	95.671539	69.103203	86.045784	88.94091	70.476944	69.900162	77.667091	69.629929	57.968094	74.926025	90.251617	92.183403	114.995155	95.23114	113.774605	106.322159	87.7136	73.391968	115.952454	97.483398	104.703575	76.496338	70.452202	114.706413	90.156265	88.377174	105.047729	75.790771	93.206345	89.097015	95.184036	107.153778	86.65712	105.561844
TraesCS1B02G068500	156	27.526373	27.209248	18.295128	62.201263	78.005394	54.436722	61.281719	62.985836	64.337097	73.919724	69.105499	74.222412	79.911324	77.198166	107.172844	71.875847	100.059189	113.454056	67.241333	66.754639	93.904419	70.745438	67.811012	100.143845	71.285439	90.752182	105.499084	98.374046	92.595375	87.168648	87.518379	74.673439	105.139671	98.285583	114.87468	69.805008	82.948174	120.200256	115.727844	80.520638	129.899551	78.405449	86.349068	113.354774	87.799973	139.735977	77.798447	79.634659
TraesCS1D02G053700	156	56.645683	56.696926	42.668316	120.38401	145.268188	104.909286	106.4674	109.758591	99.634415	107.103508	98.622292	111.575722	128.990616	121.18277	148.688034	104.120453	124.438919	136.726044	114.722672	106.800018	116.371033	116.732094	119.802505	134.729141	133.100311	146.200363	155.981216	147.995758	161.549423	153.912659	125.897507	99.054718	157.813766	134.294327	152.209106	115.258446	105.372993	158.773758	144.318954	140.549805	162.521057	110.650177	136.761505	140.606949	159.054581	171.895996	122.701797	147.268402
TraesCS3A02G011000	157	0	0	0	0	0	0.030793	0	0	0	0.211949	0	0	0	0	0	0	0	0	0	0	0	0	0	0	0	0	0.079247	0	0	0	0	0	0.106048	0	0	0	0	0	0	0	0	0	0	0.081023	0	0	0	0.079177
TraesCS3B02G014000	157	0.94478	0.381379	0	0	0	0	0	0	0	0	0.161034	0	0	0	0	0	0	0	0	0	0.158619	0	0	0	0	0	0	0.038068	0	0	0.083661	0	0.21952	0	0	0	0	0	0	0	0	0	0	0	0.217823	0	0	0
TraesCS2A02G301400	158	10.332121	11.890576	8.217542	47.811317	61.541481	50.226917	79.97419	83.058655	63.634758	26.681883	32.809727	34.471077	22.754255	24.356335	33.936768	34.545868	34.30629	36.898186	31.798342	29.59446	41.806931	63.249126	75.614517	68.688354	91.00473	70.590141	61.140945	114.410301	62.487492	48.743008	25.190742	21.385393	23.428387	15.414618	19.851051	20.291208	23.346355	30.809727	29.134579	67.238304	53.553535	48.792233	74.193672	78.414742	70.813179	63.0303	47.070374	67.845665
TraesCS2B02G317500	158	2.937358	3.563102	1.707798	32.651775	43.651691	32.457375	55.638577	54.519981	34.693497	21.138075	28.187971	25.784523	17.406324	15.996579	17.485594	17.862474	3.308429	1.208993	9.944187	9.482025	18.584156	33.3465	39.476112	32.132114	54.089684	50.828053	42.930805	71.720894	48.092308	35.599297	15.825571	15.722896	16.061346	8.617917	11.546644	7.542336	6.29972	1.571677	11.425397	39.647228	32.296604	34.035797	50.451851	45.779572	37.102291	45.88813	34.270847	41.41835
TraesCS2D02G300000	158	61.312008	64.817856	51.740814	296.538269	379.501984	334.144409	539.520264	500.45105	392.092407	273.307953	289.854401	356.080475	227.218155	266.408234	290.197388	281.618744	246.404083	249.957489	218.450485	224.84343	302.300293	415.581451	472.77356	427.784271	625.530762	472.242889	515.582947	761.522156	511.985626	405.239777	252.681259	231.380707	238.967529	170.486725	225.232788	207.253265	176.343964	239.382385	242.729538	508.10614	386.515167	366.200104	489.866058	501.604645	462.470886	478.960907	353.62439	514.402161
TraesCS5A02G305900	160	0	0	0.097237	0	0	0.10846	0.013006	0.16838	0.052965	0.029226	0.012488	0.077827	0.232015	0.050624	0.054386	0.028182	0.257419	0.149366	0.050695	0.189297	0.07436	0	0.027282	0.038721	0	0.076969	0	0	0	0	0.190398	0	0.080265	0	0	0.023458	0.092205	0.04863	0.022343	0	0	0.122434	0	0	0	0.064459	0.046566	0.082223
TraesCS5B02G306300	160	0.05756	0.037163	0.101536	0.011871	0.038363	0.114916	0	0.018837	0.01643	0.152448	0.09921	0.095051	0.241446	0.129085	0.038616	0.185959	0.258431	0.245109	0.038593	0.257638	0.128876	0	0.020458	0	0	0.035032	0.013963	0	0.05112	0.060519	0.189427	0.089678	0.032563	0.080697	0.016353	0.070719	0.12981	0.070931	0.150106	0	0.023035	0.132279	0	0	0.019528	0.060142	0.152388	0.056981
TraesCS5D02G312900	160	0.034397	0	0.085568	0	0	0.034194	0	0.118321	0	0.050759	0	0.040569	0.088971	0.028698	0.044244	0.040412	0.125969	0.09108	0	0.189031	0.056956	0	0.056084	0.016804	0	0	0	0	0	0	0.154547	0.13383	0	0	0	0.033527	0.093305	0.017534	0.101168	0	0	0.119696	0	0	0	0.088179	0.105838	0.13692
TraesCS7A02G213800	161	0	0	0	0	0	0	0	0	0	0	0	0	0.01115	0	0	0	0	0	0	0	0	0	0	0	0	0	0	0	0	0	0	0	0	0	0	0	0	0	0	0.054579	0	0	0	0	0	0	0	0
TraesCS7D02G215900	161	0	0.114288	0.06895	0	0	0	0	0	0	0	0	0.053348	0.05507	0	0	0	0	0.071104	0	0.035245	0.025962	0	0	0	0.021945	0	0	0	0	0.022582	0.058225	0.04212	0	0.090454	0	0.059871	0.018887	0	0.256163	0.021242	0	0.035558	0.032027	0	0	0.030205	0.022173	0.042523
TraesCS2A02G401700	162	0.491188	0.274926	0.830712	0.270478	0.235791	1.221633	1.139198	1.093612	0.83115	1.593164	1.036025	0.881332	1.344892	0.963246	1.018617	1.440695	1.429227	1.502066	1.346265	2.295657	2.363625	1.241065	1.544103	1.584443	0.691477	1.975799	2.113875	0.752583	0.79592	1.203894	2.145009	1.193906	1.392282	1.301876	2.529948	2.63844	1.446649	1.917531	1.55016	1.19533	1.234011	1.71151	0.801921	1.303852	0.897592	1.184	0.518134	1.301318
TraesCS2B02G419800	162	0.552501	0.305352	0.499203	0.32633	0.329439	1.10492	1.337284	1.191568	0.944034	1.205756	1.320611	1.051425	1.261385	1.012405	0.695445	0.669787	1.414605	1.193252	0.868008	1.588807	1.319964	0.98156	1.057268	1.265907	0.799613	1.168353	1.432397	0.563837	0.826868	1.159174	2.067224	1.195588	1.487331	0.855681	1.183326	1.912374	1.584645	1.268165	1.322563	1.013597	1.610298	1.207291	0.429789	1.239895	0.920305	1.023231	0.609179	1.092781
TraesCS2D02G399100	162	0.201546	0	0.080967	0.042824	0.024283	0.209225	0.113818	0.219736	0.227311	0.323037	0.347288	0.395515	0.43011	0.435339	0.594749	0.321119	0.62896	0.542905	0.160529	0.246111	0.422246	0.277901	0.237805	0.151636	0.305353	0.267615	0.47071	0.179447	0.301351	0.088167	0.393695	0.24044	0.24276	0.498994	0.475786	0.63545	0.290839	0.39137	0.485205	0.29428	0.794472	0.229891	0.326255	0.298753	0.280919	0.393374	0.33718	0.217981
TraesCS4A02G302100	163	0.020768	0.046348	0.044795	0	0	0.089126	0.040255	0.007979	0	0	0.013537	0.042441	0.009005	0.022147	0.017086	0.053757	0.046468	0.054446	0.020956	0.072663	0.072711	0	0	0	0	0	0.017097	0.014068	0.022002	0	0.052216	0.03923	0.023576	0.032631	0	0.056279	0.19233	0	0.024219	0	0	0.013836	0	0.017884	0	0.018364	0.021512	0
TraesCS4B02G012200	163	0.131913	0	0.061734	0	0.023029	0	0.018542	0	0	0	0.015648	0	0.039818	0.027176	0.023095	0	0	0.011089	0	0.034311	0.06692	0.024156	0.024893	0.03676	0	0	0.045772	0.01915	0	0.020021	0.044734	0	0	0.021825	0	0.034675	0.029895	0.025022	0.068429	0.045564	0.10177	0.017316	0	0.01145	0	0	0	0
TraesCS4D02G010300	163	0.084768	0.019798	0.058988	0	0	0.081391	0	0.03592	0.042162	0	0.022208	0.025415	0.016078	0	0.020662	0.102583	0.056119	0.029204	0	0.01409	0	0	0	0.033731	0.01622	0.03089	0.01991	0	0.019577	0.057831	0.044542	0.011796	0.021048	0.054446	0	0.062287	0.039513	0.060623	0.075843	0.018276	0	0	0	0.01723	0.018934	0	0.019205	0
TraesCS4A02G237700	165	2.664211	2.155543	1.115011	0.595518	0.420148	0.767778	0.644784	1.191778	2.659052	2.3939	0.353713	2.119961	0.390806	0.499526	0.402112	0.271959	0.113989	0.267055	0.052316	0.066691	0.203075	0.41565	0.08714	1.638864	0.464521	0.347431	1.4591	1.156829	1.520531	0.749347	0.425014	0.428223	1.375802	0.794109	0.826807	0.251148	0.137418	1.781011	0.12068	0.376898	0.535987	0	0.859664	0.525393	0.510093	0.925348	0.470186	0.344491
TraesCS4B02G077400	165	2.388839	2.617347	0.962614	0.590376	0.773151	1.133652	1.438052	1.991007	3.534099	1.889929	1.072158	1.483311	0.785414	0.712307	0.413251	0.437385	0.248061	0.185137	0.194345	0.251407	0.155251	0.734189	0.23758	0.655118	0.137762	0.596935	2.118091	0.926965	1.95197	0.778755	0.762968	0.773413	2.207228	1.137838	1.567642	0.697484	0.546917	1.353686	0.265961	0.568207	1.172035	0.098294	0.834344	0.481081	0.926206	0.85592	0.443896	0.384236
TraesCS4D02G075800	165	0.672997	0.411023	0	0.084945	0.400726	0.391551	0.343039	0.387154	0.622063	0.687917	0.352098	0.730084	0.145581	0.142652	0.095559	0.064136	0	0	0	0	0	0.322327	0	0.522585	0.043955	0.166968	0.883868	0.557246	0.876649	0.257909	0.280546	0.192161	1.02548	0.504978	0.630643	0.514937	0.060813	0.506745	0.07682	0.223414	0.497297	0	0.476349	0.252253	0.686439	0.419275	0.097112	0.254188
TraesCS4B02G373500	166	4.878611	3.601488	4.84815	2.197744	3.142277	4.670213	3.778332	3.478514	4.979975	6.270483	3.653033	5.310525	4.023959	5.626869	3.892501	4.185123	4.10441	5.185457	3.046355	3.552401	5.267056	3.930156	3.147473	3.245243	2.595494	3.516958	3.352906	3.900344	4.144994	5.465407	3.724952	4.252286	6.02824	3.713572	5.021626	4.767411	3.440418	6.62669	4.173995	3.548522	4.181457	3.084114	3.611151	4.73559	2.76777	4.962417	5.227	4.326032
TraesCS4D02G363800	166	1.841933	1.774275	2.933034	1.655676	1.942789	2.481251	2.298887	2.146377	2.420922	3.201437	2.671167	3.742263	3.129184	2.097371	2.777845	3.263745	2.584857	2.515242	2.362004	2.520474	2.635943	1.925046	3.196336	2.777329	1.954233	1.594046	2.896837	2.783286	2.135576	2.13538	3.597828	2.784387	3.621431	1.97216	3.190446	3.632053	2.53221	3.737488	2.408798	2.10465	1.891564	2.243384	1.671599	2.57063	2.322072	3.031696	1.761951	2.153965
TraesCS5A02G540700	166	5.485245	3.302131	7.389533	2.05055	2.485577	3.220286	3.452929	3.261789	4.753917	5.799434	3.505543	5.126051	4.956536	4.014315	4.695591	5.345683	4.295122	3.988978	3.467999	4.792681	2.863526	3.751787	2.685054	3.840588	2.858494	4.418011	3.351584	3.889314	5.525645	5.774141	5.44548	5.093859	5.914544	3.9529	5.839141	5.764671	4.501063	5.859474	4.723627	2.429223	3.162421	3.085198	3.608561	4.959877	3.106877	5.133468	4.562464	4.574724
TraesCS5A02G172900	167	28.746098	30.592646	22.846504	23.811407	26.535192	18.485723	8.95963	6.626158	6.66532	18.310837	17.67124	17.815462	29.127537	27.319744	28.609713	29.953556	38.839169	30.703711	35.154945	29.830585	27.239922	28.646111	24.887512	25.535645	16.80757	9.626142	12.175333	15.887155	11.094902	12.843596	19.956341	29.506981	27.163441	36.107754	35.655262	37.116737	43.014801	39.544842	25.611206	20.176498	26.828051	22.57744	18.387989	19.039251	15.721612	10.03254	11.451362	10.752697
TraesCS5B02G170300	167	1.344985	1.675846	1.287106	1.40257	1.835946	1.597745	1.343677	1.17616	0.844618	2.736495	3.12014	3.125903	3.13002	3.165888	3.349115	2.672464	3.254988	2.236692	2.503994	1.889323	1.969157	1.753602	1.020872	1.423852	1.014366	1.089637	1.426891	1.135597	1.779359	1.536651	2.425744	3.906805	2.87036	3.913837	4.139494	3.987641	3.509467	3.321471	2.315322	1.094287	1.35407	1.975251	1.332867	1.407075	0.964927	1.815212	1.693149	1.286509
TraesCS5D02G177400	167	7.141176	9.077323	8.423167	10.470026	9.404542	8.871168	10.666017	8.538789	8.660428	21.337488	18.637577	15.885735	17.394342	17.01771	17.806017	16.941727	18.304653	17.443645	14.194517	12.277696	12.077729	10.201654	8.784959	8.108702	6.656908	6.11222	10.09749	7.079416	9.618051	10.619027	15.737005	19.21623	16.014948	19.143562	18.168797	19.289806	16.792244	16.81995	13.274162	6.489121	8.188855	11.885567	7.580716	7.061896	4.937609	8.341528	9.806464	7.855118
TraesCS3A02G318200	168	19.074736	24.376574	8.54689	7.731252	6.802955	5.409423	1.514256	1.770967	2.936831	2.439073	1.315954	1.304171	2.590622	5.301568	4.755616	4.303254	9.563865	7.076073	12.600728	7.00371	9.113675	8.44123	6.574643	4.681206	4.976885	4.833477	2.318153	3.913321	1.989277	2.340216	3.342342	4.300381	2.387275	11.454978	4.843065	5.942924	8.727558	12.822932	9.009689	3.935634	5.56839	6.377085	4.334658	3.139021	5.023294	2.715631	3.125996	2.997523
TraesCS3B02G347700	168	7.448324	10.470348	3.937639	3.970792	2.395368	3.31456	0.555949	0.979386	1.491109	1.417974	0.883689	0.855757	2.117544	2.484489	1.970933	4.38317	5.419788	5.588319	7.294043	3.859713	5.542953	3.460437	3.363694	1.754503	1.765656	1.620522	0.849808	1.599508	1.236976	1.54002	1.186756	0.986143	1.524243	6.407944	3.30854	3.347472	4.440584	7.64711	4.770808	1.902626	2.00529	3.517549	1.479375	1.155852	1.781634	1.159519	1.152606	1.152997
TraesCS3D02G313000	168	16.334883	18.232609	6.762331	6.096186	4.844648	4.823323	1.247274	1.886818	2.407758	2.667689	1.517155	1.752343	2.123305	3.332269	5.199314	3.34395	6.541492	7.28793	9.437143	4.461437	9.876126	7.137015	3.759151	3.337534	3.585777	3.633154	2.062915	2.768303	1.379378	1.905934	1.768023	2.803448	3.582645	8.875537	3.936963	4.734558	8.712623	12.365725	6.683274	2.209032	5.222467	4.059817	2.590028	2.579671	3.279171	2.724578	1.200734	1.588553
TraesCS2A02G392500	169	0.04019	0	0.123139	0.035537	0	0.131129	0.035056	0.03926	0	0	0.088421	0.059252	0.149067	0.039049	0.022533	0.037165	0.080416	0.280568	0.176652	0.285304	0.142642	0	0.039178	0.051322	0	0.052675	0	0	0	0	0.088784	0.138659	0.038537	0.039191	0.019621	0.059911	0.098399	0.063708	0.041829	0	0	0.078175	0	0	0.027665	0	0.106816	0.080829
TraesCS2B02G410700	169	0	0.018709	0.071453	0.021878	0	0.104297	0.106946	0.006237	0	0.025481	0	0.112526	0.066647	0	0.018169	0	0.091593	0.143083	0.200046	0.186778	0.252766	0	0	0.057446	0	0	0	0	0	0	0.050382	0.046859	0.075381	0.008722	0	0.009059	0.046908	0.035784	0.159629	0.032873	0	0.009722	0	0	0	0.077144	0.020664	0.010895
TraesCS2D02G390600	169	0.051285	0	0.047702	0	0	0.106443	0	0.027881	0	0.029686	0	0.080132	0.025953	0	0.074579	0.057441	0	0.175796	0	0.087783	0.038414	0	0.096427	0.222677	0	0.116708	0	0	0	0	0.096591	0.142116	0.043423	0.062503	0	0.07809	0	0.047538	0.161379	0	0	0.056179	0	0.042287	0.04885	0.082322	0.059977	0.04426
TraesCS2A02G523000	170	7.919432	7.394449	10.979102	5.140462	5.195367	3.96691	2.760525	3.351668	5.296919	2.774326	2.346516	2.744552	5.17056	4.53495	2.933569	5.268981	4.013377	3.595776	5.24534	5.661996	5.131148	3.15924	4.082991	3.529982	5.652425	7.157957	3.800472	4.182485	3.552666	2.036553	6.77385	1.998303	4.008265	3.129321	2.79328	2.406612	2.252597	4.063977	6.468641	4.272436	6.350201	5.372909	6.974008	4.375673	6.345193	5.331603	5.205316	4.582005
TraesCS2B02G552700	170	2.52883	3.812126	6.672179	3.10504	2.728368	2.56084	2.795178	2.844635	3.188158	0.960488	2.654014	0.997778	3.189209	3.054286	1.928753	3.571289	2.499136	2.291902	2.036597	1.607735	2.874976	2.343471	1.75405	1.309276	2.684563	2.853161	2.831103	1.869517	1.283208	1.392177	5.22511	1.747008	0.835754	1.019636	0.601239	0.51115	0.258168	0.344981	2.040721	2.169868	4.647317	2.950222	3.959147	2.630967	4.154844	3.286095	4.129742	4.582343
TraesCS2D02G524900	170	3.692935	3.865781	3.47011	3.100222	2.704408	2.444778	2.74484	1.861974	1.735109	1.110636	1.906169	1.72829	4.083402	3.907293	3.711299	3.323236	2.749262	3.712271	3.718997	2.667518	3.974188	1.639004	1.83788	2.765937	2.569615	3.114315	2.605587	3.430897	1.525673	1.147684	4.355155	1.396228	0.847131	0.65077	0.726075	0.562538	1.018588	1.365555	3.458526	4.04402	3.131272	3.655835	3.48555	2.772694	3.905812	2.987991	1.202797	4.224516
TraesCS2A02G100700	171	0.355424	0.256512	0	0.120006	0.244623	0.158247	0	0	0	0	0.035016	0.139385	0	0	0.100955	0	0	0.124237	0.185412	0.184442	0.25573	0.327987	0	0.201824	0	0.162503	0.407837	0.392462	0.149116	0	0.092959	0.069528	0.588537	0.289359	0.198229	0.377479	0.301908	0.156549	0.233234	0.153524	0.445155	0.044333	0.076808	0.129378	0.224388	0.289741	0	0.171683
TraesCS2B02G117900	171	1.138864	0.076237	0.122298	0.017681	0.223796	0.13566	0.069078	0.017582	0	0.020732	0	0.426147	0.015427	0.019034	0.223336	0.036105	0.019935	0.178863	0.626176	0.084774	0.129888	0.107111	0.096509	0.016681	0.018054	0.18345	0.265009	0.070744	0.132365	0	0.231837	0.103605	0.677645	0.133381	0.171972	0.324992	0.203525	0.33829	0.269541	0.123983	0.220738	0	0.112451	0.080501	0.344072	0.157773	0.155239	0.080487
TraesCS2D02G100200	171	1.170998	0.30094	0.122925	0.045889	0.566866	0.560612	0.034099	0.034833	0.030027	0.078656	0.16105	0.691898	0.015332	0.018855	0.523191	0.059607	0	0.336531	1.183039	0.262505	0.438314	0.619305	0	0.360926	0	0.331413	0.430916	0.621882	0.253431	0.018652	0.031883	0.179565	0.986044	0.660432	0.440946	0.520997	0.571921	0.393938	0.68566	0.356338	0.78539	0.062267	0.293325	0.484644	0.611542	0.735301	0.249253	0.200608
TraesCS3A02G352300	172	0.578386	1.768306	1.017583	1.827346	8.913851	10.097535	1.383794	0.649645	0.326265	0.281752	5.110386	1.006818	0.360081	0.179333	8.703661	1.633508	1.099556	9.081145	4.074665	6.569736	7.713337	1.631593	2.489045	2.78914	1.58341	4.633624	3.526152	1.182606	0.478532	0.152006	4.411534	8.933026	2.407984	2.241512	1.227125	5.618148	5.661541	0.922728	8.437321	4.045054	3.523715	1.627133	0.784306	2.147532	3.684814	10.86632	5.53451	6.331319
TraesCS3B02G384900	172	0.30156	0.726883	0.183934	0.853436	3.907588	3.708538	0.037659	0.131315	0	0.04489	1.282414	0.159395	0.034962	0.113002	2.714011	0.37406	0.141837	2.857833	0.938693	2.297846	4.028009	1.523631	0.63397	1.834879	0.655809	1.751835	1.546611	0.544377	0.198195	0.049606	0.740751	3.162046	1.106438	1.061146	1.300239	3.019544	2.293285	0.123992	1.401659	2.297162	1.956592	0.457132	0.114807	1.18226	2.399879	3.465386	0.765626	2.058669
TraesCS3D02G346300	172	0.914192	2.18265	1.989255	3.228542	8.864315	11.345581	0.650714	0.554369	0.317767	0.294556	4.190234	0.565919	0.847055	0.91574	10.916997	2.859358	1.188694	10.807203	3.981899	6.678248	12.26804	3.087736	1.552144	3.793631	0.925946	5.359127	3.065423	0.852588	0.46858	0.162877	3.957853	10.914429	3.672198	3.166893	2.15134	3.616188	6.36593	0.604577	7.110667	2.396907	3.908303	2.553542	0.814743	1.84653	6.865526	13.732316	4.761866	7.908594
TraesCS1A02G202500	173	0	0	0	0	0	0	0	0	0	0	0	0	0	0	0	0	0	0	0	0	0	0	0	0	0	0	0	0	0	0	0	0	0	0	0	0	0	0.037746	0	0	0	0	0	0	0	0	0	0
TraesCS1D02G205800	173	0.018485	0	0	0	0	0	0	0	0	0	0	0	0	0	0	0	0	0	0	0	0	0	0	0	0	0	0	0	0	0	0	0	0	0	0	0	0	0	0	0	0	0	0	0	0	0	0	0
TraesCS7A02G385000	174	61.173908	64.315247	68.420189	60.10281	62.749767	62.494476	46.297005	56.309139	55.495049	66.16227	60.218922	65.253914	64.278015	72.736435	55.172661	62.380184	55.067501	56.466099	76.083557	61.162655	73.694519	82.001312	70.337914	67.098816	66.383904	50.011761	59.987995	68.569832	69.498474	83.702408	58.390739	66.764107	80.102913	87.106422	94.230782	87.992928	69.362328	94.288231	60.001968	65.604095	56.595089	58.901375	60.161015	55.926201	63.779884	49.991215	55.30267	55.112701
TraesCS7B02G288000	174	82.697899	87.02916	84.838356	69.092316	67.868378	69.743919	65.822792	70.099121	80.691917	81.55909	60.087669	72.71727	72.525963	85.804291	65.046249	76.518089	65.590508	68.876038	86.148827	60.421097	77.823952	79.798698	71.830521	69.59256	68.129837	62.711094	69.197388	66.867149	75.844963	97.360962	60.822739	72.737701	75.224274	91.728752	86.798615	72.809311	59.837906	89.187218	65.868164	55.652622	54.469097	62.768021	69.00515	54.105244	70.110664	54.414062	65.357925	58.537693
TraesCS7D02G381600	174	118.022324	130.166916	130.941788	94.239296	88.043991	107.323807	73.441582	80.810806	98.162064	102.091949	80.673279	92.755936	81.257896	103.558365	79.272858	89.589081	78.391876	89.22654	104.992882	83.426933	102.177689	112.272514	91.877434	90.929749	86.97374	78.891136	85.012924	83.404404	89.939026	118.103859	85.470009	102.160927	93.646423	121.11174	124.445221	115.365753	97.244095	136.861496	91.087624	80.653442	69.569481	90.571037	88.85157	74.802055	90.238655	75.166649	81.513077	73.082855
TraesCS5A02G428700	175	1.785055	1.407825	1.57127	0.578675	0.548861	0.786978	0.873704	0.479143	0.903984	1.17562	1.129157	1.235146	1.175889	0.921338	0.975561	0.862305	0.783411	1.362288	1.02253	0.892792	1.550193	0.840363	0.552285	0.783018	0.561461	0.72329	0.652283	0.76231	1.026516	0.64546	0.995104	0.78805	1.068907	1.14338	1.220875	0.804122	1.645015	1.380208	1.307682	0.796677	0.740854	1.050125	0.971847	0.792902	0.553006	0.522306	1.389597	0.830746
TraesCS5B02G430700	175	3.126821	3.232685	3.739632	0.949154	1.624702	1.406485	1.471023	2.388345	2.198975	3.216139	2.348883	2.382611	1.610039	2.080234	2.263202	1.583362	1.950087	1.314307	1.393694	1.471621	1.753061	1.504472	1.852161	1.691685	1.82187	2.245435	2.314231	1.672212	2.531722	2.563222	2.111893	2.426072	2.945587	2.531482	2.624511	2.258781	2.618832	3.14211	1.538299	1.352205	1.253501	1.397642	1.58507	1.642569	1.805783	2.27364	2.954986	2.572264
TraesCS5D02G436800	175	1.770965	1.503805	1.410273	0.528692	0.90457	0.441343	0.914692	0.864765	1.042498	0.621525	0.772602	0.641831	0.58552	0.457632	0.668046	0.739714	0.753952	0.864301	0.520077	0.439018	0.675964	0.582608	0.616221	0.775473	0.50576	0.824306	1.001854	0.66251	0.961309	0.964482	0.796839	0.853816	1.005793	1.093107	0.586991	0.674855	0.755957	0.737198	0.346133	0.494038	0.645365	0.601356	0.695572	0.560003	0.68107	0.678645	0.867671	0.836095
TraesCS4A02G291200	176	0.283567	0.084066	0.194852	0.157395	0.175327	0.216861	0.197914	0.176725	0.13091	0	0	0.075575	0.041376	0.089212	0.240699	0.158178	0	0.096028	0.349543	0.044719	0.44868	0.430244	0.473549	0.40503	0.232835	0.233692	0.184449	0.39051	0.017523	0.09748	0.043308	0	0.053082	0	0.081606	0	0.036497	0.063789	0.041379	0.206908	0.446579	0.409729	0.391344	0.242686	0.445836	0.245663	0.14382	0.133486
TraesCS4B02G023000	176	0.162985	0	0	0.182179	0.224872	0.544521	0.206918	0.143084	0.223466	0.141778	0	0.209729	0.105142	0.162055	0.068468	0.034292	0.034082	0.192254	0.209078	0.219041	0.292874	0.712147	0.364179	0.473491	0.431921	0.457443	0.421176	0.480026	0.449252	0.28092	0.244203	0.117885	0.195263	0.209858	0.130478	0.273304	0.110737	0.092789	0.238719	0.386385	0.526006	0.367808	0.394036	0.601178	0.344758	0.470193	0.178059	0.37462
TraesCS4D02G020600	176	0.726268	0.661278	0.414552	0.257401	0.429312	1.108115	0.129034	0.017248	0.036049	0.247322	0	0.091942	0.133649	0.091072	0	0.192502	0.144828	0.284986	0.463719	0.320257	1.060435	0.80021	1.18535	0.649764	0.531239	0.430963	0.248157	0.694525	0.285601	0.143938	0.281131	0.048755	0.160896	0.077583	0.120214	0.107803	0.215803	0.072734	0.277665	0.19785	0.577244	0.487654	1.03773	0.742512	0.777154	0.61581	0.556429	0.234951
TraesCS6A02G179700	178	0.110389	0.243228	0.056644	0.076128	0	0.234461	0	0	0	0.182379	0	0.426219	0	0	0.142037	0.131717	0	0.266468	0	0.09138	0.366119	0.076787	0.309327	0.694939	0	0.216132	0.495133	0	0	0.183718	0.103879	0.176777	0.205236	0.7411	0.1234	0.188653	0.319243	0	0.252828	0.22768	0.387598	0.350476	0.055811	0.114059	0.266488	0.576769	0.20559	0.350899
TraesCS6B02G205600	178	0	0	0	0	0	0	0	0	0	0	0.080671	0	0	0	0	0	0.100651	0.080115	0	0	0	0.119253	0	0.182906	0	0	0	0	0	0	0	0.107698	0	0.246097	0	0.078348	0	0	0.099659	0	0	0	0	0.004624	0	0.079052	0	0
TraesCS6D02G165300	178	0	0.430962	0	0.226193	0.478037	0.209227	0	0	0	0	0.184941	0.1162	0.256019	0.183949	0.315086	0	0	0.076631	0	0.249983	0.246762	0	0.076133	0	0	0.103193	0.205415	0.103529	0.301059	0	0.270987	0.890411	0.262978	0.248437	0.331903	0.071647	0.469127	0.14341	0.275902	0.454812	0.741232	0	0.062787	0.518915	0.32069	0.087373	0	0.551334
TraesCS3A02G104100	179	2.467956	2.280612	2.227109	1.090502	1.767535	2.609538	2.538627	3.317618	3.142649	3.405595	2.807462	2.685531	2.511789	1.989112	1.74931	1.568024	1.084157	1.036252	1.226974	0.675845	1.5573	1.273498	1.144557	0.873232	1.577787	1.670403	3.087987	2.365451	4.720315	2.698906	2.07286	2.799448	2.871879	2.513432	2.960501	2.789236	2.404902	1.702949	1.166481	1.468175	2.024955	1.60845	1.55019	1.447878	1.262015	2.095942	2.223712	2.060661
TraesCS3B02G122500	179	0.051285	0.094242	0	0.392083	0.869219	0.405828	0.137054	0.125879	0.072023	0.115378	0.521574	0.841465	1.036472	0.994414	1.824295	0.946827	0.996008	0.671088	0.075992	0.581352	0.129361	0.449796	0.332351	0.600455	0.381832	0.085334	0.352014	0.147651	0.424906	0.383382	0.625102	0.687098	0.920104	0.652438	1.306678	1.257757	0.63667	0.818358	0.678396	0.333752	0.117191	0.369178	0.180134	0.276451	0.370956	0.902836	0.232253	0.408016
TraesCS3D02G106300	179	2.272023	1.620449	1.351059	2.187672	3.718559	3.936805	1.533995	2.156157	1.429992	1.34956	1.122061	0.940636	1.299309	0.777577	1.505959	0.596339	0.560919	0.732833	0.365413	0.551835	0.361344	1.562085	0.853305	1.003339	0.59715	1.493793	1.108112	1.501744	1.784322	1.278087	1.227589	1.02966	1.081806	1.063558	0.947893	1.082156	0.932949	0.586701	0.482423	0.980386	0.749098	0.845231	0.850965	1.181106	1.312068	1.002979	1.399081	1.094204
TraesCS1A02G277800	180	0.131783	0.068064	0	0.092672	0.05171	0.082392	0.0454	0.026495	0.056463	0.021868	0	0.087811	0.055511	0.034801	0.073525	0.045238	0.02253	0.104215	0.029583	0.019162	0.048932	0.068863	0.042805	0.012568	0.048162	0.088923	0.090978	0.04295	0.014247	0.014187	0.042113	0.039031	0.057556	0	0.022924	0	0.052774	0.079196	0.070057	0.013345	0.037853	0.10463	0.11418	0.079316	0.059923	0.095807	0.033525	0.106503
TraesCS1B02G286700	180	1.029782	0.797929	0.942107	0.659387	0.818449	0.951406	0.698875	1.23437	1.23146	1.235945	0.974392	1.092013	1.1839	1.415109	0.892166	0.875633	1.009986	0.930629	0.732753	0.834022	0.633731	0.744388	0.712313	0.647192	1.035966	1.011439	0.939314	0.9755	1.056407	1.053505	0.967583	0.702435	0.682396	0.552942	0.55464	0.672827	0.747763	0.653144	0.897326	0.800102	0.922983	0.840318	0.731152	1.22596	0.667902	1.238303	1.058608	0.961329
TraesCS1D02G277000	180	1.440544	1.091602	1.309145	0.944011	0.952991	1.164507	0.824055	1.471708	1.502135	1.066954	0.941759	1.241088	1.164365	1.232408	0.974782	1.116355	1.118845	1.157827	1.055435	1.110158	1.142203	0.755314	1.335818	1.061869	1.191252	1.0389	1.495176	1.112606	1.17295	0.974486	1.192444	0.827185	1.018244	0.695175	0.803864	0.727436	1.253722	0.931218	1.071663	1.403841	1.050796	0.80004	1.07717	1.619562	1.027452	1.169364	1.168857	1.278847
TraesCS6A02G096400	181	3.947743	5.367449	3.209629	4.647182	3.451069	5.378758	11.036473	8.821081	6.936759	11.368519	14.463245	15.223103	16.169468	19.375166	12.980355	10.026937	13.035731	9.075119	6.179986	8.157538	8.183707	12.13067	10.619413	6.868878	9.338272	6.870354	18.433712	9.819795	18.448715	15.805231	8.003917	10.246617	8.19666	8.807732	10.342969	8.350979	4.584365	9.987359	8.458948	9.428162	8.622069	5.649477	9.59304	11.329396	8.526126	14.613821	12.306755	14.874216
TraesCS6B02G124800	181	5.242733	4.818514	4.814444	8.265633	6.623931	7.372639	8.89669	5.587595	4.5399	7.649438	6.684208	9.134933	14.65309	12.097097	11.626456	10.902563	7.828642	9.16994	7.762895	9.411131	9.919646	13.000733	9.068885	8.58022	8.26439	6.065067	7.434713	8.583248	8.371553	7.720257	6.63451	5.268311	6.560843	6.067597	9.441111	6.874659	7.332644	13.798965	11.345608	11.702956	5.778348	6.231007	7.016447	9.027672	6.360343	10.126829	5.304198	7.525199
TraesCS6D02G087500	181	4.000812	3.555341	3.409275	4.200547	5.549273	5.730799	4.665262	5.860812	5.644949	10.310635	10.722905	14.853375	11.685779	11.879051	10.234204	9.787734	9.224068	9.176714	6.064131	7.538708	6.116072	5.894987	5.440491	6.80257	5.020925	5.382847	10.72333	5.578813	12.019889	8.611631	8.201804	7.552176	9.604752	6.008646	7.30809	4.845696	4.138252	7.484719	8.635927	6.986953	5.320711	5.339403	5.319454	5.50016	5.76686	10.22027	8.715614	8.164578
TraesCS6A02G269300	182	2.613924	3.012604	2.654518	2.640836	2.932827	3.35605	3.983257	2.348391	2.312068	2.120266	3.579637	2.328743	5.465893	4.625057	4.582706	4.71809	2.731776	3.476572	1.407175	3.298184	3.959253	3.383204	2.910827	2.510652	3.527807	4.065227	2.09452	2.331186	1.227955	0.925397	2.644553	0.921415	1.082978	0.582961	0.949296	0.694562	0.555576	1.073464	4.382112	2.847651	3.032526	2.569183	2.023718	2.849582	2.756632	3.329294	3.172898	3.641515
TraesCS6B02G296600	182	4.536669	3.541566	5.423119	5.111709	5.897357	7.573806	5.431657	4.930605	3.553447	2.696409	5.005474	3.671549	7.829114	6.138312	7.896901	5.845966	5.498852	7.19223	3.565451	5.794952	9.90087	4.403934	4.340364	3.07487	4.651943	5.249078	5.518893	4.761491	3.573849	1.678642	8.380372	2.445684	1.940428	1.760891	1.841778	3.656222	1.347978	1.483306	6.899349	5.09172	4.065123	5.72955	4.524152	6.185883	3.835572	4.612592	4.483747	6.798049
TraesCS6D02G245600	182	2.195851	2.775673	3.244411	3.407593	2.347944	3.275706	3.181854	2.776642	1.522352	1.718689	1.592301	1.73075	4.659322	3.852609	3.460366	4.709391	1.604342	4.428175	2.790919	2.584384	4.031225	1.081811	2.596805	1.252613	3.171389	3.08671	2.349408	1.840467	1.40494	0.943088	3.139273	1.520462	1.036115	1.215594	0.795952	0.802204	0.664351	1.005977	3.556206	3.72262	2.681334	3.414219	2.29812	2.242383	3.381073	2.29052	2.924358	3.665219
TraesCS1A02G269800	183	0	0.047414	0.038379	0	0	0	0	0	0	0	0	0	0.041702	0	0.033449	0	0.026676	0	0	0	0	0	0.025376	0.044942	0	0	0	0	0	0	0	0	0	0	0	0	0	0	0	0	0	0	0	0	0	0	0	0
TraesCS1B02G280300	183	0	0	0	0	0	0	0	0	0.020299	0	0	0.012823	0	0	0	0	0	0	0.07152	0	0.073928	0	0.020664	0	0	0.04769	0	0	0.050058	0	0.042889	0	0	0	0	0.044053	0	0	0	0	0	0.037442	0	0	0	0	0	0
TraesCS1D02G269900	183	0.046303	0	0.0372	0	0	0	0	0	0	0.161785	0.023451	0	0.122789	0	0	0	0	0	0	0	0.057308	0	0	0.022079	0	0	0.050739	0.019839	0	0	0	0	0.107281	0	0	0.005139	0	0.025749	0.056922	0	0.028459	0	0.084892	0	0	0.021335	0	0
TraesCS5A02G112100	185	0.108978	0.111539	0.122301	0.187231	0	0.338224	0.062768	0.217834	0.280501	0.208413	0.150086	0.205477	0.289339	0.201554	0.126516	0.04248	0.148893	0	0.092562	0.22095	0.29831	0.035796	0.02063	0.141896	0.272561	0.36362	0.273451	0.082106	0.315701	0.374045	0.339337	0.141196	0.126163	0.059393	0	0.104669	0.000807	0.164244	0.290792	0.085525	0.054186	0.19148	0.269611	0.180441	0.464645	0.312682	0.17946	0.372578
TraesCS5B02G119200	185	0.533591	0.15895	0.121378	0.099899	0.121642	0.252804	0.163853	0.162982	0.036559	0.164006	0.180912	0.592379	0.1765	0.225897	0.27886	0.357996	0.066692	0.332199	0.483826	0.204858	0.247115	0.233408	0.350797	0.460421	0.130867	0.165313	0.176828	0.181453	0.212471	0.197131	0.462632	0.183079	0.360272	0.413918	0.433623	0.396836	0.358709	0.270058	0.370656	0.361158	0.316761	0.171458	0.186197	0.19771	0.263326	0.129021	0.438692	0.248439
TraesCS5D02G128100	185	0.664429	0.355702	0.587574	0.258798	0.215377	0.604625	0.448766	0.229181	0.618319	0.245179	0.490129	0.532413	0.433086	0.535524	0.509632	0.487949	0.683865	0.544567	0.572926	0.480002	0.700795	0.166276	0.386622	0.403439	0.212796	0.628415	0.196227	0.544807	0.520588	0.329313	1.259762	0.477894	1.181322	0.411384	0.901583	0.70567	0.459423	0.200664	0.904977	0.457256	0.150474	0.542408	0.563517	0.511078	0.612347	0.429687	0.574471	0.57316
TraesCS3A02G226300	186	0	0	0	0	0	0	0	0	0	0.051027	0	0	0	0	0	0	0	0.173754	0	0	0.003552	0	0	0.03955	0	0	0	0	0	0.046343	0.056623	0	0	0.037176	0	0	0	0.036069	0	0.043594	0.024519	0	0	0.031163	0	0	0.112396	0.087268
TraesCS3B02G258200	186	0	0	0	0	0	0	0	0	0	0	0	0	0	0	0.048627	0	0	0	0	0	0	0	0	0	0	0	0	0	0	0	0	0	0	0	0	0.040957	0	0	0	0	0	0	0	0	0	0	0	0
TraesCS3D02G224300	186	0	0	0	0	0	0.024898	0	0	0	0.017249	0	0	0	0	0	0	0.048768	0	0	0	0	0	0	0	0	0	0	0	0	0	0	0	0	0	0	0.047882	0	0	0	0	0	0	0	0	0	0.025002	0	0
TraesCS7A02G463600	187	0	0	0	0	0.065312	0	0	0	0.059619	0	0	0	0	0	0	0	0	0	0	0	0	0	0	0	0	0	0	0	0	0	0	0.034134	0	0	0	0	0	0	0	0	0	0	0	0	0	0	0	0
TraesCS7B02G364200	187	0	0	0	0	0	0	0	0	0	0	0	0	0	0	0	0	0	0	0	0	0	0	0	0	0	0	0	0	0	0	0	0	0	0	0	0	0	0	0	0	0	0	0	0	0	0	0.036922	0
TraesCS7D02G451400	187	0	0	0	0	0	0	0	0	0.005104	0	0	0	0	0	0	0	0	0	0	0	0	0	0	0	0	0	0	0	0	0	0	0.034368	0.064206	0	0	0	0	0	0	0	0	0	0	0	0	0	0	0
TraesCS1A02G355000	188	0.031379	0.031161	0	0.046627	0.078374	0.088864	0.143744	0.196901	0.077421	0.202408	0.326112	0.11548	0.206352	0.220128	0.135533	0.20488	0.466589	0.31412	0.104702	0.213122	0.139673	0.164533	0.118347	0.168816	0.31987	0.154069	0.388173	0.084714	0.238965	0.199828	0.249172	0.189963	0.267702	0.224297	0.280553	0.159342	0.238519	0.231986	0.229595	0.259278	0.244243	0.183171	0.160833	0.264241	0.254594	0.340737	0.122049	0.162018
TraesCS1B02G366700	188	0.070766	0.051693	0.060922	0	0.080671	0.07889	0.178182	0.069524	0.099489	0.20563	0.160445	0.168324	0.264418	0.182858	0.15495	0.226573	0.180923	0.230245	0.195349	0.241301	0.226612	0.279376	0.100769	0.162571	0.144041	0.181767	0.389152	0.122523	0.109511	0.172011	0.221802	0.125641	0.465144	0.174646	0.292301	0.280166	0.307811	0.2666	0.278191	0.31057	0.207639	0.214779	0.208838	0.345334	0.214079	0.335577	0.141477	0.158847
TraesCS1D02G355500	188	0.121	0.065143	0.093618	0.086569	0.037484	0.035612	0.100382	0.063621	0.091173	0.125384	0.111073	0.081862	0.08336	0.093059	0.127871	0.056071	0.04183	0.071575	0.141553	0.137285	0.060364	0.090636	0.10423	0.054524	0.170178	0.129065	0.120652	0.068246	0.081119	0.151101	0.064855	0.125033	0.201531	0.059057	0.056761	0.099087	0.123787	0.050071	0.110818	0.216342	0.121609	0.145126	0.223018	0.119417	0.154177	0.291871	0.043277	0.148881
TraesCS6A02G068500	189	9.694965	8.054606	8.825545	3.797197	3.746223	3.711828	3.977268	5.008226	6.279099	5.013185	4.218513	3.875412	3.164962	3.290887	2.385983	2.707222	2.145145	3.248382	2.258154	2.333577	2.400718	4.855799	3.208912	4.191605	4.213373	3.645268	4.320222	4.723479	3.856119	4.920404	3.080453	3.099561	3.728061	3.873966	3.994422	4.55286	2.87537	3.929394	2.498379	2.781687	3.938312	3.4515	3.663128	3.521403	3.239736	4.005927	3.751347	3.287794
TraesCS6B02G092400	189	13.618443	9.902933	10.003734	4.604626	5.533536	6.35753	4.973595	6.161812	8.277511	5.564683	4.068318	4.387259	3.366879	4.164785	3.726306	3.007457	4.18171	4.253142	3.542104	3.716724	5.223187	6.683626	5.125609	5.904933	6.141994	5.477406	5.090598	6.710674	6.026083	6.089707	3.715908	3.878034	4.608601	3.74558	4.346503	4.378698	4.87879	4.146056	3.880487	4.880762	4.132306	4.835829	4.30424	5.312603	4.489903	5.468464	5.232255	4.219103
TraesCS6D02G066200	189	21.688128	16.868538	18.492319	8.824263	8.190007	10.42539	8.011961	8.566831	11.140205	8.922898	6.864386	7.026793	7.039877	7.765057	6.115226	6.10996	6.19416	7.050745	5.486556	5.797878	6.398824	10.076155	6.960802	9.117364	8.575274	7.31089	7.1914	9.51531	8.421964	7.982848	5.892492	7.925587	7.666195	7.853147	8.908607	8.826988	8.385293	7.717191	5.668264	6.487512	8.29522	7.78475	7.351601	6.496609	6.937169	7.214143	6.160901	6.321221
TraesCS4B02G356400	190	1.579153	1.133493	1.749351	0.32668	0.288777	0.761496	0.33876	0.342017	0.797418	0.846204	0.435917	0.320789	0.801788	0.807654	0.492189	0.487597	0.827897	0.978714	0.62593	0.408259	0.397124	0.638499	0.31454	0.274934	0.929863	0.691352	0.942376	0.660692	0.470682	1.140202	0.62431	0.551203	0.574517	0.681691	0.826248	1.149252	0.726776	1.065472	0.468367	0.262143	0.443101	0.483741	0.392258	0.668329	0.132344	0.675255	0.177922	0.625569
TraesCS4D02G350100	190	2.469637	1.764102	2.137666	0.06888	0.408965	0.301167	0.817624	0.598217	1.420409	1.440132	1.037525	0.951591	0.707512	0.637734	0.514894	0.998562	0.368883	0.744588	0.658125	0.845991	0.377306	0.427329	0.29423	0.813958	0.341837	0.456251	0.997563	0.793925	1.004983	1.247924	0.945265	1.139617	0.99079	1.143024	0.875327	1.038686	0.916598	1.192585	0.559491	0.777807	0.658096	0.635651	0.666792	0.838331	0.459011	0.809865	0.87106	0.548918
TraesCS5A02G525800	190	3.301491	3.383286	2.981328	0.33762	0.52273	0.542604	2.259341	1.890708	2.380144	3.072923	1.930911	1.1768	1.283492	1.490134	1.040524	2.226992	1.435094	1.715968	0.567892	1.073339	0.559627	0.847164	1.129795	1.054896	1.068207	1.006457	1.433257	0.859064	2.829586	2.239258	1.365913	1.571924	1.045634	2.69608	1.775889	1.442353	0.596639	1.902968	0.877897	0.843482	1.732349	1.140015	1.407269	0.849998	0.764509	1.165684	0.917565	1.380107
TraesCS1A02G007600	191	0	0	0	0	0.03631	0	0	0	0	0.1086	0	0	0	0	0	0	0	0	0	0	0.128633	0.173331	0	0	0.195748	0	0	0	0	0.090533	0	0	0	0	0.067894	0.319249	0	0	0	0	0	0.035089	0	0	0	0	0	0
TraesCS1B02G011200	191	0	0	0.119197	0.035418	0	0	0	0	0.086009	0	0	0.087259	0	0	0	0	0.039899	0.099976	0	0.074717	0	0.093709	0	0.12105	0	0	0	0	0	0	0	0	0	0.188071	0.056241	0.149737	0	0	0	0	0	0	0	0	0.123295	0.084496	0	0
TraesCS1D02G000900	191	0	0	0	0	0	0	0	0	0	0	0	0	0	0	0	0	0	0	0	0	0	0	0	0	0	0	0	0	0	0	0	0	0	0	0.230957	0.10346	0.104382	0	0	0	0	0.067234	0	0	0	0	0	0
TraesCS5A02G251300	192	0	0	0	0	0	0	0	0	0	0	0	0	0	0	0	0	0	0	0	0	0	0	0	0	0	0.051808	0	0	0	0	0	0	0	0.04214	0	0	0	0	0	0	0	0	0	0	0	0	0	0
TraesCS5B02G249400	192	0	0	0	0	0.178928	0.148135	0	0	0	0	0	0	0	0	0.15164	0.082364	0	0.068449	0.030898	0.050495	0.12031	0.038752	0	0.157452	0	0.062633	0.157959	0.016535	0.039018	0	0	0	0.04181	0.138799	0.057384	0.034337	0.145709	0	0	0.036548	0.199642	0	0.033196	0	0.255631	0.276589	0.109997	0.129255
TraesCS5D02G259200	192	0	0	0.041625	0	0.084016	0.075033	0	0	0	0	0.201174	0	0	0	0.292044	0	0	0.158269	0.062362	0.029849	0.194122	0	0	0.024611	0	0.150945	0.02037	0	0	0	0.17806	0.089085	0	0	0	0.159445	0.036194	0	0.058724	0	0	0	0	0	0.071798	0.051783	0.062637	0.222497
TraesCS2A02G349900	193	0.079214	0	0.094327	0	0	0	0	0	0	0.11418	0.041488	0	0.018794	0	0	0	0.003026	0.294218	0.075761	0	0.158182	0.061081	0	0.10344	0	0.166943	0.112622	0	0	0	0	0.179714	0	0	0.010591	0.056287	0.066091	0.405343	0	0.00384	0	0.102222	0.052323	0.003237	0.043079	0.137977	0	0.096099
TraesCS2B02G368300	193	0	0	0.014191	0.056357	0.057065	0	0	0	0	0.007192	0.094117	0.038902	0	0	0	0	0	0	0	0	0	0	0.054132	0	0	0	0.051947	0.064346	0	0	0	0	0.017134	0.095304	0.049644	0	0	0	0.178354	0	0	0.050089	0	0	0	0.111401	0.03207	0.007688
TraesCS2D02G348300	193	0	0	0.014608	0	0	0	0	0	0	0.013486	0	0	0	0.024762	0	0	0	0	0	0.044115	0	0	0.143093	0	0	0	0.027013	0	0	0	0.105384	0	0.018013	0	0	0	0	0.038383	0	0	0	0	0	0	0	0	0	0
TraesCS7A02G340100	194	0	0	0	0	0	0	0	0	0.012402	0	0.058884	0	0	0	0	0.010666	0	0	0	0.056351	0.058998	0	0.058319	0	0.060005	0	0	0	0	0	0.102666	0	0	0	0	0	0	0.104956	0.105353	0	0	0	0	0	0	0	0.001843	0
TraesCS7B02G251800	194	0	0	0	0	0	0	0.03729	0	0	0	0	0	0	0	0	0	0	0	0	0	0	0	0	0	0	0	0	0	0	0	0	0	0	0	0	0	0	0	0	0	0	0	0	0	0	0	0	0
TraesCS7D02G347800	194	0	0	0	0	0	0	0	0	0	0	0	0	0	0	0	0	0	0	0	0	0	0	0	0	0	0	0	0	0	0	0	0	0	0	0.0301	0	0	0	0	0	0	0	0	0	0	0	0	0
TraesCS5A02G250800	195	7.749317	7.263971	5.278108	3.734602	4.870084	3.497358	2.587992	1.944399	2.564068	3.283116	2.367247	1.551792	3.076427	2.858813	3.634687	4.375972	5.692771	3.741896	4.269873	3.935911	3.883119	4.114655	3.604698	3.482965	3.005532	2.437691	1.664893	2.989064	2.052633	2.476892	2.714798	3.612023	2.652396	4.413375	3.842614	4.039427	4.323582	5.176794	4.524738	2.822688	2.87682	2.805078	2.326677	1.75974	2.99305	1.961207	2.638896	2.329096
TraesCS5B02G248800	195	4.55494	2.82823	3.593616	1.811462	2.336422	2.809234	1.700011	2.364814	1.396999	3.205987	2.061777	1.741982	2.521365	2.466156	3.544195	4.290257	3.911883	4.679453	2.558585	2.888592	4.295404	1.686695	1.731374	3.314158	2.217017	2.4164	0.792717	2.024622	2.006249	1.056852	2.842464	2.111186	1.807977	4.695745	2.983199	3.070158	2.505575	2.647076	3.072628	2.358444	2.93131	1.904936	1.285658	2.016429	1.505089	2.52977	2.299923	1.670867
TraesCS5D02G258500	195	3.653477	2.505594	2.677507	1.423836	1.269233	1.679806	1.081601	1.016426	1.040617	1.796379	1.414225	1.051079	1.419597	2.500552	1.940237	1.554347	2.20852	1.823422	1.590215	1.836553	2.132805	1.65052	1.382695	1.702855	1.292546	1.438842	0.849444	0.953165	0.75688	1.181432	1.26243	1.805867	1.412221	1.947744	2.09226	2.02216	2.073766	1.819717	1.307754	0.91025	1.711529	1.090219	0.961841	1.248484	1.193141	1.563694	1.113012	0.87913
TraesCS6A02G215300	196	18.890177	21.862282	17.771111	22.400345	24.863857	23.147152	13.471695	11.393715	10.058239	36.403156	24.490593	27.685123	45.561142	47.303394	46.173901	44.543034	36.514565	44.400181	29.434277	24.409412	32.892437	22.794771	18.416552	23.483368	13.058555	13.910491	14.189793	10.801691	13.946212	16.936172	22.671211	48.899872	37.328705	65.071693	58.110893	60.456997	51.458576	59.034332	24.419777	13.737969	22.60866	18.690269	12.070802	10.903448	13.914797	21.880617	15.733435	16.934135
TraesCS6B02G244900	196	9.270632	10.049957	11.080387	12.106114	17.72337	13.526309	8.381459	7.251151	6.461196	16.753801	15.776889	14.097378	19.553867	17.128056	24.578419	21.864382	22.230974	35.559261	17.788321	18.336287	26.81727	19.989351	14.351356	21.084558	10.50324	12.191668	15.142901	12.415855	10.665024	11.698564	20.433008	25.864056	23.889847	43.215767	38.564758	41.543751	50.317005	35.149418	19.244638	17.395748	20.853985	15.259846	12.002105	10.93235	12.256455	21.588352	12.867742	15.421533
TraesCS6D02G197600	196	43.020031	52.693378	41.600765	44.36451	40.517002	38.731422	18.722881	13.97292	13.191773	38.411156	20.940378	25.490034	33.961723	42.574951	43.989357	46.737358	49.424831	63.311565	48.597122	44.182732	62.261692	45.973396	36.739532	50.057983	26.693789	23.457565	22.537212	23.79604	20.11384	20.804775	23.957939	53.898697	41.305424	82.054794	73.406303	77.077545	85.792137	85.17617	42.417133	34.053204	56.00745	40.298313	25.271189	19.371166	28.407265	36.608917	24.922302	23.817953
TraesCS7A02G551400	199	0.04673	0.097144	0.169355	0	0	0	0	0.022939	0.020008	0.107113	0.045999	0.019345	0	0	0.071321	0	0	0	0.023498	0.062822	0.027867	0.024421	0.0505	0	0.023873	0	0	0	0.049259	0.02342	0.021137	0	0	0	0.078131	0.043132	0.022618	0	0	0	0	0	0	0.043209	0	0	0.069469	0.02313
TraesCS7B02G475300	199	0	0.053658	0	0	0	0	0	0	0	0	0.009196	0	0	0	0.011338	0.047165	0	0	0	0	0.044263	0	0	0	0	0	0	0	0	0	0.031852	0	0	0	0	0	0	0	0	0	0.041763	0	0	0	0	0.057966	0	0
TraesCS7D02G537300	199	0	0	0	0	0	0	0	0	0	0	0	0	0	0	0	0	0	0	0	0.020569	0	0	0	0	0	0	0	0	0	0	0	0	0	0	0.018455	0	0.023111	0	0	0	0	0	0	0	0	0	0	0
TraesCS6A02G174800	200	0	0	0	0	0	0	0	0	0	0	0	0.027314	0.107108	0.079029	0	0	0	0	0.024927	0	0	0	0	0.046172	0	0	0	0	0	0	0	0	0	0	0	0	0.017291	0	0	0	0	0	0	0	0	0	0	0
TraesCS6B02G204300	200	0	0	0	0	0	0	0	0	0	0	0	0	0	0	0	0.035859	0	0	0	0	0	0	0	0	0	0	0	0	0	0	0	0	0	0.027184	0	0	0	0	0	0.027627	0	0	0	0	0	0	0	0
TraesCS5D02G354500	201	0	0	0	0	0	0	0	0	0	0	0	0	0	0	0	0	0	0	0	0	0	0	0	0	0	0	0	0	0	0	0	0	0	0	0	0	0	0	0	0	0	0	0	0.071929	0	0	0	0
TraesCS3A02G397300	202	0.211789	0.405516	0	0.054901	0	0.053051	0	0	0.023968	0.032403	0.110762	0.269984	0.024191	0.029749	0.031296	0.03135	0	0.114437	0.215439	0.132495	0.023233	0.029352	0	0.343959	0	0	0	0.023425	0.027978	0	0	0	0.094901	0.042572	0.023856	0.052016	0	0.199652	0	0	0.095658	0.018994	0.025144	0	0.026874	0.026242	0.028896	0.027523
TraesCS3B02G429200	202	0	0	0	0	0	0	0	0	0	0	0	0	0	0	0	0	0	0	0	0	0	0.029086	0	0	0	0	0	0	0	0	0	0	0	0	0	0	0	0.030128	0	0	0	0	0	0	0.054013	0	0	0
TraesCS3D02G391100	202	0	0	0	0	0.05172	0.098383	0	0	0	0	0.102875	0.017794	0	0	0	0.029118	0	0.027207	0	0	0.062746	0	0	0.048429	0	0.026867	0.291493	0.063387	0	0	0.023518	0.099756	0	0.038883	0.152001	0	0.131637	0	0	0.179723	0.031211	0	0.023353	0.36013	0.295908	0.386403	0	0.119584
TraesCS3A02G029400	203	0	0	0	0	0	0	0	0	0	0	0	0	0	0	0	0	0	0	0	0	0.007772	0	0	0	0	0	0	0	0	0	0	0	0	0	0	0	0	0	0	0	0	0	0	0	0	0	0	0
TraesCS3B02G028000	203	0	0	0	0.075556	0	0	0	0	0	0	0	0	0	0	0	0	0	0	0	0	0	0.130716	0	0	0	0	0.025958	0	0	0	0	0	0	0	0	0	0	0.027709	0	0	0	0	0	0	0	0	0	0
TraesCS3D02G016200	203	0	0.019768	0.036204	0	0	0	0	0	0.026298	0	0	0	0	0	0.020769	0	0	0.018856	0	0	0	0	0	0	0	0	0	0	0	0	0.016804	0	0	0	0	0	0	0	0.016439	0	0.0223	0	0.016686	0	0	0	0	0
TraesCS1A02G427800	204	0.10145	0.082142	0.074502	0	0.036162	0	0.046088	0.099603	0.131169	0	0	0	0	0	0	0	0	0	0	0	0	0	0	0.033508	0.104638	0	0	0	0.07002	0.23698	0	0	0	0	0.038021	0	0	0.09535	0	0	0	0	0	0	0	0	0.072546	0
TraesCS1B02G423800	204	0.282281	0.150725	0.23807	0.065254	0.094131	0.169437	0.105264	0.112008	0.266889	0.032635	0.090467	0.031121	0	0.049266	0.061278	0.111392	0.081294	0.039601	0.028542	0	0	0	0.080216	0	0.144599	0.096723	0.048394	0.034308	0	0	0.04251	0	0	0	0.08396	0.043716	0	0	0	0	0	0	0.073138	0.043633	0.07449	0	0.028842	0.044139
TraesCS1D02G437400	204	0.058649	0.082794	0	0	0	0	0	0	0	0.050071	0	0	0	0	0	0	0	0.018046	0	0	0	0	0	0.02342	0	0	0	0	0.035439	0	0	0.032006	0.038105	0	0	0	0	0.018605	0	0	0	0	0	0.01597	0	0	0.017801	0
TraesCS2B02G604500	205	8.680669	9.174315	7.843102	6.765122	7.030893	6.679078	6.137761	4.605628	4.843215	6.778329	8.672822	7.86231	9.248887	8.79504	7.392978	8.299064	6.879649	6.107394	6.39115	4.79809	5.419568	4.94263	4.196777	3.817945	6.154963	6.641509	8.089087	5.651251	6.771115	4.586687	6.830119	5.122751	4.095293	3.188113	3.606586	2.764955	2.630824	2.98033	4.928848	6.601695	5.51577	6.105159	6.576283	7.129325	5.987715	6.010318	7.816651	6.883355
TraesCS2D02G597700	205	0.023079	0	0	0	0	0	0.040956	0.021973	0.041387	0.054499	0.211643	0.089077	0.029406	0.056372	0.101741	0.079815	0.167009	0.191048	0.028515	0.068866	0.064019	0.020731	0.01242	0	0.023114	0	0.104949	0	0.038896	0.041386	0.206448	0.303508	0.442405	0.214268	0.206226	0.123077	0.140523	0.108421	0.101709	0.021537	0.043662	0.047318	0.009864	0.022549	0.060073	0.059574	0.027632	0.144366
TraesCS3A02G440300	205	0.758265	0.529909	0.571681	0.949161	1.175688	1.233043	0.636251	0.834605	0.92373	1.224434	0.798389	1.17224	1.317365	1.461216	1.415532	1.670357	1.187913	1.307374	0.983925	1.311249	1.209176	1.520886	1.671202	1.519331	0.996309	0.954302	1.216627	1.07062	0.963324	0.944622	0.760764	1.479128	1.243802	1.245584	1.78987	1.348404	1.452592	1.657697	0.781225	1.135153	0.943331	0.999167	0.83839	1.258163	0.917537	0.799601	0.924284	0.722012
TraesCS1A02G242700	208	0	0	0	0	0.044466	0	0	0	0	0	0	0	0.03511	0	0	0	0.095392	0	0	0	0	0	0	0	0	0	0	0	0	0	0	0	0	0	0	0	0.036906	0	0	0	0	0	0	0	0	0	0	0
TraesCS2A02G410300	209	0.100354	0.115743	0.118223	0.16467	0.411943	0.116046	0.20732	0.120805	0.091136	0.109676	0.036858	0.100706	0.067439	0.054932	0.107717	0.193505	0.180373	0.222045	0.098953	0.18414	0.261714	0.066936	0.058814	0.219735	0.242258	0.153921	0.149818	0.09316	0.099551	0.168014	0.15997	0.059767	0.108069	0.146024	0.079891	0.163335	0.155129	0.134006	0.154556	0.127475	0.18012	0.196357	0.128621	0.083391	0.097587	0.085784	0.067921	0.311503
TraesCS2B02G428900	209	0.015503	0	0	0	0.064318	0.046474	0	0	0	0.050251	0.01411	0	0.026797	0	0.034668	0	0	0	0	0	0.047037	0	0.033451	0	0.073181	0	0	0	0	0	0.014024	0	0.085187	0.067251	0.013213	0.010372	0	0.088015	0.041114	0.053357	0.018612	0	0.041778	0.02685	0	0.087014	0.016004	0.107426
TraesCS2D02G407600	209	0.616027	0.312925	0.44501	0.124182	0.197781	0.20346	0.063177	0.048547	0.080298	0.035179	0.022458	0.111136	0.069933	0.082989	0.166018	0.132819	0.118743	0.042199	0.026809	0.127675	0.114112	0.168198	0.058295	0.222959	0.055117	0.055703	0.115464	0.052144	0.082588	0.00898	0.096786	0.051219	0.061033	0.108624	0.079194	0.04649	0.055375	0.116995	0.033378	0.085361	0.057584	0.070924	0.069456	0.01249	0.079061	0.051038	0.027844	0.0979
TraesCS1B02G473100	210	0	0	0	0	0	0	0	0	0	0	0	0	0	0	0	0	0	0	0	0	0	0	0	0	0	0	0	0	0	0	0	0	0	0	0	0.028414	0	0	0	0	0	0	0	0	0	0	0	0
TraesCS1A02G094100	211	0	0	0	0	0	0	0.039089	0	0	0	0.019751	0	0	0.043012	0.045249	0	0	0	0	0	0	0	0	0	0	0	0	0	0.021365	0.063823	0	0	0	0	0	0	0	0	0	0	0.024292	0	0	0.056222	0	0	0	0
TraesCS1B02G122200	211	0	0	0.029845	0	0	0.052686	0.053458	0.036922	0	0	0.074409	0	0	0.07994	0.164762	0.061777	0.036699	0.133421	0	0	0.045459	0	0.018898	0	0	0	0.037431	0	0	0	0.115615	0.018438	0.057868	0.05297	0	0.033954	0	0.081564	0	0	0	0	0	0.034773	0.019138	0.035258	0	0
TraesCS1D02G102700	211	0.04067	0	0	0	0	0.019271	0.019642	0	0	0	0.029103	0	0.070301	0	0	0.034164	0	0	0	0	0	0	0.081749	0	0	0	0	0	0	0	0.018396	0	0.023008	0	0.034664	0	0	0.022089	0	0.020112	0	0	0	0	0	0	0	0
TraesCS1A02G338900	212	4.981593	4.636277	4.693114	2.871199	3.228413	3.764603	3.041811	2.799543	3.409307	3.203965	2.636474	2.592892	3.769522	3.53097	3.118301	3.921978	2.867954	2.69765	2.635442	2.24995	2.995629	2.252105	2.143821	2.170036	2.419235	3.234491	3.611881	2.851006	2.459833	2.060039	3.247897	2.3747	2.118807	1.759993	1.709137	1.906006	2.024243	1.896672	2.404522	3.353662	2.850589	2.369692	2.557316	3.206513	2.995691	3.437966	3.841718	3.622578
TraesCS1B02G351300	212	4.881792	4.743755	4.468622	1.941396	2.546308	3.169595	2.015434	2.329267	2.802835	2.810883	2.386684	2.221596	3.515299	2.89719	2.974314	3.040337	2.262326	2.686395	1.747801	2.09949	2.359224	1.94325	1.943964	1.610277	2.106482	2.546065	2.853738	2.207661	2.22157	1.541738	2.792014	1.897935	1.642167	1.481186	1.338887	1.911404	1.604194	1.586573	2.141755	3.012586	2.504131	2.185769	2.296382	2.611563	2.255231	2.765893	3.397226	2.953354
TraesCS1D02G341000	212	4.343254	6.24657	5.73644	2.143184	4.1772	3.400732	2.203676	2.417712	2.258134	3.791084	2.60836	3.211076	4.825678	4.309799	3.980627	3.847412	2.846137	3.517549	3.00046	2.768091	2.790088	2.830457	2.510997	2.458751	2.660125	3.072206	3.903801	2.701089	2.694882	1.983982	3.279367	1.430242	2.427622	2.561885	1.973475	2.850548	0.912861	2.097604	3.440111	3.948328	3.563011	3.398793	3.63899	3.121357	3.86198	4.343585	4.479872	4.127058
TraesCS2D02G451600	213	0	0	0	0	0	0	0	0	0	0	0	0	0	0	0	0	0	0	0	0	0	0	0	0	0	0	0	0	0	0	0	0	0	0	0	0	0	0	0	0	0	0	0	0	0	0	0	0.033174
TraesCS7B02G243800	213	0.655736	0.565645	0.70489	0.431295	0.546967	0.737213	0.632937	0.630236	0.92387	1.147216	0.92362	0.661392	0.928288	0.711702	0.523122	0.756187	0.573668	0.422813	0.512595	0.391386	0.66085	0.839361	0.4124	0.511305	0.63156	0.662229	0.864248	0.55529	0.735734	0.653236	0.677587	0.708834	1.026302	0.590319	0.715686	0.531321	0.46674	0.440797	0.484551	0.662707	0.442159	0.548177	0.453239	0.778543	0.719512	0.529981	0.479935	0.543705
TraesCS2D02G081700	216	0	0	0	0	0	0	0	0	0	0	0	0	0	0	0	0	0	0	0	0	0	0	0	0	0	0	0	0	0	0.061094	0	0	0	0	0	0	0	0	0	0	0	0	0	0	0	0	0	0
TraesCS3A02G539500	216	0	0	0	0.084156	0	0	0	0	0.332107	0	0.154597	0	0	0.135589	0	0	0	0	0	0	0	0	0	0	0	0.06372	0	0	0	0	0.14908	0	0	0.068537	0	0.315754	0	0.092589	0	0	0	0	0	0	0	0	0	0.084098
TraesCS3B02G605300	216	0	0	0	0	0	0	0	0	0	0	0	0	0.073308	0	0	0	0	0	0.271388	0	0	0	0	0	0	0	0	0	0	0	0	0	0	0	0.080666	0.182579	0	0.13411	0	0	0	0	0	0	0	0	0	0
TraesCS1A02G402200	217	2.3188	2.060981	2.816418	1.580235	1.795514	2.199689	1.942643	1.916525	2.432179	2.341518	2.181387	1.940557	2.974233	2.6522	2.462267	2.859121	2.273296	2.119023	1.57872	2.11796	2.170858	1.40275	1.549537	1.51985	1.805903	1.829395	1.638204	1.623198	1.668955	1.499442	1.97634	0.988848	1.557768	0.646451	1.609908	1.620738	1.390721	1.394079	1.74383	1.742491	1.670363	1.969132	1.129548	1.682621	1.553567	1.460726	1.714374	1.633916
TraesCS1B02G431300	217	0.540752	0.598873	0.694029	0.853622	0.688518	0.701152	0.943786	0.887197	1.08153	1.172271	1.082741	0.87827	0.861383	0.966257	0.685538	0.836244	0.671491	0.518629	0.470413	0.452834	0.327201	0.476309	0.620511	0.454924	0.725042	0.377736	0.647252	0.562748	0.713864	0.877935	0.702516	1.029658	0.973816	0.839507	0.929992	0.758081	0.689907	0.598698	0.392045	0.458508	0.446139	0.438616	0.649743	0.497281	0.261314	0.343107	0.482691	0.395647
TraesCS1D02G409800	217	1.815081	1.931202	2.248283	1.22163	1.203502	1.701361	1.493575	1.670951	1.961601	1.815887	1.598741	1.671879	2.486677	2.037885	1.891412	2.216699	2.023129	1.918091	1.32004	1.312642	1.557953	1.062024	1.312156	1.186952	1.374539	1.286122	1.590483	1.251997	1.174964	1.04956	1.662383	1.671528	1.098823	0.988376	1.243616	1.248649	1.142653	0.958404	1.561308	1.376873	1.373987	1.576461	1.251143	1.344619	1.365821	1.471865	1.347352	1.323974
TraesCS1A02G238400	218	0.595028	1.127439	0.56987	0.220151	0.502715	0.390982	1.082486	0.512227	0.418204	0.540067	0.296911	0.510679	0.34097	1.092163	0.706516	0.71858	0.847779	0.774926	0.383114	0.128915	0.303122	0.438859	0.618143	0.337293	0.468821	0.16415	0.184277	0	0.281436	0.136466	0.248617	0.407042	0.291747	0.428122	0.172141	0	0.032473	0.165183	0.224965	0.674629	0.541897	0.459737	0.337866	0.517373	0.117701	0.253411	0.359105	0.428151
TraesCS4B02G161400	218	0	0	0	0	0	0	0	0	0	0	0	0	0	0	0	0	0	0	0	0	0	0	0	0	0	0	0	0	0	0	0	0	0	0	0.042164	0	0	0	0	0	0	0	0	0	0	0	0	0
TraesCS7D02G366100	218	0.535793	0	0.331443	0	0	0.519623	0.396709	0	0	0	0.314148	0.472375	0.50232	1.088981	0	1.111862	0.923065	0	0.741348	0.208118	0.344889	0	0.214181	0.287939	0	0.621377	0.71689	0.375737	0.224083	0	0.616942	0	0	0.2447	0.503545	0	0	0	0.475059	0.323338	0.618407	0.387228	0.52282	0.571239	0	0	0	0
TraesCS7A02G366900	219	1.012511	1.608764	0.259412	1.03918	1.190074	1.489053	0.555194	0.768564	1.266989	1.337156	3.157034	1.309798	0.593666	0.670623	3.280363	0.175449	0.342031	1.571252	1.105816	1.67	1.52859	1.05246	3.082497	2.067567	1.413192	3.50354	3.992641	1.556116	2.000568	2.207692	3.573386	3.319782	2.02728	0.752147	5.286402	2.487688	3.854944	2.474636	1.934925	2.29434	2.411103	1.380239	0.561882	5.50789	3.797979	5.168655	1.797696	5.414426
TraesCS7B02G261100	219	2.598824	1.683828	0.230079	1.046125	0.675444	0.817257	0.235322	0.588086	1.108297	1.113576	0.668901	2.201438	0.155093	0.198481	1.868275	0.168851	0.184764	0.380209	0.425107	0.275683	0.081534	0.54264	1.035163	1.113618	0.623859	1.516675	1.08699	0.591884	1.335486	1.168275	1.895449	1.451574	1.991888	0.580141	1.107083	0.574241	0.552325	1.309785	0.734138	0.966907	1.04546	0.3273	0.448326	1.154092	1.185758	2.198461	1.660406	2.490337
TraesCS7D02G355900	219	0.28835	0.33197	0.157489	0.109027	0.298289	0.306875	1.832092	1.726666	1.945833	1.784056	1.475608	1.465083	0.182476	0.090532	0.755777	0.164948	0.032809	0.165127	0.234317	0	0.086457	0.189377	0.629171	0.504123	0.716137	1.156689	1.744276	0.901254	2.294731	2.678349	0.97917	0.89774	1.280772	0.454835	0.771629	0.296235	0.21174	0.276935	0.141725	0.373022	0.446913	0.245875	0.477017	1.257906	0.822754	2.581583	1.553532	2.27941
TraesCS7A02G443200	220	0	0	0.078174	0	0	0.119907	0.055917	0.181012	0.093103	0	0	0	0.13016	0.241461	0.114176	0.248283	0.190333	0	0.045646	0	0	0	0.14228	0.150708	0.127042	0	0.032374	0.101393	0.040439	0.202173	0	0	0.238966	0	0.27957	0.087716	0	0.179547	0.076718	0	0.21939	0	0.113507	0	0	0.05334	0.072807	0.200717
TraesCS7B02G342000	220	0.623105	0.324588	1.159588	0.53821	0.354196	0.872791	0.592276	0.599245	0.592009	0.705942	0.776486	0.325626	0.897733	1.058149	0.816816	0.748712	1.005785	1.389171	0.520523	0.840334	0.539532	0.622183	1.36721	0.742763	0.677656	0.879551	0.427531	0.058989	0.440003	0.420596	1.051587	0.97493	0.729399	0.848873	0.420202	1.15171	0.910715	1.334554	1.093945	0.722868	0.627676	0.739242	0.447255	0.156259	0.420319	0.834291	0.809512	1.049773
TraesCS7D02G432400	220	0	0	0	0.062898	0.029934	0	0	0.031273	0	0	0	0	0.05506	0.101113	0	0.033575	0	0.066672	0	0.030157	0	0	0	0.039097	0	0	0.102158	0	0	0	0.068966	0	0	0	0	0.029598	0.033884	0.028786	0.05638	0	0.076228	0.043231	0.028614	0.029502	0	0	0	0
TraesCS1B02G142900	221	1.159873	0.905814	0.939756	0.884332	0.568309	0.922026	1.07365	1.054554	0.942334	1.413589	1.173978	1.450303	1.482859	1.728991	1.360542	1.623684	1.744523	1.097589	0.805626	0.614179	0.701502	0.407257	0.610706	0.486851	0.554952	0.41815	0.728476	0.469385	0.74646	0.366485	0.877295	1.118831	0.997467	1.021598	0.976445	1.293742	0.536324	1.015896	0.65497	0.530366	0.58987	0.709437	0.486518	0.511982	0.36514	0.436803	0.774696	0.64875
TraesCS3D02G204700	221	11.193364	12.441541	12.311131	9.947626	7.204933	8.89728	10.342081	10.167148	12.52401	15.304544	11.701093	12.557721	10.69523	11.200954	7.299513	9.792835	12.245106	9.219961	10.07883	10.106827	8.199605	10.942159	10.302354	10.438949	9.737981	6.703429	10.296976	8.883032	10.662027	12.675304	7.750032	14.063841	14.585303	17.458021	15.212652	14.683868	12.169748	14.223992	5.944982	7.403817	8.491639	8.495271	8.067137	7.821111	6.55854	6.094209	7.706119	6.791707
TraesCS7A02G282300	221	1.94553	1.805361	2.344537	1.184108	1.090328	1.258281	1.45866	1.632925	1.898737	1.931195	1.598596	1.482597	1.401888	1.155216	1.245144	1.384812	1.24748	1.497633	1.192397	1.448674	1.293234	1.403485	1.030964	1.61203	1.276884	1.157438	1.580695	1.259701	1.554609	1.439763	1.072586	1.721511	1.796549	1.896337	1.786547	2.192379	1.797098	1.77186	0.907206	0.913309	1.23945	1.184646	1.079302	1.228846	0.87607	0.917128	1.46253	1.236071
TraesCS1A02G443000	222	2.011053	1.881535	2.071477	0.561	0.567889	0.942908	0.814843	0.814667	0.817923	0.790313	0.620123	0.575623	0.833568	0.750178	0.714287	0.736692	0.598123	0.8114	0.479847	0.635028	0.649636	0.712286	0.554894	0.601153	0.637462	0.838842	0.968424	0.772999	0.853254	0.732507	0.65132	0.629651	0.593613	0.54732	0.677782	0.457823	0.518024	0.5684	0.535142	0.612588	0.925647	0.521721	0.568301	0.774206	0.919827	0.837264	1.168312	0.74524
TraesCS1B02G477100	222	1.425491	1.05254	1.390328	0.57062	0.698783	0.686415	0.761653	0.564637	0.868275	0.778455	0.615539	0.527437	0.594418	0.728446	0.623542	0.548891	0.448873	0.531586	0.388231	0.46698	0.739488	0.564532	0.414875	0.61823	0.493871	0.584345	0.869124	0.790733	0.711888	0.446053	0.536835	0.694156	0.635572	0.32745	0.643753	0.564572	0.384821	0.614925	0.399252	0.645299	0.746089	0.466269	0.586218	0.70019	0.577901	0.571398	0.917305	0.614996
TraesCS1D02G451000	222	0.033841	0.057057	0.079555	0.008472	0.04511	0.031645	0.017329	0	0	0.015108	0	0	0.040632	0	0	0	0.02989	0.018242	0	0.020791	0.013636	0	0.02918	0	0.008154	0.073701	0.047521	0.024858	0	0	0.032976	0	0	0	0	0.020546	0.014362	0	0.011789	0	0.018406	0.011742	0.008888	0.008336	0.060063	0.024471	0.021309	0
TraesCS2A02G547400	223	0.048828	0.055858	0	0.048209	0	0	0	0	0	0	0	0.038587	0.061615	0	0	0	0	0	0	0	0	0	0	0	0	0	0	0	0	0	0	0	0	0	0	0	0	0	0	0	0.047577	0	0	0	0	0	0	0
TraesCS2B02G578100	223	0.048828	0	0	0	0	0.023137	0	0	0	0	0	0.020214	0	0	0.027298	0	0	0	0	0.021727	0	0	0	0	0	0	0	0	0	0	0.0427	0	0	0	0	0	0	0.052156	0	0	0	0	0	0	0	0	0	0
TraesCS2D02G548400	223	0.048304	0.126515	0	0.048176	0	0	0.05599	0	0	0	0	0.110221	0.16473	0.050295	0	0	0	0.102476	0	0.148356	0.076996	0.027302	0.122274	0	0.0348	0.134534	0	0.0259	0	0.105878	0.044439	0	0.109491	0	0.151981	0.037429	0.104163	0.073102	0.043474	0.048583	0.044821	0.085349	0.044127	0.022749	0.133993	0.090729	0.047163	0.129676
TraesCS7B02G359500	224	0.040125	0.075212	0.081806	0	0	0	0	0	0	0	0	0.076089	0	0	0	0	0	0	0	0	0	0	0	0	0	0	0	0.022965	0	0	0	0	0.057407	0	0	0	0	0.00703	0.066897	0	0	0	0	0	0	0	0	0
TraesCS7D02G447000	224	0	0	0	0	0	0	0	0	0	0	0	0	0	0	0	0	0	0	0	0	0	0	0	0	0	0	0	0	0	0	0	0	0	0	0	0	0	0	0	0	0	0	0	0	0	0	0	0
TraesCS1A02G286900	226	143.383728	144.881744	147.195389	113.629448	130.495987	123.2192	122.485786	132.664032	150.851471	158.154846	119.437538	131.888702	137.53595	143.818649	124.661423	132.750412	139.733841	117.455078	121.12429	96.09668	112.59584	98.477791	102.772705	114.969131	100.188911	105.408958	111.956192	103.540352	117.782669	117.577927	119.315224	117.075333	133.730743	140.59671	128.173584	113.813225	108.287125	119.22097	102.762032	98.788216	120.946747	122.202232	120.952698	94.837051	107.506134	118.907181	119.714714	108.485748
TraesCS1B02G296300	226	215.830841	247.288406	223.518738	184.684586	212.434692	189.524307	215.605133	230.892227	239.895782	236.301025	187.039368	202.372467	211.359283	218.207504	179.293137	194.155991	209.177902	169.956253	208.176315	150.082138	167.556091	150.320587	165.964417	179.745544	162.027008	166.176086	184.20607	166.900085	200.123672	188.726913	185.501205	177.043411	192.508575	217.068863	192.648956	173.468414	171.262299	185.48616	163.334503	163.910294	175.003326	175.27861	207.009949	150.216385	168.740631	182.280991	223.979965	201.776138
TraesCS1D02G285800	226	75.482376	78.800697	76.534149	57.885208	60.894623	60.479881	52.547203	58.329823	67.647163	62.663147	49.163986	55.206238	57.3727	61.19717	52.64872	60.506577	61.167904	52.041859	61.069771	50.721584	51.85257	53.225712	54.547226	57.284264	46.881805	51.198891	49.124756	47.500851	56.421364	55.152508	52.844666	51.837589	57.001041	62.528908	55.738327	52.547974	47.328423	57.123085	48.4473	48.367466	57.370274	57.033005	58.171783	46.46492	50.227699	53.101231	56.920628	49.073643
TraesCS4A02G188800	227	0	0.044103	0	0	0	0.043495	0	0	0	0	0	0	0	0	0	0.019714	0	0	0.054897	0	0	0	0	0	0	0	0	0	0	0	0	0.064884	0	0	0	0	0	0	0	0	0	0	0	0	0	0.062665	0	0.053816
TraesCS4B02G128300	227	0.10516	0	0	0	0	0	0	0	0	0	0	0	0	0	0	0	0	0	0	0	0	0	0	0	0	0	0	0	0	0	0	0	0	0	0	0	0	0	0	0	0	0	0	0	0	0	0	0
TraesCS1A02G220000	229	0.589275	0.195453	0.394597	0.292938	0.602276	0.714739	0.297915	0.622015	0.268373	0.314896	0.82745	0.598419	0.92492	0.651091	0.908689	0.901435	1.204083	1.716114	1.132058	1.451001	1.525351	1.401044	1.074948	1.058332	0.301686	0.581255	0.178609	0.163625	0.165631	0.103158	0.824196	0.398118	0.498733	0.488892	0.420802	0.799088	0.83588	0.765173	1.271116	0.722725	0.635122	0.997064	0.336016	0.716308	0.253319	0.816898	0.296906	0.579911
TraesCS1B02G233300	229	0.864624	0.602016	0.601674	0.524077	0.374366	0.903117	0.34118	0.37058	0.312026	0.883605	0.558322	1.340521	1.428839	0.902022	1.218468	1.535994	1.385421	2.211645	1.682932	1.420074	1.446232	1.060778	1.874046	1.504704	0.424582	0.664878	0.248782	0.684705	0.182286	0.03452	1.304887	0.80297	0.832518	0.88231	0.915674	0.890052	1.000226	1.009293	1.535784	1.145311	1.063124	1.051908	0.552496	1.108386	0.544209	0.7062	0.456659	0.643895
TraesCS1D02G221500	229	1.336652	1.055184	1.378721	1.163395	0.553215	1.583958	0.642353	1.139475	0.902002	1.747143	1.443991	2.24551	2.204494	2.064609	2.768847	2.807392	3.544083	4.797165	2.579912	2.659319	3.03508	2.583175	2.574597	2.560062	0.710546	1.065057	0.502776	0.909861	0.876845	0.270112	2.519333	1.232511	1.472993	1.69944	1.153618	2.332678	2.197729	2.42268	3.114542	1.588202	2.026864	2.475718	1.138855	1.889125	0.905215	1.404356	1.596158	1.52159
TraesCS5A02G211400	230	0.146194	0.155587	0.10476	0.096226	0.048718	0.046028	0.141212	0.047844	0.113226	0.271919	0.501706	0.321303	0.554972	0.936949	0.599004	0.748485	0.262549	0.203999	0.243414	0.184543	0.226595	0.186017	0	0.09078	0.180247	0	0.189147	0.040784	0.307354	0.153367	0.322408	0.351526	0.383383	0.123304	0.287142	0.316968	0.164849	0.344072	0.463188	0.184109	0.258008	0.31587	0	0.244178	0.065636	0.267581	0.031527	0.144723
TraesCS5D02G222400	230	0.095248	0.20541	0.058678	0.066527	0.137011	0.225555	0.175622	0.058755	0.066894	0.181397	0.130611	0.10723	0.244202	0.350072	0.15145	0.334884	0.140352	0.131476	0.573606	0.189866	0.160143	0.061081	0.124655	0.057869	0.070015	0.070819	0.291639	0.129801	0.587509	0.115514	0.371737	0.179771	0.411948	0.30959	0.562822	0.349987	0.12878	0.266722	0.052963	0.077486	0.154389	0	0.018877	0.126933	0.395681	0.383116	0.283911	0.061503
TraesCS5A02G270200	231	0	0	0	0	0	0	0	0	0	0	0	0	0.013792	0	0	0	0	0	0	0	0	0	0	0	0	0.029599	0	0	0	0	0	0	0	0	0	0	0	0	0	0	0	0	0	0	0	0	0	0
TraesCS5B02G270700	231	0	0	0	0	0	0	0	0	0	0	0	0	0	0	0	0	0	0.016832	0	0	0	0	0	0	0	0	0	0	0	0	0.014457	0	0	0	0.021659	0	0.009458	0	0	0	0	0	0	0	0	0.030158	0.047765	0
TraesCS5D02G278300	231	0	0	0	0	0	0	0	0	0	0	0	0	0	0	0.033276	0	0	0	0	0	0	0	0	0	0	0	0	0	0	0	0	0	0	0	0	0	0	0	0	0	0	0	0	0	0	0	0	0
TraesCS4A02G233200	232	0	0.024654	0	0	0.023159	0	0	0.022744	0.019837	0.046718	0	0.019117	0	0	0	0	0	0.024244	0.023298	0.021932	0.028003	0	0.073769	0	0	0.022993	0	0.019388	0.016544	0	0.034595	0.043235	0	0	0	0	0.024643	0	0	0.045746	0.041625	0.035236	0	0	0	0.059429	0.018016	0
TraesCS4B02G082500	232	0.085114	0.184963	0.149833	0.090042	0.079956	0.04864	0.07984	0	0.070977	0.114595	0.082356	0.078874	0.070637	0.144907	0.056915	0.109828	0.101518	0.07826	0.096477	0.103167	0.066829	0.030139	0.026051	0.03242	0.018725	0.101617	0.070615	0.058853	0	0.100671	0.050069	0.164147	0.027442	0.023385	0.100387	0.054783	0.031265	0.094222	0.121366	0.094861	0.140498	0.0565	0.049663	0	0.063961	0.043021	0.097287	0
TraesCS4D02G081000	232	0	0.025228	0	0.023404	0	0	0	0	0.014029	0	0	0	0	0	0.026505	0	0	0	0	0	0	0	0.013321	0	0	0	0.022156	0	0	0	0	0	0.038442	0	0	0	0	0	0.083495	0	0	0	0	0.021955	0	0.022224	0	0
TraesCS6A02G039700	233	5.046601	5.092485	4.81241	1.492608	1.594732	2.372462	2.426806	2.040368	3.020732	3.093484	2.28649	2.619748	1.869734	1.341277	1.593658	1.701379	1.519774	1.40063	2.074673	1.253247	1.726935	1.706038	2.228195	1.211593	2.215586	1.722384	2.196337	1.831548	2.569026	1.982204	2.119603	1.87934	2.952509	2.386091	1.937784	2.054362	2.389266	2.528311	1.553313	2.442798	1.738806	1.82325	1.924197	2.097427	2.561603	2.199717	2.256771	1.717763
TraesCS6B02G054700	233	0.029457	0	0	0	0	0	0	0	0	0	0	0	0	0	0	0	0	0	0	0	0	0	0	0	0	0	0	0	0	0	0	0	0	0	0	0	0	0	0	0	0	0	0	0	0	0	0	0
TraesCS6D02G045600	233	0	0	0.00862	0	0	0	0	0	0	0	0	0	0	0	0	0	0	0	0	0	0	0	0.018659	0	0	0	0	0	0	0	0	0	0	0	0	0	0	0	0	0	0.010033	0	0	0	0	0	0	0
TraesCS4A02G332000	234	0.146083	0.041129	0.094157	0.066137	0.125566	0.202899	0.093323	0.109275	0.125535	0	0.209134	0.089807	0.035183	0.048469	0.067266	0.127836	0.084031	0.034513	0.063612	0.102812	0.025538	0.197234	0.070164	0.115069	0.026062	0.083875	0.090856	0.080321	0.126498	0.314904	0.023308	0.117852	0.141818	0.01695	0.073234	0.096718	0.070985	0.176733	0.107965	0.141421	0.004485	0.091677	0.012498	0.039731	0.040121	0.10097	0.067958	0.163614
TraesCS5B02G546900	234	0.076543	0	0.020534	0.023165	0	0.138273	0.032819	0.037386	0.004941	0	0.034247	0.012102	0.044436	0.044424	0.043008	0.074674	0.079781	0.04844	0	0.061542	0.061994	0.015193	0.041567	0.030572	0.03786	0.019744	0.100856	0.032191	0	0.051765	0.069361	0.140177	0.041779	0.016221	0.005027	0.084229	0	0	0	0.081916	0.058801	0.035553	0	0.048688	0	0.043635	0.03137	0.036935
TraesCS5D02G540700	234	0	0	0.111327	0.006868	0	0	0.059478	0.063617	0	0.044292	0	0.019625	0	0.041075	0	0.09869	0.012619	0.073476	0.039385	0.018294	0	0.020129	0	0	0	0.075221	0.019991	0.037627	0.048151	0.039414	0.021909	0	0.039936	0	0.043699	0	0.058926	0.048276	0.008209	0.064722	0	0	0	0	0.042743	0	0	0.047822
TraesCS4A02G121900	236	0.018625	0.015354	0.025413	0.008146	0.028943	0.007004	0	0	0.018676	0.027922	0.027447	0	0.041702	0	0.061989	0	0	0.073675	0.027224	0.05482	0.127786	0.041542	0	0.035145	0	0.01496	0.014976	0	0	0	0.03476	0.042581	0.089423	0.038946	0.036683	0	0.050553	0	0.031856	0.018659	0.02908	0.021553	0.026006	0	0.073665	0.172175	0.022366	0.079625
TraesCS4B02G181900	236	0.095505	0.060524	0.013291	0.030212	0.174038	0.054587	0	0	0	0.065309	0.049391	0	0.044227	0.075222	0.24798	0.098749	0	0.266455	0.109632	0.087443	0.489822	0.046432	0.018474	0.046017	0.034852	0.07279	0.254253	0.026516	0.127663	0	0.086963	0.080125	0.067836	0.098334	0.073819	0.023827	0.152054	0	0.098038	0.114688	0.13361	0	0.015254	0.02185	0.259774	0.381511	0.114656	0.134821
TraesCS4D02G184000	236	0.08688	0.07331	0.062613	0.10367	0.07995	0.075032	0.047834	0	0.131598	0.057474	0.124548	0.018223	0.049309	0.092429	0.209322	0.125019	0.02529	0.130239	0.052925	0.05276	0.106872	0.061781	0.025484	0.033603	0.028238	0.036001	0.187637	0.020775	0.04115	0.040776	0.121376	0.100403	0.051818	0.015702	0.072181	0.066583	0.073761	0.020043	0	0.024469	0.068395	0.041096	0.036027	0.056979	0.154579	0.166208	0.100968	0.042307
TraesCS2B02G462200	237	0	0	0	0	0	0	0	0	0	0	0	0.059224	0	0	0	0	0	0.048658	0	0	0	0	0	0	0	0	0	0.028136	0	0	0	0	0	0	0	0	0	0	0	0	0	0	0	0.132501	0	0	0	0
TraesCS2D02G439800	237	0.449163	0.158054	0.033459	0.251879	0.23246	0.319164	0.093201	0.195126	0.080928	0.19496	0.334401	0.204594	0.328615	0.111482	0.265163	0.369821	0.456866	0.238785	0.258074	0.369352	0.276857	0.35802	0.256688	0.181629	0.134491	0.581056	0.169143	0.271036	0.102177	0.167405	0.475877	0.599596	0.334072	0.540512	0.59368	0.614905	0.377104	0.231339	0.299524	0.033983	0.126926	0.26042	0.541212	0.313553	0.261487	0.180857	0.100702	0.086752
TraesCS5A02G296000	237	0.850844	0.831932	0.688275	0.245484	0.545457	0.807188	0.314311	0.489615	0.473743	0.721992	0.784469	0.746093	0.732806	0.585938	0.71005	0.533662	0.833626	0.906006	0.603698	1.119349	0.547684	0.785069	0.534738	0.67298	0.750394	0.902308	0.804531	0.656608	0.641182	0.788194	1.250679	1.025889	1.142526	1.389368	1.477806	1.455368	1.625458	1.097732	1.137967	0.669342	0.586771	1.290494	0.663211	1.077582	0.642918	1.268543	0.746974	0.653078
TraesCS5A02G024700	238	0.081544	0.312418	0.38142	0.34619	0.501084	0.290306	0.032294	0.15011	0.353793	0.216177	0.261779	0.208622	0.356614	0.282683	0.576995	0.218283	0.495156	0.893648	0.362754	0.664569	0.678823	0.427281	0.410208	0.49483	0.138031	0.115877	0.402468	0.202348	0.033149	0.042868	0.404991	0.181104	0.183755	0.525336	0.177228	0.243981	0.298979	0.27193	0.330282	0.411709	0.412479	0.573756	0.256624	0.192715	0.362275	0.647419	0.333786	0.464428
TraesCS5B02G022400	238	0.018352	0.024506	0.055083	0.128114	0.025962	0.147336	0.117813	0.069435	0.081391	0	0.127944	0.085863	0.067335	0.050418	0.057493	0.098894	0.143962	0.052182	0.127628	0.135142	0.114057	0.073167	0.126944	0.168515	0.078719	0.050726	0.082639	0.089256	0.02742	0.098841	0.03524	0.043119	0.086385	0.043295	0.168293	0.067888	0.187578	0.128069	0.107714	0.022859	0.10694	0.103991	0.092847	0.120103	0.026432	0.047559	0.106882	0.091863
TraesCS5D02G031000	238	0.27832	0.114624	0.310407	0.435557	0.038273	0.185635	0.261934	0.136313	0.17211	0.132959	0.867944	0.455174	0.320511	0.167097	0.333601	0.324164	0.637528	0.337485	0.418389	0.365344	0.373149	0.158179	0.325873	0.062759	0.071062	0.105376	0.196805	0.21531	0.148351	0.314899	0.416061	0.651422	0.431999	0.42439	0.339239	0.466124	0.449876	0.185054	0.370319	0.205218	0.207441	0.52586	0.154871	0.27078	0.41186	0.328779	0.400759	0.337547
TraesCS3A02G290500	239	1.272985	1.530095	1.655153	0.626184	0.813566	1.275859	0.727979	1.279323	1.575	1.665835	1.111881	1.123551	1.212705	1.014631	0.637315	1.346453	1.190109	1.817561	1.240908	1.202069	1.042957	1.711993	1.105532	0.88688	1.003187	0.703987	1.169352	0.874096	1.669391	1.174313	0.874794	1.264782	1.779535	1.595402	1.532182	1.679959	0.293529	1.593483	1.294259	1.285891	0.717923	0.90384	1.246755	0.685831	0.703784	1.777311	1.798455	1.086502
TraesCS3B02G325300	239	1.178675	1.709797	0.812304	0.492815	0.61388	0.738429	0.606252	1.255063	0.81007	2.249879	1.170551	1.44101	1.855186	1.014631	1.16135	1.54111	1.368901	1.246906	1.100913	1.168927	0.640211	0.815831	0.100584	0.807475	0.935017	1.192608	0.833048	0.890985	1.218886	1.52375	1.109513	0.545569	0.721786	0.96391	1.443024	1.709426	0.797346	0.968974	1.060265	1.067163	2.037082	0.590514	0.489083	0.632811	0.652226	0.819733	0.710454	1.352726
TraesCS3D02G290400	239	0.384243	0.492208	0.706505	0.489156	0.928026	0.090547	0.729968	1.188752	0.82594	1.545689	0.901239	0.933962	0.375166	0.140508	0.297935	0.238016	0.41718	0.546087	0.14538	0.24096	0.757699	0.606799	0.640888	0.812845	1.612926	0.718033	0.790293	1.224631	1.272807	1.374362	0.925463	0.627949	1.394179	0.553337	1.099731	0.926082	0.404368	0.416936	1.22027	0.90994	0.988875	0.859027	0.706618	0.904015	0.75618	0.981904	1.082475	0.762794
TraesCS6A02G001200	242	0.338862	0.089804	0.430852	0.026836	0.335404	0.405604	0.344874	0.184675	0.065442	0.186818	0.33113	0.247443	0.78297	0.799379	0.630497	0.321163	0.177872	0.542146	0.083659	0.357859	0.722751	0.46848	0.087091	0.209034	0.270795	0.598935	0.567107	0.17303	0.484678	0.243673	0.396877	0.278328	0.346241	0.253175	0.451981	0.172046	0.281198	0.186935	0.381775	0.762866	0.413615	0.392238	0.567441	0.736656	0.961882	0.707961	0.647016	0.844204
TraesCS6D02G004500	242	0.227158	0.078573	0.244322	0.114295	0.256057	0.308139	0.33737	0.1391	0.097133	0.346983	0.637655	0.20956	0.897975	0.424693	0.472183	0.086257	0.158563	0.428593	0.032618	0.32584	0.211524	0.260955	0.058855	0.218183	0.161904	0.252776	0.551804	0.24172	0.295675	0.329308	0.477036	0.179501	0.195818	0.282057	0.331625	0.266595	0.138885	0.308668	0.238851	0.612524	0.235213	0.144226	0.423109	0.25882	0.070616	0.408241	0.312092	0.338485
TraesCS2A02G192300	243	1.290813	0.802107	1.132311	1.212756	1.050558	1.074029	0.750119	0.996513	1.027539	1.798648	1.407702	1.765865	1.582377	1.299018	1.36116	1.401892	1.545645	1.181633	1.37561	1.121421	0.899911	1.472089	0.832289	0.75055	0.906233	1.250299	0.89057	0.566084	1.019639	0.874565	1.567236	2.0665	1.306554	1.852153	2.254589	1.81406	1.426045	1.589143	1.113675	0.664451	0.917411	1.002231	1.048325	0.639518	0.901876	1.097817	1.143798	1.136998
TraesCS2B02G214200	243	0.589233	0.331442	0.614865	0.348571	0.379972	0.462937	0.370092	0.550913	0.304296	0.453869	0.661628	0.444508	0.470511	0.699875	0.773884	0.343656	0.694715	0.571984	0.627966	0.613825	0.163727	0.698117	0.388335	0.236726	0.27051	0.222192	0.344156	0.451501	0.805874	0.483088	0.472482	0.572652	0.436637	0.622225	0.425252	0.60545	0.68693	1.064587	0.476489	0.208075	0.68234	0.379608	0.192164	0.354727	0.310725	0.5032	0.306134	0.272726
TraesCS2D02G195200	243	0.802592	0.578711	0.768295	0.527145	0.35311	0.47796	0.554384	0.59311	0.472167	0.965098	0.692504	0.613203	0.982937	0.606995	0.214916	0.585294	0.833564	0.873871	0.287183	0.56939	0.495561	0.630856	0.602813	0.506072	0.369439	0.576491	0.388407	0.572339	0.937485	0.847617	0.73958	0.831939	0.419065	0.665593	0.728488	0.827368	0.385106	0.454077	0.659147	0.698065	0.465825	0.924717	0.79879	0.953334	0.904437	0.699828	0.553048	0.355567
TraesCS5A02G355400	245	0	0	0	0	0	0	0	0	0	0	0	0	0	0	0	0	0	0	0	0	0	0	0	0	0	0	0	0	0	0	0	0	0	0	0	0	0	0	0	0	0	0	0	0	0	0	0	0.012613
TraesCS5B02G357800	245	0.296472	0.408934	0.484501	0.066983	0.0973	0.21342	0.282472	0.075067	0.262746	0.571732	0.486752	0.452782	0.340496	0.509758	0.354768	0.768891	0.40969	0.259722	0.549815	0.273004	0.441945	0.202749	0.053537	0	0.08231	0.209842	0.324688	0.300635	0.513478	0.257794	0.442285	0.596765	0.390005	0.613533	0.427002	0.589842	0.413085	0.158938	0.360251	0.446926	0.426142	0.334791	0.103576	0.440504	0.245528	0.462616	0.062829	0.290886
TraesCS5D02G363700	245	0	0	0	0	0	0	0	0	0.04505	0	0	0	0	0	0	0	0	0	0	0	0	0	0	0	0	0	0	0.044029	0	0	0	0	0	0	0	0	0	0	0	0	0	0	0	0	0	0	0	0
TraesCS1A02G332000	246	0.1027	0.118962	0.08102	0	0.023121	0.073056	0.049642	0	0	0.029748	0.025422	0.082834	0	0.054623	0	0	0	0.052979	0.046173	0.045088	0.031062	0.080842	0.046838	0.022339	0.026256	0	0.027502	0	0.024148	0.027017	0.069429	0	0.029074	0.021673	0	0.023877	0.060867	0.053965	0.022742	0.101657	0	0.031493	0.046167	0.040301	0.052308	0.024092	0	0.065969
TraesCS1B02G345700	246	0.271212	0.142491	0.085715	0.10207	0.02453	0.114095	0.023701	0.031156	0.042163	0.113432	0.088682	0.107876	0.069558	0.109531	0.05487	0.024276	0.054626	0.025508	0.218308	0.044524	0	0.101552	0.016882	0.091417	0.066354	0.025358	0.065651	0.09104	0.129453	0.073266	0.09715	0.023819	0.02406	0.157696	0.124224	0.130869	0.078305	0	0	0.06536	0.104576	0.077369	0.088166	0.045224	0	0.040028	0.071518	0.04858
TraesCS1D02G334700	246	0.150341	0.0657	0	0.0843	0.006602	0.119045	0.039902	0.037994	0.027878	0.012267	0	0.074763	0	0.135633	0.101822	0	0.046497	0.041947	0	0.077928	0	0	0	0.044771	0.079396	0.089194	0.106994	0	0.143014	0.048438	0.041677	0.011745	0	0.038857	0.051569	0.042808	0.046231	0.0769	0	0	0.115966	0.072768	0.043316	0.001422	0	0.143689	0	0
TraesCS5A02G449200	247	22.479269	19.533178	18.086184	12.472001	15.340387	15.869685	11.10086	11.362138	11.356647	9.633514	11.948342	11.375084	13.105266	12.146086	12.295484	11.798081	10.947437	11.947994	11.828576	14.549401	12.133224	12.720513	14.640548	12.724387	11.465758	12.290951	10.513231	13.040102	12.889092	12.332422	12.307552	11.74332	12.486427	10.045462	11.233796	10.983099	10.665414	12.184042	15.000581	13.5627	12.612173	14.458627	11.990767	14.670824	13.098336	16.786362	15.413064	14.994446
TraesCS5B02G456700	247	23.520407	20.932657	22.035265	16.34947	19.040958	18.195358	14.154382	14.698554	12.282063	13.55784	12.511635	16.708241	16.910267	17.380169	19.23703	18.774511	15.707035	16.844864	16.527342	17.249962	17.434635	18.018135	18.546608	19.436726	16.881449	13.366198	13.853132	17.552721	14.893351	15.718228	14.498039	14.907528	17.406324	14.416339	16.436184	18.214922	16.050735	22.380838	17.322498	20.477638	17.322651	18.561352	14.843719	18.286726	17.980293	23.403198	17.024117	17.598879
TraesCS5D02G455700	247	28.399458	28.927612	30.197014	16.895967	17.333038	21.138365	19.636375	15.936149	14.952946	15.727773	17.365746	19.776804	21.815681	19.159977	20.650705	22.8962	21.779232	18.932621	18.587372	19.720816	20.574299	17.274414	18.930059	20.404282	17.55739	19.942011	15.82041	15.392317	15.872274	17.354431	17.275145	16.908964	20.400908	14.155277	19.178726	18.189102	13.059461	21.03315	23.721508	18.378836	18.691521	19.812923	15.271373	17.038059	21.532684	24.893881	21.521711	16.710054
TraesCS6A02G241700	249	15.496494	15.204133	10.160257	20.595514	30.145628	22.586742	59.965767	60.935196	46.34811	99.114983	84.03022	100.576263	71.645805	56.805878	49.922153	37.518448	61.181458	50.195801	24.290258	35.071781	39.67308	26.577745	14.453763	21.499029	22.630117	21.910839	60.398102	23.697781	79.058662	62.688644	50.04789	71.904678	93.184464	66.053551	76.28215	59.302238	44.918812	52.497746	32.951164	41.107746	35.422081	24.56424	23.899391	33.3241	22.571594	23.22086	24.326979	25.210558
TraesCS6B02G282700	249	1.334334	0.640067	0.472918	0.219218	0.381742	0.475613	2.363582	1.220816	2.16199	10.003991	6.048903	9.235231	13.93749	6.315295	6.850506	2.856231	5.86658	2.998709	1.25764	3.087717	2.382123	1.020664	0.402212	0.670914	0.20495	1.191515	0.913023	0.391522	4.463907	1.227323	5.84729	4.891376	9.103169	8.217799	11.109003	4.927053	6.384587	4.810526	3.519205	2.924065	2.946001	1.711872	1.191881	4.999382	2.309204	1.249634	0.933789	1.239053
TraesCS6D02G223700	249	2.725277	2.1524	1.305363	1.09947	1.797284	1.690187	16.401037	14.303981	11.35454	36.803474	29.992558	34.065594	24.04834	20.792845	17.526371	10.451763	21.608364	13.541497	6.833852	12.804063	9.877487	6.576177	2.756644	5.442484	3.91162	4.31725	15.017491	3.036477	20.445389	13.246328	19.366976	23.314133	33.516087	28.436331	28.571623	19.238485	17.709051	16.809298	13.404769	13.320005	10.784421	7.317793	7.477039	7.442575	7.513965	5.281204	4.797644	5.400902
TraesCS1A02G401400	250	0.891983	0.945394	1.120784	1.139574	0.759792	1.399623	1.002954	0.797411	0.922238	0.781357	1.238006	1.146213	2.317624	2.281312	2.172642	2.12518	1.744638	1.64837	1.170042	1.116621	2.035475	1.020204	1.127068	0.935209	1.310084	1.2392	1.347085	1.062419	1.050188	0.689695	1.944877	1.085409	0.616397	1.009189	0.950621	0.996728	0.766262	0.92905	1.748485	1.484323	1.432595	1.469852	1.739855	1.30597	1.232901	1.162523	1.801892	1.754127
TraesCS1B02G429800	250	0.00971	0	0.010472	0	0	0.004586	0	0	0.023943	0	0	0.008066	0.00421	0.031064	0	0	0.021292	0.030588	0.038147	0.012298	0	0	0	0	0	0	0	0.008154	0	0	0.007756	0.004362	0	0	0.014282	0.004828	0.010156	0	0.008622	0	0	0.008464	0	0	0.009916	0	0	0
TraesCS1D02G408800	250	1.128949	1.151305	1.267332	1.046185	0.90455	1.636223	1.048427	1.371644	1.298388	1.299409	1.4722	1.475221	2.692451	2.725255	2.71927	2.829609	1.563221	1.859461	1.362486	1.467674	2.134201	1.015589	1.356979	1.062762	1.457255	1.59933	1.578993	1.102568	1.290493	0.904526	2.642489	1.244319	0.912633	1.194991	1.167668	0.967791	0.789564	0.985157	2.066961	1.838692	1.406293	2.01283	1.990467	1.521891	1.253288	1.744839	2.41707	2.004769
TraesCS5A02G362100	251	6.690573	6.504916	5.907979	4.911102	5.322469	6.427914	5.293173	4.131467	4.896034	5.000765	5.507125	4.358582	7.118445	6.243919	5.969059	6.516091	5.088647	5.324312	4.403692	4.357247	5.610544	4.149467	3.407557	3.413265	5.227092	4.711893	4.908513	4.594038	3.859616	2.683056	5.051674	3.446103	2.722329	2.411891	2.096405	2.251125	2.702573	2.000451	4.367218	5.56782	4.960554	4.458946	4.079418	5.176615	4.188374	4.468744	5.211146	5.35615
TraesCS5B02G364900	251	5.721181	4.553969	5.579194	3.461488	4.192582	4.783079	4.110507	3.475402	3.928373	4.058051	4.256828	3.161107	5.442711	4.639247	4.707215	6.048976	4.116945	3.622321	3.191768	3.516986	4.361249	3.236597	2.609643	2.050488	3.717793	4.121655	4.172775	3.10688	3.212115	2.041736	4.777118	2.48386	1.963262	1.138786	1.436635	1.494705	1.613698	1.570468	3.54327	4.405971	4.196744	3.005991	2.95985	4.095274	3.677252	4.024319	4.10008	3.942377
TraesCS5D02G371100	251	4.511866	3.873615	5.186647	3.314352	3.3884	4.107127	2.713014	3.020655	2.752136	3.608384	3.792615	2.990226	4.39667	4.728533	3.336555	4.160255	3.363209	2.996078	2.560809	3.206375	3.182115	2.532966	2.555896	2.088857	2.964489	3.025245	3.19724	3.250964	2.775242	2.278274	3.503498	2.235285	1.875322	1.803281	1.272286	1.872371	1.874984	1.261963	2.979635	3.927538	3.18142	2.834243	2.756393	3.324973	2.854904	3.11695	2.79264	3.542609
TraesCS3A02G180700	252	0.929205	0.500581	1.267021	0.308739	0.195115	0.437242	0.188448	0.234346	0.165577	0.335097	0.297682	0.315991	0.489397	0.224752	0.546897	0.628292	0.664499	1.004369	0.40808	0.5969	0.545903	0.39567	0.442958	0.441617	0.163011	0.302968	0.275301	0.291408	0.223356	0.095025	0.512451	0.284325	0.262201	0.219889	0.110424	0.816382	0.645652	0.468606	0.510293	0.296164	0.506273	0.359048	0.667395	0.260851	0.507628	0.640131	0.377403	0.413366
TraesCS3B02G210400	252	0.273807	0.153456	0.219078	0.06746	0.077133	0.230808	0.15191	0.159954	0.155813	0.057641	0.094405	0.333379	0.345614	0.054933	0.263835	0.122896	0.404167	0.393467	0.175054	0.28244	0.116628	0.111024	0.131869	0.294442	0	0.153257	0.053377	0.081185	0.052661	0.071156	0.381929	0.164153	0.091133	0.062957	0.041658	0.478489	0.239175	0.246208	0.385697	0.230682	0.328325	0.193513	0.146428	0.179305	0.135449	0.137785	0.142107	0.097171
TraesCS3D02G185600	252	0.287978	0.368384	0.602897	0.090994	0.092296	0.269683	0.216623	0.199097	0.140877	0.13073	0.191761	0.367299	0.383343	0.137204	0.51454	0.424884	0.532717	0.677658	0.473566	0.929184	0.880334	0.39499	0.52839	0.508638	0.386552	0.345205	0.413713	0.258657	0.160152	0	0.843431	0.199	0.307808	0.173511	0.175407	0.43776	0.684344	0.420158	0.614432	0.534598	0.508901	0.373841	0.35743	0.431647	0.388683	0.690741	0.222606	0.286022
TraesCS4A02G257000	253	0	0	0.214717	0	0	0.109579	0	0	0	0	0	0	0.124018	0	0	0	0.050909	0.241344	0	0.148887	0	0	0	0	0	0	0	0	0	0	0.096407	0.03459	0	0	0	0	0	0.222613	0.041817	0	0	0.025047	0	0	0	0	0	0
TraesCS4B02G057500	253	0	0	0.123333	0	0	0.088486	0.046008	0	0	0.036031	0.215535	0.025769	0.079632	0.033079	0	0.136068	0.034645	0.159605	0	0	0.114874	0.03253	0.067269	0.046383	0.056818	0	0.06662	0	0.065725	0	0.056312	0.122073	0.035214	0.048826	0.075602	0.028824	0.063679	0	0.055089	0	0.067881	0.109063	0.102701	0.028826	0	0.08754	0	0.030708
TraesCS4D02G057700	253	0.023936	0	0.046998	0	0	0	0	0	0	0	0	0.079274	0.03779	0	0	0.040215	0	0.056364	0.120125	0.035507	0.086804	0	0.025868	0	0	0	0.025618	0	0	0	0.043308	0	0	0	0	0	0.050841	0	0.039967	0	0	0.021005	0.042073	0	0	0	0	0.067375
TraesCS6A02G299900	254	0	0.278026	0	0	0.08605	0.073461	0	0	0.021121	0.261641	0	0.127529	0	0.301199	0.047277	0	0.116546	0	0.181737	0	0.049894	0	0	0.007501	0	0.061905	0.05872	0	0.083974	0	0.165297	0.115494	0	0	0.0961	0	0.100666	0.145987	0	0	0.134157	0.004417	0	0	0	0.108071	0	0
TraesCS6D02G279700	254	0.038164	0.14527	0	0.020222	0	0.039061	0.070778	0.029351	0.032681	0.044181	0.166629	0.026543	0.032985	0.040562	0	0.105438	0	0	0.038382	0	0.138399	0	0.041243	0	0.077989	0.078884	0	0	0.037207	0.040126	0	0.037671	0	0.073497	0.162639	0.09362	0.040598	0.109995	0	0	0.044597	0	0.034283	0	0.077687	0	0.039399	0.14432
TraesCS3A02G314000	255	0	0	0	0	0	0	0	0	0	0	0	0	0	0	0	0	0	0	0	0	0	0	0	0	0	0	0	0	0	0	0	0	0	0	0	0	0	0.027767	0	0	0	0	0	0	0	0	0	0
TraesCS3B02G157900	255	0	0	0	0	0	0	0	0	0	0	0	0	0	0	0	0	0	0	0	0	0	0	0	0	0	0	0	0	0	0	0	0	0.027486	0	0	0	0	0	0	0	0	0	0	0	0	0	0	0
TraesCS6A02G011700	256	11.754413	9.665272	10.88669	3.566443	5.598962	5.106875	2.028637	2.114554	3.47976	3.310657	3.148125	3.682771	3.491398	4.218424	5.186506	4.928398	3.412633	5.379174	4.32068	4.874502	5.267779	4.96043	3.623361	4.543796	2.663687	3.51328	3.924006	3.409065	3.597312	3.328455	3.791375	5.712984	5.45959	5.243631	4.888319	6.825833	6.498974	6.468748	5.085511	3.689345	5.054036	3.584034	2.399269	3.718683	4.810386	6.077262	4.585231	4.419978
TraesCS6B02G017900	256	1.909305	1.672231	1.265863	0.758457	1.254848	1.406534	0.555741	0.426361	0.493923	0.470615	0.241952	0.426918	0.556622	0.427108	1.328864	0.922855	0.321314	1.121823	0.805378	1.033044	1.162188	0.902221	0.470257	1.243318	0.446105	1.030843	1.181913	0.897592	0.680413	0.800594	0.605612	1.028997	1.05541	1.191644	0.742151	1.173064	1.26487	1.098404	1.144897	0.709742	1.347942	0.881798	0.502563	0.85426	0.887145	1.611223	1.13455	0.863483
TraesCS6D02G014600	256	31.203247	32.454311	32.886921	9.195395	9.197809	9.941995	5.835725	6.018259	8.25738	9.41771	7.309864	9.074364	9.786133	10.076488	11.712574	11.924942	11.430356	13.08839	11.911885	11.823529	12.710095	9.77795	9.499746	11.677989	7.233283	8.531057	8.195724	7.929361	8.323876	8.463591	10.021894	10.770595	10.570096	14.519905	14.818733	15.967466	15.523566	17.788567	12.418604	10.389116	11.948768	10.311996	7.391151	7.295537	10.809538	11.57554	10.093342	8.424254
TraesCS4A02G188500	257	0.047309	0.10035	0.112407	0.019315	0.064121	0.006697	0.074891	0.085501	0.122128	0.137128	0.057738	0.119129	0.179673	0.13546	0.08589	0.114229	0.019381	0.08278	0.078665	0.115791	0.089649	0.120683	0.031429	0.060249	0.108804	0.060552	0.089365	0.069746	0.078974	0.089307	0.072235	0.073522	0.111243	0.042322	0.074456	0.16375	0.068754	0.034212	0.088193	0.06126	0.070263	0.124943	0.025306	0.147246	0.083692	0.165587	0.037396	0.061648
TraesCS4B02G127800	257	0.011847	0	0	0	0.023767	0.021779	0	0.015755	0.030537	0.041283	0.01176	0	0.037465	0.049567	0.039873	0.064838	0	0.033174	0.095638	0.022507	0.019206	0.024682	0	0.022107	0	0.02457	0.061319	0	0.013388	0.004791	0.062979	0.004934	0	0.010026	0.072372	0.002393	0.013952	0.010588	0.02104	0.03523	0.070118	0.009562	0.032034	0.09604	0	0.044578	0.012272	0.033497
TraesCS4D02G124900	257	0.164169	0.199711	0.18058	0.053406	0.08756	0.115681	0.048983	0.051868	0.162391	0.2282	0.115544	0.098604	0.127864	0.238062	0.164713	0.182361	0.110892	0.084113	0.092164	0.075622	0.057922	0.053133	0	0.050383	0.051585	0.131885	0.127555	0.07945	0.028177	0.056351	0.080171	0.072134	0.030601	0.062731	0.110456	0.072545	0.043108	0.024678	0.091275	0.125542	0.089077	0.090977	0.06657	0.141782	0.055789	0.140732	0.024664	0.070326
TraesCS6A02G298700	258	0.003365	0.001653	0	0	0	0.067464	0	0.06608	0	0	0	0	0	0	0.086835	0	0	0.040638	0	0.037743	0	0.060538	0	0	0.079086	0	0.071203	0	0	0	0	0	0	0	0	0.072162	0.0727	0	0	0.06247	0	0	0	0	0.035306	0	0	0.001794
TraesCS6B02G328100	258	0.059392	0.032113	0.188684	0.061003	0	0.034043	0.034351	0.054783	0.023583	0.083172	0	0.135427	0.069442	0	0	0.137467	0.028524	0.002381	0.036007	0.034009	0.086846	0	0.03882	0	0.033034	0	0.038317	0	0.072446	0.011331	0.129989	0.105671	0.121526	0.05999	0.030617	0.033379	0.129798	0.109257	0	0	0.086254	0	0.030656	0.03316	0	0.134717	0	0
TraesCS6D02G278400	258	0.138742	0.09609	0.202482	0	0	0.324565	0.120088	0.13552	0	0.374866	0.214189	0.141489	0.030029	0	0.095405	0	0.225481	0.273087	0.24579	0.339683	0.31114	0.1103	0.053895	0.140017	0.053372	0.447264	0.415362	0.067257	0.29324	0.186381	0.085743	0.044035	0.187465	0.142736	0.190574	0.205568	0.15966	0.136331	0.263146	0.143764	0.05505	0.184592	0.192152	0.029553	0.139288	0.489292	0.16495	0.203095
TraesCS2A02G525900	259	0.325753	0.292588	0.487832	0.008919	0.144499	0.130185	0.205406	0.168455	0.210875	0.317364	0.229383	0.37293	0.369198	0.23869	0.237571	0.248161	0.206615	0.22419	0.109144	0.126748	0.104322	0.340222	0.077904	0.251025	0.10221	0.111909	0.332651	0.165574	0.368184	0.30115	0.153095	0.128204	0.284417	0.236857	0.22421	0.155626	0.174578	0.280776	0.143001	0.120436	0.158055	0.214349	0.194706	0.17141	0.216928	0.189549	0.200323	0.187023
TraesCS2B02G556000	259	0.351643	0.321544	0.252749	0.239415	0.161046	0.229196	0.244978	0.398473	0.349504	0.250744	0.159437	0.292094	0.446232	0.419465	0.381458	0.336162	0.116104	0.204949	0.095498	0.274491	0.208352	0.259158	0.045102	0.12466	0.133688	0.285412	0.422996	0.327317	0.307566	0.158569	0.276294	0.407273	0.411667	0.267764	0.35243	0.250447	0.231925	0.439473	0.314553	0.402112	0.317764	0.21861	0.134198	0.241179	0.326245	0.433227	0.1979	0.274092
TraesCS2D02G528700	259	0.75488	0.627021	0.689825	0.43181	0.766334	0.800818	0.353884	0.553078	0.471749	0.879234	0.533876	0.936536	1.175264	0.684326	0.633494	0.608366	0.388352	0.521267	0.317786	0.538967	0.439781	0.505701	0.479307	0.668265	0.546666	0.405632	0.764581	0.59596	0.745923	0.819881	0.57367	0.848367	0.915639	0.877728	0.717397	0.844177	0.822456	1.068834	0.638303	0.518136	0.549321	0.324791	0.523908	0.702336	0.609344	0.845446	0.682892	0.568383
TraesCS2A02G005600	260	0	0	0	0	0.03378	0	0.030135	0	0	0	0	0	0	0	0.053648	0.018796	0	0.033476	0.101945	0	0.040027	0	0	0	0	0	0	0.022811	0	0	0.027918	0	0	0	0	0	0	0.020554	0	0	0.080861	0.014825	0	0	0	0.027244	0	0
TraesCS2B02G016400	260	0.031188	0	0.052264	0.042553	0.032154	0.070915	0.01569	0	0	0.093648	0.127703	0.040258	0	0	0.127017	0.053853	0.226385	0.452651	0.038118	0.35945	0.039271	0.051104	0.117496	0.16532	0.016597	0.065136	0	0.040784	0.034303	0	0.241194	0.135068	0.128652	0.286979	0.02732	0.029886	0.129252	0	0.067758	0.104532	0.156014	0.19186	0.014592	0.08385	0.066132	0.148538	0.106431	0.273044
TraesCS2D02G006100	260	0	0.117274	0	0	0	0.089461	0.030335	0.040751	0	0	0.054326	0.155407	0	0.044505	0	0	0	0.139157	0	0.12519	0.065048	0.036401	0.027786	0	0	0.173673	0	0	0	0	0.244733	0	0.038858	0	0.057291	0	0.061542	0.048677	0.001138	0	0	0	0	0.034361	0	0.040637	0	0.103449
TraesCS2A02G306000	261	0.112728	0.104804	0	0.094981	0.213303	0.23406	0	0.052319	0.066222	0.128942	0.085402	0.088656	0.075156	0.091086	0.288322	0.147424	0.059718	0.226416	0.011716	0.173413	0.31615	0.143708	0.103344	0.032591	0.084126	0.071269	0.172381	0.172065	0.169974	0.09133	0.101379	0.088781	0.146811	0.143644	0.305224	0.024779	0.063318	0.066513	0.264818	0.188174	0.322644	0.086187	0.046733	0.162208	0.199336	0.223798	0.104144	0.012755
TraesCS2B02G322700	261	0.027689	0	0	0.013669	0.04143	0.084144	0	0.013592	0.043469	0.056149	0.013696	0.045431	0.035737	0.058858	0.060217	0.062025	0.045771	0.043225	0.049939	0.030845	0.027223	0.014518	0.025384	0.02579	0.077283	0	0.104064	0.032366	0	0.043668	0.094476	0.02163	0	0.011677	0.026196	0.01205	0.067648	0.045115	0.085685	0.013692	0	0.049688	0.012437	0.06407	0.019164	0.019297	0.027728	0.02741
TraesCS2D02G304400	261	0.014314	0	0	0.014133	0.083811	0.039837	0	0.055184	0	0.097936	0.027756	0.067239	0.049487	0.059588	0.047856	0.032065	0.031921	0.044942	0.043044	0.027104	0.034606	0.044633	0.014232	0	0.029252	0.071404	0.043917	0	0.030228	0.022174	0.151034	0.038739	0.016034	0.024066	0.024319	0.026602	0.113849	0.015549	0.024112	0.024539	0.051498	0.015073	0.02306	0.039685	0.043367	0.067147	0.053002	0.077984
TraesCS2A02G443400	262	0.016508	0.018693	0.035078	0.056155	0.016724	0.045418	0.022778	0.057267	0.037546	0.044083	0.070901	0.077418	0.077885	0.052731	0.049305	0.008251	0.038709	0.045473	0.026269	0.062003	0.058695	0.023083	0	0.011672	0.016508	0.024993	0.018029	0.022622	0.050494	0.043076	0.09781	0.029396	0.053871	0.029392	0.008667	0.024502	0.027005	0.023909	0.072978	0.023496	0.027733	0.041707	0.009728	0.054576	0.008046	0.040998	0.053816	0.055723
TraesCS2B02G464500	262	0.592523	0.494668	0.587339	0.478222	0.584234	0.627613	0.519211	0.658447	0.912185	0.584751	0.428159	0.398855	0.565299	0.466941	0.415053	0.395784	0.391879	0.371322	0.237069	0.327256	0.503167	0.250208	0.24248	0.239708	0.348257	0.489087	0.576172	0.340077	0.501161	0.448407	0.383616	0.303558	0.37116	0.192583	0.238945	0.144279	0.179775	0.158316	0.335662	0.418623	0.35754	0.339284	0.466178	0.481881	0.515578	0.472099	0.631373	0.511781
TraesCS2D02G442600	262	0.163956	0.15267	0.281162	0.141822	0.253213	0.344537	0.271378	0.346529	0.352068	0.34411	0.228501	0.335441	0.424028	0.299155	0.335237	0.249367	0.280094	0.205327	0.147847	0.147176	0.292174	0.166443	0.15312	0.117688	0.211114	0.263641	0.207203	0.156651	0.22418	0.151016	0.199554	0.134254	0.188637	0.116293	0.119433	0.082912	0.124607	0.130157	0.128441	0.178838	0.129365	0.203219	0.228638	0.185601	0.183897	0.200272	0.330109	0.348514
TraesCS2A02G524800	263	0.642448	0.543515	0.702894	0.577447	0.780543	0.737522	0.765129	1.359504	1.280021	1.785607	1.312534	1.348464	0.904963	1.189447	1.127655	1.060355	0.748274	1.059449	1.010918	0.519163	1.093058	0.75807	0.844377	0.653944	1.030526	0.904131	0.715979	0.818899	0.973145	1.168328	0.932974	1.283858	1.146049	1.181549	1.1941	1.077986	0.821703	1.226009	0.718192	0.394087	0.788112	0.817953	1.06883	0.629378	0.576198	0.980747	0.639053	1.003125
TraesCS2B02G554800	263	1.424586	0.967491	0.926724	0.681284	0.719975	1.120495	1.323784	1.395293	1.737224	2.479106	1.612659	1.376698	1.223123	1.192723	1.051712	1.169129	0.815539	0.640141	0.747905	0.930209	0.952173	0.534631	0.784099	0.996758	1.274325	1.058102	1.87945	1.166194	2.111895	2.062245	1.538955	0.941513	1.773515	1.056103	1.212821	0.959684	0.966233	0.944795	0.692183	0.986148	0.967045	0.820549	0.833592	1.034713	0.940878	0.907928	1.459997	1.275913
TraesCS2D02G527700	263	1.693833	1.985249	1.884626	1.741706	1.671093	2.61982	2.621497	2.386541	2.577976	4.279926	3.240584	3.040945	3.083524	2.381275	2.198976	3.423786	2.693364	2.564786	2.107115	2.301163	2.213324	1.647858	1.451878	2.042707	1.831465	2.393413	2.339539	1.954958	2.609723	2.879557	2.601728	2.727419	2.668065	2.933132	2.246184	2.98981	2.332546	2.562447	2.094385	1.887566	1.787271	2.284047	1.994144	1.486319	1.652496	2.207803	2.748618	2.19991
TraesCS3A02G011600	265	0.311979	0.251788	0.05086	0.088607	0	0.330783	0.091105	0.091982	0.108996	0.304565	0.206126	0.136728	0.295813	0.200997	0.414968	0.139383	0.105344	0.341193	0.140066	0.307608	0.104862	0.049621	0.051135	0.505811	0.307327	0.193162	0.401416	0.23721	0.224993	0.485723	0.586155	0.909227	0.652079	0.107754	0.391464	0.298538	1.155192	0.250824	0.134702	0.140393	0	0.445803	0.208845	0.383032	0.589957	0.970213	0.26297	0.647972
TraesCS3B02G014600	265	1.518455	0.796759	0.108209	0.174934	0	0.54444	0.065627	0.145292	0.157471	0.102947	0.239691	0.417039	0.230573	0	0.95529	0.44388	0.168468	1.281147	0.333099	0.26083	0.227564	0.704165	0.364456	0.144716	0.173151	0.407845	0.100919	0.078918	0	0.309423	0.875511	0.90454	1.24003	0	0.759363	0.126284	1.110898	0.486989	0.138096	0.234975	0.173639	0.203477	0.305667	0.828914	0.546472	0.946681	0.611453	0.318907
TraesCS6A02G025300	266	0.327345	0.299946	0.355165	0.265932	0.203626	0.389	0.314614	0.360333	0.393922	0.353855	0.221553	0.251484	0.345784	0.463573	0.271394	0.384939	0.26393	0.299196	0.22707	0.28113	0.28041	0.22487	0.192321	0.21512	0.327451	0.244483	0.357311	0.242011	0.295619	0.280376	0.221042	0.243361	0.150023	0.197925	0.17137	0.173678	0.150799	0.17461	0.152633	0.326366	0.247178	0.220613	0.253441	0.389023	0.154016	0.151806	0.287256	0.201419
TraesCS6B02G036100	266	1.14102	0.92515	1.404066	0.554514	0.685357	1.002288	1.020414	0.951212	0.930529	1.21847	0.986928	1.069066	1.338581	1.246475	1.022489	1.188107	0.798857	1.222676	0.672441	0.919319	0.75161	0.469762	0.480912	0.663829	0.693627	0.786955	0.919855	0.79087	0.747137	0.616513	0.928671	0.690537	0.609075	0.470096	0.551072	0.431667	0.379906	0.42591	0.63948	0.626613	0.765492	0.813549	0.604444	0.723825	0.504879	0.861396	0.940865	0.865192
TraesCS6D02G029000	266	0.82815	0.684204	0.894596	0.40894	0.616395	0.934267	0.761969	0.698693	0.661491	0.710586	0.506571	0.76081	0.827986	1.215214	0.662584	0.858875	0.819661	0.717677	0.35893	0.476689	0.756793	0.459062	0.398959	0.429404	0.64069	0.541557	0.979275	0.521188	0.601121	0.371799	0.609192	0.322338	0.352328	0.391608	0.350427	0.428835	0.229287	0.311427	0.483299	0.799242	0.679639	0.589313	0.502926	0.858371	0.490705	0.492695	0.819684	0.686744
TraesCS6A02G080400	268	0.082989	0.159563	0.137146	0.064236	0.065044	0.10427	0.706511	1.073341	0.653643	1.17373	0.535736	0.279997	0.298591	0.247173	0.130703	0.069632	0.02398	0.113181	0.021811	0.061596	0.070083	0.022743	0.023437	0.131772	0.147506	0.236461	0.850048	0.101401	0.532937	0.380412	0.240337	0.176927	0.513247	0.168282	0.073691	0.077383	0.046141	0.015548	0.054765	0.102812	0.188246	0.0746	0.191116	0.358344	0.247735	0.72453	0.173516	0.505021
TraesCS6B02G107900	268	0.024102	0	0	0	0	0	0	0	0	0	0	0.019955	0	0	0	0	0	0	0	0	0	0	0	0.014442	0	0	0	0	0	0	0.065411	0	0	0	0	0	0	0	0.02133	0	0	0	0	0	0	0	0	0
TraesCS6D02G073900	268	0	0.143839	0.109634	0	0.054047	0.042353	0.02611	0	0.023147	0	0.023889	0	0	0	0.029922	0	0	0	0	0.051183	0	0	0	0	0	0	0	0	0.028446	0	0	0	0	0.022799	0	0	0.028755	0	0	0	0.031695	0	0	0	0	0.049842	0	0
TraesCS3A02G472900	269	0	0	0	0.236726	0.28659	0	0	0.078683	0	0	0	0.064731	0.094959	0	0	0	0.093578	0	0.075527	0.126811	0	0	0	0.076213	0	0	0	0.068949	0	0	0.066417	0	0	0	0.03658	0	0.08857	0	0.060511	0	0	0	0.149524	0	0.085562	0	0	0.153124
TraesCS3B02G516100	269	0.604039	0.402838	0	0.392514	0.20415	0.37757	0.381083	0	0.264553	0.285494	0.153327	0.325082	0.413535	0.165029	1.250078	0.114929	0.109505	0.107392	0	0.0308	0.165256	0.555471	0.166432	0.019946	0.26378	0.26557	0.442101	0.396512	0.415139	0	0.406073	0.185444	0.218829	0.261895	0.138914	0.079156	0	0.111651	0.572632	0	0.120934	0.129041	0.136962	0.664377	0.372433	0.221222	0.211872	0.29051
TraesCS5A02G074100	270	0.031154	0.019553	0.058257	0.040799	0.040317	0.061012	0.16603	0.204296	0.242915	0.294451	0.228746	0.201253	0.240517	0.274439	0.266956	0.215571	0.138304	0.197598	0.041544	0.055719	0.083265	0.082543	0.081007	0.047902	0.080581	0.063214	0.260291	0.111799	0.134696	0.116224	0.219894	0.158774	0.105063	0.057658	0.138689	0.153632	0.092656	0.102081	0.123548	0.134949	0.096538	0.061318	0.028181	0.151604	0.062722	0.163799	0.231211	0.160628
TraesCS5B02G080500	270	0.028665	0.029033	0.043005	0.02615	0.027661	0.025779	0.013528	0.059418	0.035873	0.098004	0.046124	0.052221	0.080561	0.0809	0.114988	0.10782	0.04076	0.041041	0.021379	0.02898	0.087547	0.043148	0	0.010915	0.044299	0.053057	0.024982	0.017348	0.046764	0.024215	0.051511	0.016541	0.052466	0.032406	0.034193	0.069929	0.019832	0.015568	0.056122	0.02875	0.062252	0.037102	0	0.041409	0.051318	0.031237	0.05881	0.021506
TraesCS5D02G087800	270	0.08465	0.050526	0.072731	0.092309	0.13488	0.138952	0.125412	0.103555	0.058218	0.25647	0.17197	0.206309	0.340139	0.425161	0.326432	0.401881	0.174252	0.179919	0.082394	0.177218	0.171819	0.092654	0.094075	0.10346	0.143685	0.099693	0.193938	0.118537	0.146238	0.099346	0.280283	0.168843	0.195933	0.120181	0.155331	0.178474	0.22618	0.17938	0.256498	0.238081	0.156759	0.110415	0.116565	0.306608	0.158188	0.158126	0.149255	0.141815
TraesCS5A02G308500	271	0.563496	0.472106	0.395436	0.424762	0.221659	0.297981	0.589746	0.568635	0.435491	0.767943	0.575912	0.976015	0.605976	0.476719	0.617117	0.630494	1.245657	0.690279	0.54326	0.453253	0.403812	0.408707	0.530685	0.666745	0.415501	0.286685	0.329136	0.31202	0.528655	0.481948	0.458585	0.312905	0.313765	0.947007	0.345266	0.694371	0.658575	0.871404	0.7112	0.727783	0.541942	0.483162	0.408453	0.331612	0.495966	0.530928	0.258907	0.196077
TraesCS5B02G308900	271	0.376013	0.491082	0.721052	0.335437	0.233846	0.458693	0.528662	0.427727	0.425118	1.192879	1.057417	1.265134	1.132366	0.349461	0.626886	0.61863	0.888541	0.824631	0.468428	0.441933	0.57488	0.251995	0.260422	0.364466	0.117928	0.207091	0.26035	0.255516	0.319113	0.564054	0.39082	0.371857	0.308916	0.560503	0.60325	0.436713	0.465629	0.48426	0.459443	0.257059	0.270419	0.491881	0.216169	0.237033	0.491704	0.378944	0.566911	0.240702
TraesCS5D02G315500	271	0.188278	0.104001	0.350597	0.203833	0.126895	0.295733	0.299747	0.255527	0.338166	0.466723	0.348359	0.534819	0.343095	0.231269	0.109266	0.32556	0.451559	0.259655	0.354573	0.394638	0.331281	0.110971	0.140808	0.119542	0.166415	0.201877	0.198482	0.106594	0.2035	0.161881	0.447622	0.252436	0.432808	0.280875	0.267176	0.4973	0.447928	0.151323	0.311536	0.237112	0.078215	0.355439	0.188439	0.092119	0.099462	0.1527	0.191906	0.123503
TraesCS2A02G246400	273	7.750485	7.951378	6.822557	3.828056	9.129045	8.031844	4.242932	5.212012	5.980273	7.92612	6.933811	7.025605	5.068624	4.533415	5.764764	4.251328	4.678759	6.561787	4.682001	5.031976	6.872	6.050415	4.682908	7.576903	4.93157	5.935871	7.618009	5.959961	6.920462	6.833138	6.151422	8.93704	10.877185	11.5249	13.601807	9.460577	12.401472	16.061501	5.182608	8.292105	6.357255	4.284904	5.253352	8.056355	6.83463	8.330003	6.608338	8.60251
TraesCS2B02G270700	273	12.013613	11.65553	12.137973	5.75793	9.564465	10.386815	6.379645	7.003324	6.744973	11.393985	11.785886	12.179931	11.339597	10.372995	10.24043	9.422433	11.487267	12.070219	9.594002	12.313219	12.065054	9.869326	9.513433	11.466684	7.586002	8.185465	11.021399	8.945489	9.71938	8.938433	10.901985	14.530401	18.965252	19.925999	21.020687	17.216976	19.292385	23.156219	10.765401	11.028332	10.206029	9.416077	9.300875	11.491501	10.647679	11.232517	10.993468	12.191113
TraesCS2D02G248800	273	12.854648	13.035964	12.593606	5.434119	8.617744	10.67777	6.749354	7.764157	12.061079	12.213958	7.742271	9.128792	7.120912	6.200989	5.754136	5.21402	5.043901	7.051203	4.684577	5.819263	6.826952	4.895725	4.543952	6.14523	4.029955	6.958496	8.511223	6.16707	8.751218	9.338211	6.479636	10.023496	13.70726	11.755556	12.048723	10.086287	9.926591	9.907318	4.767302	6.410683	5.688754	4.423443	4.955992	5.844757	6.849696	8.434381	9.543264	8.662183
TraesCS4A02G201900	274	0.148563	0.219055	0.066908	0.049371	0.382715	0.091828	0.049704	0	0.053303	0.008888	0.118852	0.080056	0.053799	0	0	0.035324	0.035569	0.243641	0.190938	0.293284	0.26135	0.007833	0.057403	0.219161	0.112787	0.124803	0	0.052096	0.035711	0	0.099672	0.113731	0.070194	0	0.280834	0.17969	0.338148	0.099395	0.024423	0	0.149464	0.35978	0	0.126836	0	0.269624	0.119099	0.202938
TraesCS4B02G106100	274	0.089281	0.169132	0	0	0.044628	0	0	0	0	0	0	0.036961	0.010803	0	0	0	0.049692	0.139689	0	0	0	0	0	0	0.09092	0	0	0	0	0	0	0	0.246817	0.023344	0.046926	0.04148	0.089277	0.08987	0	0.04415	0.053594	0.095712	0	0.074698	0.080269	0	0.046086	0.157617
TraesCS4D02G102800	274	0.24747	0.28647	0.139541	0	0.552601	0.31949	0	0.150758	0	0.070448	0.122813	0.034933	0	0.059935	0.135858	0	0.264636	0.494418	0.101798	0.668304	0.129711	0.116783	0.108289	0.327049	0.35773	0.163517	0.188003	0.047025	0.059114	0	0.188826	0.379898	0.273572	0.084516	0.546672	0.560173	0.485941	0.104441	0	0.414275	0.073059	0.858844	0.024053	0.917388	0	0.163554	0.227839	0.42952
TraesCS4A02G216600	275	28.176872	25.226652	27.143564	4.260643	6.589641	7.916423	3.857872	3.814497	5.501268	8.641512	6.132212	7.414053	6.423722	5.964396	5.852094	5.935505	3.772307	2.973161	4.993695	3.189382	4.013726	2.410874	3.137096	2.893079	2.860598	3.820184	4.95407	5.161329	4.013235	4.608396	4.670731	5.398067	7.144358	7.441514	4.694572	4.131258	4.966743	4.679795	3.069187	4.013546	4.016992	4.104607	3.887684	3.358889	4.656719	5.84901	6.264496	3.878492
TraesCS4B02G094800	275	15.85443	14.833639	16.0994	3.214713	3.548708	4.710409	3.442301	5.111064	4.002227	5.972753	2.860333	3.479228	3.827054	4.116801	2.344558	3.725081	2.54547	0.780651	2.635156	1.585329	1.239135	0.798281	0.746911	1.148402	2.382676	2.873692	3.038016	2.70187	3.393543	4.128774	2.580382	4.70106	4.99932	3.505314	2.260653	2.266841	1.258569	2.722538	1.455972	1.825987	1.684666	1.832018	1.629315	1.576031	1.972199	2.033723	3.786958	2.420806
TraesCS4D02G091600	275	8.051601	7.578761	7.39159	2.752944	4.026626	4.191209	2.714738	2.791592	2.476243	5.681079	4.263412	4.632808	5.274766	5.425175	5.003282	4.554901	4.569098	2.978489	2.988144	3.453118	3.696132	2.442314	2.55946	2.920077	2.680674	1.582583	3.301738	2.903293	2.964313	2.521796	3.610993	4.870834	5.359269	6.005134	4.544451	3.84693	4.568921	5.408303	2.473794	3.031156	3.043565	2.919021	2.392915	2.908437	2.641646	2.347441	2.8477	2.866001
TraesCS4B02G349200	276	0	0	0	0	0	0	0	0	0	0	0	0	0	0	0	0	0	0	0	0	0	0.098291	0.066851	0	0	0	0	0	0	0	0	0	0	0	0	0	0	0	0	0	0	0	0	0	0	0	0	0
TraesCS4D02G343900	276	0	0.085101	0	0	0	0	0.051289	0	0	0	0	0	0	0	0	0	0	0	0	0	0	0	0	0	0	0	0	0	0	0	0.072625	0	0	0	0	0	0	0	0	0	0	0	0	0	0	0	0	0
TraesCS1A02G273200	277	0.113694	0.073753	0.209191	0.12658	0.069166	0.124344	0.065042	0.102058	0	0.264749	0	0.042718	0.156427	0.145593	0.221613	0	0.115328	0.036263	0.101292	0	0	0.284277	0.112337	0.4626	0.386262	0.246974	0.251555	0.086999	0.178055	0.105651	0.250668	0.303635	0.143751	0.301603	0.1771	0.154224	0.221161	0.13437	0.214455	0.312769	0.151979	0.08534	0.092031	0.156506	0.176101	0.064973	0.217612	0.126802
TraesCS1B02G283100	277	0	0	0	0.038338	0.275361	0.110396	0	0.036344	0	0.112981	0	0	0.118804	0.163844	0	0	0	0	0	0.163347	0	0	0.076932	0.070045	0	0	0	0.029465	0	0	0	0	0	0.049672	0.063051	0.058091	0	0	0.113132	0.038276	0.093237	0	0.034882	0.035964	0.125152	0	0	0.084952
TraesCS1D02G273300	277	0	0.035373	0	0.129843	0.033229	0	0	0.116934	0	0.08927	0.078918	0	0.028536	0.099386	0.035306	0	0	0.104355	0	0.115591	0.11116	0	0	0.030856	0	0	0	0.111085	0	0.066398	0.060037	0.097774	0.037607	0.028034	0.084988	0	0	0	0	0	0	0	0	0.203179	0.056044	0	0.171454	0.127227
TraesCS3A02G301000	278	0.239118	0.107139	0.159635	0.195097	0.10673	0.254184	0.332332	0.266245	0.237903	0.163328	0.358208	0.219494	0.264319	0.212977	0.175867	0.337085	0.137411	0.194861	0.173131	0.15658	0.239907	0.158973	0.108534	0.118997	0.233301	0.234145	0.377459	0.094437	0.252834	0.119858	0.249105	0.178765	0.157062	0.110826	0.101658	0.098755	0.071747	0.175903	0.112641	0.145721	0.227555	0.108953	0.138235	0.209393	0.078354	0.275247	0.142568	0.194618
TraesCS3B02G335500	278	0.083827	0.085496	0.204945	0.185082	0.117926	0.286915	0.429233	0.295498	0.372271	0.264736	0.513238	0.376202	0.196046	0.357289	0.285706	0.432387	0.283062	0.267256	0.258876	0.216413	0.29876	0.209078	0.198271	0.073566	0.419785	0.522043	0.521294	0.325268	0.276696	0.325445	0.28897	0.372905	0.339701	0.180011	0.185201	0.200418	0.089046	0.096138	0.210295	0.339103	0.293338	0.256993	0.181241	0.308172	0.264548	0.331241	0.343962	0.240197
TraesCS3D02G300800	278	0.193232	0.133031	0.138267	0.089124	0.091753	0.109079	0.226571	0.126568	0.352778	0.174686	0.357267	0.134753	0.200072	0.25085	0.171785	0.307071	0.20825	0.191165	0.188655	0.137669	0.223981	0.107097	0.092111	0.176649	0.217382	0.166699	0.255051	0.16158	0.311095	0.144774	0.121784	0.119827	0.06328	0.103589	0.04581	0.138393	0.156651	0.048966	0.148689	0.175512	0.211644	0.260702	0.184988	0.17348	0.146807	0.178912	0.153758	0.22362
TraesCS3A02G397100	279	0.315283	0.30966	0.34737	0.059072	0.018705	0.335972	0.068919	0.075124	0.08848	0.04817	0.124323	0.154568	0.225611	0.306476	0.470792	0.231637	0.407071	0.395353	0.182766	0.276812	0.566359	0.108795	0.155044	0.178501	0.085173	0.234279	0.149288	0.069999	0	0.066063	0.591982	0.209683	0	0.186662	0.231353	0.160039	0.323954	0.267398	0.328086	0.07547	0.184817	0.118728	0.065538	0.22053	0.127833	0.245457	0.340336	0.40569
TraesCS3B02G429100	279	0.926037	0.685872	0.683518	0.231891	0.142295	0.373363	0.206486	0.210984	0.09619	0.257646	0.209327	0.211933	0.085585	0.088983	0.169992	0.124299	0.117797	0.103256	0.17006	0.163572	0.261766	0.118731	0.118551	0.060933	0	0.263304	0.024108	0.071136	0.117972	0.023684	0.460682	0.176481	0.087759	0.048257	0.204983	0.079105	0.132154	0.138793	0.294713	0.061489	0.221759	0.079001	0.19554	0.083384	0.159877	0.241182	0.198365	0.202997
TraesCS3D02G391000	279	2.527998	2.432602	2.754972	1.143453	0.888212	1.439188	0.838131	0.952117	0.992631	0.972154	1.450033	1.102096	0.874749	1.123378	1.371627	1.28695	1.481796	1.106001	1.74307	1.508361	1.417087	1.114393	1.060189	1.126997	1.262122	1.45373	1.302807	0.86883	0.648179	0.730075	1.22188	1.084151	0.869377	1.089917	1.033733	0.702322	1.150229	1.150609	1.75568	1.336708	1.259599	1.973175	1.072136	1.430518	1.234895	1.441325	1.406162	1.361727
TraesCS1A02G090800	280	0	0	0	0	0	0	0	0	0	0	0	0	0	0	0	0	0	0	0	0	0	0	0	0	0	0	0	0	0	0	0	0	0	0	0	0	0	0	0	0	0	0.044909	0	0	0	0	0	0
TraesCS1B02G118500	280	0.082926	0.078546	0	0	0	0.208518	0.07209	0.15469	0	0	0	0.130911	0	0.088137	0	0	0.09231	0	0.412548	0	0.200483	0	0.172361	0.449021	0	0	0.403225	0.353721	0	0	0.225057	0.139316	0	0.13289	0.247848	0	0.081745	0	0.131612	0.259441	0.173894	0	0.124652	0.315158	0.157551	0.223395	0.45202	0.395954
TraesCS1D02G099300	280	0	0	0	0	0.092711	0	0	0	0	0	0	0	0	0	0	0	0	0	0	0	0	0	0	0	0	0	0	0	0	0	0	0	0	0	0	0	0	0	0	0	0	0	0	0	0	0	0	0
TraesCS3A02G145200	281	0.042825	0	0.012611	0.115841	0.018572	0	0.096709	0.139959	0.032151	0.018563	0.05146	0.048572	0	0.030344	0.048321	0.036796	0	0.162288	0.076306	0	0	0	0.125104	0	0.037963	0.092964	0	0	0	0	0.030251	0.037965	0	0.015998	0	0.042519	0.062406	0	0.051918	0.036166	0.003052	0.051479	0.0397	0.198322	0.063291	0	0.036136	0
TraesCS3D02G154100	281	0	0	0	0	0	0.16623	0	0	0	0.115454	0	0	0	0	0	0	0	0	0.03245	0	0	0	0	0	0	0.044057	0.033486	0	0	0	0	0	0	0	0	0	0	0.135095	0	0	0	0	0	0	0	0	0	0
TraesCS7A02G272700	283	5.077847	5.126161	4.4146	1.608375	3.228816	3.948889	3.66262	4.409446	3.624828	3.581076	2.155615	2.205614	1.639409	2.181133	1.655442	1.86996	1.561285	1.880034	2.027446	1.953206	1.867167	2.449704	1.510428	2.235133	2.267845	3.579913	2.54322	3.280832	3.66654	3.97494	1.896385	2.660714	2.008283	2.335725	1.910714	1.831481	2.694718	2.464291	1.913452	2.893747	2.021318	2.335449	2.471573	2.576462	2.564131	3.055105	4.107162	4.007772
TraesCS7B02G170700	283	6.703346	5.19325	6.043453	2.861228	3.998116	2.405169	1.493234	1.606513	1.864861	2.879126	1.083303	1.122427	2.226272	2.052139	1.936069	2.840683	2.208935	1.812938	3.569982	3.278309	3.00293	2.321563	2.847603	3.270153	2.812194	2.545241	2.953938	2.409787	1.418606	1.160774	1.562915	1.736372	1.33191	2.240273	1.595612	3.33	3.347172	3.208159	2.443628	2.761549	3.137417	2.313355	2.384929	3.488406	2.339995	2.248993	2.167913	3.178189
TraesCS7D02G272800	283	2.141637	2.40113	2.136302	1.560614	2.851398	2.427509	1.944968	2.513158	2.190402	2.095624	1.396541	1.92451	1.500961	0.992651	1.052556	1.241918	1.495014	1.234674	1.041166	1.317202	1.171202	1.898538	1.985692	1.234727	1.483624	2.5947	1.429255	2.289243	2.117371	2.447752	1.109613	1.199649	1.614692	1.542378	1.808437	1.527976	1.861689	1.896257	1.057954	2.150363	1.468713	1.968118	1.39982	2.31668	2.105289	2.310796	2.533628	1.52093
TraesCS7A02G148700	284	8.302054	8.842566	9.565876	11.769761	9.848598	10.146569	10.100376	10.378392	10.880595	13.749117	12.356215	12.338428	14.021476	12.641166	12.879671	12.618073	10.77808	9.250831	10.326468	8.701778	7.552025	11.217451	12.764572	11.257766	10.389864	8.549881	9.935647	9.483362	11.166144	11.609401	8.024576	12.58456	12.879622	12.539358	9.550548	11.055009	11.100346	12.163946	8.734491	10.111271	10.489388	11.252961	9.08301	9.650447	11.232803	11.033043	10.234812	8.937284
TraesCS7B02G052300	284	25.910299	22.650454	21.123198	34.919498	40.106682	30.717869	23.330156	26.21686	21.313206	27.018089	27.504688	30.183008	31.142599	29.25193	30.459908	23.483604	25.296539	23.36401	23.667091	25.465616	20.178946	33.801834	27.399031	30.891575	30.800909	31.250269	28.974041	34.721928	29.528753	30.36866	25.851999	28.477673	34.931267	31.085157	29.841419	26.446661	23.007116	27.901741	27.009315	30.444939	28.118246	23.79578	26.169317	30.447071	33.419159	33.187183	24.924185	21.742153
TraesCS7D02G150300	284	60.927624	61.924202	62.14138	63.76001	73.582199	55.349762	41.685436	39.036583	36.748226	56.872326	59.608486	56.706669	64.067619	68.524399	58.966042	57.751808	56.454437	47.712032	50.546577	46.553669	40.417686	68.284447	62.029297	62.451527	63.972549	62.773014	61.132736	72.599968	59.309376	63.606159	50.305309	57.946194	69.802429	64.24807	58.811211	54.995159	51.369232	55.597378	53.177353	69.187431	58.129669	52.843872	60.362011	66.196274	69.551575	60.006268	54.838066	54.602295
TraesCS6A02G039000	286	0	0.054107	0.129009	0	0	0.077561	0.052478	0.13242	0.123948	0.124175	0.056805	0.101356	0.117519	0.092602	0.119377	0.078157	0.197521	0.096355	0.029475	0.042092	0	0	0.124211	0	0	0.085407	0	0	0	0	0.107046	0.056009	0	0.074914	0	0.052335	0.115588	0.025447	0.087694	0	0	0.204169	0	0	0	0.054769	0.180921	0.029605
TraesCS6B02G053900	286	0.02977	0.045611	0	0	0	0	0	0	0	0	0	0	0	0	0	0	0	0	0	0	0	0	0	0	0	0	0	0	0	0	0	0	0	0	0	0	0	0	0	0	0	0	0	0	0	0	0	0
TraesCS6D02G044700	286	0	0	0	0	0	0	0	0	0	0	0	0	0	0	0	0	0	0	0	0	0	0	0.037922	0	0	0	0	0	0	0	0	0	0	0	0	0	0	0	0	0	0	0	0.038757	0	0	0	0	0
TraesCS3A02G533100	287	0	0	0	0	0	0	0	0	0	0	0	0	0	0	0	0	0	0	0	0	0	0	0	0	0	0.023272	0	0	0	0	0	0	0	0	0	0	0	0	0	0	0	0	0	0	0	0.010663	0	0
TraesCS3B02G595500	287	0.065748	0.018341	0.012157	0.033462	0	0.067236	0.043698	0	0	0	0.033567	0.007729	0.183736	0.144207	0.070606	0.049445	0.105348	0.116705	0.054597	0.058017	0.148246	0.01186	0.089507	0.052426	0.077425	0.034787	0.060521	0.035145	0.011942	0.052437	0.010231	0	0.04106	0.041492	0.030665	0	0.011395	0.041262	0.117043	0.19105	0.106504	0.047968	0.095738	0.117465	0.03438	0.055241	0.019793	0.014672
TraesCS3D02G538300	287	0.020855	0	0	0.034066	0.047549	0	0.031923	0	0.019566	0.026629	0.068205	0.048052	0.042968	0.095611	0.053213	0.075401	0	0.040281	0.007827	0.016333	0.119425	0.035419	0.08883	0.041529	0.054407	0.071624	0.151359	0.098149	0.012103	0	0	0.091671	0.042162	0.038995	0.023481	0.020903	0.068885	0.10436	0.025639	0.083075	0.033139	0.01857	0.040657	0.015979	0	0.071707	0	0.074041
TraesCS3A02G095900	288	0.674474	0.40711	0.620372	0	0.241972	0.120357	1.06733	3.066787	27.62167	0.573009	0.239902	0.064515	0.179919	0.327843	0	0.085306	0	0.137359	0	0	0.053263	0	0	0	0	0	0.296755	0	0.125886	0	0	0	0.075128	0.044875	0	0.130794	0.099169	0	0	0.169824	0.18563	0	0.058186	0.147883	0.147337	1.142076	0.185233	0.077843
TraesCS3B02G111700	288	10.667116	7.651738	4.951345	7.079012	4.818748	10.662039	4.715117	6.545136	5.136087	4.621797	10.17657	12.352912	10.163445	6.432123	16.508499	10.170367	9.234142	17.973553	3.475469	16.427307	20.593513	5.513276	6.997052	12.12583	3.280569	11.818576	4.572857	3.946313	7.390883	2.217164	14.543305	7.71443	7.050371	6.676618	14.894805	7.618237	12.929513	7.170328	14.870511	9.183371	8.339497	10.230892	13.186384	7.098614	8.307215	19.059864	8.593709	15.464382
TraesCS3D02G096300	288	0.062442	0.205102	0.264537	0	0.052808	0	0.187021	0.352407	1.461922	0	0.114631	0	0	0	0	0	0	0	0	0	0	0	0	0	0	0	0	0	0	0	0.027552	0	0	0	0	0	0	0	0	0	0	0	0	0	0	0	0	0
TraesCS5A02G378000	289	34.520168	33.615364	42.435974	31.700373	30.53491	42.509811	43.004295	49.811855	54.752937	67.103607	60.511036	67.526894	55.589634	59.233456	54.332085	56.542091	55.515739	64.230202	51.394047	52.562973	60.369282	68.301117	52.509911	54.361214	56.745255	46.376225	58.122822	54.528225	59.500771	76.204475	60.39819	77.803123	81.776871	83.599861	91.224129	85.719856	70.530563	88.738564	54.07869	42.012943	42.250137	62.762081	49.88615	49.158543	50.008331	49.496796	43.66629	46.233265
TraesCS5B02G381600	289	37.640564	37.969517	43.65683	37.842793	30.414768	43.756519	48.249252	54.719982	62.003532	74.375542	63.909752	72.347664	57.409512	60.201633	57.47303	51.075844	59.759579	61.634037	47.803562	55.606205	57.992336	64.943451	53.002205	53.714554	59.002319	55.695827	65.042046	58.676361	66.735306	77.05262	64.069298	71.323372	83.807747	79.032486	90.311829	86.001427	57.499409	76.762146	55.023693	44.973083	40.994862	62.941231	51.854145	55.428158	52.744267	58.97514	49.517403	45.694016
TraesCS5D02G388000	289	29.890385	30.029758	38.795952	30.324862	23.482618	36.582767	43.034248	50.691639	54.610825	68.253601	64.678986	68.829636	52.000595	61.136372	52.544109	52.005993	55.202545	61.823437	44.671379	51.376595	53.150497	59.245895	46.844265	50.528526	50.27906	48.776157	60.548405	49.051868	61.537014	77.260063	63.378239	72.929451	79.651482	75.036819	89.786736	84.280907	59.995659	76.936783	54.927681	39.295223	37.954865	55.698265	47.753078	46.776848	43.496704	54.155243	44.308197	42.73428
TraesCS6A02G267000	290	0	0	0	0	0	0	0	0	0	0	0	0	0	0	0	0	0	0	0	0	0	0	0	0	0	0	0	0	0	0	0	0	0	0	0	0.038079	0	0	0	0	0	0	0	0	0	0	0	0
TraesCS5A02G471900	291	0.172145	0.149067	0.310547	0.199688	0.167988	0.231021	0.042133	0.084474	0.082535	0.325047	0.284744	0.343126	0.258274	0.266082	0.268118	0.242193	0.241349	0.33663	0.100466	0.182865	0.258282	0.106847	0.151205	0.159444	0.107124	0.088612	0.166247	0.106939	0.089899	0.099829	0.236494	0.160083	0.12984	0.110876	0.093721	0.154068	0.217157	0.158894	0.321452	0.121481	0.133582	0.095927	0.079984	0.277567	0.127021	0.225179	0.142236	0.194431
TraesCS5B02G484400	291	2.784652	2.769433	1.865268	1.148334	1.552112	1.245397	0.767543	0.874307	0.631122	1.09752	1.335692	0.88549	2.021055	2.103516	1.847304	1.861539	2.022381	1.446949	1.407808	1.208204	1.655801	1.619495	1.097521	1.317486	0.939052	1.78732	1.373182	0.986691	0.964777	0.495384	1.207818	0.792993	1.078471	0.90794	1.119838	1.055557	1.711748	1.459494	1.900993	1.807306	1.814222	0.931191	1.079634	2.375143	1.897197	2.400455	1.057978	1.678303
TraesCS5D02G484400	291	0.971797	0.919121	0.835797	0.807916	0.906423	0.920977	0.661937	0.673696	0.485444	1.141886	1.216173	1.296917	2.210809	2.002619	1.671113	2.403413	1.731156	1.699528	1.009244	1.045881	1.146926	1.095246	1.029299	0.921157	0.784752	0.774146	0.827091	0.666596	0.484363	0.438052	1.259085	1.030999	0.842391	0.857592	1.029421	0.955266	1.128316	1.395028	1.469763	1.055929	0.864577	0.988484	0.823756	2.103763	1.078852	1.893204	0.903853	1.034129
TraesCS7A02G379300	292	3.414337	3.399284	4.032149	2.952457	3.20334	3.641887	4.319629	3.330702	4.128954	5.823587	6.634547	5.582674	4.925337	5.394637	5.176885	4.779547	3.927419	3.978653	2.112628	3.019989	3.330877	3.23506	2.174342	2.639149	3.572621	3.326423	4.739864	3.85958	4.488982	4.473777	4.234014	5.073863	4.397994	3.73072	3.893669	3.636869	2.490715	2.834906	3.599033	2.980821	2.959161	3.212794	2.944462	3.243904	3.167027	3.983787	3.967317	4.258942
TraesCS7B02G281200	292	2.348891	2.207555	2.287153	1.902045	1.728067	2.076225	1.832523	1.893213	1.768414	3.012197	2.929486	3.262986	3.74303	3.300206	3.456883	3.080644	3.175148	2.898778	2.35327	2.440845	2.262368	2.010927	1.902839	1.714315	2.043002	1.871287	2.506372	1.947356	2.452043	2.196977	2.86693	2.72141	2.326722	2.683409	2.621475	2.308591	2.253564	2.299433	2.494985	1.749399	1.810401	2.528614	2.271299	2.000604	1.76467	2.129104	2.809597	2.141507
TraesCS7D02G376200	292	2.932334	3.464024	3.992524	3.300277	2.781482	2.921027	3.571769	3.006505	2.626966	5.647696	5.690165	6.194667	6.276046	6.610531	6.336538	5.211054	5.7905	4.763911	3.423311	3.595092	3.333954	3.027244	2.55894	2.438365	2.758728	2.894427	3.68611	2.477658	3.747384	3.476327	4.844782	4.636239	4.029122	3.8931	3.712694	3.66432	2.972039	3.372966	4.005945	2.854784	2.64965	3.536556	3.127158	3.202801	3.007699	3.692644	4.248178	3.766322
TraesCS3B02G432300	293	0	0	0	0	0	0	0	0	0	0	0	0	0	0	0.102188	0.111187	0	0	0.142625	0.048111	0.271426	0	0.080459	0	0	0	0.019394	0	0	0	0	0.272319	0	0.018606	0	0	0	0	0.074607	0.017922	0.01608	0.207407	0	0	0	0.239327	0	0.063955
TraesCS3D02G393500	293	0	0	0	0	0	0	0	0	0	0	0	0.046439	0	0	0	0	0	0	0	0	0	0	0	0.010448	0	0	0	0	0	0	0	0	0	0	0	0	0	0	0	0	0	0	0	0	0	0	0	0
TraesCS2A02G263900	294	0	0	0.055482	0	0.010568	0	0	0	0	0.047677	0.069263	0	0	0	0	0	0	0	0.012426	0	0	0	0	0	0	0	0	0	0.043485	0	0	0	0	0.025936	0	0.038268	0	0	0	0	0	0	0	0	0	0	0	0
TraesCS2B02G278300	294	0.20803	0.424033	0.453867	0.153313	0	0.055344	0	0	0.033185	0	0	0	0.015933	0	0.005416	0	0.184538	0	0.219097	0.199117	0.140536	0.017357	0.102955	0.196148	0.076719	0	0	0.028154	0	0	0.036519	0	0	0	0	0	0	0.159321	0.131591	0	0.115346	0.055615	0.033241	0	0	0	0	0
TraesCS2D02G260100	294	0	0.03211	0	0	0	0	0	0	0	0	0	0	0	0	0	0	0	0	0.03089	0	0	0	0	0.018988	0	0	0	0.016379	0	0	0.036393	0	0.03506	0	0	0.025509	0	0	0.018042	0	0	0	0	0	0	0	0	0
TraesCS3A02G283200	295	0.079177	0.017694	0.064736	0.018284	0.03425	0.091785	0.075642	0.056443	0.043419	0.058226	0.076839	0.099927	0.151802	0.093645	0.089621	0.086308	0.054971	0.052436	0.031041	0.060436	0.077653	0.041343	0.02771	0.017096	0.06615	0.057544	0.137503	0.051542	0.018761	0	0.07566	0.049797	0.046255	0.013623	0.036776	0.054827	0.081366	0.034973	0.149122	0.075337	0.084781	0.049654	0.045213	0.116957	0.035634	0.118411	0.072659	0.077444
TraesCS3B02G316900	295	0.234257	0.124594	0.179403	0.061395	0.07899	0.128214	0.098658	0.045122	0.073814	0.098162	0.111027	0.157841	0.155125	0.102924	0.089775	0.159682	0.117101	0.189415	0.084742	0.111124	0.093909	0.023869	0.053013	0.041816	0.123658	0.150779	0.090494	0.064922	0.064014	0.020954	0.19855	0.052051	0.037446	0.034965	0.03875	0.059352	0.111563	0.072995	0.131201	0.112517	0.105426	0.088227	0.089994	0.120943	0.084117	0.129337	0.090092	0.187458
TraesCS3D02G283200	295	0.037697	0.032427	0.165736	0	0.013011	0.135261	0.059772	0.034387	0.055022	0.043951	0.051758	0.047655	0.078852	0.013787	0.029153	0.118515	0.087848	0.149183	0.041322	0.068787	0.047145	0	0.034352	0.035619	0.023244	0.033567	0.050414	0.023549	0.027182	0	0.096196	0.034551	0.029565	0.027486	0.019445	0.042337	0.048538	0.065648	0.081539	0.030643	0.016225	0.025206	0.011691	0.017347	0.027145	0.021023	0.033601	0.038587
TraesCS2A02G473700	296	0.070507	0.124344	0.094114	0.047878	0.007997	0.059914	0.102118	0.020346	0.063028	0.078866	0.141972	0.062453	0.052583	0.029136	0.077482	0.131913	0.10626	0.051831	0.064302	0.096632	0.096507	0.02473	0.052363	0.037859	0.043525	0.04544	0.044252	0.021713	0.033367	0.013127	0.063749	0.072075	0.031218	0.025029	0.050738	0.043308	0.061862	0.030769	0.072781	0.068319	0.028002	0.060059	0.027906	0.018826	0.018486	0.024194	0.034796	0.111004
TraesCS2D02G473400	296	0	0	0	0	0	0	0	0	0	0	0	0	0	0	0	0	0	0	0	0	0	0.00866	0.002332	0	0	0	0	0	0	0	0	0	0	0	0	0	0	0	0	0	0	0	0	0	0	0	0	0.013074
TraesCS1A02G179400	297	6.921705	6.852879	4.27072	7.39674	10.329285	7.170366	8.582568	6.848135	3.906657	1.644533	7.565457	6.981442	2.24137	4.432192	5.716655	6.972141	11.527781	9.406435	10.548382	13.155763	12.678721	20.306614	28.17366	22.101587	17.90168	18.86211	10.534256	24.660429	10.478008	9.604214	6.852024	6.937555	4.511088	6.876134	7.741381	6.040923	17.578779	9.767078	12.238502	18.918146	17.21328	23.341091	22.688971	22.929085	15.245243	16.757071	11.971766	17.263374
TraesCS1B02G201100	297	15.022459	17.495897	12.818783	12.804996	13.329692	13.273286	7.062338	4.512224	3.978148	2.446731	10.533137	10.563683	6.283449	8.989947	9.863666	16.776724	21.896626	19.147024	25.98914	29.430176	29.706057	32.291111	32.376915	29.409649	15.809234	19.29542	10.124113	18.380493	8.83473	7.595672	10.995114	13.249014	4.950325	13.648253	13.520111	12.143328	26.222015	18.348911	25.377533	30.611511	31.36887	33.554398	30.379869	25.119095	22.443321	17.538252	12.311273	18.084564
TraesCS1D02G177700	297	3.647254	4.626536	0.608638	2.567406	3.194748	3.337779	1.136909	0.702846	0.996284	0.494996	2.604053	2.483359	0.706157	1.691145	4.716489	3.795455	4.563683	5.911154	2.587449	6.758154	6.694153	3.470597	4.114542	5.239228	1.839181	3.83658	2.932945	2.410487	1.766947	0.667983	3.554742	4.13517	1.536069	3.003162	3.178858	2.771637	9.689506	4.111909	8.718939	4.685406	6.919549	4.52308	3.64429	4.645321	5.432995	4.949689	2.36362	4.81445
TraesCS5A02G245400	298	0.862095	0.698799	1.097429	0.726981	0.708966	0.949909	1.030121	0.913839	1.102061	1.060784	0.878994	0.981593	0.916719	0.898465	0.696094	0.804614	0.608359	0.761828	0.494412	0.610553	0.650836	0.527664	0.420564	0.549673	0.661005	0.785381	0.788675	0.678041	0.893384	0.929376	0.730128	0.712789	0.693826	0.608432	0.624664	0.596829	0.481673	0.406618	0.517025	0.618032	0.620759	0.527703	0.684041	0.560087	0.51668	0.81327	1.009325	0.945218
TraesCS5B02G242900	298	1.612512	1.386598	1.91347	1.13908	1.477877	1.94087	1.752313	1.565895	1.586189	1.753582	1.637497	1.794115	1.719983	1.69364	1.711596	1.709903	1.246011	1.237661	1.164896	1.357695	1.314457	0.871752	1.296965	1.055681	1.175121	1.317247	1.387685	1.271347	1.483743	1.541547	1.250979	1.526417	1.247375	1.2261	1.159696	1.191022	1.199663	0.997906	1.097543	1.156799	1.18951	0.948101	1.132791	1.204592	1.080406	1.356219	1.658716	1.573716
TraesCS5D02G252200	298	1.008207	1.116064	1.428563	0.887325	1.098629	1.352344	1.185956	1.079699	1.298582	1.391762	1.081292	1.281115	1.197513	1.439303	1.044503	1.306526	0.76121	0.757218	0.709364	0.883694	1.019544	0.884596	0.600233	0.783951	0.816709	1.018179	0.909315	0.909957	1.187162	0.999984	1.070865	0.902281	1.216719	0.925853	0.952783	0.833355	0.809877	0.69494	0.845331	0.805316	0.867546	0.776021	0.858615	0.998663	0.961191	0.969239	1.240462	1.152837
TraesCS2A02G580500	300	0.073775	0.023639	0.045988	0.068326	0.033234	0.100996	0.040318	0.021938	0.041516	0.021898	0.051815	0.046135	0.130575	0.117177	0.112271	0.093762	0.103917	0.051571	0.046827	0.072324	0.107821	0.039413	0.035872	0.040946	0.060606	0.075184	0.052739	0.038677	0.035643	0.025043	0.132868	0.029446	0.01593	0.034032	0.001002	0.033722	0.010308	0.035103	0.158552	0.057042	0.024897	0.125756	0.070142	0.007655	0.044035	0.040796	0.054395	0.111189
TraesCS2B02G607500	300	0.020962	0.00501	0.00253	0.007482	0	0.032505	0.00682	0.013864	0	0.005431	0.005216	0.02606	0.072538	0.024781	0.041316	0.018453	0.025955	0.03427	0.007638	0.017038	0.011304	0.004838	0.002476	0.007205	0.018998	0.013459	0.007506	0.002889	0.012409	0	0.024585	0.009231	0	0.002753	0.006406	0.000569	0.007394	0	0.011775	0.004423	0.003315	0.014457	0.000691	0.00481	0.00428	0.014887	0.019746	0.055094
TraesCS2D02G567800	300	0.133466	0.044589	0.218645	0.114891	0.143603	0.198939	0.158535	0.056845	0.056934	0.054985	0.099347	0.097366	0.327569	0.192596	0.23766	0.25745	0.190975	0.19681	0.099073	0.153613	0.145329	0.067443	0.071319	0.048239	0.121566	0.085799	0.113488	0.03679	0.076853	0.024939	0.144988	0.087877	0.034264	0.049042	0.033211	0.02487	0.015856	0.074358	0.088036	0.168948	0.088202	0.213405	0.089479	0.059828	0.040371	0.119812	0.169342	0.162813
TraesCS7A02G416400	301	3.611756	3.512177	3.699972	2.455466	2.546699	2.467863	1.449867	1.543881	1.502814	1.864337	1.791847	1.971409	3.764603	4.34977	3.437181	4.936856	3.260069	3.418952	3.104028	2.706693	3.786312	2.818478	2.424906	2.591031	1.97206	2.153826	1.912177	2.001732	1.74136	1.276423	2.186348	2.061901	2.015772	2.406131	2.266865	2.037892	2.083475	2.412658	2.565906	2.754447	3.105179	2.110887	2.026549	1.803003	2.024825	2.000545	2.188327	2.226511
TraesCS7B02G316600	301	5.005637	5.055372	5.855811	3.133518	3.688313	3.869623	1.70119	1.737075	1.679153	2.323231	2.884691	2.372042	5.52789	5.416397	4.303325	5.729872	4.154399	4.972919	4.180642	4.462306	5.570142	3.338724	3.422035	3.310823	3.255709	3.143789	2.736539	2.640313	2.109094	1.547353	3.206554	2.434166	2.394871	2.883902	3.200216	3.150971	2.887853	2.56213	3.932914	3.909727	3.920493	3.468683	3.083617	3.06171	2.945093	2.558471	3.011349	3.068763
TraesCS7D02G409700	301	2.705827	2.695654	3.014702	2.029247	2.244614	2.633151	1.617489	1.80333	1.81795	1.487067	1.816754	1.400864	2.204332	1.983333	2.514808	2.485307	1.925277	2.948485	2.517263	2.423671	3.36447	2.099142	2.411676	2.24638	2.163992	2.939894	2.579724	2.229103	1.726461	1.258691	2.079432	1.347465	1.405746	1.394729	1.339087	1.756844	1.712626	1.692157	2.095021	2.83869	2.888482	2.157977	1.930696	2.255111	2.055157	2.413914	2.27686	2.730541
TraesCS1A02G189800	302	0.184056	0.022386	0.053683	0.048692	0.195271	0.097134	0.0291	0.019719	0.200195	0.092075	0.029805	0.132211	0.146367	0.198248	0.147257	0.158189	0.051311	0.169335	0.035686	0.061388	0.048557	0.063279	0.102737	0.142672	0.166123	0.228734	0.191178	0.233053	0.11958	0.183677	0.16754	0.359247	0.215355	0.258612	0.222084	0.109494	0.049769	0.067656	0.031699	0.110896	0.061301	0.177903	0.051571	0.17103	0.092559	0.057282	0.091833	0.164931
TraesCS1B02G197400	302	0.299865	0.287471	0.462965	0.291701	0.232793	0.331025	0.21551	0.315454	0.277416	0.593258	0.318584	0.276234	0.364848	0.534666	0.101637	0.497102	0.225072	0.206639	0.147117	0.152911	0.203447	0.227961	0.162197	0.104483	0.28508	0.162145	0.398	0.229646	0.172481	0.142191	0.273403	0.340613	0.232154	0.247109	0.322715	0.236478	0.374276	0.255292	0.209681	0.295313	0.105197	0.210392	0.172677	0.28828	0.21886	0.243373	0.164615	0.184052
TraesCS1D02G186700	302	1.038996	1.223777	1.070077	1.122346	1.579149	1.492595	0.863409	0.890652	1.061613	1.332558	1.524994	0.979119	1.700876	2.103627	2.121172	1.876812	1.24537	1.660813	1.1195	1.025428	1.451192	0.895755	1.282358	0.895834	1.326393	1.042943	1.918975	1.370243	0.939457	0.822733	1.392902	1.300664	1.717636	1.141205	1.719697	1.419274	1.455931	1.283789	1.54661	1.729321	1.128572	0.943978	1.437991	1.441298	1.14264	1.428169	1.090351	1.497127
TraesCS5A02G347000	303	0.839984	1.003361	1.042122	0.332326	0.468709	0.55456	0.336971	0.384183	0.472693	0.473171	0.656527	0.412685	0.791232	0.845627	0.529938	0.866412	0.344647	0.398894	0.355065	0.49089	0.52982	0.371294	0.310099	0.328964	0.509459	0.419466	0.697258	0.38052	0.385981	0.450035	0.565759	0.5181	0.490375	0.299233	0.471698	0.530943	0.449357	0.328474	0.417952	0.645229	0.529659	0.377356	0.407347	0.618243	0.47743	0.556883	0.396047	0.547971
TraesCS5B02G347900	303	0.597442	0.550512	0.774971	0.215898	0.334199	0.424906	0.323555	0.263541	0.459323	0.480701	0.471241	0.354275	0.526663	0.637602	0.486377	0.572438	0.30956	0.406061	0.269407	0.469383	0.345935	0.350154	0.30616	0.311131	0.404488	0.344909	0.803112	0.415327	0.329452	0.182883	0.514618	0.361213	0.338057	0.314623	0.370028	0.352191	0.26136	0.196377	0.443652	0.575834	0.446333	0.439244	0.278889	0.582731	0.392244	0.48254	0.39418	0.56541
TraesCS5D02G353400	303	0.484165	0.53591	0.731114	0.264675	0.348625	0.446369	0.323991	0.298076	0.423517	0.412019	0.421076	0.336472	0.699884	0.692804	0.445245	0.606351	0.270233	0.452909	0.279515	0.394505	0.546069	0.336352	0.410381	0.405057	0.515235	0.538025	0.611733	0.344742	0.410335	0.354526	0.554188	0.334632	0.235268	0.240144	0.306198	0.293994	0.245466	0.163129	0.408965	0.621759	0.379445	0.309073	0.396714	0.690202	0.552957	0.568815	0.49901	0.735422
TraesCS2A02G320600	304	0	0	0	0	0	0	0	0	0	0	0	0	0	0	0	0	0	0	0	0	0	0	0	0	0	0	0	0	0	0	0	0	0	0	0	0	0	0	0	0	0	0	0	0	0	0	0	0.05531
TraesCS2A02G472900	305	0	0	0	0	0	0	0	0	0	0	0	0	0	0	0	0	0	0	0	0	0	0	0	0	0	0	0	0	0	0	0	0	0	0	0	0.022618	0	0	0	0	0	0	0	0	0	0	0	0
TraesCS1A02G096400	306	0	0	0	0	0	0	0	0	0	0	0	0	0	0	0	0	0	0	0	0	0	0	0	0	0	0	0	0	0	0	0	0	0	0	0	0	0	0	0	0	0	0	0	0	0	0	0	0
TraesCS1B02G127300	306	0.010257	0.117883	0	0	0	0.008624	0	0	0	0	0	0	0	0.030803	0.028409	0	0	0	0.036373	0.026844	0	0.067966	0	0	0.012094	0	0.030966	0.014576	0.022862	0	0	0	0.067054	0.034531	0	0	0.026805	0	0.025606	0	0	0	0	0.024378	0.032213	0.035394	0	0.014321
TraesCS1D02G105400	306	0.081856	0.094283	0.16256	0	0.030193	0.073375	0	0.041808	0	0.116255	0.02221	0.037509	0.083528	0.2477	0.118192	0.119408	0.016809	0.123902	0.05204	0.017408	0	0	0	0	0	0	0.043917	0.012638	0.015944	0	0.100863	0.084928	0.085086	0	0	0.026052	0.118764	0.032751	0.082967	0	0.04453	0	0.013565	0	0	0.042473	0.015589	0.014899
TraesCS1A02G151600	307	0.606856	0.40036	0.733714	0.389888	0.232898	0.594458	0.660362	0.595117	1.738657	0.888849	0.717833	0.605238	1.016548	1.120153	1.174248	0.859907	0.672791	1.114332	0.541253	0.772464	1.104925	0.401595	0.56812	0.553631	0.19598	0.730104	0.622133	0.380147	0.258765	0.18943	1.515975	0.32405	0.340082	0.347215	0.198338	0.502321	0.259065	0.266207	1.044063	0.878792	1.247008	1.058305	0.563094	0.486624	0.621772	0.879463	0.894461	1.236539
TraesCS1B02G169200	307	0.684136	0.607049	0.761748	0.457631	0.29709	0.969206	0.533363	0.511114	0.569326	0.57449	0.57802	0.480989	0.996654	0.624808	1.276075	0.779751	1.050149	1.293814	0.770104	1.087183	1.559019	0.423745	0.795014	0.723694	0.330843	0.858854	0.330505	0.205164	0.318501	0.195355	1.729286	0.443613	0.496416	0.435797	0.425302	0.857038	0.47949	0.483782	1.13912	0.828359	1.290548	1.145732	0.716191	0.379127	0.646189	1.569089	0.913472	0.987519
TraesCS1D02G148600	307	0.296866	0.4377	0.377562	0.246278	0.164957	0.383503	0.266596	0.309776	0.303021	0.32469	0.579416	0.314326	0.694588	0.402608	0.755377	0.291536	0.534407	0.909963	0.593271	0.797477	0.839363	0.194966	0.422413	0.367599	0.135236	0.366474	0.301799	0.119769	0.129954	0	0.977115	0.576599	0.185135	0.427813	0.217499	0.45257	0.195527	0.165528	0.757032	0.312057	0.877374	0.60484	0.315365	0.181606	0.272171	0.540272	0.453301	0.487547
TraesCS6A02G343600	308	1.363061	1.304759	1.310794	1.04536	1.07078	1.631624	0.906254	1.142325	1.660773	1.437629	1.156456	1.4175	1.703125	1.334348	1.996561	1.62567	1.468362	1.616565	0.849498	1.259155	1.359562	1.065331	1.214127	1.473126	0.923942	1.084247	1.12186	0.842674	1.098117	1.062369	1.63453	1.002875	1.294496	0.893201	0.96695	0.845147	1.12531	0.925676	1.277697	1.146337	1.270146	1.24088	0.727921	1.175456	1.193673	2.055599	1.206853	1.447185
TraesCS6B02G375600	308	1.104564	0.800089	1.368884	0.953265	0.981246	1.822983	1.262622	1.03757	1.107221	1.199506	1.235353	1.543468	1.631314	1.28636	1.348638	1.573447	1.473598	1.641002	0.733281	1.013296	1.73006	0.898935	1.103398	1.559176	0.816241	0.730865	0.956113	1.030712	1.487143	0.783369	1.31882	0.928516	1.368669	0.850144	0.873817	0.950738	0.835793	0.904347	1.409105	1.026267	0.729704	0.772145	0.930351	1.027416	1.042355	1.435956	1.293136	1.062336
TraesCS6D02G324500	308	1.133776	0.989476	1.103789	0.642066	1.121211	1.012369	0.834968	0.71129	0.718009	1.066791	1.237852	1.278285	1.396397	0.946755	1.593627	1.028581	1.141575	1.231807	0.751129	0.963058	0.851163	0.725609	0.777212	0.77028	0.937137	1.03295	0.942675	0.648142	0.734082	0.7015	1.123237	0.898686	0.732627	0.831708	0.54092	0.730761	0.870365	0.776578	1.113426	0.652481	1.1131	0.859469	0.749468	0.929531	0.718689	0.898869	0.945759	0.877985
TraesCS6A02G415600	309	0	0	0	0	0	0	0	0	0	0	0	0	0	0	0	0	0	0	0	0	0	0	0	0	0	0	0	0	0	0	0	0	0	0	0	0	0	0	0.014492	0	0	0	0	0	0	0	0	0
TraesCS6B02G473300	310	0	0	0	0	0	0	0	0	0	0	0	0	0	0	0	0	0	0	0	0	0	0	0	0	0	0	0	0	0	0	0	0	0	0.002304	0	0	0	0	0	0	0	0	0	0	0	0	0	0
TraesCS6A02G344100	311	0.105748	0	0	0	0	0	0	0	0	0	0	0	0	0	0	0	0	0	0	0	0	0	0	0	0	0	0	0	0	0	0	0	0	0	0	0	0	0	0	0	0.029388	0	0	0	0	0	0	0
TraesCS6B02G376300	311	0	0	0	0	0.045039	0	0	0	0	0	0	0	0	0	0	0	0	0	0	0	0.011702	0	0	0	0	0	0	0	0	0	0	0	0	0	0	0	0	0	0	0	0	0	0	0	0	0	0	0
TraesCS6D02G325200	311	0	0	0	0.028926	0.085622	0	0	0	0	0	0	0	0	0	0	0	0	0	0	0	0	0	0	0	0	0	0.053826	0	0	0	0	0	0.018283	0	0	0	0	0	0	0	0	0	0	0	0	0	0	0
TraesCS1A02G093300	312	1.776456	0.571298	0.689875	0.105312	0.15374	0.47596	1.394095	1.68815	1.908118	1.197501	0.296838	1.164989	0.77208	0.429789	0.476858	0.235233	0.173541	0.222351	0.43672	0.096424	0.112559	0.158943	0.118571	0.235155	0.624355	1.316111	0.694096	0.4311	0.692939	0.650628	1.328944	0.24248	0.889357	0.278015	0.144179	0.285216	0.046357	0.238442	0.639416	0.533259	0.58161	0.334598	0.666915	0.622576	0.648088	0.551201	1.299327	0.672717
TraesCS1B02G121600	312	7.740829	6.322678	7.091328	8.918696	10.918674	10.032656	26.740129	33.595016	37.71629	10.896996	10.051581	8.677334	7.637717	5.047883	4.927505	2.532847	2.129213	1.63213	2.490994	1.353687	1.60479	0.863073	1.309036	1.698985	7.667909	17.428905	9.130603	6.886797	12.758751	12.966881	9.704405	3.340545	6.09241	2.437807	1.846277	1.697005	0.800286	1.191048	3.274192	2.706525	3.029752	3.482909	7.433773	3.727123	7.969109	6.879719	12.475	10.513831
TraesCS1D02G101900	312	6.828345	3.456878	3.643142	1.48756	1.387996	2.735088	5.029474	6.423114	8.079524	3.906463	3.042416	4.145464	4.461462	1.774727	2.430591	1.674578	1.311446	1.132889	2.327802	1.012843	1.090589	0.896047	1.226008	1.685851	1.381683	3.414412	1.985808	1.407186	2.713254	2.567673	4.037528	1.142462	3.119439	1.62861	1.25365	1.716323	0.859652	1.086395	2.391261	1.681043	1.576077	1.273186	1.813911	1.553455	2.081736	1.882106	3.570235	2.486848
TraesCS4B02G084600	313	0	0	0	0	0	0	0	0	0.013619	0.020085	0.017164	0.014365	0.014995	0	0	0.029991	0	0	0	0.049277	0	0	0.018749	0.01449	0.017727	0	0.037137	0.004937	0.018319	0	0.016742	0	0	0.029267	0	0.031598	0	0.018846	0	0.051478	0	0	0	0	0.017659	0	0	0
TraesCS4D02G082500	313	0.014518	0	0	0	0	0	0	0	0	0	0	0	0	0	0	0	0	0	0	0	0	0	0	0	0	0	0	0	0	0	0	0	0.03501	0.013407	0	0	0	0	0	0	0	0	0	0	0	0.014903	0	0
TraesCS2A02G558800	314	0	0	0	0	0	0	0	0	0	0	0	0	0	0	0	0	0	0.011685	0	0	0	0	0	0	0	0	0	0	0	0	0	0	0	0	0	0	0	0	0	0	0	0	0	0	0	0	0	0
TraesCS2D02G299200	314	0.522499	0.526914	0.650913	0.700243	0.552396	0.991416	0.962552	1.198784	1.163149	0.991883	0.932348	0.926423	1.331696	1.163814	0.714643	1.207757	1.021764	1.103925	0.591277	0.967458	1.069662	1.144047	0.826774	0.939122	0.746574	0.947958	0.957815	0.941198	0.968955	0.937864	1.311102	0.855852	0.968435	0.69003	1.136768	0.905547	0.722474	1.055852	1.024358	1.140069	0.848236	0.991663	0.772583	0.962887	0.663133	0.987605	0.735325	0.684419
TraesCS6A02G416200	315	0	0	0	0	0	0	0	0	0	0	0	0	0	0	0	0	0	0	0	0	0	0	0	0	0	0	0	0	0	0	0	0.015662	0	0	0	0	0	0	0	0	0	0	0	0	0	0	0	0
TraesCS2A02G213400	316	0	0	0	0	0	0	0	0	0	0	0	0	0	0	0	0	0	0	0	0	0	0	0	0	0	0	0	0	0	0	0	0	0	0	0	0	0	0	0	0	0	0	0	0	0	0	0	0.024194
TraesCS2B02G238200	316	0	0	0	0	0	0	0	0.075898	0	0	0.016995	0	0	0	0.010693	0	0	0	0	0.059053	0.015575	0.036031	0	0	0	0	0	0	0	0	0.031678	0	0	0	0	0	0	0	0.015204	0	0	0	0	0	0	0	0	0
TraesCS2D02G219400	316	0	0	0	0	0	0.037004	0	0	0	0	0	0	0	0	0	0.010127	0	0	0	0	0.018168	0.050815	0	0.03637	0	0	0	0	0	0	0.016051	0	0	0	0	0.01193	0.073099	0.008212	0	0.019309	0.014591	0	0	0.026043	0.012815	0.082244	0	0.057982
TraesCS1A02G051400	317	0.022307	0.015809	0.021189	0.009788	0.004956	0	0.004788	0.0146	0	0.016986	0	0	0.008569	0.009835	0.005543	0	0.005518	0.01961	0	0.023215	0.01498	0	0.016071	0	0	0.009973	0.005305	0.012446	0.005234	0.015618	0.021436	0	0	0	0	0.008782	0	0	0.004372	0.012175	0.017794	0.021648	0	0	0	0.023222	0.014704	0.009814
TraesCS1B02G068100	317	0	0	0.013544	0	0.015345	0.004806	0.009829	0.020115	0	0	0.010135	0	0	0.009581	0	0.005737	0.011403	0	0	0.004849	0	0	0	0	0	0	0.010927	0	0	0	0	0	0	0.00432	0	0	0.010898	0	0.008054	0.005066	0.012299	0.004495	0	0.014232	0	0	0	0
TraesCS1D02G053400	317	0.00961	0.009375	0.078249	0.004744	0.01438	0.039739	0.008385	0	0	0.01947	0	0.011432	0.018176	0.015321	0.021438	0.021528	0.016047	0.026083	0.004833	0.036015	0.036206	0	0.014886	0	0	0.009932	0	0	0	0	0.013012	0.009423	0	0.007187	0	0.00893	0.030636	0	0.031696	0.007952	0	0.013662	0	0	0	0.01802	0	0.009514
TraesCS6A02G200700	318	0.372739	0.445969	0.40614	0.09778	0.210379	0.32461	0.330348	0.166069	0.290257	0.496443	0.511016	0.479863	0.571179	0.451491	0.359136	0.655576	0.359748	0.448008	0.266277	0.336092	0.217751	0.204107	0.383703	0.280102	0.324999	0.283987	0.285588	0.207599	0.280578	0.512462	0.394819	0.816487	0.519532	0.538428	0.638733	0.563094	0.671345	0.710467	0.311559	0.305602	0.174199	0.266842	0.203022	0.186625	0.132221	0.275151	0.408677	0.231064
TraesCS6B02G226800	318	0.072893	0	0	0	0	0	0	0	0	0	0	0	0	0	0.016301	0.016329	0	0.030515	0	0	0.017623	0	0	0	0	0.030134	0	0.012201	0	0	0	0.022361	0.016495	0.03279	0	0.013123	0.028727	0	0.041373	0	0	0	0.063386	0	0	0.013623	0	0
TraesCS4B02G332700	319	147.278976	163.472351	133.997238	81.30883	107.46701	79.312027	171.611267	223.13588	230.578995	114.264153	130.858902	106.280563	79.283936	25.73959	48.823364	19.522451	30.000578	29.821388	32.470924	25.854345	31.046011	45.296257	67.452972	69.092438	93.703766	141.859924	103.74353	95.225014	154.492767	165.084076	76.107933	72.81356	65.972687	49.629948	46.730911	48.212318	37.091431	73.13073	39.737637	42.038677	72.080399	86.65551	110.41938	87.668701	105.400444	130.321472	142.404221	132.982407
TraesCS4D02G329400	319	64.109207	85.198685	64.568565	342.424927	353.184601	246.903992	474.939606	497.312866	555.47406	353.512115	400.59845	338.855499	150.30159	91.697563	138.178894	66.004021	111.911377	84.3993	80.096146	59.475277	64.359505	182.788513	235.399155	236.231003	360.749207	411.986725	319.483398	367.783752	366.422119	392.589508	193.026886	203.808472	174.468414	135.943405	122.275764	127.536644	91.031227	123.710014	98.195175	177.485138	229.999191	260.589661	341.358124	289.849426	285.597595	328.623352	336.266357	329.945892
TraesCS5A02G503800	319	26.169832	36.58049	29.973917	104.722778	112.969162	76.584801	235.323364	285.704712	264.086426	114.371689	199.902496	131.37796	31.438658	14.582314	29.773733	8.063318	17.50349	16.230534	15.307543	15.455889	16.413124	50.90065	69.454544	71.671028	151.786591	163.387604	131.137192	151.462524	187.321472	206.671021	66.341866	72.506958	56.378613	46.126373	35.411659	42.757874	28.513844	46.41267	30.119886	43.959995	60.577168	77.887886	137.614563	101.908005	109.657776	106.715935	142.028305	150.914413
TraesCS3A02G133600	320	0.106128	0.107059	0.058153	0.112197	0.212818	0.144884	0.148197	0.212697	0.285262	0.122412	0.098787	0.214334	0.074977	0.097067	0.092048	0.092825	0.121134	0.039485	0.020767	0.021098	0.055001	0.025322	0.040772	0.049198	0.075917	0.106572	0.13243	0.098432	0.142137	0.119982	0.181076	0.051673	0.062352	0.095506	0.038855	0.046836	0.070262	0.069001	0.039753	0.091173	0.055834	0.063168	0.080069	0.064681	0.10298	0.07113	0.174364	0.106433
TraesCS3B02G165900	320	0.027267	0	0.007554	0.038185	0.07014	0.043223	0.040729	0.067156	0.088042	0.126753	0.118215	0.067341	0.131013	0.091698	0.108804	0.073359	0.066885	0.086308	0.035315	0.01996	0.074785	0.027548	0.02248	0.025572	0.082816	0.069942	0.126382	0.042543	0.075316	0.065638	0.086887	0.06172	0.117149	0.023709	0.037037	0.044448	0.029704	0.033537	0.042375	0.047981	0.043564	0.012334	0.035542	0.034714	0.032378	0.050119	0.126045	0.066925
TraesCS3D02G149900	320	0.020677	0.022277	0	0.013778	0.033343	0.036324	0.054232	0.027036	0.059925	0.048439	0.027611	0.031582	0.088508	0.066744	0.094661	0.035611	0.031612	0.042159	0.024163	0	0.014957	0	0.028126	0.031412	0.083413	0.056896	0.037263	0.040877	0.016307	0.063507	0.103058	0.034209	0.014158	0.05477	0.05283	0.012967	0.013138	0.015133	0.01235	0.05316	0.040684	0.018185	0.043897	0.02585	0.028383	0.047297	0.057627	0.086802
TraesCS1A02G403700	321	11.975368	9.325843	23.266193	3.342098	2.95701	2.704518	0.992892	1.001987	0.563689	0.028592	0	0.02535	0.217782	0.129948	0	0.128482	0.156435	0.060881	1.189289	1.438599	1.054052	5.05042	4.218612	7.119381	4.056114	1.797709	0.623026	3.334728	1.263273	1.676398	0.530231	0.454927	0.427938	0.607022	0.595326	0.277667	1.229836	0.997733	0.680208	7.392082	5.102	1.134051	4.118495	2.000995	1.930084	0.969569	0.81686	1.433823
TraesCS1B02G433200	321	18.160997	17.373611	24.02614	5.928249	6.577376	6.150173	1.542516	1.773699	1.570428	0	0	0.119946	0.526991	0.253602	0.128469	0.233678	0.445678	0.44884	2.19312	1.666422	1.757043	5.297971	5.235406	6.183901	5.711287	5.037622	1.403737	4.71178	1.324239	1.72521	0.486741	1.065236	1.329734	1.69264	0.523825	0.541724	1.573119	0.672224	1.436699	7.510312	8.657763	2.651421	4.819685	3.577314	4.80446	1.857848	1.734018	2.1836
TraesCS1D02G411500	321	10.6108	12.914223	19.331461	5.162177	5.33928	3.912747	1.694653	2.358922	1.616099	0.312117	0.043606	0.158387	0.609405	0.483624	0.446847	0.197968	0.338388	0.248792	2.160022	2.624684	1.24714	3.891547	2.950106	3.92777	4.254642	3.042678	1.844341	3.344776	1.44447	2.30234	0.760683	0.616033	0.678415	1.600071	0.786301	0.418853	1.314918	0.62243	2.261608	5.959396	5.542295	1.914206	3.40758	1.515405	3.307402	1.279018	1.005798	1.478326
TraesCS2A02G517600	322	0.606566	0.763101	0.721251	1.076776	1.305901	1.513592	0.712188	0.788099	0.867167	0.941913	0.962062	1.164503	2.184531	1.500464	1.374491	1.320448	1.481592	1.586789	0.624272	1.346439	1.40581	1.076435	0.891466	1.74171	0.610511	1.196892	0.989079	0.887997	0.779528	0.815463	0.928217	1.227427	0.691824	1.279776	1.306814	1.026385	1.243271	0.795264	1.205537	0.597711	1.104547	1.000829	0.487319	0.854286	0.742622	1.290736	0.841335	1.051303
TraesCS2B02G546100	322	1.027774	0.939173	1.108982	1.284507	2.007234	1.710188	0.975058	1.155239	0.758393	0.780867	1.195984	1.043842	2.753747	2.260349	1.313973	2.450191	1.778753	2.420686	1.748748	1.812249	2.298954	2.679131	2.301732	2.753009	1.666746	1.980309	1.842601	1.808933	1.015157	1.501573	1.264661	1.036318	0.735218	1.484378	1.616666	1.04352	1.384241	1.537239	1.61395	1.574576	1.570156	1.930031	1.930264	1.534865	1.410472	1.826841	1.362003	1.385405
TraesCS2D02G519100	322	0.178353	0.104012	0.171503	0.179202	0.265202	0.202023	0.223806	0.138143	0.180454	0.100501	0.223849	0.397354	0.422628	0.371963	0.327835	0.228056	0.37143	0.331579	0.186802	0.167568	0.30438	0.21347	0.256499	0.262954	0.082874	0.150694	0.222743	0.105438	0.191016	0.206256	0.136086	0.1784	0.277892	0.332106	0.209985	0.160072	0.227739	0.40665	0.140631	0.15775	0.140554	0.091959	0.146405	0.168611	0.196679	0.213464	0.098653	0.112507
TraesCS2B02G029300	323	0	0	0	0	0	0	0	0	0	0	0	0	0	0	0	0	0	0	0	0	0	0	0	0	0	0.001942	0	0	0	0	0	0	0	0	0	0	0	0	0	0	0	0	0	0	0	0	0	0
TraesCS7A02G182900	324	12.087263	10.072189	12.440649	9.314967	8.599798	16.39782	16.122494	13.251891	15.67777	21.070391	15.748908	20.20166	23.114475	23.854862	22.146894	20.225035	14.398519	18.152639	10.302758	11.006371	12.011695	8.488101	11.359154	11.248731	10.366109	13.130522	14.800911	10.105296	16.601954	14.336689	21.690575	20.403852	18.751081	16.701822	20.208847	17.831528	12.856575	16.743715	16.001913	12.014456	10.269911	13.850301	9.688205	9.514022	9.852245	18.111526	15.53887	14.962806
TraesCS7B02G088000	324	3.864958	3.407204	5.014862	7.38278	7.151158	9.08905	10.798547	11.147614	10.085361	13.725601	10.955204	14.27299	18.219206	13.04073	13.237693	11.77779	13.718238	13.226497	6.876681	9.309091	8.866911	5.392242	6.654302	7.228249	7.916528	10.763267	10.905469	8.791806	12.832309	12.135581	11.603774	10.451987	14.105381	11.714095	13.478146	15.245451	9.036958	16.349545	10.276039	6.032339	7.868199	9.050231	5.780114	5.157079	6.639458	10.550349	8.315144	9.259022
TraesCS7D02G184400	324	5.827242	5.252126	4.769855	5.192568	5.486307	6.827225	10.251129	9.470209	11.302793	11.623119	7.979143	11.437068	14.992155	14.147242	13.458463	10.870462	11.246923	11.77288	5.183261	5.654304	6.662477	5.095201	4.686283	7.054678	5.362375	6.658569	8.931147	5.744474	10.896847	8.834117	11.298451	8.72541	9.971122	9.387059	9.158176	9.854682	6.698297	9.23241	7.521288	5.332912	7.034179	6.471749	5.671733	5.332846	5.85425	11.147787	8.555654	8.4939
TraesCS3A02G288600	325	0	0	0.033246	0	0.031234	0	0	0	0	0	0.030703	0.025868	0	0	0.104801	0	0	0	0	0	0	0	0.033763	0	0	0	0.033437	0	0	0	0	0	0	0.026351	0.02077	0	0	0	0	0	0	0	0.056131	0	0.031799	0	0.032254	0.030928
TraesCS3B02G323400	325	0.038164	0	0.041021	0	0	0	0	0	0	0	0	0	0	0	0	0	0	0	0	0	0	0	0	0	0	0	0	0	0	0	0	0	0	0	0	0	0	0	0	0	0	0	0	0	0	0	0	0
TraesCS3D02G288500	325	0	0	0	0	0	0	0	0	0	0	0	0	0	0	0	0	0	0	0	0	0	0	0	0	0	0	0	0	0	0	0	0	0	0	0	0	0	0	0	0	0	0	0	0.050916	0	0.230902	0	0
TraesCS4A02G248800	326	7.27428	5.896152	7.67884	7.354079	9.822759	11.11151	9.399612	8.61156	8.834725	11.452305	10.172274	9.755408	13.480693	10.957265	9.95011	12.197967	10.698481	10.177332	7.054098	10.347231	10.012724	9.277838	6.835108	7.331351	9.004011	7.166151	10.939008	9.021733	9.652433	7.934705	11.809108	8.477588	10.3135	9.039725	12.635356	11.648707	9.434933	10.192468	9.631497	10.596301	9.399884	8.682017	7.780046	10.979672	7.510566	9.403255	7.560005	9.841729
TraesCS4B02G065900	326	5.667366	4.483449	5.720684	5.386461	6.938262	7.567679	5.675678	4.572928	5.333489	6.207154	6.458753	5.688673	9.469487	9.088702	7.386388	9.356702	7.564248	7.644894	4.861887	6.58514	7.054451	6.014676	4.488492	4.303937	5.645535	5.057189	7.517471	5.945773	5.465886	4.554024	7.560509	4.879759	6.621701	5.291124	6.427637	5.854526	4.946992	4.95868	7.248358	7.221995	6.734559	5.997093	5.738797	6.89139	5.809885	6.05143	5.341316	7.29697
TraesCS4D02G064900	326	6.662446	5.355539	7.300179	5.508723	6.956176	8.226311	6.488187	6.119948	7.457398	8.291862	7.516515	7.51913	10.975996	9.18996	8.544442	10.614929	8.668062	9.234839	5.175758	7.410012	8.149354	6.393647	5.373012	6.049117	6.97655	5.665476	8.923383	6.833596	7.23207	5.650949	8.780841	6.884761	8.515718	6.503848	9.140452	8.672451	7.019557	7.232439	7.798238	8.145037	7.059237	6.00012	6.517577	8.403792	6.513364	7.803692	6.03536	7.608419
TraesCS2A02G544400	327	0	0	0	0	0	0	0	0	0.048513	0	0	0	0	0	0	0	0	0	0	0	0	0	0	0	0	0	0	0	0	0	0	0	0	0	0	0	0	0	0	0	0	0	0	0	0	0	0	0
TraesCS2B02G574500	327	0.034644	0.069945	0.080793	0	0	0.017719	0	0	0.197166	0.054005	0.016765	0.015326	0	0.049449	0	0	0	0.105889	0.037734	0.017761	0	0	0.081026	0	0.019168	0.171392	0	0	0	0.11828	0	0	0	0	0.047915	0	0.019823	0.08029	0	0	0	0	0	0	0	0.035055	0.148805	0
TraesCS2D02G545400	327	0.019082	0.056795	0.061532	0	0.038154	0	0	0	0.077017	0.022091	0.113204	0.031598	0	0.020214	0	0	0.021241	0	0	0.018066	0	0	0.078086	0	0.029246	0	0.040845	0.01597	0	0.080251	0	0	0.02159	0	0.048683	0.035462	0	0	0.061752	0	0	0	0	0	0.019357	0	0	0
TraesCS2B02G046100	328	1.029976	0.792864	0.794015	0.38704	0.361189	0.475141	0.445671	0.3937	0.578545	0.457249	0.459388	0.432457	0.642201	0.472291	0.31285	0.53502	0.204264	0.312801	0.523806	0.240063	0.605615	0.366287	0.531361	0.394785	0.252927	0.477281	0.371838	0.37392	0.355066	0.505627	0.372958	0.425921	0.483806	0.424433	0.404476	0.411479	0.204796	0.36074	0.308463	0.352718	0.399594	0.33968	0.252105	0.367586	0.383652	0.266689	0.40421	0.407909
TraesCS2D02G072700	328	0	0	0	0	0	0	0	0	0	0	0	0	0	0	0	0	0	0	0	0	0	0	0	0	0	0	0	0	0	0	0	0	0	0	0	0	0	0	0	0	0	0	0	0	0.012531	0	0	0
TraesCS5A02G065700	328	0.020218	0	0	0.035616	0.037741	0.011926	0	0	0.010776	0.029136	0.024733	0	0.031396	0.090369	0.014024	0.041109	0.024934	0.019754	0.05037	0.101902	0.034885	0.079135	0.054351	0.035163	0.038573	0.022889	0.067339	0.051262	0.03933	0.049042	0.031724	0.047341	0.014238	0.031841	0.060742	0.070119	0.024899	0.027338	0.022125	0.070194	0.070402	0.073764	0.056521	0.093086	0	0	0	0.073664
TraesCS1A02G231600	329	0	0	0	0	0	0.055729	0.085203	0.021528	0.025178	0	0	0	0.050825	0	0	0	0	0.027592	0.029571	0.107357	0	0	0	0.027295	0	0.030023	0	0	0	0	0.130205	0.028831	0	0	0	0	0	0.031939	0	0	0	0.025801	0	0	0.053069	0	0	0.019211
TraesCS1B02G242900	329	0	0	0	0.030412	0	0	0	0	0	0	0	0	0	0	0	0	0	0	0	0	0	0.071064	0	0	0	0	0	0	0	0.013359	0	0	0	0	0	0	0.036043	0	0	0	0	0	0	0	0.063224	0	0	0.033541
TraesCS1D02G230700	329	0	0.060266	0	0	0.028306	0	0.013529	0	0	0	0	0	0	0	0	0	0	0	0	0.053522	0	0	0	0	0	0	0	0	0	0	0	0	0	0	0	0	0	0	0	0	0	0	0	0	0	0	0	0.028029
TraesCS4B02G330700	330	0.478493	0.575557	0.568683	0.298121	0.361559	0.449888	0.327147	0.510413	0.307051	0.346042	0.215949	0.439825	0.298779	0.569949	0.336992	0.340237	0.35077	0.297176	0.354563	0.268159	0.380699	0.487224	0.273081	0.289427	0.339912	0.377488	0.356042	0.277986	0.323413	0.276616	0.32107	0.266105	0.437377	0.310776	0.649715	0.313812	0.349012	0.500151	0.386095	0.390941	0.435653	0.375135	0.308212	0.338262	0.278477	0.496967	0.278478	0.276507
TraesCS5A02G502100	330	0.049578	0	0	0.03154	0.016558	0.054099	0.031997	0	0.013449	0.136392	0.108527	0.087477	0.065062	0.041429	0.037039	0.018551	0.018437	0.017334	0	0	0	0.112898	0	0	0	0.011195	0.017726	0.021763	0.04376	0	0.042044	0.113521	0	0	0.057172	0	0	0.035683	0	0.018868	0	0	0	0.042607	0.032092	0.023293	0.067711	0.04416
TraesCS1B02G225100	331	0	0	0.065674	0	0	0	0	0	0	0	0	0.028757	0.045178	0	0.023638	0	0	0	0	0.032992	0	0	0	0	0	0.029532	0	0	0	0	0.031525	0	0	0	0	0.088938	0	0	0.032691	0	0	0.049946	0	0	0	0	0	0.034497
TraesCS6A02G292700	332	0.285493	0.146915	0.855211	0.157002	0.054227	0.68633	0.191848	0.078996	0.221714	0.268236	0.157293	0.333834	0.72704	0.390007	0.79552	0.589911	0.638114	0.858788	0.340675	0.944981	0.849543	0.44994	0.419606	0.447884	0	0.260671	0.087078	0.020201	0.071591	0	0.773346	0.279142	0.332736	0.517881	0.404139	0.689074	1.256253	0.235091	0.730146	0.377759	0.39397	0.383798	0.217968	0.189567	0.153385	0.568218	0.07849	0.578755
TraesCS6B02G323100	332	0.216651	0.204684	1.113971	0.190022	0	0.681463	0.202391	0.208004	0.190056	0.28415	0.133274	0.338098	0.781348	0.072938	0.307492	0.297499	0.481564	0.530372	0.167504	0.593443	0.765027	0	0.200556	0.237777	0.081516	0.105115	0	0.015822	0.039923	0	0.819381	0.109864	0.112207	0.360517	0.095497	0.171625	0.5751	0.140962	0.600533	0.198266	0.248756	0.405223	0.188846	0.01751	0	0.455048	0.501401	0.402181
TraesCS6D02G273800	332	0.309224	0.145653	1.324196	0.082644	0	1.051344	0.222078	0.437755	0.138938	0.193566	0.314129	0.569578	1.346102	0.213149	0.933916	0.569657	0.731837	1.29192	0.497458	1.298925	0.991187	0.047499	0.187702	0.286917	0.042764	0.509538	0.055848	0.035171	0.066118	0	1.443115	0.253415	0.174421	0.335056	0.241084	0.793418	1.072021	0.287249	1.052866	0.188246	0.346456	0.693862	0.066045	0	0.148004	0.645622	0.277826	0.73376
TraesCS4B02G367400	333	117.120438	86.939117	340.802551	37.719112	1.768849	229.284348	127.525414	199.392075	118.101372	117.260864	130.623199	175.379944	207.949799	82.269485	151.504181	170.770004	232.820831	269.791809	135.914902	286.785522	200.897263	19.968403	125.365822	83.017944	10.507996	98.521431	12.148135	5.224993	23.981171	15.24707	228.195999	127.860649	108.246262	100.608803	55.920513	158.007675	163.71962	93.975372	217.168274	14.703056	12.460061	170.635849	24.190531	11.392494	20.388823	128.147751	124.082184	149.553955
TraesCS4D02G360100	333	158.309464	106.836304	386.605316	35.784439	2.660092	267.867584	132.622284	224.676529	132.980301	107.011917	137.055389	200.451981	231.525452	80.757622	167.297852	178.266693	300.697479	324.092987	153.95842	329.233765	224.322067	25.09314	151.458084	98.670837	10.74263	116.299156	12.968881	4.607352	26.316462	10.367017	288.434265	167.476929	129.048141	123.847198	66.353149	176.006241	173.985168	114.184158	283.443451	20.001123	19.009306	206.98201	30.674067	11.656073	20.890905	166.560913	154.845367	161.193558
TraesCS5A02G535100	333	90.730972	69.293007	276.84613	15.725994	0.162137	181.562927	73.07341	127.840904	69.009186	61.114895	66.711906	127.773537	158.243866	46.812786	96.583092	123.797737	187.02951	226.472275	94.261307	211.578064	152.556213	9.492354	81.152824	59.583721	3.555659	71.593735	4.910484	2.3475	11.086859	2.832312	198.628784	100.450089	80.450081	66.991318	36.95927	105.741104	118.851982	65.409073	188.988235	9.552335	5.88871	137.928467	9.152531	5.873687	8.042251	89.304359	100.284607	110.490547
TraesCS5A02G157400	334	0	0	0	0	0	0	0	0	0	0	0.031719	0	0	0	0	0	0	0.033442	0	0	0	0	0	0	0	0	0	0	0	0	0	0	0	0	0	0.029792	0	0.063985	0	0	0	0	0	0	0	0	0	0
TraesCS5B02G156300	334	0	0.030033	0	0	0	0	0	0	0	0	0	0.090456	0	0	0	0	0	0	0	0	0	0	0	0	0	0	0	0	0	0	0	0	0	0.023881	0	0	0	0	0	0	0	0	0	0	0	0	0	0
TraesCS5D02G162700	334	0.030771	0.032748	0	0.121524	0	0.167386	0.029723	0	0	0	0.091326	0.04484	0.023639	0	0.068812	0.03435	0	0.030092	0.030947	0.02787	0	0	0	0	0.02816	0	0	0	0	0	0	0	0	0	0	0	0	0	0	0	0.036943	0.027002	0	0	0	0	0	0
TraesCS2A02G104200	335	0	0	0	0	0	0	0	0	0	0	0	0	0	0	0	0	0	0	0.050937	0	0	0	0	0	0	0	0	0	0	0	0	0	0	0	0	0	0	0	0	0	0	0	0	0	0	0	0	0
TraesCS2B02G121200	335	0.383847	0.189049	0.022555	0.103217	0.048077	0.231502	0.218876	0.128299	0.022381	0.080281	0.175926	0.200925	0.23658	0.041667	0.199595	0.223189	0.087194	0.404451	0.195119	0.292719	0.119001	0.330067	0.168148	0.234067	0.052341	0.372751	0.306756	0	0.073038	0.054959	0.205307	0.109344	0.169147	0.044087	0.150214	0	0.287294	0.119703	0.222668	0.128899	0.094133	0.405787	0.10706	0.048414	0.07803	0.24806	0.045689	0.313147
TraesCS2D02G103900	335	0.059905	0.042672	0.043867	0	0.02378	0.110903	0.06916	0.035148	0	0.055075	0	0.033988	0.061676	0.025366	0.066715	0	0.026567	0	0.034804	0.118023	0	0	0	0.02223	0	0	0	0	0	0	0.061462	0	0	0	0	0	0	0	0.084488	0	0.01352	0.020943	0	0	0	0	0	0
TraesCS2A02G485900	336	0	0	0	0	0	0	0	0	0	0	0.095847	0	0	0	0	0	0	0	0	0	0	0	0	0	0	0	0	0	0	0	0	0	0	0	0	0	0	0	0	0	0	0	0	0	0	0	0	0
TraesCS2D02G485900	336	0	0	0	0	0	0	0	0	0	0	0	0	0	0	0	0	0	0	0	0	0	0	0	0	0	0	0	0	0	0	0	0.060118	0	0	0	0	0	0	0	0	0	0	0.026804	0	0	0	0	0
TraesCS5A02G273500	337	0	0	0	0	0	0	0	0	0	0	0	0	0	0	0	0	0	0	0	0	0	0.022327	0	0	0	0	0	0	0	0	0	0	0	0	0	0	0	0	0	0	0	0	0	0.019719	0	0	0	0
TraesCS5B02G273200	337	0	0	0	0.02145	0	0	0	0	0	0	0	0	0	0	0	0.024334	0	0	0	0	0	0	0	0	0	0.044757	0	0	0	0	0	0	0	0	0	0	0	0	0.019227	0	0	0.041434	0	0	0	0	0	0.021507
TraesCS5D02G280900	337	0	0	0	0	0	0	0	0	0	0	0	0	0	0	0	0	0	0.044995	0	0	0	0	0	0	0	0	0	0	0.022698	0	0	0	0	0	0	0	0	0	0	0	0	0	0	0	0	0	0	0
TraesCS3A02G490600	338	0.856773	1.120849	1.008729	2.061133	2.643462	2.036932	1.078043	0.75601	1.363026	0.866451	1.203648	1.018224	1.537483	1.682328	2.355078	2.227339	1.210018	1.265278	0.89028	0.956783	1.018704	1.238742	0.666258	0.720834	0.549711	0.739975	0.54764	0.765908	0.756069	0.507195	1.228127	0.724387	0.458795	0.843473	0.611348	0.825816	1.702534	0.984487	1.333918	0.423338	0.748646	1.440333	0.632901	0.543561	0.882752	0.929584	0.509868	0.813942
TraesCS3B02G551500	338	0	0	0	0	0	0	0	0	0	0	0	0	0	0	0	0	0	0	0	0.019914	0	0	0	0	0	0	0	0	0	0	0	0	0	0	0	0	0	0	0	0	0	0	0	0	0	0	0	0
TraesCS3D02G496500	338	0.298303	0.18447	0.703026	0.370855	0.118389	0.88638	0.395718	0.529731	0.409609	0.235548	0.567161	0.535632	0.973033	0.587215	1.046207	0.637845	0.673281	0.888302	0.376466	1.015119	0.928669	0.251585	0.55082	0.439943	0.148248	0.423401	0.233003	0.286756	0.203143	0.136779	0.941201	0.311768	0.228061	0.300164	0.336568	0.509138	0.606413	0.20562	0.789724	0.274393	0.287513	0.557109	0.279101	0.146724	0.275945	0.518489	0.681314	0.455713
TraesCS2A02G461200	339	0	0	0	0	0.153985	0	0	0	0	0	0	0	0	0	0.2236	0.437088	0	0.423989	0	0.076894	0.234692	0	0	0	0	0.317032	0	0	0	0	0.228039	0	0	0	0	0	0.1728	0	0	0	0.099453	0	0	0	0.044132	0.376191	0.33406	0
TraesCS2B02G483000	339	0.390712	0.673494	0.237777	1.232413	2.533153	1.298262	2.081819	2.988724	2.992917	2.791028	1.41775	1.464448	2.571512	1.556621	2.223772	5.493184	1.267071	3.970551	1.840232	1.100209	4.280054	1.051886	2.360769	3.647278	0.895423	1.81989	1.471982	1.464774	2.080391	1.55921	6.352906	0.962224	2.028499	0.877985	0.773303	0.987217	4.527754	1.638591	0.899553	0.675929	3.205719	0.246591	2.050541	0.59168	2.133052	5.138475	1.568682	1.670764
TraesCS2D02G461400	339	0	0	0	0.223637	0.034938	0.310337	0	0	0	0	0.098919	0.065372	0	0.00963	0.157388	0.620115	0	0.625146	0.151327	0.132038	0.416187	0	0	0.240215	0	0.087618	0.072726	0	0	0	0.263167	0	0.116426	0.35398	0	0.061939	0	0	0.165238	0	0.193466	0	0	0	0.00494	0.566107	0.311009	0.072395
TraesCS3A02G186600	342	40.328926	35.131222	36.005539	24.51326	27.662359	29.213366	25.415358	28.481998	31.189829	41.372589	33.505505	34.276825	23.686653	26.664986	28.426065	27.536655	31.732029	28.996815	29.465658	28.374578	30.007147	24.108059	31.094034	23.396812	24.489597	20.004059	32.347698	24.8629	27.237055	31.044762	34.901817	47.593624	44.755314	46.667809	45.870972	43.757927	61.491955	50.654259	29.855392	27.324392	28.596397	28.406527	23.521511	29.301704	21.170361	30.564632	31.077366	30.776743
TraesCS3B02G216100	342	31.202372	30.001789	32.905048	18.264069	25.115524	28.014242	22.475134	26.327358	33.67643	37.630764	27.76162	30.923847	26.1161	24.631811	27.364424	23.496771	23.961382	23.795689	24.012394	24.047895	23.210133	24.521832	23.174929	25.637039	20.98214	20.358149	27.802027	21.18354	25.150591	27.961887	27.442329	36.393475	38.065742	38.28162	37.439007	40.750736	43.415642	40.133671	22.593094	23.029661	22.950628	21.478321	19.726477	24.937597	20.306782	25.944397	24.069914	24.175278
TraesCS3D02G190500	342	56.930496	59.540897	52.8899	39.146755	48.423058	53.480251	38.30851	44.10059	51.328671	62.954971	49.087921	47.860725	46.657455	40.799438	49.226883	43.28545	47.157532	46.312126	41.975735	47.816845	43.298771	46.30164	45.819668	46.258659	40.456829	38.533703	49.112988	43.305687	45.667225	50.542156	52.4711	68.620461	66.538231	64.990211	61.502388	71.966827	79.718628	68.03299	41.964352	45.43956	47.961433	39.589939	39.230957	52.111744	44.63142	51.125443	46.542858	50.234722
TraesCS5A02G040300	343	0.075915	0.053908	0.013928	0.077149	0.163566	0.123235	0.246536	0.262022	0.251402	0.168724	0.034185	0.093904	0.176136	0.035196	0.165084	0.153344	0.0864	0.123284	0.118407	0.093372	0.067876	0.040492	0.021217	0.033161	0.018523	0.101454	0	0.032863	0.02073	0	0.051863	0.089455	0.044428	0.12574	0	0	0.046992	0	0.034751	0.058253	0.070635	0.043071	0	0.042369	0	0	0.020201	0
TraesCS5D02G047200	343	0	0.03766	0	0	0	0	0	0	0	0.017649	0	0	0	0.022299	0	0	0	0	0	0	0.025277	0	0	0	0	0	0	0	0	0	0	0	0	0	0	0	0.016664	0	0	0	0.025104	0.009205	0	0	0	0	0	0.014954
TraesCS2A02G422700	344	0.06368	0.151586	0.10028	0.112268	0.176511	0.240775	0.171976	0.199623	0.164506	0.103057	0.068518	0.044175	0.061501	0.10925	0	0.052513	0.019753	0.055899	0.065297	0.044163	0	0.037031	0.038481	0.016584	0.035231	0.137758	0.085747	0	0.056398	0.080868	0.094815	0.157122	0.209301	0.06337	0.014315	0.049576	0.03672	0.03868	0	0.035218	0	0.096761	0.044783	0.029864	0.135185	0.100155	0.138957	0.075788
TraesCS2B02G441200	344	0	0	0	0	0	0.028269	0	0	0.044862	0	0	0.026187	0	0.032501	0	0	0.048222	0	0	0	0	0	0	0	0	0.045468	0	0	0.023424	0.022931	0	0	0	0.018964	0	0	0	0	0	0	0	0	0	0.020825	0.025173	0	0	0.033091
TraesCS2D02G419100	344	0.027571	0.042303	0.067334	0	0.042952	0.025944	0.041608	0	0	0	0	0	0	0	0	0.032626	0	0	0	0	0.016134	0.053024	0	0	0	0	0	0	0	0	0	0	0	0	0	0	0	0.015874	0	0	0	0	0	0.027494	0	0	0	0.084516
TraesCS7A02G257400	346	0.359421	0.439877	0.584401	0.279159	0.36889	0.343796	0.3926	0.501753	0.452058	0.459883	0.487265	0.451721	0.46206	0.544349	0.399823	0.34009	0.341279	0.40684	0.289994	0.143406	0.291263	0.166995	0.299323	0.152095	0.243186	0.470439	0.343134	0.270484	0.426788	0.424721	0.458669	0.492979	0.332726	0.293834	0.320632	0.247375	0.307781	0.253425	0.273466	0.398671	0.258494	0.216963	0.274344	0.311078	0.234793	0.395103	0.447224	0.382201
TraesCS7B02G154300	346	0.38958	0.40428	0.286068	0.107548	0.305747	0.282867	0.369692	0.376768	0.433141	0.480343	0.394664	0.445745	0.510827	0.400519	0.392985	0.327215	0.337548	0.292914	0.276139	0.162866	0.214373	0.193262	0.209759	0.049303	0.210906	0.260268	0.42914	0.145642	0.360586	0.342887	0.434524	0.398585	0.480039	0.165908	0.307355	0.266478	0.140824	0.116715	0.257918	0.277519	0.333137	0.204893	0.280476	0.333523	0.15507	0.236493	0.238624	0.208586
TraesCS7D02G258200	346	0.187581	0.175122	0.053511	0.045464	0.127659	0.202244	0.135111	0.049786	0.202442	0.143542	0.247662	0.161792	0.154488	0.162651	0.257146	0.170377	0.13092	0.128211	0.131222	0.095692	0.151155	0.103899	0.120717	0.150898	0.073422	0.144223	0.132235	0.11139	0.190158	0.127767	0.171999	0.112538	0.269484	0.110768	0.096907	0.088688	0.123932	0.098279	0.053186	0.060854	0.191028	0.074507	0.222862	0.116022	0.100447	0.091701	0.245942	0.072765
TraesCS4A02G416800	348	1.748439	1.719317	2.14868	2.208194	2.475264	2.523807	1.967309	2.012826	2.189944	2.439549	2.763293	2.119868	3.037488	3.011788	2.536191	3.090639	2.056568	2.225635	1.741868	1.831216	2.124074	1.749103	1.935427	1.697202	1.988862	1.570203	2.796385	1.943555	2.032273	1.499261	2.002137	1.834176	1.617383	1.506925	1.359948	1.327768	1.138143	1.315507	1.784533	2.178311	1.656251	1.488358	1.620115	1.887169	1.51994	1.826538	2.17719	1.897121
TraesCS4B02G317400	348	1.502341	1.494027	1.583139	2.169754	2.346814	2.766136	1.754623	2.043449	1.868763	1.995372	2.295354	1.948051	2.629333	2.40456	2.141731	2.530186	1.734559	2.102268	1.822335	1.835242	2.020522	1.860336	1.836527	1.589267	1.689049	1.628608	2.116556	1.715736	1.76781	1.692631	1.5047	1.548818	1.494183	1.428233	1.363581	1.176149	1.376401	1.344944	1.313405	1.848389	1.417233	1.493745	1.676972	1.93122	1.564067	1.39209	1.800269	1.771033
TraesCS4D02G314000	348	1.534883	1.695354	1.635267	2.112457	2.404929	2.545024	2.010582	2.064268	2.120299	2.698914	2.253458	1.999587	2.740403	2.730201	2.006466	2.885803	1.801007	2.222108	1.93822	2.023874	2.33633	1.685964	1.92025	1.719518	2.090379	2.075634	2.140815	2.083466	1.911913	1.63181	1.907847	1.930381	1.620762	1.476822	1.705382	1.455134	1.345648	1.536549	1.823611	2.025632	1.680305	1.594976	1.705273	2.099227	1.757445	1.290797	1.663432	1.604919
TraesCS6A02G178800	349	0	0	0.077188	0.020689	0	0	0	0	0	0	0	0	0.041468	0	0	0	0	0.065828	0	0	0	0	0	0	0	0	0	0	0	0	0	0	0	0	0	0.02251	0	0	0	0	0	0	0.02653	0	0	0	0	0
TraesCS6B02G206200	349	0.183563	0.173614	0.327713	0.239654	0.262866	0.286364	0.158228	0.215546	0.164892	0.342797	0.194882	0.173504	0.414151	0.593995	0.425002	0.543182	0.405551	0.563175	0.217343	0.421223	0.786816	0.348168	0.292161	0.604504	0.306763	0.285056	0.308837	0.223614	0.16046	0.10907	0.355718	0.268682	0.216181	0.438392	0.441278	0.51691	0.434971	0.563669	0.514086	0.470925	0.498393	0.579227	0.380266	0.228711	0.18973	0.633609	0.310927	0.260024
TraesCS6D02G165500	349	5.639965	4.608861	5.769835	3.648561	4.136955	5.511096	3.44892	3.074224	3.045135	5.424005	4.197857	4.670771	5.661921	6.129244	6.346488	6.245306	5.722821	6.055882	4.573964	5.476894	6.126428	3.827513	4.980717	4.999492	4.437879	4.039134	5.164812	4.054986	5.426041	3.309122	4.93353	4.500937	4.322537	4.978429	5.152064	5.804668	4.711693	5.931889	5.852338	6.044789	5.255552	5.043481	4.832584	5.380217	4.533236	6.596727	5.528346	4.66396
TraesCS1A02G445900	350	12.083207	11.116679	11.969771	12.263163	13.593543	13.925966	13.443213	13.557911	9.517496	16.189405	9.750865	14.110021	11.372482	16.1567	9.215077	14.90281	11.380142	12.101846	11.300259	10.453728	13.179053	9.875755	10.203362	10.257504	11.597892	12.099564	14.210555	11.080195	13.785386	12.360683	12.80739	10.037876	11.236278	9.054751	6.578903	7.570764	4.390684	5.33628	10.907495	11.648347	9.83285	10.061338	11.784171	12.096954	11.144077	11.294024	13.461344	12.457109
TraesCS1B02G480600	350	5.275011	5.463896	5.734543	5.327342	7.969503	7.846725	6.324097	7.305352	15.828387	7.121646	7.013746	7.072114	6.258385	5.719551	5.40224	8.336634	7.672358	5.519034	5.30933	4.444281	5.059879	4.67192	4.060924	4.52493	6.841171	7.186529	5.71899	6.504846	7.449913	5.701812	5.846191	4.522711	4.253016	4.234001	5.796741	5.226968	3.442576	4.135582	6.245338	8.415251	5.991026	3.822834	6.861055	4.638106	5.922697	9.586485	17.113907	5.750755
TraesCS1D02G454600	350	0.751975	0.637851	0.603826	0.820828	0	1.003161	0	0.6514	0.68492	0	0.703849	0.52094	1.032737	0.945603	0.909048	0	0.639234	0.48708	0	0	0	0.391891	0	0	0.574279	0.831996	0	0	0.758077	0	0.911093	0	0	0	0	0	0	0.195814	0	0	0.639903	0.720415	0	0	0	0.872494	0	0.798226
TraesCS5A02G151200	353	2.215173	2.221482	2.047649	1.879196	2.367794	2.644901	2.225425	2.066221	2.175176	2.458131	2.85799	2.445813	2.519477	2.288793	2.384121	1.806203	1.688538	2.280544	1.754353	1.758431	2.270106	1.815302	1.625531	1.719379	1.977242	2.299551	2.463033	1.849918	2.075009	2.030732	2.740183	1.753315	1.99095	1.613338	1.422947	2.085329	1.996406	1.943174	1.685204	2.183164	2.335206	1.862526	2.295172	2.917768	2.230785	2.961503	2.949096	2.78357
TraesCS5B02G149700	353	2.594746	2.698013	2.153496	2.174281	2.998785	3.14242	2.276437	2.336526	2.514922	2.662556	2.605356	2.517735	2.359517	2.283655	2.356798	2.070003	1.709398	2.669027	1.639566	1.607062	2.999751	1.766778	1.757449	1.955766	1.439402	2.601624	3.155976	2.442657	2.604376	2.391538	2.671338	2.377978	2.460031	2.197025	2.2904	2.419584	2.424881	2.033441	1.870236	2.107324	2.603489	1.978713	1.992159	3.029575	2.35379	3.643396	2.747007	2.754148
TraesCS5D02G156300	353	5.341981	5.799336	4.907653	3.055097	4.217688	4.71345	2.95691	3.024942	4.24139	3.716069	4.538007	3.579477	3.778095	3.536384	4.689447	3.489272	3.243124	4.028343	2.560709	2.785401	4.469222	2.864721	2.916435	3.548968	3.033763	4.43246	4.814495	3.379064	3.856767	2.823619	4.431395	3.717114	3.677472	3.219704	3.594979	3.399642	3.191602	3.247244	2.828839	3.801981	4.333384	3.565357	3.87692	5.314937	4.500085	6.050841	4.970735	4.813936
TraesCS2A02G289500	354	0	0	0	0	0	0	0	0	0	0	0	0	0	0	0	0	0	0	0	0	0	0	0	0	0	0	0	0	0	0	0	0	0	0	0	0	0	0	0	0	0	0	0	0	0.017148	0	0	0
TraesCS4A02G316400	355	0.501831	0.118054	0.069115	0	0	0.248276	0.214087	0.110753	0.013754	0	0.133655	0.283805	0.109941	0.068227	0.153162	0.096927	0.06769	0.605191	0.470878	0.172862	0.267011	0.0338	0.221582	0.156958	0.116854	0.208409	0.068989	0.033718	0.049573	0.016944	0.403882	0.063102	0.588033	0.249824	0.365086	0.369817	0.273262	0.138758	0.46333	0.255758	0.133305	0.223481	0.191911	0.275483	0.360467	0.310944	0.227372	0.45573
TraesCS5B02G562700	355	0.416964	0.214576	0.189167	0.079508	0	0.530258	0.142434	0.189459	0.015324	0.230304	0.470338	0.384003	0.173744	0.0951	0.346431	0.131085	0.207572	0.645447	0.163179	0.516968	0.271989	0.018767	0.163029	0.340869	0.063875	0.199928	0.095699	0.048925	0.091454	0.037631	0.545414	0.331294	0.515573	0.281567	0.607257	0.4595	0.160734	0.135035	0.289088	0.291974	0.060802	0.388713	0.18412	0.026961	0.036367	0.247867	0.293809	0.487233
TraesCS5D02G566700	355	0.616536	0.091435	0.098071	0.057436	0	0.317289	0.12754	0.048641	0	0.029131	0.112179	0.252319	0.110196	0	0.036829	0.037663	0.073708	0.2969	0.19485	0.197697	0.093015	0	0.113802	0.076213	0.079711	0.068809	0.017994	0.055347	0.017753	0.034883	0.255681	0.123096	0.580647	0.231996	0.1387	0.379893	0.106955	0.14686	0.427097	0.123771	0.171746	0.009934	0.059918	0.091098	0.096457	0.057483	0.034715	0.079891
TraesCS7A02G393900	356	0	0	0	0	0	0.073789	0	0	0	0.098006	0.07647	0	0	0.077038	0	0	0	0.082969	0	0.076396	0.06811	0	0.15299	0	0	0	0.077272	0	0	0.081865	0	0	0	0	0	0.186006	0	0	0	0.09521	0.094839	0	0	0.070281	0	0	0	0.066148
TraesCS7B02G295900	356	0.131659	0	0	0	0.015285	0	0	0	0	0	0	0	0	0	0	0	0	0	0	0.125183	0.086249	0.379465	0.083838	0.314623	0.159115	0	0	0.109477	0.075338	0	0	0	0	0	0.005309	0.072087	0	0.100571	0.068658	0.131893	0.084981	0.093917	0.046291	0.441089	0.21037	0.152638	0.078922	0
TraesCS7D02G389300	356	0	0	0	0	0	0	0	0	0	0	0.049478	0	0	0	0	0	0	0.033851	0	0	0	0	0.652397	0.068864	0.06721	0	0.082908	0	0	0	0.174094	0	0	0	0	0.23994	0.066793	0.077357	0.072167	0.062368	0	0	0	0	0	0.190875	0.07801	0
TraesCS1A02G275700	357	0.187621	0	0.240211	0	0	0.146954	0	0.023161	0.060603	0.02731	0	0.032032	0.020389	0	0.065943	0	0.091209	0.407194	0.046501	0.226763	0	0	0	0	0	0.04876	0	0	0	0	0.243288	0	0.026691	0.039793	0	0.062545	0.144713	0.025625	0.104109	0	0	0.082734	0	0	0	0	0	0
TraesCS1B02G284900	357	0.097792	0.085368	0.433165	0	0	0.507063	0.085329	0.119798	0	0.051305	0	0.204024	0.405243	0.07976	0.071038	0.178858	0.068736	0.50314	0.082604	0.731868	0.105542	0.046475	0	0.021871	0	0	0	0	0	0	0.483239	0.06646	0.132376	0.018288	0	0.122037	0.348549	0.072209	0.374037	0	0	0.062614	0	0	0	0.060798	0.070169	0.042847
TraesCS1D02G275300	357	0.117692	0.08052	0.102287	0	0	0.191202	0	0.045559	0	0	0.040862	0	0.043594	0	0	0	0.084221	0.14842	0.050727	0.357431	0.088815	0	0	0	0	0.026064	0	0	0	0	0.277869	0	0	0.028574	0	0	0.152652	0	0.175506	0	0	0.080555	0	0	0	0	0.025949	0
TraesCS5A02G197100	358	0.012616	0.026854	0.013561	0	0	0	0.012186	0	0	0	0	0	0	0	0	0	0	0	0	0	0.072289	0	0	0	0.012891	0	0.013503	0.010559	0	0.010592	0.009184	0	0	0	0	0.011723	0.013421	0.023168	0	0.021711	0.015258	0.008231	0	0.043398	0	0	0	0.037468
TraesCS5B02G186500	358	0.014003	0	0.045104	0.034563	0.027998	0	0.052447	0.135662	0.029723	0.114588	0.234493	0.073276	0.12596	0.129943	0.045771	0.153307	0.186978	0.072547	0.02607	0.131037	0.030243	0.047774	0.015133	0.098322	0.056575	0	0.128495	0.083125	0.071069	0.12794	0.157787	0.152649	0.139618	0.15404	0.042178	0.103909	0.041609	0.098078	0.012393	0.078109	0.087476	0.01714	0.0723	0.012969	0.019894	0.04914	0.028912	0.063211
TraesCS5D02G194000	358	2.301075	1.84392	1.878012	0.277246	0.400389	0.86689	0.727769	0.731489	0.797469	1.579811	1.094455	0.869251	0.867202	1.193791	1.285406	1.304471	0.631287	0.630603	0.506504	0.753831	0.518732	0.827061	0.429918	0.711637	1.148001	0.657281	1.263262	0.74451	0.706131	0.577132	0.674856	1.141382	1.196526	0.613341	1.348675	1.032946	0.96492	0.587275	0.472416	1.175843	0.38266	0.880368	1.066378	1.130121	0.544937	1.249661	0.70461	0.977504
TraesCS5A02G373300	359	0	0	0	0	0	0	0	0	0	0	0	0	0	0	0	0	0	0	0	0	0	0	0	0	0	0.069973	0	0	0	0	0	0	0	0	0	0	0	0	0	0	0	0	0	0	0	0	0	0
TraesCS5B02G375300	359	0	0	0	0	0	0	0	0	0	0.062351	0	0	0	0	0	0	0	0	0	0	0	0	0	0	0	0	0	0	0	0	0	0	0	0	0	0	0	0	0	0	0	0	0	0	0	0	0	0
TraesCS3A02G213400	361	0.228949	0.109257	0.118888	0.094547	0	0.315252	0.222562	0.153959	0.107069	0.185412	0.294761	0.176752	0.191373	0.20067	0.208069	0.184537	0.125916	0.235887	0.11229	0.452119	0.179449	0.0478	0.406265	0.04635	0	0.157528	0.067132	0.096069	0	0.068368	0.573694	0.554372	0.166544	0.138258	0.166624	0.192729	0.017794	0.274133	0.177826	0.044253	0.069784	0.161826	0	0.015492	0.093636	0	0.077923	0.143232
TraesCS3B02G243900	361	0.286211	0.128945	0.211922	0	0	0.347201	0.096504	0.197199	0.146776	0.159384	0.258012	0.111792	0.195958	0.182789	0.193718	0.302585	0.30497	0.10468	0.170756	0.294587	0.124679	0	0.288207	0.061106	0	0.203404	0	0	0	0.068127	0.351812	0.368643	0	0.182072	0.057885	0.374559	0.146703	0.075277	0.305226	0	0	0.121624	0.057377	0	0.09863	0.159076	0.285936	0.265952
TraesCS3D02G215800	361	0.112307	0.06077	0.128643	0	0	0.102837	0	0.276379	0	0	0.053573	0	0.054633	0	0.064789	0.129564	0.070365	0.066155	0	0.066628	0.076411	0.060986	0.05761	0	0	0.179001	0	0	0	0	0.046701	0.011983	0.056025	0.053315	0	0	0	0.19821	0	0.006043	0	0.110939	0	0	0	0.012051	0.210784	0
TraesCS2A02G547600	362	0	0	0	0	0.004229	0	0	0	0	0	0.012071	0	0	0	0	0	0	0	0	0	0	0	0	0	0	0	0	0	0	0	0	0	0	0.010291	0	0	0	0	0	0	0	0	0	0	0	0.011439	0	0
TraesCS2B02G578300	362	0	0	0	0	0	0.007236	0.029205	0	0	0.008721	0	0	0	0	0	0	0	0	0	0	0	0	0	0	0	0.015676	0	0	0	0	0	0	0	0	0	0	0	0	0	0	0	0	0	0	0	0	0	0
TraesCS2D02G548700	362	0.02192	0.093159	0.087701	0	0.029219	0.013849	0	0	0	0	0	0	0	0	0	0	0	0	0	0	0	0	0.009476	0	0	0	0	0	0	0.015365	0	0	0	0	0	0	0	0	0	0	0	0.000641	0	0	0	0	0	0
TraesCS3A02G388500	363	1.69349	0.487722	0.554713	0.580785	0.595133	1.153623	1.206206	1.664204	1.351271	3.28952	3.110855	3.467097	1.196588	0.904939	1.857035	1.140038	1.6883	1.749316	1.482232	1.046118	1.341188	0.94123	1.168746	1.139201	0.641997	1.645316	1.626291	1.08471	1.533939	1.816729	2.370421	2.012855	2.864736	2.3114	2.399486	2.724158	1.966981	2.374537	2.042419	1.160729	1.671961	1.315107	1.016104	1.472615	1.13021	2.836457	1.491734	1.560465
TraesCS3B02G420300	363	0.603062	0.289973	0.26946	0.350976	0.470139	0.403767	1.221648	0.711527	0.419526	1.228534	1.518827	1.371999	0.924269	0.664283	1.062811	0.932759	1.163801	1.031615	0.85484	0.536839	1.093778	0.488525	0.686397	1.106039	0.468122	1.692761	0.866758	0.866912	1.556722	0.899876	1.504262	0.914534	1.844311	0.967011	1.236226	1.710463	1.379547	1.398371	1.479704	0.795308	0.799702	1.009392	0.847835	1.183836	0.917782	2.164599	0.799908	1.433729
TraesCS3D02G381100	363	1.190668	0.452964	0.695315	0.548348	0.558222	1.134031	1.0153	0.639494	0.527397	1.53823	1.194004	0.763664	0.708352	0.694931	0.674373	0.585675	0.639641	0.64976	0.590734	0.685078	0.874914	1.141567	1.268099	0.967777	1.179158	1.552735	1.800066	0.88012	0.960229	1.283764	1.785295	0.791124	2.025072	0.935609	0.797143	1.718848	1.87893	1.721482	0.906042	1.462323	0.879496	0.68734	0.542389	1.238799	0.959507	1.922172	1.111318	0.898456
TraesCS5A02G307800	364	0.002544	0.026877	0	0	0.027744	0	0	0	0	0	0	0.099019	0	0	0	0	0.015446	0	0	0	0	0	0	0.021885	0	0	0	0	0	0	0	0	0.034748	0	0.023653	0	0	0	0	0.013723	0	0	0	0	0	0	0	0
TraesCS5D02G314600	364	0.013523	0	0	0	0.067596	0	0	0	0	0	0	0	0	0	0	0.042308	0	0.040759	0	0	0	0	0	0	0	0	0.014473	0	0	0	0	0	0	0	0.023052	0	0.014385	0	0.011825	0.026749	0	0	0	0	0	0.038036	0	0.013387
TraesCS1A02G232800	365	0	0	0	0	0	0	0.076452	0	0.069125	0	0.020236	0	0	0.082627	0	0.086888	0.104706	0.106245	0.06912	0.038859	0	0.042628	0	0	0	0	0.032434	0	0	0.072467	0.085156	0	0.011183	0.036974	0.073009	0.082254	0.043663	0.039978	0	0.041136	0	0	0.036872	0	0	0.019241	0	0.020316
TraesCS1B02G245900	365	0	0	0	0	0	0	0	0	0	0	0	0	0	0	0	0	0	0	0	0	0	0	0	0	0	0	0	0	0	0	0	0	0	0	0	0	0	0	0	0	0	0.018085	0	0	0	0	0	0
TraesCS7A02G169700	366	2.678253	0.080515	0.500412	0.241826	0.133453	0.119351	0.101082	0.136841	0.283577	0.699962	0.184051	2.086474	0.528578	0.55885	0.576438	0.299027	0.45789	0.599273	0.817967	0.329247	0.629392	0.59115	0.73174	0.612262	0.34392	0.398586	0.291875	0.305842	0.097262	0.015559	1.161586	0.311686	1.81995	0.4459	0.832211	1.661055	0.481109	1.353417	1.882878	0.789606	0.343733	0.205126	0.226266	0.464621	0.750647	0.541392	0.695133	0.079378
TraesCS7B02G074900	366	4.718155	2.836404	0.861593	0.82605	0.799624	0.75071	0.424159	0.473974	0.276714	1.238752	0.537703	3.385899	0.590024	0.46787	0.780026	0.827809	1.149043	1.187274	1.691809	0.885604	0.345063	1.524317	2.600597	2.847181	1.437214	1.055834	1.021994	0.491405	0.781993	0.095527	1.977749	0.322379	3.08924	1.02041	1.449369	2.504951	0.762382	2.32487	2.713384	0.833901	1.759055	0.222744	1.386526	1.03589	1.766379	0.373426	1.522561	0.651039
TraesCS7D02G170900	366	5.456733	1.857199	1.726123	0.614101	0.169617	0.73372	0.536428	0.533618	0.271802	1.798304	0.507558	4.582332	1.172819	0.826144	1.292893	1.124094	0.894168	1.583141	2.249303	0.589693	1.334016	0.769275	2.072528	2.665585	0.758377	0.598415	0.647851	0.338293	0.617747	0.098411	2.097751	0.575715	3.358505	1.496162	2.941837	3.311288	1.157989	2.738492	2.405066	0.696567	1.138729	0.459052	1.484229	1.320373	1.472498	0.820726	1.22914	0.330488
TraesCS7A02G169000	367	4.041943	3.959601	0.11389	6.093121	9.490693	5.106038	1.448643	2.083011	0.651077	1.418339	3.795045	2.817307	0.588397	1.675051	5.139655	1.525863	3.617394	2.983461	3.119138	3.317008	3.59083	6.582411	3.983718	4.138004	3.364366	4.097443	6.43386	6.025631	3.139475	3.072975	3.232622	4.945519	3.640072	2.515641	2.72384	5.103743	6.181333	7.598721	4.280544	4.360481	5.272928	2.601616	3.348769	7.380967	5.090895	10.724252	2.123543	4.78609
TraesCS7B02G074100	367	1.508817	2.099199	1.22765	3.125159	3.371377	2.051816	2.584349	3.312689	3.038394	1.764866	2.316978	1.495941	2.209413	2.668381	2.401859	2.792063	4.682855	7.108349	5.843688	4.670394	4.161765	5.306208	7.13422	3.445614	5.966612	5.405704	6.900334	9.635109	4.848114	5.849783	2.458724	2.048398	3.531085	3.477612	3.861541	4.438881	5.848288	4.583553	4.43269	3.234976	6.212482	5.142822	4.627757	5.67166	5.380334	9.679483	4.71236	6.156181
TraesCS7D02G169900	367	0.425344	0.508425	0.291101	0	0.56225	0.479589	0.123796	0.194082	0.11511	0.114234	0.182529	0.441646	0.12814	0.157579	0.466198	0.106462	0.220051	0.526002	0.130552	0.093265	0.322794	0.207305	0.103966	0.213281	0.017337	0.532034	0.297958	0.193294	0.156372	0.02598	0.268101	0.236803	0.314436	0.083365	0.197973	0.229607	0.328752	0.161048	0.337652	0.374077	0.116687	0.423262	0.242248	1.115791	0.431073	1.03959	0.20306	0.55169
TraesCS4A02G081600	368	1.886012	1.687521	1.03712	1.718878	3.083498	2.350661	0.890905	0.948088	0.78444	0.726198	1.238063	1.552605	1.541327	1.131505	2.40696	1.033272	1.641198	2.670602	1.686362	2.147471	2.025424	2.156481	0.957016	1.948782	1.121719	1.928988	1.41298	1.415983	1.310283	0.843631	2.403592	1.1661	1.257568	1.31948	1.192089	1.822285	2.454592	2.73516	3.067628	1.843086	2.101381	1.556474	1.438405	2.609015	2.166194	2.743017	1.443967	2.391716
TraesCS4B02G222200	368	1.629684	1.328101	1.328268	1.637639	2.034093	1.692754	0.721575	0.865833	0.778447	0.946409	0.927428	0.980271	1.434744	1.135201	1.291968	0.816673	1.381758	1.632851	0.949202	1.210975	1.540038	1.283944	0.898488	1.280889	1.170225	1.26293	0.860988	1.064902	0.806787	0.750674	1.602248	0.851439	0.772717	0.853591	0.787378	1.02164	1.265186	1.356547	1.489578	1.405182	1.286166	1.063737	0.89558	1.899281	1.30351	1.218461	1.073513	1.24005
TraesCS4D02G222700	368	1.356869	0.876035	1.116098	1.091088	1.421108	1.226702	0.436223	0.589333	0.495954	0.225362	0.516932	0.497962	0.939462	0.589362	1.156019	0.812255	1.051441	1.150867	1.021232	1.097322	1.680589	0.760456	0.868936	1.160954	0.999591	1.10759	0.773283	0.645258	0.519477	0.575643	1.047621	0.561589	0.557382	0.706507	0.710915	0.953805	1.29806	1.550152	1.338935	0.948926	0.882597	1.134965	1.012822	1.516191	1.418329	1.245693	0.757632	1.545798
TraesCS6A02G145400	369	0	0	0	0.165292	0.041598	0.11896	0.080788	0.183697	0.284691	0.03734	0.041441	0.052255	0.108371	0.044521	0.093675	0	0.136778	0.043839	0	0.039658	0.050636	0.043928	0	0	0.075329	0.086583	0	0.065441	0.132689	0.22021	0	0.041074	0.047395	0.092094	0	0.035031	0.04456	0	0	0	0	0.110274	0.070241	0.077336	0.111987	0	0	0.029304
TraesCS6B02G173700	369	1.073527	1.030099	0.990575	0.400247	0.456519	0.784796	1.007441	1.825341	2.453053	1.352175	1.026705	1.320514	0.369613	1.114031	0.312316	0.337783	0.236293	0.204544	0.154906	0.06029	0.537601	0.696865	0.113859	0.482238	0.450448	0.370806	1.219587	0.36311	0.622109	1.341009	0.425517	0.596762	0.844416	0.630558	0.524016	0.35119	0.261885	0.13413	0.381452	0.241945	0.150733	0.172187	0.313237	0.541145	0.119882	0.642195	0.825795	0.829527
TraesCS6D02G134600	369	1.376425	0.607319	0.639352	0.440714	0.530643	1.151434	2.138359	2.448317	2.679051	2.178904	1.670647	1.707888	1.114061	1.139059	1.20944	0.793234	0.653215	0.54238	0.610514	0.300225	0.555646	0.503578	0.440611	0.652769	1.108135	1.061855	1.519335	1.206558	2.173556	1.712641	1.883973	1.350394	2.324486	1.820152	0.930928	1.478084	1.229198	1.243681	0.680236	1.315612	1.470111	0.535209	1.033931	1.346728	1.024378	1.687319	1.230943	1.446441
TraesCS6A02G161400	370	5.151741	3.594095	1.312141	0.330983	1.683566	1.928502	0.261091	0.484207	0.971896	0.556614	1.387251	1.124256	0.239883	0.494972	1.45511	0.547315	0.998818	1.889797	0.583177	0.75285	1.771351	0.973268	0.659937	3.478624	0.407026	1.31062	1.190773	0.951648	1.221988	0.387079	1.19041	1.211504	1.938182	1.485823	1.637393	1.714094	1.820023	1.557635	1.482087	1.183139	2.585973	0.608222	1.561071	0.9105	1.919959	1.152723	1.387773	1.480225
TraesCS6B02G190000	370	12.756477	12.523026	10.04187	6.249943	7.326022	10.202159	13.030136	14.083819	16.759987	15.555274	9.078743	9.430921	5.530191	4.792847	4.664873	3.67685	3.53208	3.699286	2.3768	3.18299	2.62723	3.32056	3.154315	3.66717	5.163202	9.740972	9.721504	8.057425	11.401343	12.576378	8.505295	9.243087	10.682838	6.508993	4.383833	5.853296	4.021388	3.838002	3.191307	2.812315	4.089015	5.147301	7.072767	6.325994	6.57549	9.578728	12.730327	10.677089
TraesCS6D02G151500	370	7.252688	10.345448	8.493677	10.946677	13.927846	12.857306	19.066877	22.364784	21.848333	18.722279	12.335202	12.681644	7.153893	5.833758	5.672927	4.059402	4.101438	3.458655	3.132264	2.931962	3.191917	5.259528	4.760494	5.221893	9.465367	14.208326	12.384526	11.573977	15.129642	15.284801	8.557006	11.461215	13.05345	8.804189	6.369376	5.619985	5.538648	4.793106	3.421557	4.854058	4.869723	6.20716	7.428667	7.800633	7.411834	9.293151	16.961012	14.318657
TraesCS2A02G184100	371	0.087937	0	0.033798	0	0	0.435058	0	0.14746	0.053852	0.034702	0.030174	0.049031	0	0	0.063402	0.035218	0.102555	0.223441	0	0.23567	0.038009	0	0.033527	0	0	0	0	0	0.026339	0.030746	0.174656	0.061664	0	0.049151	0	0.02201	0.088194	0	0.105745	0	0	0	0	0	0.032003	0.058469	0	0.062254
TraesCS2B02G223300	371	0.140677	0.112381	0.16357	0.104257	0	0.196363	0.067545	0.034558	0.030141	0	0.034822	0.058092	0.034478	0	0.196259	0.066889	0.193427	0.147349	0	0.339572	0.101549	0.144942	0.038038	0.157151	0	0.041228	0.112762	0	0	0	0.265674	0.034514	0	0.116573	0.059801	0.089289	0.221541	0.038235	0.274337	0.069276	0.079446	0.064246	0	0.016083	0	0.0209	0.036217	0.104418
TraesCS2D02G203700	371	0	0.097257	0.126185	0	0	0.041081	0	0	0	0	0	0	0	0	0	0.014697	0.087119	0.02109	0	0	0.119248	0	0	0	0	0	0	0	0	0	0.259675	0.022517	0	0	0	0	0.063064	0	0.055577	0	0	0	0	0	0	0	0	0.036882
TraesCS3A02G160700	372	0.020989	0.029486	0	0.012227	0.010492	0.039749	0.010137	0.020607	0.062908	0	0.010348	0.034757	0	0.037329	0.040308	0.047018	0.069938	0.021966	0.021278	0.026032	0	0.02003	0.034024	0.051645	0.010723	0.021692	0.06963	0.016044	0.015551	0	0.025855	0	0.049278	0	0.026834	0.047263	0	0.0114	0.023467	0	0.024695	0.008751	0	0.046721	0.010646	0.076321	0.021669	0
TraesCS3B02G191300	372	0.019618	0.010439	0.028256	0.009684	0	0	0	0.02889	0	0.011355	0.009704	0	0.025122	0.02085	0.010931	0.074639	0.016378	0.020531	0.009865	0.044234	0.011857	0.010252	0	0.009106	0.010022	0.010137	0	0	0	0.010313	0	0.009618	0.020124	0.031106	0.013878	0.018107	0.010434	0.031893	0	0	0	0	0.017623	0.009085	0	0.027466	0	0.014565
TraesCS3D02G167900	372	0	0	0.019433	0.074406	0	0	0.02156	0.021914	0	0	0	0	0	0.011862	0.034281	0.025	0.024846	0.035039	0.067306	0.021132	0	0.056216	0	0	0	0.011534	0	0.00934	0	0	0	0	0.012627	0	0.017946	0.027792	0	0	0.019721	0	0.026797	0	0	0.010336	0	0.061978	0.011521	0
TraesCS7A02G337300	374	0.58966	0.585012	1.607349	0.240375	0.104036	1.211126	0.356855	0.523942	0.326678	0.417899	0.534967	0.57308	1.117536	0.301669	0.671931	0.762197	1.398744	1.719019	0.671755	1.638493	1.297781	0.161901	0.455457	0.387343	0.09081	0.229839	0.126035	0.02421	0.033479	0.012708	1.247655	0.679323	0.329435	0.497643	0.310969	0.634053	1.090989	0.430498	1.167215	0.161655	0.099398	0.903105	0.050704	0.146162	0.124575	0.470383	0.554136	0.694324
TraesCS7B02G248700	374	0.549694	0.601222	1.784716	0.164325	0.207457	1.261322	0.530845	0.671379	0.383615	0.536244	0.665812	0.703045	1.175772	0.554512	1.014539	0.935546	1.216705	1.764781	0.877627	1.35884	1.348152	0.243993	0.66235	0.21215	0.145901	0.519445	0.039331	0.090117	0.111107	0	0.721361	0.52607	0.445324	0.621053	0.14732	0.662469	1.247619	0.236988	1.363828	0.14801	0.102948	0.723008	0.074975	0.079383	0.099702	0.484093	0.602433	0.736332
TraesCS7D02G344900	374	0.512788	0.431362	1.430212	0.217999	0.011189	0.853444	0.239678	0.437034	0.289905	0.333222	0.554569	0.530887	0.740209	0.26482	0.63483	0.568458	1.145995	1.314516	0.456679	1.272946	0.784469	0.071301	0.364666	0.243495	0.087403	0.54971	0	0	0	0.070205	1.22521	0.610619	0.513212	0.528344	0.207108	0.684304	0.77102	0.203246	1.107227	0.1404	0.013666	0.678942	0.047124	0.02112	0.023248	0.586809	0.589713	0.544411
TraesCS2A02G185400	375	0	0	0	0	0	0.070778	0	0	0	0	0	0.031549	0	0	0.042606	0	0	0	0	0	0	0	0	0	0	0	0	0	0	0	0	0	0	0	0	0	0	0	0	0	0	0.031218	0	0	0	0	0	0
TraesCS2B02G221900	375	0	0	0	0	0	0	0	0	0	0	0	0	0	0	0	0	0	0	0	0	0	0.026071	0	0	0	0.025693	0	0	0	0	0	0	0	0	0	0	0	0	0	0	0	0	0	0	0	0	0	0
TraesCS2D02G202300	375	0.031647	0	0	0	0	0	0	0	0	0	0	0	0	0	0	0	0	0	0	0	0	0	0	0	0	0	0	0	0	0	0	0	0	0	0	0	0	0	0	0	0	0	0	0	0	0	0	0
TraesCS5A02G215700	376	0.199648	0.082573	0.051163	0	0.057409	0.054542	0	0	0.019233	0.073595	0.05094	0.029479	0.096561	0.078191	0.064066	0.084757	0	0.159127	0.060562	0.109821	0.088235	0.113482	0.069436	0.108461	0.037943	0.039565	0.143404	0.03204	0.020211	0.020126	0.169876	0	0.159545	0	0.09207	0.045562	0.115387	0	0.079507	0.077367	0.221689	0.051175	0	0.216943	0.019482	0.213622	0.079045	0.200292
TraesCS5B02G214200	376	0.273712	0.170766	0.16069	0.244775	0.241277	0.246305	0.242788	0.154627	0.150918	0.346051	0.313939	0.169333	0.062602	0.208439	0.227778	0.180372	0.229612	0.335164	0.128231	0.062259	0.115617	0.119994	0.186983	0.174772	0.204115	0.170436	0.296614	0.181927	0.141572	0.112547	0.171665	0.194735	0.247768	0.237143	0.34327	0.182365	0.201626	0.130881	0.106245	0.191792	0.352119	0.145163	0.136854	0.382499	0.122634	0.348554	0.22132	0.383797
TraesCS5D02G223500	376	0.237919	0.270289	0.173134	0.17764	0.095723	0.14952	0.097025	0.049419	0.211437	0.128457	0.081723	0.055522	0.149413	0.23599	0.197487	0.204275	0.037354	0.053791	0.050511	0.126762	0.081128	0.087155	0.072347	0.135287	0.115595	0.178606	0.14228	0.225286	0.093659	0.105846	0.054188	0.095258	0.261219	0.140713	0.19282	0.143174	0.128808	0.062028	0.170418	0.176674	0.111059	0.14105	0.145871	0.240407	0.231283	0.175871	0.27143	0.208064
TraesCS5A02G176500	377	0	0.057791	0	0	0	0	0	0	0	0	0	0	0	0	0	0	0	0	0	0	0	0	0	0	0	0	0	0	0	0	0	0	0	0	0	0	0	0	0	0	0	0	0	0	0	0	0	0
TraesCS2A02G165300	379	0	0	0	0	0	0.057455	0	0	0	0	0	0.020748	0	0	0	0	0	0	0	0	0	0	0	0	0	0	0	0	0	0	0	0	0	0	0	0	0	0	0	0	0	0	0	0	0	0	0	0
TraesCS2D02G172600	379	0	0	0	0	0	0	0	0	0	0	0	0	0	0	0	0	0	0	0	0	0	0	0	0	0	0	0	0	0	0	0	0	0	0	0	0	0	0	0	0	0	0	0	0	0	0	0	0
TraesCS2A02G153400	380	10.578797	9.430563	11.235123	8.09238	9.895129	8.069462	8.087861	8.237036	9.767151	12.477057	12.60359	12.537639	11.344868	12.264664	11.255219	11.531251	10.629595	10.36599	8.642118	8.126797	9.285418	6.926142	6.690777	7.692148	5.809526	8.007784	8.80401	6.607519	8.481761	9.269487	8.691496	11.562008	10.912605	10.162502	9.432601	11.272654	8.505253	8.283006	8.277035	6.181656	6.455943	6.327595	5.481519	7.671803	6.328067	10.006988	7.237376	6.988739
TraesCS2B02G178500	380	15.078315	13.531415	14.029933	8.087449	9.746736	8.550225	6.434688	6.958557	7.353076	13.243836	12.303564	12.450294	15.684209	13.167374	13.91457	12.73091	10.956494	12.981557	10.264688	12.269032	10.978856	8.499349	8.167683	8.519542	6.732856	6.378195	8.594898	6.203588	6.548059	7.855129	10.981344	10.74669	10.866811	9.679729	10.804167	9.076058	7.752675	10.725835	10.705699	7.307456	6.796218	8.24902	9.047701	7.836252	7.159139	8.321871	7.138593	6.510929
TraesCS2D02G158700	380	14.757296	14.279716	15.444887	11.934193	12.547898	12.025489	12.847672	12.977847	12.733807	22.147575	21.181993	22.247591	21.108147	20.772743	19.99935	19.178068	16.535612	16.093559	13.825978	12.885447	11.788174	11.214977	10.22066	10.488987	9.298501	9.91853	13.184992	9.165092	14.139432	13.029432	16.819805	18.566271	19.800583	17.504553	15.564623	16.035225	12.83519	13.865632	12.259798	9.062696	8.412672	11.164711	8.828539	10.26107	8.42271	10.257768	12.367719	11.616631
TraesCS2A02G248000	381	0	0.040831	0.164419	0.446194	0.338858	0.359956	0.059793	0.139344	0.062778	0.152282	0.142111	0.134557	0.415507	0.324416	0.480956	0.497463	0.811127	0.922933	1.041498	0.901651	0.934543	0.55587	0.43904	0.390183	0.159296	0.212448	0.091117	0.101703	0.165325	0.15395	0.2126	0.502929	0.490197	0.560358	0.593243	0.874317	0.992209	1.093313	0.828369	0.252097	0.387119	0.5022	0.21103	0.242387	0.122819	0.201648	0.069602	0.127176
TraesCS5B02G259000	381	0.981361	1.551861	0.731496	4.323305	3.814734	2.464259	1.79882	1.693775	1.081996	1.570529	2.260333	2.295842	2.224602	2.622262	3.352829	3.28354	3.548473	2.662675	3.550081	2.380151	2.350254	1.753157	1.565771	1.713498	1.035086	1.554539	1.048917	1.180045	0.870949	0.992806	1.744481	2.536437	1.318746	3.027735	2.025373	2.284741	3.314536	3.086305	3.121316	1.675939	1.936208	1.674081	1.615242	1.132581	0.992136	0.966293	0.908431	1.040653
TraesCS5D02G268100	381	16.863916	19.909857	13.838812	12.80627	12.715856	8.959188	6.255361	4.699572	4.507004	5.853024	6.894228	5.693099	7.158372	8.537209	10.281445	10.298183	12.831713	9.570636	15.801579	8.760588	9.165743	9.683334	7.72051	6.839694	5.290779	5.597812	3.492256	5.031842	3.52266	3.174778	6.366226	8.367652	5.613543	10.310689	7.970459	8.154728	13.068772	9.875056	9.90191	6.669484	8.735425	8.571471	7.121213	6.689851	5.761288	4.318254	5.273984	4.056623
TraesCS2A02G411800	382	0	0	0	0	0	0.022949	0	0.049248	0.03174	0	0	0.029052	0	0	0	0	0	0.037239	0	0	0	0	0	0	0	0	0	0.01427	0.03731	0	0	0	0	0	0	0	0.07807	0	0	0	0	0.040114	0	0	0	0.022472	0	0
TraesCS6A02G277300	383	1.470749	2.211385	1.824986	1.726162	1.652525	2.635098	1.687328	1.846778	2.281919	2.455974	2.909507	3.055097	3.429674	2.625833	3.293809	3.562095	2.52321	3.967233	2.471801	3.063783	3.767923	3.557423	3.54331	3.988385	1.971341	2.248658	1.510088	2.291194	2.079075	2.132187	2.334874	2.196981	2.080848	2.144627	2.395661	2.88059	2.255924	4.752022	3.302841	3.502199	2.520767	2.417393	1.927181	2.704243	2.494799	2.961654	2.202881	1.777446
TraesCS6B02G305300	383	5.447235	4.799629	5.369157	4.751553	4.938107	5.622026	5.349607	6.692604	6.123498	6.935658	6.589984	7.614422	6.863926	5.658563	7.293064	6.560674	5.448584	6.725817	5.334165	5.106555	5.328467	6.235045	6.055491	7.129526	4.148416	5.327175	4.968395	4.553204	5.766458	5.384507	5.8565	5.715288	6.851837	5.692171	5.255626	6.095111	5.142993	10.300219	5.879222	4.903913	5.45705	4.786508	3.5025	4.462785	4.497962	6.433033	4.545948	4.837825
TraesCS6D02G257900	383	2.96934	2.704187	2.929845	1.82486	1.902799	2.820337	1.958804	2.182748	2.135525	2.691125	3.05276	3.013076	3.552302	3.321325	4.195356	3.324192	3.296055	3.701669	2.65993	3.302015	3.552847	4.269868	3.378833	4.182877	2.036156	2.375669	2.236796	2.282993	2.491919	2.204649	3.021466	2.110746	2.620014	2.433997	3.338353	3.000062	3.321365	4.471982	3.092075	3.481963	2.697003	2.59949	3.053175	2.89254	2.69635	3.355359	1.908761	2.094792
TraesCS7A02G348500	384	0	0	0	0	0	0	0	0	0	0	0	0	0	0	0	0	0	0	0	0	0	0	0	0	0	0	0	0	0	0	0	0	0	0	0	0	0	0	0	0	0	0	0	0	0.03568	0	0	0
TraesCS6A02G302900	385	0	0	0	0	0	0	0.076471	0.038864	0	0	0	0.001966	0	0.013183	0.04426	0	0	0.029275	0	0.036976	0.04785	0.041373	0.040924	0	0.080757	0.08141	0.042365	0	0.083314	0.089065	0	0	0	0.054754	0.067252	0	0.040144	0	0	0	0	0	0	0	0	0	0	0.051072
TraesCS6B02G332200	385	0.102947	0	0.041919	0.154277	0.258217	0.01568	0	0.154703	0.070615	0	0.014679	0.049685	0	0	0.082955	0.148984	0	0.075033	0	0.055943	0	0.0168	0.084858	0	0.028175	0.081424	0	0.032969	0.08305	0	0.035637	0.098885	0	0.023479	0	0.047829	0.137589	0.035516	0.034863	0	0	0.03042	0	0.05631	0.074576	0.072389	0.051242	0.12076
TraesCS6D02G282500	385	0	0	0	0	0	0.025903	0.024114	0.107341	0.023562	0	0.018027	0	0	0	0.02883	0	0	0.052634	0.022358	0.048304	0.065971	0	0	0	0.027928	0.056497	0.029253	0.007701	0.028861	0.028642	0.023903	0	0	0.023054	0.040381	0.016255	0.057765	0.014845	0.020803	0.068483	0.085757	0	0.024554	0	0	0.051253	0.028218	0.048705
TraesCS7A02G210800	386	0	0	0	0	0	0	0	0	0	0.017019	0.014544	0	0	0	0	0	0	0	0	0	0	0	0	0	0	0	0	0	0	0.030914	0	0	0	0	0	0	0	0	0	0	0	0	0	0.040849	0	0	0	0.010915
TraesCS7B02G117500	386	0.091856	0.008486	0	0	0	0	0	0.015657	0	0	0	0	0.013783	0	0	0	0	0	0	0	0	0	0	0	0	0	0	0	0.010271	0	0.024237	0	0.018043	0	0	0.014818	0.016625	0	0	0	0	0	0	0	0.016231	0	0	0
TraesCS7D02G212500	386	0	0	0.015717	0	0	0	0	0	0	0	0	0	0	0	0	0	0	0	0	0	0	0	0	0	0	0	0	0	0	0	0	0	0	0	0	0.010417	0	0	0	0	0	0.012831	0	0	0	0	0.015096	0
TraesCS1A02G284600	387	0.064339	0.081803	0.149153	0	0.018712	0.074652	0.125646	0.102036	0.120831	0.184251	0.101452	0.224345	0.158585	0.188624	0.061209	0.211838	0.211926	0.135609	0.020155	0.273103	0.075664	0.106515	0.073761	0.066909	0.068862	0.062216	0.106302	0.080501	0.09222	0.085145	0.116946	0.131693	0.178163	0.172521	0.085206	0.120429	0.223834	0.089273	0.118559	0.075928	0.044305	0.189051	0.03923	0.122795	0.01905	0.142122	0.131615	0.199703
TraesCS1B02G293900	387	0	0	0.029983	0.00918	0	0	0.015268	0	0.027469	0.043056	0.045717	0.05122	0.048163	0	0.031189	0.102718	0.041332	0.019462	0	0.023709	0	0.029252	0	0.025981	0.020125	0.017422	0	0.028455	0.019635	0	0.061295	0.068288	0.03156	0.023527	0	0.084871	0.088722	0.0202	0.082261	0.032186	0.012986	0.031984	0.008353	0.034447	0	0	0	0
TraesCS1D02G283600	387	0	0.019605	0.035244	0	0.009208	0.026186	0.022153	0.036171	0.045693	0.039907	0.018224	0.077912	0.148253	0.058605	0.061688	0.107988	0.155104	0.142782	0.032421	0.078015	0.076574	0.028011	0.019907	0	0.009411	0.074279	0.056354	0.028209	0.09495	0.069296	0.070248	0.045087	0.031229	0.136853	0.034803	0.12889	0.029394	0.04002	0.064857	0.060243	0.039255	0.087828	0.014227	0.034123	0	0.017271	0.039569	0.083823
TraesCS5A02G125400	388	0.026971	0	0	0	0	0	0	0	0	0	0	0	0	0	0	0	0	0	0	0	0	0	0	0	0	0	0	0.022573	0	0	0	0	0.041604	0	0	0	0	0	0	0	0	0	0	0	0	0	0	0
TraesCS5B02G124800	388	0	0	0	0	0	0	0	0	0	0	0	0	0	0	0	0	0.028778	0	0	0	0	0	0	0	0	0	0	0	0	0	0.020009	0	0	0	0	0	0	0	0	0	0	0	0	0	0	0	0	0
TraesCS5D02G133100	388	0	0	0	0	0	0	0	0.039913	0	0	0	0	0	0	0	0	0	0	0	0	0	0	0	0	0	0	0.038091	0	0.049272	0	0.021465	0	0	0.038557	0	0.022048	0.050482	0.103096	0.020999	0	0	0	0	0	0	0.06447	0.024904	0.046978
TraesCS4B02G331200	389	0.674371	0.307667	0.543809	0.066288	0.053554	0.216603	0.077615	0.207919	0.254335	0.356586	0.088268	0.138973	0.11621	0.158786	0.164118	0.111132	0.061685	0.103217	0.079914	0.151133	0.033384	0.199739	0.154375	0.082827	0.152527	0.070249	0.181678	0.235373	0.165853	0.194375	0.27036	0.324266	0.461713	0.085795	0.134233	0.064377	0.125684	0.163511	0.222083	0.119089	0.101829	0.046851	0.218364	0.202099	0.177016	0.28795	0.276882	0.184956
TraesCS4D02G328100	389	7.024747	7.384051	5.861084	3.294693	3.590435	3.709148	1.812876	1.756616	1.534812	3.976903	3.910658	3.588301	4.43396	5.972929	3.856794	4.663196	3.921685	4.69273	4.412852	3.976177	4.841187	4.847123	4.177457	3.696168	3.561615	2.407799	3.87113	3.545747	2.974857	3.755357	4.674335	4.786214	4.559387	5.069148	6.30028	5.344334	5.664939	6.081383	3.488387	4.255149	3.214579	3.708872	2.649516	4.252992	3.60097	2.792809	3.797451	2.558544
TraesCS5A02G502600	389	0.636913	1.119437	1.262649	0.524691	0.589807	0.505505	0.477766	0.414876	0.702764	1.53947	1.155907	0.874131	1.197054	1.46686	0.969207	1.149086	1.028501	0.996462	0.682903	0.868839	0.93459	0.92391	0.627366	0.469549	0.587157	0.691109	0.539152	0.659253	0.645937	0.818404	0.939288	0.996899	1.037353	1.194595	1.570625	1.362081	0.854865	1.346047	0.91203	0.483429	0.66613	0.925877	0.292483	0.650057	0.550615	0.732299	0.606418	0.646651
TraesCS4A02G255400	390	1.141119	0.727431	0.798904	0.588112	0.913841	0.847156	1.608935	1.967898	1.886162	1.155553	1.153375	0.932268	1.040717	0.775373	0.933064	1.050164	0.533933	0.581069	0.494581	0.485295	0.852728	0.611386	0.65717	0.640233	0.929636	1.418305	1.630648	1.248864	1.658902	1.788791	1.293596	0.811697	0.823687	0.49681	0.7406	0.616535	0.468791	0.400017	0.553083	0.99423	0.672905	0.794965	1.042093	0.888484	1.016304	1.586247	1.619199	1.551031
TraesCS4B02G059700	390	1.26852	1.083537	0.975526	0.421822	0.363524	0.550672	0.822467	1.039548	0.977558	1.001209	0.988983	1.033886	1.066481	0.889198	0.796319	0.757741	0.584171	0.714335	0.670234	0.448671	0.801566	0.507782	0.653202	0.656767	0.582696	0.957432	0.982626	0.674547	1.184551	1.437899	0.989894	0.610739	0.816438	0.67608	0.747761	0.475367	0.362232	0.483737	0.611195	0.890805	0.636419	0.713604	0.746539	0.7174	0.751868	1.02113	1.127554	1.106024
TraesCS4D02G059300	390	2.099231	2.004917	1.776961	1.225597	1.847326	1.738883	2.477163	2.774023	2.857048	2.127514	2.407913	2.103917	2.281814	1.963646	1.806378	2.233949	1.323408	1.56562	1.412777	1.251066	1.606586	1.263696	1.506913	1.366596	1.992656	2.620444	2.795143	1.94737	3.185783	2.794942	2.272216	1.455079	2.401731	1.448771	1.764178	1.283872	0.914033	1.197649	1.585406	1.730136	1.380123	1.285416	2.115361	1.815425	1.811749	2.314376	2.952754	2.733192
TraesCS7A02G116000	391	0.017791	0.018934	0.105543	0.017566	0.062253	0.049289	0.21974	0.193298	0.273165	0.240498	0.2409	0.321373	0.15833	0.21916	0.196146	0.232481	0.310404	0.089932	0.159426	0.080897	0.040201	0.095153	0.076842	0.093297	0.192693	0.197661	0.252358	0.05678	0.24177	0.223036	0.122805	0.276796	0.095684	0.140904	0.212951	0.208134	0.107563	0.13007	0.146327	0.032377	0.061943	0.137611	0.089287	0.065913	0.154583	0.111592	0.163533	0.124647
TraesCS7B02G012600	391	0.089002	0.075538	0.040083	0.0542	0.093141	0	0.090051	0	0.116078	0.101596	0.177536	0.24064	0.146863	0.062389	0.104033	0.116184	0.041511	0.046131	0.09176	0.079319	0.105332	0.082362	0.036807	0.048628	0.019051	0.056461	0.059667	0.090353	0.019688	0.155068	0.106928	0.04327	0.166663	0.070716	0.01568	0.189253	0.078155	0.020254	0	0.031964	0	0.08339	0.025124	0.068963	0.176165	0.097022	0.076804	0.084181
TraesCS7D02G110600	391	0.018094	0.019257	0	0.017864	0.054207	0.034295	0.103408	0.122516	0.212117	0.121562	0.099348	0.041248	0.058436	0.076924	0.137844	0.176179	0	0.018936	0	0.167649	0	0	0.147956	0.029774	0.10914	0.090694	0.07746	0	0.073618	0.019024	0.109671	0.070909	0.102362	0.15261	0.066982	0.072016	0.094187	0.193597	0	0	0	0.063034	0.034459	0.048097	0	0	0.028019	0.066394
TraesCS5A02G108400	392	126.696762	129.625885	124.156998	95.461937	86.355148	83.735428	85.653755	88.582397	80.724915	115.239136	115.227966	110.717194	89.566292	99.003174	103.90844	96.899658	98.689972	88.584351	99.922096	89.949982	84.688774	93.542526	92.903595	87.979469	84.013908	86.357094	94.458397	84.599472	94.168236	105.159103	96.126961	129.955887	111.089973	116.333366	108.866264	115.908966	113.387718	110.254738	84.544601	84.361588	80.802307	86.824509	81.634056	89.080666	90.431618	85.398468	94.834198	90.209328
TraesCS5B02G114900	392	80.291107	85.511406	74.783707	84.23024	82.525505	71.423531	72.091881	69.60994	61.501301	83.683159	95.711823	89.991364	73.233261	82.307335	88.870247	85.126785	83.910431	79.824013	87.919891	82.009171	78.412766	84.790901	74.937027	70.749161	69.330719	68.066231	76.388229	73.82122	69.072304	75.282288	78.607292	102.981453	84.38662	98.897614	94.678505	95.062645	106.486763	94.209717	78.39994	77.910622	69.77343	73.82209	69.889252	77.378311	78.071304	67.740082	78.981911	75.104042
TraesCS5D02G117100	392	121.068565	135.735962	125.533058	111.276833	97.988541	94.56488	106.06839	103.011047	98.616585	129.032822	131.259094	127.235313	105.564857	119.94709	115.447403	117.784721	122.224686	105.600517	121.97097	105.161095	95.780327	99.373833	102.062805	93.434746	95.70108	93.389069	97.157188	92.498978	94.724396	109.557472	101.495842	127.032249	113.254021	128.427643	117.310272	116.973885	128.902863	116.245399	99.811768	89.68586	88.963669	105.123093	97.908089	93.714645	99.651405	85.174004	107.238647	98.012489
TraesCS3A02G149300	393	1.639574	2.135492	1.750606	2.834918	3.129871	2.448361	1.183797	0.904202	1.1706	1.180507	2.307604	1.964195	2.265865	2.415775	4.470768	4.270089	3.971608	4.974072	3.910239	4.373582	4.092017	2.562575	2.33321	2.835232	1.575238	1.400412	1.912669	1.489454	1.076458	0.766158	1.988974	2.570651	2.251766	3.49721	3.758958	5.164226	4.601896	4.980262	3.367658	2.245216	3.363533	1.578187	1.336408	2.040163	1.751369	1.719084	1.357699	1.700423
TraesCS3B02G176600	393	4.824199	5.381794	5.095819	6.0255	5.778083	4.990812	3.085707	3.160498	3.965222	4.952441	5.966125	4.507097	5.734006	6.08994	8.831971	7.273311	7.753737	8.973162	5.927493	6.757566	7.071149	4.88778	4.119761	4.814066	3.123922	3.253694	4.425662	3.348563	2.470272	2.167421	4.52083	5.754179	5.207859	6.965883	7.369319	7.717429	7.476243	6.783693	4.738373	3.232853	4.875053	3.545901	2.717287	2.802312	3.303033	3.319739	2.421948	2.935639
TraesCS3D02G157400	393	1.476041	1.437073	1.332132	1.439664	1.677857	1.456405	0.704698	0.542014	0.81703	0.992917	1.586245	1.121853	1.085426	1.453053	2.719621	2.60445	2.284181	3.068074	2.321417	2.039959	2.684475	1.674415	1.621329	1.78234	1.209173	0.921996	1.253871	1.05022	0.749208	0.882794	1.380169	1.50535	1.303295	1.982996	2.160546	3.144816	2.405061	2.112239	2.476665	1.238977	2.304331	1.24672	0.868812	1.513411	1.217001	1.521029	1.0884	1.000124
TraesCS2A02G306300	394	2.137281	2.360326	3.65187	2.376479	1.062836	2.793612	2.357382	1.622817	2.246729	3.113506	3.241263	3.528571	3.820758	3.345828	4.951211	4.05633	5.877314	6.60081	3.533753	5.778263	4.401013	2.344409	3.443177	2.561107	1.404142	1.984734	2.187048	1.728117	2.034223	1.286254	4.741481	3.63271	2.185221	4.418735	3.719385	5.314164	7.258397	5.443614	5.522474	2.384669	2.476595	3.809398	2.100392	2.065023	1.991687	3.853856	3.064723	3.180214
TraesCS2B02G323000	394	1.787238	2.564062	3.385372	3.406641	2.47366	4.529159	1.634749	2.107518	1.531574	2.65033	3.900851	3.034933	4.283876	3.318155	4.962386	4.068354	5.931135	7.900472	4.415891	6.5768	6.478814	5.956709	4.846716	4.62753	2.746911	2.935029	1.907785	1.60175	1.945609	1.381243	4.450521	4.721109	2.147244	4.140056	4.313605	5.069533	6.350726	5.123375	6.555622	4.117355	4.02929	5.81908	2.955238	4.00565	3.427834	3.910259	2.945898	3.652017
TraesCS2D02G304700	394	2.395963	2.367585	3.470067	1.662065	0.831746	2.672442	2.148293	1.653962	1.708369	2.757419	2.784577	4.204972	3.206322	2.865073	4.167159	2.844154	4.565756	5.208101	3.40826	4.486971	3.309709	2.026776	2.922731	3.494043	1.264176	1.857905	1.27237	0.881194	1.131003	1.113959	3.404567	3.133599	2.371433	3.307514	2.916753	3.458718	5.025188	4.230261	3.838596	1.600074	2.010002	3.269893	1.645268	1.429171	1.5464	2.774795	2.256963	2.544919
TraesCS4A02G021600	395	0.555121	0.422374	0.605115	0.391718	0.670362	1.02314	1.298786	1.477279	2.053525	2.018588	2.034075	1.964183	3.02616	2.334878	2.079161	2.493514	2.275346	2.50444	1.264384	2.42077	2.243518	2.351296	1.486025	1.708549	1.479244	0.966336	2.54481	1.674667	1.220251	1.104574	2.434448	1.683723	3.246922	2.015673	3.73736	3.295013	2.355098	2.853569	1.873264	1.970577	2.172627	1.816371	1.347177	2.403291	1.568555	1.656181	0.847459	1.479825
TraesCS4B02G281900	395	0.468976	0.320955	0.42401	0.532568	0.831273	1.020286	1.201422	1.555175	1.73016	1.743206	1.7216	1.600517	2.288851	1.93652	2.39464	2.33038	2.541736	2.450202	1.157083	2.562118	2.24638	1.622387	1.340838	1.165808	1.622848	0.827864	1.862822	1.691876	1.355635	0.94725	1.850002	1.413943	2.514996	1.945008	3.687526	3.161089	2.055525	2.719239	1.923111	2.061528	1.575312	1.900413	1.165241	2.350374	1.590079	2.180359	0.580588	1.832461
TraesCS4D02G280500	395	0.245741	0.172994	0.371307	0.36986	0.458774	0.538116	0.549569	0.777455	0.952658	1.275662	0.959501	1.083653	1.611282	1.499481	1.143142	1.814545	1.641648	0.991737	0.60952	1.502674	1.087449	1.053559	0.969794	0.828866	0.965628	0.746385	1.412307	0.890089	0.898669	0.60667	1.219371	0.594212	1.866632	1.356659	2.420691	2.236197	1.572184	1.624444	1.22725	1.425592	1.362273	1.126044	0.793549	1.283654	0.766933	1.042026	0.525667	0.723202
TraesCS2A02G580400	396	0.053987	0.027597	0.073943	0.041154	0.040029	0.107539	0.057064	0.041713	0.028644	0.018607	0.037067	0.05888	0.168058	0.099955	0.123845	0.133477	0.121286	0.103394	0.037538	0.084437	0.144121	0.025002	0.022889	0.043665	0.035127	0.125378	0.067279	0.035139	0.061662	0.009764	0.126858	0.051764	0.024248	0.033289	0.027657	0.03055	0.043505	0.020311	0.128528	0.040077	0.06295	0.109496	0.069995	0.023306	0.048441	0.06088	0.079684	0.084507
TraesCS2B02G607600	396	0.03017	0.027122	0.039288	0.036466	0.031494	0.075421	0.023407	0.011896	0.018296	0.017323	0.034602	0.017606	0.083934	0.078147	0.077132	0.060119	0.034811	0.046939	0.046427	0.046611	0.069497	0.01421	0.030334	0.042942	0.009244	0.037295	0.009726	0.015701	0.003198	0.016922	0.032737	0.004039	0.021409	0.014001	0.031721	0.00516	0.018432	0.009081	0.072631	0.005992	0.052368	0.066895	0.019701	0.022276	0.037777	0.036844	0.066171	0.039242
TraesCS2D02G592800	396	0	0	0	0	0	0	0	0	0	0	0	0	0.002046	0	0.001114	0	0.000693	0	0	0	0.000502	0	0	0	0	0	0.000711	0	0	0	0	0	0	0	0	0	0	0	0.000809	0.000821	0	0.000474	0	0	0	0	0	0
TraesCS2A02G275900	397	0.573835	0.313484	0.3261	0.076347	0.09851	0.65405	0.336437	0.24341	0.2986	0.419541	0.757973	0.16797	0.235341	0.153035	0.801146	0.306161	0.282431	1.158219	0.032857	0.693933	1.255939	0.124195	0.290561	0.110432	0.215093	0.738046	0.188642	0.170008	0.1569	0.137952	2.157887	0.6881	0.693231	0.761761	0.713649	0.649863	0.951665	0.112331	0.802109	0.554115	0.297017	0.460891	0.071003	0.283799	0.249254	1.474445	0.550522	1.302787
TraesCS2B02G293600	397	8.94016	4.989206	2.418566	0.345534	0.687158	1.680536	0.473041	0.233533	0.590188	1.434915	1.126285	1.963064	0.562708	0.294846	1.837749	0.723991	0.60592	1.763562	0.387755	1.319149	1.247715	0.735855	0.41048	0.953372	1.304606	1.68259	0.660842	0.259314	0.359183	0.237458	3.464285	0.944505	2.081237	1.964896	1.132002	1.957347	1.869531	1.349177	2.166648	1.26072	0.951255	0.657	0.977211	0.711926	1.232701	1.269603	1.364511	1.926156
TraesCS2D02G274900	397	0.766398	0.221318	0.400021	0	0	0.944576	0.151626	0.301005	0.570635	0.289474	0.204496	0.084883	0.378559	0.221469	1.1067	0.552192	0.417361	0.917364	0	1.136967	0.925758	0.293542	0.414039	0.155269	0	0.737938	0.221227	0.226362	0.04283	0.219085	1.445969	0.931566	0.683398	0.526426	1.298024	1.79164	0.884732	0.029878	1.235191	0.999516	0.2997	1.091861	0.282898	0.626461	0.211801	0.793041	0.552424	1.166705
TraesCS2A02G158500	398	0.884707	0.49709	1.557849	0.236592	0.072887	0.618564	0.362038	0.569426	0.383312	0.692165	0.38564	0.62495	0.848711	0.590542	0.588328	0.6996	1.007994	1.117406	0.427783	0.476716	0.788785	0.590299	0.805477	0.649703	0.411112	1.080532	0.348308	0.501229	0.704737	0.537255	0.903318	0.285066	0.629685	0.36627	0.802865	0.729153	0.368059	0.51566	0.657705	0.482001	0.579643	0.700717	0.816383	0.4822	0.360572	0.735628	1.025681	0.973988
TraesCS2B02G184200	398	0.152917	0.280027	0.461897	0.399809	0.135684	0.301224	0.233437	0.135791	0.247959	0.191798	0.41726	0.568752	0.374919	0.360823	0.248513	0.334055	0.455914	0.41799	0.155836	0.171032	0.564155	0.131082	0.388257	0.14846	0	0.374743	0.182459	0.139277	0.051738	0	0.180826	0.399788	0.146866	0.330313	0.324653	0.333493	0.102283	0.176751	0.554095	0.373981	0.493489	0.560437	0.302308	0.068846	0.094475	0.656341	0.268966	0.194761
TraesCS2D02G165400	398	1.315086	1.560422	1.625408	0.713263	0.551739	1.476817	1.054485	0.947665	0.840113	1.157087	0.880654	1.092255	1.001588	0.888352	1.016202	0.684452	1.758471	1.200625	1.074696	0.942646	1.264832	0.976619	1.109478	0.882948	1.188889	1.517037	1.340258	0.94258	1.135345	1.040262	1.765132	1.290662	0.621659	0.661889	0.759834	1.227535	0.808119	1.093154	1.048323	1.181425	0.804855	1.264004	1.41599	0.895138	0.441312	1.018959	1.828887	1.925035
TraesCS3A02G245100	399	0.047967	0.051049	0	0	0.047314	0	0.184094	0	0	0.111059	0	0.118615	0	0.050981	0	0.053725	0.053395	0.142567	0.03602	0	0	0	0	0	0	0.148719	0	0.040144	0	0	0	0	0.108543	0.157376	0.03751	0.147827	0.073988	0.311581	0.124664	0	0	0	0.043089	0	0	0.132217	0.049189	0
TraesCS3B02G274900	399	0.103391	0.049122	0.102533	0	0	0	0.295146	0.045316	0	0.173305	0	0.183183	0.199464	0.147172	0.150183	0.463897	0	0.184688	0	0.087397	0.055795	0	0	0	0	0.095246	0	0.038501	0	0	0.083512	0.025498	0	0.27809	0.116316	0.122662	0.147302	0.434025	0.040849	0	0	0.274071	0	0	0	0.043275	0.112297	0.148839
TraesCS3D02G246400	399	0.110404	0	0.282153	0.096226	0.048718	0.175799	0.147488	0.137152	0.07873	0.094777	0.178699	0.474356	0.082551	0.136045	0.163101	0.369512	0.346268	0.345778	0.37427	0.344174	0.220508	0	0.256994	0.27007	0	0.04583	0	0	0	0	0.195737	0.209291	0.394226	0.208795	0.062163	0.088751	0.101432	0.252143	0.112994	0.089645	0	0.160501	0	0	0	0.214278	0.150926	0.13813
TraesCS4A02G194400	400	6.206445	2.876694	1.969153	0.131983	0.588902	0.554419	0.064561	0	0	0.20534	1.204391	2.086888	0.458651	0	1.683472	0.493592	1.023955	2.806298	1.078701	2.966316	8.325446	1.095318	0.449629	1.035733	0.101985	1.091706	4.81067	1.054825	1.465588	0	9.901634	0.179876	12.320486	3.847697	7.255264	4.611252	4.033608	0.281259	8.886341	1.902119	4.566789	1.158303	1.415905	7.687693	12.798065	1.260201	3.830407	12.48806
TraesCS4B02G120900	400	0.418189	0.086088	0	0	0	0	0.064346	0	0	0	0.188454	0.052758	0.047177	0	0.058044	0.322157	0.022073	0.217185	0.036299	0.090898	0.095339	0.140186	0.072231	0.031128	0	0.138154	0.171365	0	0.070574	0	0.636693	0	0.656683	0.467875	0.257116	0.293765	0.273031	0.072604	0.228133	0.292846	0.151395	0.09834	0.047633	0.234981	0.14837	0	0.069002	0.300396
TraesCS4D02G118900	400	2.405763	1.324801	0.890378	0.122926	0.254787	0.349672	0.202681	0.2603	0.24764	0.214078	0.724485	0.196669	0.348079	0.134738	0.539032	0.074862	0.567819	1.503935	0	1.276174	3.796295	0.95177	0.201742	0.14638	0.183483	0.290006	1.515735	1.159804	1.735443	0.070275	4.128837	0.245334	11.963791	1.721662	7.729428	1.673207	2.222068	0.285006	2.179219	0.996828	2.202097	0.480985	0.321185	1.62574	3.782536	0.227818	0.685522	6.699595
TraesCS4A02G207400	401	0.016276	0	0	0	0	0	0	0	0	0	0	0	0	0	0	0	0	0	0	0.046228	0	0	0	0	0	0	0	0	0	0	0	0.031919	0	0	0	0	0	0	0	0	0	0	0	0	0	0	0	0
TraesCS4D02G108600	401	0	0	0	0	0	0	0	0	0	0	0	0	0	0	0.013277	0	0	0	0	0	0	0	0	0	0	0	0	0	0	0	0	0	0	0	0	0	0	0	0	0	0	0	0	0	0	0	0	0
TraesCS1A02G396700	402	5.718583	4.397869	10.246735	1.177285	0.216232	9.73909	4.134567	5.006588	3.398656	4.543357	5.269567	9.123248	8.478052	3.722983	7.538655	6.303218	8.927645	13.49132	7.297806	11.942364	10.507628	2.248466	5.980746	5.062221	0.528539	3.897889	0.667671	0.624683	0.634772	0.067464	10.932249	5.631263	7.600682	6.190181	3.451764	8.147825	6.83249	3.942325	11.525727	2.495812	1.473936	6.894806	0.553397	0.73787	1.013523	3.48535	5.43342	5.65899
TraesCS1B02G424900	402	11.518738	8.466722	16.31986	2.498195	0.51833	18.531118	6.286992	9.948998	5.58742	7.115616	10.022228	14.769571	14.204122	7.760365	14.297252	12.172701	18.703691	30.818731	14.521049	23.346676	25.514343	7.505811	14.378153	11.323628	1.982439	7.253347	1.850289	2.479763	1.859725	0.338356	25.181866	8.456501	14.465257	12.013098	8.670341	15.844682	12.094028	12.802618	23.234209	6.322059	4.558617	14.294812	2.261503	3.771851	3.642712	8.17302	9.279397	10.10436
TraesCS1D02G404600	402	11.540002	9.453778	19.386467	4.562033	2.069573	22.637062	7.169025	10.230289	7.399487	8.124838	9.99823	16.504583	15.524429	8.740241	15.117168	12.176495	19.595005	30.004185	15.290959	23.738249	22.728292	12.251011	16.160166	15.756883	5.696392	10.512068	3.079015	6.679133	3.535219	1.574265	22.953381	10.025436	14.343766	12.007694	7.15194	17.897177	13.501048	10.705466	22.332838	10.697593	7.746284	13.388747	4.995386	6.96447	5.742605	9.306126	10.111352	11.703861
TraesCS4A02G326000	403	1.052277	0.781812	0.678369	0.991888	1.160789	1.197394	0.647318	0.541921	0.816515	1.035348	0.986486	0.720344	1.343387	1.227758	0.923925	0.944634	0.83905	0.836091	0.367886	0.642126	0.612407	0.797105	0.489954	0.612349	0.562934	0.780718	0.661164	0.687018	0.67033	0.816739	0.865895	0.870573	0.734097	0.650177	0.75267	0.779252	0.620274	0.542764	0.618258	0.871489	0.716122	0.474879	0.596027	0.687131	0.709459	0.697168	0.678635	0.685961
TraesCS5B02G538900	403	2.404093	1.820058	1.848703	3.285717	4.671271	4.832575	1.85626	2.104277	2.571954	2.156649	2.314976	1.886642	3.77448	2.93594	2.903972	2.230893	1.148364	1.604644	1.027817	1.227444	1.543171	1.341046	1.013834	1.268129	1.2039	1.4526	1.610268	1.193467	1.348889	1.595983	1.500656	1.740392	1.765914	1.369026	1.35989	1.251412	0.968574	1.042017	1.043202	1.642126	1.533188	1.071282	1.115969	1.561578	1.500951	1.765058	1.65086	1.751497
TraesCS5D02G557100	403	3.483196	2.875453	3.333985	4.115157	6.290208	6.012757	1.79897	2.152103	2.306569	2.112523	2.324696	2.465301	4.93182	3.588514	4.445185	3.557352	2.387156	2.948272	1.673251	1.833718	2.374919	2.033037	1.613086	1.629557	1.430679	1.991917	1.859811	1.6861	1.666079	1.335106	2.90221	2.150177	1.617636	1.724782	2.153149	1.695574	1.209584	0.95459	2.364863	2.511255	2.687071	1.642036	1.854331	2.278579	2.185311	1.681064	2.191273	2.300391
TraesCS1A02G410200	404	0	0.022885	0	0	0	0.020177	0	0.034998	0	0	0.027378	0	0	0	0	0	0	0	0	0	0	0.067354	0	0.039662	0	0	0	0	0	0	0.057782	0	0	0.035914	0	0	0	0	0	0	0	0.018683	0.038251	0	0	0	0.021467	0.031826
TraesCS1B02G440100	404	0.03288	0.146933	0.109926	0	0.028016	0	0.028622	0	0	0	0	0	0	0.034248	0	0	0.105655	0	0.075204	0	0	0.06448	0	0	0	0	0	0.027151	0	0	0.028109	0	0	0.022486	0	0	0	0	0	0.029208	0	0	0.113028	0.022602	0.028802	0	0	0
TraesCS1D02G417500	404	0.186614	0.094587	0.35919	0	0.082498	0	0	0.048337	0	0.060193	0.028611	0.028368	0	0	0	0	0.022837	0	0.018482	0.032437	0	0	0	0	0	0	0.029091	0	0	0	0.040914	0	0.038765	0	0.014668	0	0	0	0.02072	0	0	0	0.061556	0	0	0	0	0
TraesCS1B02G116500	405	0	0	0	0	0	0	0	0	0.009758	0	0	0	0	0	0	0	0	0	0	0	0.016934	0.011731	0	0	0	0	0	0	0	0	0	0	0	0	0	0	0	0	0	0	0	0	0	0	0	0.029405	0.006476	0
TraesCS7A02G345800	406	0.065235	0	0	0	0	0.14487	0	0	0	0.06822	0	0	0	0	0	0	0.109894	0.096946	0	0.047144	0	0	0	0	0	0.042474	0.034909	0	0	0	0	0	0	0.054654	0	0.101027	0.034698	0	0.050805	0.032259	0	0.051329	0	0	0.066396	0	0	0
TraesCS7B02G237400	406	0	0	0	0	0	0.097106	0	0.046461	0	0.06882	0.058037	0.104268	0	0	0.098392	0.051689	0.052895	0.12054	0	0.051097	0	0.039168	0	0	0.048752	0.070532	0	0	0	0	0.111449	0	0	0.044531	0.096335	0.054511	0.028291	0.025065	0.041015	0.040034	0	0.070698	0.061833	0	0.00418	0.090202	0.065812	0
TraesCS7D02G333400	406	0	0.086334	0.160803	0	0	0.16414	0	0	0	0.033174	0	0.047453	0.018575	0	0.066203	0	0.098746	0	0	0.059048	0.049922	0	0	0.162503	0	0	0	0	0	0.029686	0	0.094214	0	0	0	0.020362	0.036536	0	0	0	0	0	0	0	0	0.056697	0.061343	0
TraesCS5A02G064500	407	0.81142	0.713329	0.796147	0.182366	0.247343	0.506109	0.754234	0.203483	3.123725	0.451621	0	0.191293	0.339038	1.066282	0.307721	0.309283	0.11312	0.329075	0	0.0386	0.667218	0	0.074103	0.131766	0.074482	0.123858	0	0.09513	0.384516	0.694326	0.65358	0.161732	0.727611	0.052885	0.338291	0.326616	0.379506	0	0.199278	0.412406	0.280717	0.080229	0.151497	0.096695	0.089912	0.5508	0.520085	0.091119
TraesCS5D02G075300	407	8.430182	7.183909	3.963137	1.021921	1.415815	2.263	2.154998	2.443613	4.488272	1.964174	0.835744	0.906598	1.445315	0.470109	0.896915	0.92093	0.323544	0.476479	1.657582	0.743934	0.726585	0.820474	1.039107	1.716411	1.033906	2.00662	1.66345	1.385853	4.135101	2.659092	1.62962	1.536456	3.641896	1.456286	2.471762	2.033746	1.094161	2.227164	1.467659	1.099749	1.908652	0.71691	1.633175	0.482046	1.998805	1.554809	1.430473	1.908004
TraesCS3A02G533700	408	0	0.074823	0.061005	0	0	0.024275	0	0.093214	0.024587	0.017146	0.068647	0.094763	0.035975	0	0	0	0	0.026166	0	0.021687	0.034592	0	0.031029	0	0	0	0	0	0	0.030189	0.026508	0	0.058411	0	0	0.04333	0	0.169044	0	0	0	0.147478	0.025793	0.023428	0	0.047781	0	0
TraesCS3B02G610500	408	2.348052	2.308919	2.68859	3.886798	3.722913	4.557065	6.514812	7.657504	8.676731	9.141423	6.616528	8.528737	4.459987	3.999553	3.606853	3.430217	3.131306	3.617357	2.255415	2.58437	3.090591	3.617067	3.624436	3.392348	3.420701	4.272844	6.012349	5.17366	8.605125	6.487635	5.615232	4.973129	7.016208	3.708389	4.430759	3.98792	3.3585	4.435606	2.8583	3.992872	2.558569	3.851746	3.249858	5.280013	3.671173	5.457726	5.898599	5.325221
TraesCS3D02G539000	408	1.725774	1.552947	2.198082	1.752982	2.384457	2.474508	3.725513	3.718788	4.590391	4.185197	3.573401	4.065837	2.521989	3.242488	2.633211	2.339611	1.598336	2.537213	1.367955	1.89181	1.97818	1.782989	1.886568	2.162658	2.463415	2.541975	3.755529	2.794037	4.701572	4.226265	3.324311	3.146282	3.439905	2.775551	2.789775	2.225259	1.735357	2.197795	1.901252	2.132984	1.812356	1.696512	2.054976	3.121644	2.008928	3.258114	3.179955	2.990162
TraesCS1A02G311700	409	0	0	0	0	0	0	0	0	0	0	0	0	0	0	0	0	0	0.071116	0	0	0	0	0	0	0	0	0	0	0	0	0	0	0	0	0	0.011366	0	0	0	0.068103	0	0	0	0	0	0	0	0
TraesCS1B02G323400	409	0	0	0	0.151467	0	0	0	0	0	0	0	0	0	0	0	0	0	0.040018	0	0	0	0	0.131934	0	0	0	0	0	0	0	0	0	0	0	0.077943	0.055865	0	0	0	0	0	0	0	0	0	0	0	0.054044
TraesCS1D02G312000	409	0	0	0	0	0	0	0	0	0	0	0	0	0	0	0	0	0	0	0	0	0.050722	0	0	0.11243	0	0	0	0.035118	0.122283	0	0.037454	0	0	0.035155	0	0	0.043893	0	0	0	0	0	0	0	0	0	0	0
TraesCS2A02G457700	410	0.438033	0.374221	0.595602	0.199032	0.458246	0.497121	0.234998	0.227367	0.216602	0.627338	0.452203	0.456245	0.95777	0.911886	0.788623	0.950568	0.351622	0.918254	0.54332	0.526781	0.746663	0.408586	0.487885	0.683195	0.196239	0.551054	0.533144	0.381426	0.482635	0.279867	0.509728	0.410762	0.601041	0.350894	0.447478	0.393412	0.559586	0.37619	0.493449	0.457323	0.407719	0.228529	0.314953	0.384853	0.360558	1.002028	0.711099	0.578738
TraesCS2B02G480100	410	0.737129	0.717627	0.763124	0.621701	0.705069	0.71707	0.63911	0.751371	0.539777	0.701152	0.64312	0.791965	0.83309	0.878779	0.629469	0.867823	0.415114	0.888972	0.454765	0.690927	0.782878	0.317651	0.465538	0.662276	0.363872	0.76082	0.626981	0.657648	0.820037	0.73242	0.606488	0.521361	0.913747	0.552813	0.61292	0.605223	0.585954	0.50948	0.99802	0.619471	0.439876	0.364081	0.585558	0.726252	0.387277	1.054437	0.95907	0.886954
TraesCS2D02G458400	410	1.155533	0.874491	1.442354	1.079924	1.115671	0.917868	0.661709	0.940784	0.840842	0.978368	1.067309	1.109647	1.370969	1.307079	1.289566	1.123425	0.800599	0.972227	0.797352	0.686171	0.984141	0.57488	1.004452	0.668442	0.871893	1.090433	0.796534	0.758968	1.014913	0.975998	1.3543	0.875723	1.118194	0.6615	0.800297	0.695523	0.661748	0.945149	0.703325	0.933086	0.97633	0.634434	0.72492	0.829129	0.778542	0.918889	1.749848	1.083914
TraesCS3A02G252400	411	0	0.27726	0.290816	0.045003	0	0.306336	0	0.314487	0.052639	0.239148	0	0	0.286246	0.18667	0.274932	0.033723	0.140113	0.57462	0.018505	0.492105	0.14457	0	0	0	0.118355	0	0.124418	0	0	0	0.126731	0.220191	0	0	0	0.097141	0.285144	0	0.1732	0.196451	0.095388	0.055777	0	0	0	0	0	0.252105
TraesCS3B02G284000	411	0.307191	0	1.577685	0.06347	0	1.313308	0.084599	0.88573	0.344335	1.08136	0.970619	1.319228	2.092686	0.165541	1.509478	0.575536	2.047391	2.512325	0.143625	2.997756	1.098358	0	0.057349	0.317875	0	0.163644	0	0	0	0	1.830559	0.892224	0.149865	0.366807	0.213284	0.655474	1.142821	0.2587	2.206616	0	0	0.854501	0	0.017583	0	0.170702	0.293082	0.357916
TraesCS3D02G253000	411	0.067843	0.084119	0.594712	0	0	0.722338	0.093398	0.389818	0.103218	0.045751	0.039098	0.274861	0.962428	0.067766	0.30726	0.170712	0.487143	0.808313	0.112879	0.762029	0.408933	0	0.063351	0.073376	0	0.113001	0	0	0	0	0.384098	0.169603	0	0.033221	0.067368	0.073322	0.42195	0.040926	0.340314	0	0	0.254201	0	0	0	0.088803	0.0408	0.13706
TraesCS4A02G218500	412	0.326174	0.377917	0.122553	0.09284	0.525619	0.350498	0.046543	0.092479	0.08066	0.055969	0.242652	0.067715	0.102651	0.021924	0.297225	0.106494	0.087632	0.549901	0.387437	0.265168	0.625125	0.325491	0.119992	0.441305	0.14696	0.562605	0.179114	0.216201	0.287228	0.100561	0.109268	0.27835	0.108581	0.187572	0.155622	0.241237	0.296233	0.238509	0.324108	0.2845	0.511452	0.079899	0.139844	0.214561	0.426048	0.774641	0.149733	0.230683
TraesCS4B02G097300	412	0.329794	0.439785	0	0.135402	0.767128	0.286074	0	0.076166	0.083557	0.084821	0.124504	0.143381	0.089251	0.054969	0.282879	0.020468	0.109002	0.414429	0.129863	0.141344	0.596008	0.135592	0.080297	0.22569	0.255768	0.365248	0.429439	0.245713	0.286789	0.054378	0.210545	0.253058	0.336961	0.246751	0.120194	0.316538	0.216219	0.168539	0.249608	0.230606	0.662937	0	0.041504	0.090854	0.315751	2.325072	0.180913	0.180134
TraesCS4D02G093700	412	0.794454	0.99888	0.241774	0.208601	1.017551	0.599465	0.313467	0.322934	0.326385	0.315658	0.661687	0.348956	0.154179	0.167299	0.399333	0.107751	0.144622	0.702182	0.72933	0.334739	0.51002	0.649997	0.150006	0.635953	0.613654	0.586132	0.721021	0.438919	0.763585	0.303156	0.157567	0.271316	0.533564	0.584676	0.499002	0.42142	0.678847	0.29917	0.403241	0.318425	1.286982	0.204697	0.281648	0.506698	0.655197	2.273195	0.278088	0.682701
TraesCS3A02G347100	413	0.154663	0.138921	0.118276	0.133623	0.155051	0.26934	0.153094	0.122646	0.197149	0.209291	0.298863	0.178332	0.23133	0.206008	0.218465	0.178874	0.2981	0.061053	0.128241	0.264274	0.199576	0.109361	0.197298	0.181873	0.15	0.046884	0.206312	0.18103	0.194935	0.182195	0.149152	0.092711	0.245117	0.244879	0.268397	0.227139	0.237028	0.250826	0.162386	0.188957	0.106262	0.211345	0.193438	0.11648	0.140295	0.077398	0.155063	0.199716
TraesCS3B02G378800	413	0.131936	0.166382	0.260591	0.058406	0.03687	0.208848	0.184444	0.242185	0.186683	0.180259	0.112244	0.157986	0.166693	0.168078	0.153898	0.249479	0.099327	0.080309	0.160689	0.122367	0.090206	0.080263	0.162626	0.128083	0.126564	0.209839	0.178	0.132245	0.185983	0.18614	0.06526	0.145071	0.118109	0.169621	0.104647	0.217885	0.200909	0.155331	0.128867	0.243563	0.166753	0.165153	0.128471	0.236467	0.185646	0.181213	0.254936	0.11172
TraesCS3D02G340700	413	0.22836	0.276433	0.257147	0.220448	0.308475	0.140684	0.195709	0.151102	0.255864	0.422753	0.204744	0.210683	0.170897	0.195658	0.053581	0.352584	0.232168	0.219118	0.079803	0.25294	0.185933	0.076441	0.269391	0.195461	0.150535	0.158271	0.256569	0.187757	0.086142	0.161862	0.171967	0.193857	0.184181	0.189425	0.229769	0.246489	0.132451	0.236104	0.124606	0.198855	0.203359	0.062239	0.154989	0.13546	0.120935	0.132049	0.262218	0.154921
TraesCS4A02G238000	414	0	0	0	0	0	0	0.023098	0	0	0	0	0	0.051669	0	0	0	0	0	0	0.063843	0	0	0	0	0	0	0	0	0	0.003688	0	0	0.026154	0	0	0	0	0	0	0	0	0.076941	0	0	0.024339	0	0	0.023594
TraesCS4B02G076900	414	0	0	0	0.041478	0	0.018547	0.130435	0.019214	0	0.060567	0.019361	0	0.016713	0.037649	0	0.07555	0.050106	0.040963	0	0.044715	0	0.081956	0	0	0.039993	0.060677	0.0384	0.016324	0	0	0.017705	0	0	0.029931	0	0	0.034073	0	0.029271	0.015097	0.046991	0	0	0.018126	0	0.049663	0	0
TraesCS4D02G075400	414	0	0	0.01904	0	0	0.033575	0	0	0.030338	0	0.013012	0.029333	0.027813	0	0	0	0.059156	0	0.017815	0	0	0	0	0	0	0	0	0	0	0	0.013354	0	0	0	0.060392	0	0.018844	0	0	0.042164	0	0.030829	0	0.032813	0	0	0	0.014148
TraesCS6A02G368800	415	1.396723	1.324348	0.998655	0.362837	0.360172	0.448711	0.678349	0.47889	0.99124	2.144578	1.682366	1.261596	1.092872	1.542261	1.743273	0.928149	0.91637	1.144347	0.804279	0.543225	1.136963	0.715812	0.568918	0.365939	0.334288	0.312693	0.8093	0.455141	1.127169	1.18614	0.852933	1.045773	1.463642	1.451142	1.264091	1.201099	0.859637	0.852984	0.409025	0.293018	0.531752	0.442986	0.331366	0.41728	0.26353	0.632201	0.62562	0.630876
TraesCS6B02G404800	415	0.206124	0.385132	0.265736	0.060016	0.073987	0.036297	0.036638	0.05592	0.106646	0.357101	0.359681	0.260173	0.325191	0.26053	0.306961	0.252639	0.226836	0.312783	0.163646	0.167736	0.150992	0.050919	0.150208	0.267483	0.030045	0.057204	0.174235	0.12915	0.172723	0.209705	0.181181	0.257964	0.254233	0.264094	0.424623	0.394236	0.223345	0.246672	0.066882	0.091157	0.125142	0.021503	0.084979	0.08468	0.09075	0.096684	0.101402	0.138086
TraesCS6D02G352300	415	6.274222	7.301504	5.820803	1.356917	1.954568	1.93107	1.38982	1.311707	2.434955	4.137603	2.957238	2.520794	2.167789	1.766671	2.51236	2.114788	2.01816	2.313086	2.00641	1.34955	2.535463	2.069289	1.835424	1.594896	1.046271	1.719215	1.919058	1.459864	1.624194	1.996501	1.772935	2.536997	2.454579	2.877849	2.708348	2.303717	2.366001	2.400822	1.743029	1.349925	1.447334	1.239225	0.86782	1.221169	1.706759	2.556578	1.79187	1.650015
TraesCS6A02G172000	416	1.147467	1.055522	1.26854	0.333742	0.540072	1.592779	0.337226	0.490729	0.502824	0.525662	0.829833	0.802472	1.087376	0.419678	0.875507	1.12282	1.302344	1.831619	0.984253	1.518033	1.453494	0.379992	0.721254	0.478234	0.332465	0.442945	0.26428	0.260409	0.200254	0.113677	1.361411	0.701058	0.971704	1.014318	0.475337	1.30522	0.867952	0.913356	1.221112	0.468173	0.341433	0.824882	0.388208	0.547197	0.226563	0.758809	0.721544	0.745876
TraesCS6B02G199900	416	1.688872	0.84984	2.082601	0.581098	0.510552	1.555036	0.717922	0.658645	0.674023	0.829397	0.756948	1.105361	1.868666	0.806854	1.085513	1.527232	1.814301	2.613887	1.96367	1.874485	1.963446	1.306966	1.632461	1.270389	0.546324	0.988727	0.491219	0.589498	0.512725	0.220974	2.164735	1.039004	1.623262	1.390248	0.861839	2.02542	1.802847	1.364713	2.37878	1.06589	0.895642	1.261911	0.598303	0.89829	0.578356	1.444519	1.386449	1.569347
TraesCS6D02G161400	416	1.457268	0.797883	1.44318	0.776401	0.837242	1.658748	0.642539	0.767645	0.483513	0.693949	0.954581	0.891709	1.69488	0.769396	1.505802	1.385182	1.493732	1.671725	1.221246	1.877117	2.179243	0.572929	0.58798	0.737977	0.273886	0.699831	0.558262	0.425275	0.253608	0.198709	2.331414	0.701245	1.481219	1.078006	0.681648	1.21055	1.379112	0.690856	2.104293	0.731838	0.854461	1.04133	0.488458	1.059214	0.686147	0.983746	0.985671	1.229397
TraesCS6B02G413800	417	0	0	0	0	0	0.068101	0	0	0	0.0885	0	0	0	0	0	0	0	0	0	0	0	0	0	0	0	0	0	0	0	0	0	0	0	0	0	0	0	0	0	0	0	0	0	0	0	0	0	0.036539
TraesCS3A02G395300	418	0.011919	0.015469	0.009791	0.085293	0	0.120393	0.025834	0.042717	0.049456	0	0	0.022746	0.037688	0.089398	0.09654	0.108752	0.075238	0.09685	0.114852	0.081513	0.148764	0.091001	0.062832	0.013539	0.014852	0.059938	0.010993	0.047727	0.042462	0.0757	0.039273	0.080908	0.02752	0.061298	0.05323	0.040654	0.030925	0.015789	0.033703	0	0.017451	0.10153	0.068464	0.199067	0.064897	0.027165	0.053571	0.106432
TraesCS3B02G427100	418	0	0	0.015138	0.034762	0	0	0.013558	0	0	0.016304	0	0.021611	0.042522	0.070652	0.020786	0.062308	0.071227	0.081458	0.028328	0.100623	0.033992	0.007385	0.030439	0.013118	0	0	0.015073	0.011787	0.007435	0.050642	0.063279	0.050129	0	0	0.026488	0.047286	0	0.015298	0.067181	0.027858	0.008454	0.035016	0.06895	0.038741	0.041617	0	0.034216	0.027884
TraesCS3D02G388900	418	0	0.019242	0.015871	0	0	0.051404	0.009605	0.002781	0.030759	0.0397	0.083712	0.04491	0.097407	0.057651	0.055461	0.060753	0.020127	0.018922	0.092253	0.017118	0.035844	0.023385	0.019539	0	0.018474	0.040362	0.075016	0.043227	0.015273	0	0.046235	0.053128	0	0.043513	0.015154	0.033601	0.042891	0	0.016001	0	0.021707	0.047598	0.132427	0.063747	0.073242	0	0.083996	0.017899
TraesCS2A02G290400	419	5.305144	4.68567	3.61005	2.701818	3.001853	2.955059	1.444298	1.262594	1.542995	0.719804	0.663019	0.396184	0.343821	0.631956	1.756731	3.336151	1.310822	1.651973	3.542631	2.804958	2.56489	2.746817	3.137208	2.391448	2.474382	2.41586	2.012096	2.327936	1.048153	0.617711	1.290698	0.941444	1.207092	2.128244	2.77787	2.20234	2.909246	2.957165	2.703739	5.132364	5.051636	4.142268	3.174741	7.50795	4.76474	3.620045	1.644199	2.381896
TraesCS2B02G306900	419	4.929421	5.06414	4.708708	2.863116	3.792157	4.028089	0.958854	1.364891	1.108755	0.623437	1.497745	0.507537	0.903967	0.975018	2.0062	1.908773	0.979256	1.978219	1.789967	1.969153	1.902618	2.171978	1.622609	1.531972	2.080935	2.374601	1.710585	1.913723	1.461315	1.318775	2.491747	1.445621	1.400586	1.76287	2.711024	2.237068	3.357124	1.45567	2.401541	2.322837	2.660939	2.851288	2.285803	4.472515	4.591546	4.386953	0.796231	4.050457
TraesCS2D02G288300	419	5.723603	6.360389	3.578591	3.434906	4.923366	3.73275	1.785665	1.131463	1.452263	1.291148	1.205133	1.153924	0.700205	0.546028	0.623814	1.178746	0.951794	0.683953	1.815487	1.743772	2.324794	3.513156	5.17894	3.613344	4.310515	4.450667	3.517112	4.240212	2.920804	2.244959	2.122686	2.326037	2.860117	1.59572	2.898684	2.042153	1.93687	1.883245	1.356842	4.234194	2.596889	3.784196	4.055293	6.49985	6.344286	5.006097	3.097595	5.629651
TraesCS2A02G059400	420	0.290652	0.405266	0.526541	0.221435	0.29811	0.271764	0.208506	0.287358	0.159063	0.603617	0.247551	0.40536	0.372853	0.460084	0.518305	0.307928	0.313605	0.400704	0.223281	0.084864	0.345472	0.307518	0.193539	0.203215	0.23677	0.242928	0.341364	0.21484	0.106759	0.284779	0.316373	0.500834	0.296986	0.353907	0.338793	0.36209	0.336251	0.564267	0.315969	0.337552	0.298527	0.364393	0.220835	0.215009	0.110488	0.5078	0.500896	0.329441
TraesCS2B02G069400	420	0.090033	0.055358	0.152907	0.284543	0.204528	0.215545	0.16561	0.199761	0.115398	0.319974	0.231772	0.265467	0.288065	0.283421	0.21875	0.174686	0.196893	0.281504	0.118995	0.154833	0.144377	0.250503	0.210213	0.192794	0.235145	0.179291	0.233714	0.194686	0.189255	0.150875	0.141242	0.163732	0.208046	0.334101	0.248707	0.305237	0.311909	0.282689	0.228045	0.141022	0.117041	0.22248	0.078125	0.165837	0.151533	0.225473	0.106287	0.098229
TraesCS2D02G058900	420	0.475143	0.362282	0.715024	0.217047	0.216374	0.392614	0.392276	0.394726	0.175423	0.675881	0.758196	0.731951	0.815642	0.753162	0.785518	0.67498	0.676756	0.655866	0.418503	0.420142	0.533321	0.207857	0.253462	0.240462	0.52101	0.292838	0.577416	0.320182	0.480139	0.386158	0.877017	0.660982	0.480293	0.62687	0.756411	0.726851	0.74288	0.415949	0.591177	0.34963	0.355863	0.544748	0.433466	0.40972	0.287558	0.41614	0.477925	0.555151
TraesCS7A02G443800	421	4.632016	3.658575	4.274431	4.137378	4.4067	4.622241	3.733398	3.564457	4.540642	4.200222	4.061353	3.514369	3.600187	3.741081	3.307602	3.535602	3.103254	3.199485	3.040132	3.565615	3.344739	3.591036	4.340034	3.987438	3.409713	3.508126	3.23598	3.233771	3.174901	3.276674	2.98887	3.743076	3.512928	2.891399	3.302736	3.558348	3.756334	3.096568	3.140682	3.224258	2.760858	2.542722	2.795534	3.157361	2.850153	3.257012	3.248054	3.324239
TraesCS7B02G342500	421	2.027389	2.877532	1.836195	1.812962	1.454544	2.198708	1.486409	2.086943	2.277251	1.982054	1.546822	1.500461	2.302709	1.450934	1.63798	1.93728	1.721241	1.506117	1.204449	1.583051	1.391145	1.207414	1.350268	1.105967	1.499806	1.784531	1.720201	1.581493	1.410337	2.022949	1.964975	1.81084	2.316215	1.542037	1.213756	1.341009	1.318468	1.50882	0.966322	1.327709	1.456522	1.285962	1.39099	1.489412	1.416513	1.82526	1.676386	1.767902
TraesCS7D02G432900	421	7.064386	6.007744	7.041158	7.058756	6.11508	7.170151	5.085213	5.821968	7.786269	7.226895	6.445507	5.93603	6.202286	6.44234	5.265698	5.761521	4.732511	4.33514	4.67585	5.229482	4.25444	4.650246	4.463229	4.527844	5.199064	5.442107	5.862032	4.651059	5.916792	5.592176	5.03474	5.147201	5.622334	4.260524	3.870606	4.279583	4.539022	4.406777	4.432341	4.339928	4.565673	4.127107	4.421866	4.671146	4.551903	5.061741	5.886899	4.848739
TraesCS5A02G173500	422	0	0	0	0	0	0.053006	0	0	0	0	0	0	0	0	0	0	0	0	0	0.160463	0	0	0.027067	0.078934	0	0	0	0	0	0	0	0	0.026421	0.023825	0.024077	0.015049	0	0	0	0	0	0	0	0	0	0	0	0
TraesCS5B02G170900	422	0	0	0	0	0	0.050126	0	0.049593	0	0	0	0	0	0	0.056579	0	0	0	0	0.025038	0	0	0	0	0	0.081997	0	0	0	0	0	0	0	0	0	0	0.056267	0	0	0	0	0	0	0	0	0	0	0
TraesCS5A02G387600	423	0	0	0	0.066868	0.172554	0.022754	0.053166	0	0.053341	0	0	0	0	0	0	0	0	0	0	0	0	0.164138	0.057769	0.125955	0.096279	0.127582	0	0.076587	0.065054	0.024768	0	0.065299	0	0	0	0	0	0	0	0	0	0.044126	0.033574	0.053287	0.1955	0.031855	0	0.119067
TraesCS5B02G392700	423	0.067953	0	0	0.57117	0.801626	0.49844	0.307621	0.860854	0.514784	0.424016	0.341733	0.194294	0.250585	0.055853	0	0.038055	0	0	0	0.140462	0	0.126607	0.144178	0.289041	1.050506	0.622693	0.163634	0.740845	0.225057	0.304837	0.084424	0.101724	0.300107	0.057696	0.057918	0	0	0.101863	0.033076	0.396745	0.280643	0.257799	0.270827	1.187426	0.617393	0.389055	0.439389	0.870241
TraesCS5D02G397500	423	0	0	0	0	0.027398	0	0	0	0.015197	0	0	0	0	0	0	0	0	0	0	0	0	0	0	0	0	0.049682	0	0	0	0	0	0	0	0	0	0	0	0	0	0	0	0.046521	0	0	0.109746	0.049704	0.034554	0
TraesCS3A02G329600	424	0.060816	0.013935	0.08965	0.050548	0.078171	0.017643	0.155132	0.148176	0.113031	0.039585	0.123217	0.150342	0.220603	0.074796	0.073552	0.10009	0.129939	0.078325	0.08875	0.162979	0.153482	0.080307	0.032325	0.086704	0.037474	0.125962	0.176669	0.122416	0.147629	0.105832	0.156745	0.138374	0.17364	0.108032	0.137151	0.144102	0.062979	0.021706	0.216445	0.227767	0.173967	0.082556	0.118184	0.139957	0.215194	0.152962	0.083222	0.135153
TraesCS3B02G359700	424	0.201213	0.134797	0.143576	0.110547	0.108506	0.203871	0.135793	0.165802	0.226141	0.263352	0.162637	0.298993	0.247543	0.291881	0.200525	0.300046	0.140845	0.274834	0.245571	0.309074	0.170586	0.182985	0.131546	0.263337	0.171397	0.121343	0.336806	0.159556	0.170456	0.180305	0.222652	0.303863	0.148107	0.104706	0.244704	0.248185	0.241181	0.219716	0.243637	0.293479	0.129442	0.294779	0.173006	0.300707	0.146342	0.236237	0.09716	0.224271
TraesCS3D02G323000	424	0.101986	0.071501	0.019293	0.021228	0.053793	0.042828	0.138879	0.092598	0.108948	0.191294	0.102279	0.163219	0.248891	0.307636	0.1592	0.211189	0.127744	0.077351	0.110131	0.260937	0.095784	0.074418	0.131081	0.107312	0.076948	0.135588	0.169407	0.085544	0.172959	0.032101	0.09845	0.16425	0.04596	0.12404	0.176683	0.187846	0.18804	0.130115	0.104237	0.135622	0.076758	0.112373	0.135709	0.193013	0.147415	0.11528	0.058515	0.087195
TraesCS3A02G145600	425	0	0	0.084276	0.016296	0.044339	0.061665	0.025259	0.012837	0	0	0.012956	0	0.042182	0.036421	0.020207	0.02852	0	0.020525	0.052619	0.049514	0.099996	0.027375	0	0	0	0	0.049783	0.010906	0	0	0.022395	0.012778	0	0	0.017343	0.024136	0.032269	0	0.041618	0.012952	0.038301	0.044128	0.044879	0.01211	0.039923	0.119235	0.079586	0.025887
TraesCS3B02G172600	425	0.099752	0.076805	0.0653	0.081661	0.12188	0.056428	0.058842	0	0.027617	0	0.024733	0	0.075571	0.022542	0.264128	0.180422	0.083211	0.143503	0.149889	0.190171	0.331225	0.144418	0.013509	0.101327	0.012772	0.146888	0.093559	0.049218	0.039321	0	0.081689	0.15712	0.02824	0.127759	0.131367	0.089322	0.119412	0.05282	0.143583	0.04529	0.103301	0.010969	0.129618	0.124924	0.101713	0.207758	0.16585	0.188296
TraesCS3D02G154300	425	0	0.020428	0.038499	0	0.011936	0	0	0.032336	0.010224	0.027551	0.011811	0.038918	0.021773	0.069707	0.125908	0.043276	0.028751	0.171679	0.015107	0.035869	0.099959	0.059152	0	0.012462	0	0.022374	0	0.019984	0.012606	0.032324	0	0.012253	0.035167	0	0.068013	0.006992	0.025401	0.042348	0	0.011808	0.043001	0.129748	0.100567	0	0.090124	0.089921	0.140182	0.02868
TraesCS7A02G162300	426	9.168978	13.136524	15.36029	2.085068	2.607833	1.904769	1.529148	1.190249	2.458694	2.213987	0.89642	0.675505	0.789197	1.093961	0.548959	1.156157	1.230137	0.54604	2.126048	1.417758	1.118417	0.741338	0.914496	0.798095	1.154307	1.713575	1.109986	0.954373	1.600256	1.229542	2.391147	0.885155	1.565328	2.552424	1.224775	1.048354	0.435303	1.146882	1.40612	0.998652	1.429218	1.82541	1.944217	0.863231	1.962927	1.544366	1.406996	1.051714
TraesCS7B02G067600	426	0	0.011752	0.068476	0	0	0	0	0	0	0	0	0	0	0	0	0	0	0	0	0	0	0	0	0	0	0.054427	0	0	0	0	0	0	0	0	0	0	0	0	0	0	0	0	0	0	0.06484	0	0	0
TraesCS6A02G002000	427	0.332447	0.233824	0.13035	0.091161	0.083695	0.31664	0.118834	0.108305	0.4643	0.122091	0.150173	0.095491	0.125269	0.149336	0.055267	0.201586	0.081554	0.089278	0.025234	0.112753	0.08472	0.044818	0.098878	0.266963	0.104084	0.296559	0.113229	0.178139	0.326652	0.171295	0.120376	0.180991	0.150269	0.143901	0.052037	0.101027	0	0.093301	0.13138	0.127383	0.275622	0.061281	0.235306	0.20814	0.11696	0.161529	0.183303	0.120961
TraesCS6B02G007000	427	0.407718	0.234456	0.340768	0.174354	0.2007	0.162505	0.135813	0.13442	0.200144	0.106735	0.044485	0.169622	0.14545	0.107087	0.045682	0.148179	0.192935	0.108167	0.068932	0.079583	0.084779	0.159678	0.194376	0.117836	0.116063	0.121816	0.120762	0.09296	0.117901	0.099848	0.131524	0.186403	0.046511	0.05328	0.050267	0.074601	0.054528	0.084202	0.029921	0.099815	0.030014	0.069789	0.117564	0.070552	0.018785	0.075193	0.15243	0.22174
TraesCS6D02G003600	427	0.061534	0.074533	0.111837	0	0.053607	0.026361	0.043216	0.056064	0.141217	0.101624	0.053258	0.091798	0.039763	0	0.053038	0.053307	0.023075	0.020754	0	0.070384	0.019497	0	0	0	0	0.068753	0.170129	0.048197	0.12608	0.159492	0.111562	0.044438	0.052999	0.021677	0.061388	0.048623	0	0.13287	0.029765	0.085565	0.067234	0.063064	0.023562	0	0	0.088832	0.10007	0.033294
TraesCS1A02G046900	428	0.085598	0.105758	0.205805	0.132551	0.075893	0.28874	0.127073	0.054075	0.123011	0.034422	0.105719	0.172651	0.19692	0.182981	0.088947	0.121752	0.363014	0.383756	0.188789	0.404883	0.422575	0.081396	0.040201	0.08454	0.134346	0.32856	0.020595	0.085807	0.076043	0.033022	0.367524	0.218037	0.094592	0.116892	0.04904	0.124932	0.24814	0.182003	0.112038	0.056397	0.092413	0.229275	0.147287	0.017883	0	0.187699	0.17416	0.153482
TraesCS1B02G060300	428	0.158893	0.042506	0.1177	0.117182	0	0.132602	0.171483	0.148681	0.096961	0.132931	0.098781	0.099206	0.322814	0.122255	0.152656	0.212337	0.167463	0.268698	0.127935	0.174631	0.225626	0.06136	0.170202	0.048672	0.030539	0.100854	0.021301	0.016658	0.020734	0.021206	0.161027	0.07826	0.022595	0.079668	0.133669	0.046514	0.297834	0.143675	0.236942	0.039699	0.139216	0.171207	0.059259	0.106784	0.059011	0.074829	0.204582	0.168432
TraesCS1D02G047700	428	0.092663	0.137998	0.310424	0.008234	0	0.173933	0.086224	0.134402	0.031687	0.127226	0.054881	0.123983	0.215809	0.039329	0.100847	0.098874	0.337985	0.11217	0.074492	0.181831	0.168541	0.03887	0.020028	0.015306	0	0.181253	0.019967	0.01551	0.021199	0	0.264506	0.036344	0.040469	0.0768	0	0.049595	0.097127	0	0.196599	0.086758	0.133498	0.195748	0.075804	0.049778	0.035399	0.168599	0.224807	0.232752
TraesCS1A02G194500	429	4.461574	3.880943	3.32634	2.058954	3.30782	3.75241	3.665488	3.882687	3.834194	3.809624	3.657273	3.690422	2.488887	2.92639	2.940725	3.014516	2.265167	2.529809	2.822233	2.162096	2.511523	2.243932	2.39616	2.518779	2.282341	3.560325	2.962029	2.358268	3.757236	2.961924	3.013896	2.928814	3.894171	3.194135	3.165587	2.168031	2.185027	1.983495	2.383425	2.227783	2.222459	2.062153	2.082392	3.239663	2.672587	2.796468	2.360069	2.202116
TraesCS1B02G209400	429	4.378352	3.877014	3.96351	2.324171	2.274378	3.006507	2.839266	3.201198	5.012354	4.99099	2.732373	3.331868	3.230201	3.196738	2.700964	2.294761	1.93813	3.552304	2.404593	2.210704	2.343587	2.292671	2.398517	2.840092	2.158392	2.767696	2.711347	2.045686	4.173565	3.247532	2.033348	2.480492	3.795835	2.034844	2.354312	1.978137	1.94532	2.151353	2.633336	2.101832	1.713024	1.727491	2.219701	1.550911	2.873416	2.695948	2.943461	2.246132
TraesCS1D02G198200	429	4.372647	3.582738	4.928914	3.719999	3.017463	3.282385	3.645392	3.969994	4.764222	3.533804	3.964854	3.667778	2.929006	2.711681	2.583898	3.590884	2.071672	3.173017	3.020844	3.135206	2.886334	2.573668	2.655812	2.994341	2.049186	2.830642	3.886461	3.263716	3.626492	3.316509	3.085995	2.559627	4.724148	3.559669	3.167732	2.878495	2.276948	2.957838	2.524937	2.701218	2.166863	2.70571	2.069581	2.77439	3.039236	3.234886	3.374942	2.880125
TraesCS7A02G257600	430	1.582231	1.100772	1.456536	0.355936	0.721127	0.870098	1.066486	1.031133	1.331624	1.506031	1.265167	1.053002	0.756349	1.523754	0.860007	0.98611	0.725941	0.816073	0.681869	0.693452	0.819075	0.677034	0.789897	0.662823	0.617057	0.848445	1.04726	0.725901	0.95606	1.081145	0.66244	1.024819	1.42474	1.058448	1.307804	1.279171	0.507204	1.158377	0.746987	0.50673	0.682714	0.689282	0.566735	0.53994	0.571503	0.718436	0.846155	0.529152
TraesCS7B02G154600	430	0.618718	0.73031	0.589251	0.260689	0.192747	0.657858	0.516193	0.570648	0.514133	0.444931	0.557844	0.560332	0.431145	0.460181	0.345231	0.328471	0.409577	0.547738	0.292276	0.246723	0.376506	0.454491	0.357764	0.544691	0.362278	0.326757	0.403204	0.462033	0.308829	0.497049	0.470419	0.296842	0.54116	0.656476	0.414284	0.74768	0.370827	0.508219	0.455348	0.300002	0.222063	0.298227	0.304051	0.284462	0.218377	0.487642	0.370704	0.381601
TraesCS7D02G258600	430	1.458006	1.015851	1.093322	0.646825	0.699804	0.983884	0.610829	0.876399	1.062993	1.23592	0.978435	1.23819	1.207843	1.229039	0.81986	0.836921	0.850715	0.856683	0.718416	0.553758	0.740283	0.716298	0.838889	1.007695	0.599396	1.007493	0.989354	0.772972	1.220485	0.972684	1.045523	0.918117	1.549007	1.022997	1.041203	1.028021	0.912643	1.216769	0.843761	1.158791	0.572522	0.632819	0.665545	1.028758	0.680429	0.959926	1.095419	0.737655
TraesCS6A02G120800	431	0.479463	0.237689	0.237703	0.411432	0.320599	0.300893	0.3581	0.2405	0.156102	0.528795	0.344075	0.258248	0.361681	0.507528	0.330592	0.223728	0.124856	0.085799	0.385433	0.245791	0.49816	0.366913	0.278006	0.393869	0.19355	0.300574	0.314906	0.320837	0.594012	0.427176	0.223292	0.55938	0.582007	0.545212	0.840841	0.376404	0.466528	0.304713	0.291483	0.27364	0.15468	0.321181	0.211769	0.382811	0.541201	0.260842	0.169272	0.436536
TraesCS6B02G149200	431	0	0	0	0	0	0	0	0.046364	0	0	0	0	0	0	0	0	0	0	0	0	0	0	0	0	0	0	0	0	0	0	0.027073	0	0	0	0.017551	0	0	0	0.138015	0.050779	0.090317	0.052763	0	0	0.027945	0.122529	0	0
TraesCS6D02G110800	431	0	0	0	0.020602	0.051054	0	0.257776	0.075746	0.05384	0	0.005976	0.068197	0	0	0.060477	0.033212	0.099329	0.082466	0	0.061865	0.040158	0.040597	0	0.026852	0.050496	0.055332	0.263872	0.199682	0.179738	0	0.106058	0.161261	0.113696	0.087997	0.169423	0.446458	0.335294	0	0.068522	0.104001	0.080758	0.030598	0.045875	0.218693	0.138046	0.076967	0	0.201944
TraesCS1A02G323300	432	0.017525	0.019228	0.052305	0.08598	0.072009	0.081387	0.086327	0.151485	0.092828	0.121173	0.088298	0.082724	0.071935	0.038405	0.033535	0.096458	0.049073	0.018782	0.01817	0.017105	0.02184	0.031578	0.019395	0.038369	0.115686	0.018672	0.087272	0.05504	0.06874	0.074464	0.112941	0.035432	0.103914	0.106669	0.005492	0.061333	0	0.038597	0.01599	0.014057	0.064567	0.055913	0.057346	0.033356	0.018389	0.033765	0.049739	0.086029
TraesCS1B02G336200	432	0.043471	0.049649	0.368106	0.131613	0.140687	0.20379	0.064241	0.074665	0.012381	0.138365	0.128826	0.109333	0.294654	0.184708	0.09247	0.44446	0.299137	0.58497	0.179916	0.233062	0.720521	0.117353	0.150308	0.053867	0.101243	0	0.041057	0.047514	0.042134	0.053306	0.156083	0.075988	0.190413	0.349003	0.302814	0.223639	0.154417	0.355981	0.270497	0.098951	0.034716	0.188024	0.1136	0.023479	0.041792	0.053679	0.025573	0.028625
TraesCS1D02G324000	432	0.046791	0.227598	0.105388	0.013706	0.029115	0.162099	0	0.098263	0.083294	0.053831	0.068379	0.11783	0.075511	0	0.124608	0.079589	0.129673	0.169054	0.029289	0.224985	0.091413	0	0.057909	0.10995	0.01349	0.037321	0.015376	0	0.03075	0	0.162291	0.034077	0.0804	0.072297	0.018865	0.128629	0.06551	0	0.245538	0.02381	0.131347	0.046511	0.093483	0.052868	0.055034	0.024483	0.131586	0.044013
TraesCS2A02G184300	433	0	0.054152	0	0	0.192608	0.073156	0.043268	0.044406	0.042083	0	0.090997	0	0.053938	0	0.069537	0	0	0.069865	0	0.151931	0	0.023716	0	0.051445	0.031772	0	0.034909	0.049319	0.043165	0.104025	0.106424	0.1258	0.121294	0.112426	0.048373	0	0.081887	0	0.019822	0	0.078319	0.038735	0.01758	0.021349	0.066396	0.103974	0	0.056829
TraesCS2B02G223100	433	0.05251	0.11126	0.073166	0.068811	0.128557	0.168756	0.03366	0.060899	0.029841	0	0.100207	0.043087	0.023894	0.074075	0.09793	0	0.029093	0.181499	0	0.197071	0.199107	0.156165	0.075318	0.162183	0.035606	0.127486	0.145204	0.042775	0.020973	0.073278	0.09447	0.264703	0.154427	0.204663	0.151477	0.095199	0.107133	0	0	0.060429	0.160933	0.061057	0.026921	0.073804	0.111268	0.285224	0.100012	0.103491
TraesCS2D02G203400	433	0.098725	0	0.142449	0.125005	0.235694	0.191926	0.122433	0.129145	0.086832	0.341896	0.204535	0.242892	0.022884	0.186958	0.223611	0.274153	0.207409	1.026728	0.451688	0.516538	0.450122	0.215334	0.546844	0.242812	0.125193	0.284407	0.493334	0.441181	0.089223	0.018806	0.351772	0.149972	0.255752	0.107381	0.810846	0.765163	0.882424	0.478222	0.340392	0.539326	0.324638	0.279054	0.115001	0.545504	0.292992	0.646605	0.1736	0.457432
TraesCS4A02G010400	434	0.116466	0.073413	0.251116	0.034138	0.301427	0.323473	0.050098	0.059408	0.029066	0.080832	0.05131	0.15717	0.428441	0.182095	0.207934	0.249275	0.289569	0.377786	0.068563	0.398443	0.300379	0.301772	0.178673	0.206118	0.024024	0.126203	0.28556	0.138458	0.293471	0	0.104195	0.222468	0.235969	0.316079	0.19254	0.196575	0.341582	0.397562	0.300804	0.254484	0.094854	0.145235	0	0.090524	0.41791	0.267933	0.110539	0.197444
TraesCS4B02G294000	434	0.478831	0.290991	0.910302	0.079919	0.176295	0.707956	0.175739	0.126995	0.249584	0.245026	0.396263	0.407386	0.555365	0.33576	0.895607	0.699501	1.183894	1.595924	0.19079	1.005718	0.722501	0.098446	0.202722	0.160963	0.06661	0.489138	0.204661	0.106756	0.064991	0.05135	1.056796	0.365535	0.129081	0.238449	0.517484	0.694503	0.82878	0.434149	0.857584	0.113101	0.244975	0.464467	0.058367	0.150799	0.093556	0.448982	0.393209	0.391892
TraesCS4D02G292800	434	0.103778	0.11365	0.184608	0.103922	0.217531	0.186587	0.10269	0.103755	0.194287	0.036684	0.093734	0.156064	0.158939	0.265337	0.223749	0.120553	0.10541	0.45765	0.109204	0.205802	0.349785	0.116141	0.034016	0.132769	0	0.155262	0.187091	0.111076	0.11705	0.028819	0.328663	0.223094	0.103137	0.325351	0.189958	0.126415	0.257536	0.240258	0.153681	0.071873	0.237645	0.108167	0.055982	0.072346	0.285646	0.440142	0.154845	0.109792
TraesCS7A02G506500	435	0	0	0	0	0	0	0	0	0	0	0	0	0	0	0	0	0	0	0	0	0	0	0	0	0	0	0	0	0	0	0	0	0	0	0	0	0	0.050519	0	0	0	0	0	0	0	0	0	0
TraesCS7B02G414100	435	0.107294	0	0	0	0.055778	0	0	0	0	0	0	0.044418	0	0	0	0	0	0	0	0	0	0	0	0	0.0888	0.092406	0	0.14577	0	0	0	0	0.087001	0	0	0	0.109191	0.116548	0	0.067561	0	0	0	0.118919	0.091368	0	0.326763	0.121085
TraesCS7D02G494600	435	0.096922	0	0	0.086159	0	0	0	0	0	0	0	0	0.062131	0	0	0	0	0.225701	0.033811	0	0	0	0	0	0.048968	0	0	0	0	0	0	0.061722	0	0.007843	0.073159	0	0	0.38422	0	0	0	0	0	0	0	0	0	0
TraesCS1A02G309600	436	2.02893	1.45465	1.602143	1.699042	1.453364	1.601087	1.901304	1.578745	1.978474	1.950801	1.656614	2.220778	2.436518	2.894798	2.274844	3.015096	2.456815	2.201139	2.903391	1.705098	2.681502	2.345966	2.03544	2.568025	2.367172	1.760832	1.866699	2.668344	2.340499	3.263214	2.003016	2.040738	2.206613	2.334399	2.19047	1.97797	2.557672	2.490939	2.248259	1.828363	2.567441	2.73386	2.38034	2.265243	1.737987	1.915475	2.352618	1.846521
TraesCS1B02G320700	436	1.200483	1.090473	0.81599	1.106792	0.890013	1.14601	1.125273	0.983809	1.483873	1.099277	1.161465	1.37343	1.588939	1.282891	1.102407	1.247945	1.517489	1.319426	1.254933	1.138588	1.546913	0.922929	1.168503	1.178227	1.148402	0.747867	1.140989	1.166741	1.302883	1.458315	1.02403	0.743199	1.464974	1.144405	1.121274	1.035635	0.959872	0.933799	0.945031	1.552009	1.573415	1.032411	1.55973	1.309238	0.932513	1.109278	1.310799	1.269471
TraesCS1D02G309100	436	1.301224	0.748823	1.021438	1.419873	1.694285	1.392855	0.99397	1.015264	1.02375	1.124328	1.246449	0.876074	1.67455	1.485398	1.413658	1.503425	1.510245	1.321025	1.641932	1.453231	1.434111	1.528154	1.286093	1.614272	1.406075	1.570934	1.94139	1.294772	1.466257	1.382799	1.256461	1.052182	0.581677	1.068962	1.098245	1.635868	1.647739	1.014448	1.42295	1.886721	2.39072	1.409842	1.633848	2.418698	1.861478	1.457256	1.57469	2.031161
TraesCS2A02G563300	437	0.150403	0.085176	0.256293	0	0	0.378946	0.131275	0.060785	0.06944	0.200863	0.089635	0.205922	0.461364	0.268351	0.176612	0.177759	0.141199	0.418164	0	0.154687	0.259752	0.047507	0.072946	0.072577	0	0	0	0	0	0	0.508595	0.196636	0.029387	0.069031	0.033978	0.178481	0.469222	0.085132	0.427253	0.044805	0.04206	0.435296	0	0	0	0.082256	0.382097	0.312578
TraesCS2B02G623300	437	0.070363	0.09899	0.044135	0	0	0.164877	0.053534	0	0.049523	0	0.028607	0.045728	0.036655	0.028275	0.085465	0.054195	0.042703	0.024412	0.091412	0.034859	0.098221	0	0.013125	0.038246	0	0.057677	0	0	0.014961	0	0	0.012098	0	0	0	0.026511	0.086949	0.015705	0.120363	0	0	0.06149	0.025716	0	0	0.031087	0.098214	0.064788
TraesCS2D02G572100	437	0.061595	0.074492	0.20953	0	0	0.196123	0.099724	0.030008	0.01918	0.258487	0.034508	0.108952	0.392313	0	0.156526	0.230224	0.233745	0.177882	0.059131	0.066267	0.055984	0	0.071607	0	0	0.144677	0.037456	0	0	0	0.309745	0.102034	0	0.203771	0	0.195008	0.14445	0.074764	0.11718	0	0	0.112912	0	0	0	0.032812	0.278563	0.148628
TraesCS1A02G337200	438	1.60506	1.486733	2.294101	1.422784	1.537716	2.873553	1.711649	2.50963	2.136293	2.237583	3.111388	2.545347	2.701426	1.92855	1.865671	1.960949	1.612775	2.098589	1.728397	2.875671	1.585413	1.521513	2.428665	1.249493	0.982784	1.795961	1.370434	0.681119	1.800632	0.756728	3.534291	2.331758	1.866429	1.351252	1.907677	2.343151	2.202138	1.773516	2.067157	0.614689	1.174235	2.196373	1.075997	1.369822	0.871568	1.402687	1.74332	2.092699
TraesCS1B02G349800	438	4.31427	2.851436	4.831507	2.367247	2.191257	4.056743	3.365934	3.855381	3.545557	3.578229	2.540135	2.79593	3.378164	2.430352	2.371356	3.846684	2.831955	2.017552	2.685402	3.368934	2.669138	2.233645	2.921853	2.621744	2.315411	2.712826	2.458763	2.414406	3.572081	3.21087	4.001906	2.678689	2.563949	2.084673	1.837008	2.97542	2.152084	2.721062	2.89131	1.657468	1.854589	3.273313	1.646415	1.54097	1.531578	2.46723	2.357832	2.461267
TraesCS1D02G339000	438	1.369425	1.044091	4.840513	1.508528	0.432247	2.368096	1.773324	1.582179	2.170178	1.585609	1.977819	2.386496	1.283918	1.853084	2.037564	2.437839	1.617212	2.634679	1.866754	1.715861	1.957768	1.200568	1.538901	1.187991	0.768694	1.724288	0.898602	0.986285	1.40509	1.160575	1.912363	2.396466	1.131902	1.551935	1.422808	1.868789	2.06814	2.173629	1.706718	0.852958	0.89934	1.841846	0.887295	0.641965	1.005088	1.311775	2.004697	0.971415
TraesCS4A02G325800	439	1.621113	0.911256	2.440681	1.297852	1.031671	3.145937	1.278036	1.725585	1.252747	2.179427	1.945499	2.952652	4.722498	3.510825	4.126682	6.046705	6.227729	8.435763	4.695393	6.322703	6.766398	5.999526	8.05259	6.852757	1.735672	1.590843	0.784495	2.046057	0.91252	0.49913	3.980861	2.331614	2.992295	2.491313	3.634061	6.126051	6.407969	6.782296	6.010233	4.306413	4.161469	3.266464	1.93292	2.982839	1.676923	2.962494	2.078933	2.277949
TraesCS5B02G538700	439	2.285494	1.681498	2.471406	1.62332	1.179861	4.067887	1.226042	1.949797	1.678575	2.512275	1.888358	3.492974	3.8485	3.361635	4.793697	5.116253	6.179381	7.706408	5.799041	5.630179	5.983403	4.974723	6.911996	6.284613	2.263495	2.333163	1.346577	2.492332	1.40998	1.009629	3.900052	2.342981	3.04651	3.18101	2.975201	4.628401	4.000844	4.60483	4.951779	3.425221	3.318696	3.367197	1.78665	2.651499	2.199519	4.334948	2.640364	2.979379
TraesCS5D02G557000	439	6.06304	5.395803	7.232545	6.700793	5.827769	7.826968	3.86313	4.183443	2.858081	6.781687	8.874485	9.466317	14.414747	13.015482	16.950111	20.299784	22.759859	26.219797	16.097994	18.770723	20.143848	12.512916	13.744329	13.138844	4.479777	4.456388	3.569787	4.388998	3.33639	3.330577	12.265886	9.478419	9.290541	14.404175	13.729461	16.293674	12.646458	19.672609	18.578091	9.384441	9.494956	8.796577	6.310594	5.800647	4.802972	6.981181	5.582841	6.269131
TraesCS2A02G331500	440	11.546281	11.537041	10.822367	8.424298	6.544113	7.152008	11.502911	12.609026	15.097045	17.870956	10.938298	13.250773	10.933022	8.778833	6.236795	7.887657	6.241969	6.79323	6.496479	4.806306	6.537941	5.21531	5.720723	7.324307	9.350662	6.909006	9.03134	7.995521	10.339095	12.359417	8.749154	9.377473	11.948719	9.450908	8.070251	7.742315	5.502427	10.392466	6.070851	4.574311	6.64909	7.499937	7.068128	6.744278	6.133406	6.294978	8.831833	5.983432
TraesCS2B02G350700	440	23.907997	28.384077	27.743269	14.403652	15.687373	17.683887	18.484432	18.942099	25.556072	27.314873	17.24341	22.79689	16.321844	12.946511	10.12646	8.984708	10.341529	3.959557	8.248888	5.217592	3.641348	7.429153	7.860905	5.933178	10.2467	13.406004	11.391247	8.431733	15.127484	20.647663	13.290035	13.828908	24.199041	13.661143	9.343623	7.462718	4.772964	6.341253	6.451941	6.163222	7.582276	8.41091	8.454764	4.429052	6.997334	9.749169	13.549527	8.72944
TraesCS2D02G331400	440	2.881205	4.55077	5.171814	2.625266	2.815108	2.162865	2.327942	3.112461	4.731123	7.04802	3.161756	5.256721	4.958952	3.362322	1.819798	1.978858	1.193294	1.204735	1.741379	1.494352	1.626703	1.819282	2.617381	2.384731	2.001103	2.912142	2.753395	3.118548	2.941008	3.32713	2.606498	2.906993	5.126738	4.014363	2.63535	2.375025	0.860848	1.388218	1.779685	1.216798	2.579714	2.301492	1.745613	1.088713	2.630613	2.554652	1.692029	1.797626
TraesCS4A02G231500	441	0.062089	0.081903	0	0	0	0.056683	0	0	0	0	0	0.049522	0	0	0	0	0	0.120602	0	0	0.257432	0.065112	0	0.186758	0	0.094442	0	0.048244	0.100198	0	0.056169	0	0	0	0.168897	0.055871	0.05281	0.134214	0.054949	0	0.099974	0	0	0	0.042801	0	0.13499	0
TraesCS4B02G084500	441	0	0	0	0	0	0	0	0	0	0	0	0	0	0	0	0	0.040403	0	0	0	0	0	0	0	0	0	0	0.030376	0	0	0.056476	0	0	0.030613	0	0	0	0	0	0	0	0	0	0	0	0	0	0
TraesCS4D02G082400	441	0.135982	0.150753	0.054857	0.110407	0.281867	0.548143	0.164322	0.064582	0.419451	0.17915	0.318871	0.133998	0.196826	0.133558	0.553019	0.427316	0.371795	0.866333	0.279562	0.086972	1.013948	0.283419	0.071519	0.448743	0.034764	0.26302	0.290946	0.398748	0.520674	0	0.659302	0.470626	0.176825	0.444128	0.278488	0.446297	1.082313	0.17124	0.309142	0.484562	1.070894	0.104497	0.141409	0.094538	0.464843	2.105348	0.434497	0.793311
TraesCS4A02G312100	442	0.073555	0.143098	0.112371	0	0.032158	0.037902	0.097459	0.133958	0.088375	0.109296	0.080406	0	0.02808	0.063692	0	0.036028	0	0.016832	0	0	0	0.046889	0.01686	0.100721	0.031114	0	0.034197	0.089514	0.18273	0.135339	0.117661	0.102404	0.018198	0.146099	0.020562	0	0.066042	0.017471	0.02861	0.030329	0.058121	0.014114	0.042814	0	0	0.073888	0.08219	0.061033
TraesCS4B02G000800	442	0.185863	0.166156	0.092469	0.05243	0.242086	0.179885	0.034196	0.086431	0.179116	0.098089	0.150719	0.140111	0.128154	0.190882	0.200628	0.096883	0.065287	0.419905	0.179744	0.236015	0.292003	0.145286	0.208573	0.219009	0.105143	0.122326	0.171133	0.181281	0.117376	0.303796	0.096401	0.060286	0.201881	0.227728	0.349366	0.110311	0.245043	0.203431	0.179059	0.092386	0.315443	0.120795	0.137492	0.088477	0.180584	0.374238	0.103371	0.169624
TraesCS4D02G002100	442	0.804218	0.663211	0.433998	0.355894	0.820733	0.574321	0.2624	0.318866	0.591867	0.304262	0.520656	0.336385	0.225446	0.248082	0.268396	0.373139	0.161809	0.293792	0.212242	0.36834	0.588894	0.526062	0.294892	0.540979	0.36261	0.336616	0.92447	0.595046	0.504976	0.266311	0.254116	0.355627	0.436942	0.31721	0.362317	0.409635	0.274515	0.518264	0.193198	0.477394	0.385245	0.216005	0.219337	0.462572	0.658461	0.637552	0.284289	0.626389
TraesCS4A02G268000	443	1.789361	1.452627	1.423344	1.593883	1.574245	1.951107	1.14609	0.944436	1.524448	1.587919	1.43132	1.546492	1.49491	1.520657	1.476411	1.731604	1.418976	1.524	1.582329	1.276045	1.582261	1.964458	1.798201	1.331925	1.333179	0.903011	1.114302	1.582206	1.511498	2.204758	0.928602	1.463207	1.641823	2.128772	2.040639	1.579205	1.105214	2.191875	1.271412	1.351063	0.839255	1.175782	1.034052	1.149978	1.466395	1.037477	0.96842	0.886705
TraesCS4B02G046400	443	3.352162	3.541106	3.61233	2.613872	2.913648	3.34243	1.894746	2.344473	3.222027	3.748537	2.023458	3.016027	2.56959	4.006559	3.343755	3.388914	2.306733	2.919405	2.618692	1.956206	2.103672	3.606639	2.400491	2.054691	2.114459	2.271492	2.576907	1.893198	2.370776	3.321826	2.457653	3.034471	3.035843	2.791505	3.179101	2.561807	2.761029	3.651896	1.98595	2.248759	1.943762	1.602843	1.669516	2.360022	1.918419	1.979682	2.126101	1.954865
TraesCS4D02G045700	443	1.839135	1.383554	1.88932	1.36504	1.922224	2.280442	0.970083	1.440187	1.723055	2.421555	1.427575	1.879462	1.829799	1.737073	1.167906	1.73067	1.539158	1.757661	1.117265	1.230172	1.384492	1.572787	1.565046	1.38141	1.285967	1.439323	1.563738	1.844069	1.897892	2.333628	1.567922	1.464109	2.765848	1.935661	2.11885	1.956458	1.367087	1.794976	1.349341	1.756132	1.100596	1.158224	1.328938	1.71627	1.237708	1.244241	1.107931	1.270557
TraesCS4A02G317700	444	1.791341	1.544705	2.943504	1.818011	2.223502	3.196795	1.801092	2.294588	1.021619	2.153353	1.636913	2.285595	3.673526	3.748355	2.214438	2.901107	2.870903	2.34645	1.817961	2.060179	1.03611	1.782354	1.937625	1.378169	1.290168	1.999383	1.017544	1.726102	1.984885	1.718117	1.532802	1.742015	1.852034	1.931451	2.351228	2.174278	2.021888	2.049547	2.488969	0.815554	1.483427	1.456026	0.858976	0.74017	1.179792	1.314724	1.192927	0.697065
TraesCS5B02G561600	444	4.32466	4.525357	4.864171	4.646665	5.219357	4.811907	2.902885	3.430793	3.529964	4.810429	3.305888	4.764725	5.695585	4.49597	4.311276	4.936173	3.631024	3.267975	3.283377	2.814996	2.762947	3.689165	2.289367	2.85415	2.675687	2.408492	3.098381	3.279794	3.212288	3.300539	3.083417	3.823367	3.800718	4.488752	4.501495	3.464366	3.885197	4.591915	3.487863	2.352285	2.420926	2.720478	2.248904	2.041455	2.514095	2.358864	3.109326	1.9752
TraesCS5D02G568200	444	5.876313	6.624619	6.692541	7.011804	8.316839	7.709348	5.092218	5.846289	5.390814	6.467826	7.080798	7.134121	10.227015	11.529038	10.675924	9.75408	8.214059	6.384019	7.23653	7.681029	7.015277	7.893787	7.141888	6.398093	4.270776	5.503047	4.690505	5.517068	4.63263	5.775563	6.386271	6.726584	5.457675	6.889326	5.790809	7.352132	5.880317	7.537845	7.781548	4.976782	6.497271	7.534907	5.314139	4.625883	4.045695	4.813169	5.152917	4.357224
TraesCS4A02G005800	445	0.046438	0.027205	0	0	0	0	0	0	0	0	0	0	0	0	0	0	0	0	0	0	0	0	0	0	0	0	0	0	0	0	0	0	0	0	0	0.043071	0	0	0	0.075845	0	0	0	0	0	0	0	0
TraesCS4B02G299300	445	0.362017	0.099527	0.022066	0	0	0.03999	0	0.023994	0.037948	0.023765	0.041666	0.019627	0	0.025974	0.218605	0	0	0.094718	0	0.023137	0.118167	0.047498	0.05282	0.091052	0	0.132094	0	0	0	0	0	0.044252	0.103691	0.020612	0.081235	0.147075	0	0	0.064885	0.02417	0.145528	0.021445	0.021953	0	0	0.186814	0	0.024193
TraesCS4D02G298200	445	0.020728	0	0	0	0	0	0	0.029086	0.025118	0.027505	0.056489	0.024286	0.075716	0.031176	0.065595	0.043147	0	0	0.027828	0.02777	0.065005	0	0	0	0	0.025161	0	0.024549	0.061839	0.061474	0	0.017832	0.061729	0	0	0.027256	0.062302	0	0.023363	0	0	0.051479	0	0.027167	0	0	0	0
TraesCS1A02G348000	446	0.027705	0.088454	0	0	0.027697	0.05251	0	0	0	0	0	0	0	0.029446	0.030977	0	0	0.086789	0	0.026229	0.033489	0	0.182332	0.05161	0.138046	0.085801	0.178101	0	0.058505	0	0.185884	0.081225	0	0.081472	0.094452	0.302395	0.11317	0.174545	0.075332	0.315005	0.02417	0	0	0.219306	0.100008	0.09143	0.218323	0.162818
TraesCS1B02G362600	446	0	0.081614	0	0	0.05077	0	0	0	0	0	0.050241	0	0	0	0	0.028631	0	0.106831	0	0.216436	0	0	0.276153	0.130635	0.27886	0.128745	0.096482	0	0.026991	0	0.20034	0.120062	0	0.129072	0.044446	0.318679	0.079875	0	0.225926	0.342481	0.205106	0.028189	0	0.582894	0.078052	0.243815	0.234164	0.452624
TraesCS1D02G350900	446	0.082687	0.136663	0	0	0.057141	0.026903	0.027605	0	0	0	0.056451	0.060574	0	0.030374	0.063802	0.032009	0.063625	0.506255	0.109026	0.44192	0.22616	0.05954	0.591221	0.289436	0.93704	0.708258	0.440334	0.272265	0.255183	0.029575	0.540253	0.12003	0	0.216131	0.421634	1.087075	0.74219	0.291289	0.358641	1.752874	0.336126	0.039874	0	1.635793	0.336441	0.846418	0.470677	1.080239
TraesCS1A02G151700	447	4.41403	4.929796	3.511929	1.66838	2.549483	3.085842	3.806438	4.531083	5.240511	6.704042	5.268067	5.732489	3.481067	2.964016	2.893149	2.650023	2.289036	1.787632	3.208265	1.414558	2.089612	2.624298	1.965663	2.428155	2.502244	2.80828	4.615008	3.210797	4.636388	5.481371	3.363507	4.944719	5.172469	4.659828	3.291253	3.930782	2.102663	2.676277	2.016858	1.93062	1.857576	2.157617	1.914007	4.215802	2.729672	3.587903	4.686474	3.286589
TraesCS1B02G169300	447	10.064606	7.548597	8.092951	2.255897	4.068033	3.109243	4.254221	4.981983	4.846241	5.887035	5.218879	6.636639	2.854017	4.800667	2.832561	4.078168	3.332218	2.657647	3.072853	3.475373	2.41598	2.949092	2.739193	3.206736	2.11508	3.48773	4.097725	4.071399	4.46574	5.464194	5.253836	7.002192	5.253309	4.997943	5.0907	7.449222	4.760123	3.916111	2.421239	2.701365	2.790252	3.573012	2.783136	2.851364	3.219739	5.415668	4.393133	3.830493
TraesCS1D02G148700	447	6.681446	7.286388	8.579046	3.40547	5.370605	3.281768	4.265473	4.984007	5.047157	8.499602	5.983889	4.437758	5.031812	5.269011	5.212229	4.1037	6.789532	3.214166	4.595232	3.743181	3.663858	3.953971	3.123299	4.225655	3.942024	4.514437	4.760011	4.834772	5.125525	5.451947	5.669764	8.064539	7.046371	8.03755	5.595311	5.798712	5.399543	6.000301	4.440793	4.601813	5.425702	4.313477	3.759782	4.110382	4.907161	5.566627	4.923171	4.143263
TraesCS7A02G149600	448	0.192346	0.185521	0.001249	0	0.053057	0.096918	0.027876	0.055147	0.099517	0.126914	0.056719	0	0.086715	0.092227	0.129943	0	0.101336	0.151687	0	0	0.198123	0.091404	0	0.054123	0.059372	0	0	0	0	0	0.114769	0	0	0.098018	0.087186	0.148136	0	0	0	0	0	0	0.077775	0.053101	0.039428	0.111681	0.059988	0.115045
TraesCS7B02G053300	448	0.070296	0.132917	0	0	0.308455	0	0.135575	0	0	0.075412	0.069544	0.141627	0.079793	0.312554	0	0.074535	0	0.089508	0.069991	0.264656	0.163435	0	0.140793	0	0.071826	0.070471	0.158995	0.054322	0.040968	0	0.052571	0.114652	0.059917	0	0	0	0	0	0.065844	0.018269	0.015952	0	0.319107	0.113233	0.018402	0.306686	0.220376	0.121904
TraesCS7D02G151300	448	0.35382	0.252684	0.306148	0.127301	0.268718	0.117788	0	0.034669	0.198143	0.239094	0.099748	0.050588	0.699551	0.338031	0.099229	0.404619	0.149475	0.18235	0	0.128179	0.312281	0.146177	0	0.168783	0.289359	0.130086	0.033566	0	0.161202	0	0.36422	0.123923	0.099622	0.088175	0	0.154779	0.004696	0.037853	0.237471	0.131427	0.14113	0.167982	0.093912	0.046907	0.087488	0.184051	0.071951	0
TraesCS2A02G045100	449	1.455962	1.271519	1.305323	0.601977	0.707557	0.976421	0.855385	0.726412	0.85445	1.411	1.068505	1.342521	1.277831	1.103899	1.334662	1.001581	1.096191	1.189215	0.816391	0.655405	1.057515	0.70104	0.742345	0.645258	0.437126	0.744751	0.611477	0.570363	0.807982	0.553056	1.46349	0.615027	1.014668	0.731	0.807609	0.904726	0.774182	0.691977	1.128604	0.79952	0.618519	0.681911	0.680961	0.860143	0.887517	1.081056	0.947759	0.980329
TraesCS2B02G057300	449	1.790673	1.50122	1.572285	0.6483	0.898805	1.300899	0.717684	0.956152	0.866509	1.510121	1.373791	1.420496	2.002514	1.596644	1.340857	1.318005	1.404677	1.457908	1.086942	1.260143	1.521504	1.168411	1.131209	1.119181	0.708037	1.022502	0.851563	0.966621	0.881378	1.041042	1.555338	1.129393	1.294539	1.403697	1.502931	1.505532	1.380949	1.293536	1.447191	0.986753	0.974644	0.988188	0.413819	0.916045	0.864652	0.997108	1.25297	1.091212
TraesCS2D02G043700	449	1.143645	0.909154	1.037398	0.355008	0.440154	1.045441	0.594708	0.618654	0.602352	1.316027	0.728216	0.995169	1.331589	0.798742	1.237725	0.785394	0.960504	0.833133	0.537087	0.759432	0.687437	0.43425	0.604539	0.517026	0.317184	0.452064	0.562178	0.330134	0.53436	0.437095	0.96665	0.70893	0.680013	0.694381	0.52362	1.01378	0.664755	0.538237	0.77345	0.495993	0.439499	0.583888	0.366257	0.428994	0.339014	0.76625	0.669732	0.644619
TraesCS2A02G500600	450	0.251058	0.191093	0.416226	0.229075	0.123607	0.307663	0.194934	0.259659	0.062948	0.344027	0.321176	0.393851	0.443207	0.48405	0.672011	0.548171	0.626007	0.775707	0.514356	0.551205	0.586859	0.975573	0.590028	0.838096	0.294939	0.255064	0.222005	0.423594	0.266699	0.174427	0.381127	0.512644	0.689555	0.71236	0.490136	0.820709	0.963844	1.576611	0.791628	0.768423	0.356582	0.36102	0.403208	0.579181	0.280958	0.357026	0.205357	0.294501
TraesCS2B02G528500	450	0.399801	0.735267	0.905141	0.62245	0.435836	1.089387	0.313276	0.355471	0.357273	0.848383	0.881121	0.575519	0.561764	0.908474	0.461489	0.499813	1.15241	1.551578	0.397838	0.726536	0.660327	0.779859	0.84044	1.082262	0.822129	0.634375	0.586612	0.516591	0.426044	0.522181	0.658428	0.929732	0.438318	1.697595	0.770135	0.610086	0.785751	0.554965	0.938632	0.751412	0.734398	0.996219	0.502567	0.689016	0.492869	0.470339	0.448704	0.507329
TraesCS2D02G500800	450	0	0	0	0	0	0	0	0	0	0	0	0	0	0	0	0	0	0	0	0	0	0	0	0	0	0.037205	0	0	0	0	0	0	0	0	0	0	0	0	0	0	0	0	0	0	0	0	0	0
TraesCS1A02G157900	451	7.551403	5.539788	4.728381	2.299529	2.72764	3.492222	2.099272	2.179013	2.141621	3.795121	3.134317	2.999403	2.373882	3.025683	2.64971	2.251771	2.740941	2.698688	2.753068	2.507389	2.335417	2.647346	2.12055	2.201598	3.089524	3.085438	3.217814	3.031472	2.483608	2.636504	3.835661	3.383364	3.398232	3.692498	3.645375	3.058643	2.963133	2.918084	3.319616	3.267514	2.695843	3.298967	2.83534	3.013557	3.349787	3.960119	2.109221	2.888367
TraesCS1B02G174100	451	6.056586	4.357008	5.226288	1.235451	2.60982	2.649383	1.956317	2.030745	1.579331	2.999934	2.522771	2.284874	2.421895	2.528801	1.857253	2.358823	2.159375	1.722573	1.848157	1.996982	2.084497	1.566629	1.529438	1.6691	2.421582	1.661725	2.783618	2.456368	1.883355	1.605098	3.320575	2.762021	2.824899	2.074232	2.268751	2.254975	1.646749	1.86258	1.79248	2.309759	1.938228	2.509585	2.205008	2.762787	2.668362	2.833144	2.166729	2.178175
TraesCS1D02G155400	451	12.171875	8.560393	6.685014	3.603755	4.908502	6.456583	2.83663	3.930921	4.249506	3.268546	3.102744	2.139915	2.718709	2.483364	2.264414	2.110281	2.577976	2.154252	2.47313	2.173316	2.283254	1.994717	1.615267	1.936849	3.319607	4.627858	4.194479	3.655723	3.526314	2.48224	3.815157	3.638516	2.487555	1.530406	2.313813	2.15142	2.141119	2.005665	2.475906	3.126009	3.013327	4.378019	2.982826	3.273156	4.525726	4.30877	4.016514	4.308105
TraesCS4B02G243600	452	0	0	0	0	0	0.053798	0.069006	0	0	0	0	0	0	0	0	0	0.055694	0	0	0.038259	0	0	0	0.055564	0.035392	0	0	0	0	0	0	0	0	0	0	0	0	0	0	0	0	0	0	0	0	0	0	0.035718
TraesCS4D02G243200	452	0.030308	0.036864	0	0	0.01491	0	0	0	0	0.04177	0	0	0.031185	0	0.031468	0.033138	0	0.075522	0	0	0.005525	0	0.023915	0	0.097819	0	0	0	0	0	0	0	0	0	0	0.033527	0	0	0	0	0	0	0.031116	0	0	0.124488	0	0
TraesCS5A02G182700	452	0	0	0	0	0	0	0	0.010627	0.052113	0.025341	0.056875	0	0	0	0.015599	0	0	0.068473	0.072575	0	0	0.052721	0	0	0	0.125293	0	0	0	0.099139	0	0	0.095256	0	0	0	0.012794	0	0.118787	0	0	0.002322	0.064824	0	0.009793	0.050517	0.021108	0.131681
TraesCS5A02G283800	453	2.551675	3.724978	4.172443	0.160822	0.029898	0.332444	0.47673	0.644483	0.684788	1.633083	0.364797	0.468646	1.11652	0.978567	0.498239	0.906173	1.056836	1.199657	0.365332	0.427058	0.670835	0.287274	0.674813	0.37837	0.263808	0.154537	0.477434	0.206489	0.363453	0.670894	0.788731	1.146383	0.839605	0.895353	0.801131	1.289949	0.845385	0.542504	0.378477	0.257029	0.251209	0.698497	0.435748	0.082635	0.087764	0.531798	0.977779	0.481083
TraesCS5B02G282300	453	3.372122	6.022523	4.830938	0.594353	1.255925	1.217218	2.180897	2.12867	5.436625	5.08469	2.073298	2.429296	1.841945	1.932951	1.024849	1.517253	2.198472	1.058153	1.354749	0.649217	1.110462	0.69409	1.471386	1.28361	1.641415	1.938021	1.806124	1.187313	2.595104	3.289855	1.587465	1.841458	2.798922	1.61793	1.807145	1.722078	1.524997	2.446422	1.139889	0.830363	1.317076	1.805959	0.969622	0.76816	0.562009	1.20874	2.332624	1.395515
TraesCS5D02G291000	453	2.983574	3.115978	3.243456	0.0737	0.231045	0.759575	1.743148	1.836307	3.597451	3.894374	1.228534	1.414463	1.068143	0.845554	0.653507	0.54269	0.931495	0.377447	0.691027	0.429789	0.513123	0.186059	0.440757	0.430775	0.499219	0.862029	1.180555	0.158787	1.011215	1.538116	1.064326	0.391964	1.193437	0.720725	0.66147	0.638959	0.513992	0.56642	0.638728	0.13321	0.119004	0.740356	0.614074	0.242984	0.644143	0.717607	1.453309	1.109911
TraesCS2A02G295700	454	1.64993	1.856631	2.223933	1.393727	1.249154	1.528972	1.151757	1.27927	1.13123	1.717648	1.173575	1.354872	1.594913	1.533478	1.715763	1.270337	1.316256	1.384097	1.470417	1.927053	1.829398	1.935113	1.296234	2.008874	1.6768	0.722943	1.333479	1.20706	1.069211	1.59011	1.852964	1.597882	2.024369	1.361862	1.813583	1.875096	1.838718	1.990754	1.628566	1.073806	1.888103	1.3715	1.45005	1.390283	1.444106	1.273963	1.044839	1.43341
TraesCS2B02G312200	454	2.089615	1.318397	2.025002	1.008763	1.116388	1.615517	1.335819	1.024383	1.370964	1.789617	1.384665	1.415933	1.935543	1.580438	1.397493	1.477915	1.592896	1.463265	1.174492	1.476352	1.451567	1.754496	1.12079	1.262819	1.369262	1.054452	1.137814	1.138098	1.246856	1.343215	1.779544	1.259483	1.230997	1.513276	1.272787	1.474837	1.096111	1.537488	1.610902	1.025534	1.451588	1.317073	1.293386	1.37307	1.130943	1.258815	0.833696	1.104369
TraesCS2D02G293600	454	1.641574	1.657346	1.985013	1.363046	1.624876	1.770662	1.003591	1.221446	1.652147	2.240677	1.694101	2.013552	2.357452	1.729241	1.851561	1.666901	1.58101	2.158692	1.450559	1.707091	1.814864	2.149617	1.367379	2.435442	1.42024	1.302759	1.620146	1.141198	1.444141	1.777864	1.570326	2.213692	1.747828	2.060292	1.803435	2.330297	1.886599	1.763756	1.981649	1.105456	1.713025	1.90754	1.285056	1.704059	1.358291	1.729518	0.888721	1.397061
TraesCS2A02G436300	455	0.685445	0.219356	0.494445	0.060477	0.039034	0.224877	0.107862	0.186584	0.105152	0.139491	0.303515	0.29675	0.432895	0.096304	0.361381	0.336209	0.363511	0.45476	0.223017	0.399718	0.337981	0.352315	0.277014	0.313952	0.070723	0.236612	0.116549	0.101004	0.050647	0.053711	0.467824	0.158316	0.389779	0.224292	0.301307	0.237874	0.489034	0.415528	0.477573	0.339671	0.154622	0.229314	0.023656	0.400284	0.233608	0.200574	0.32767	0.256842
TraesCS2B02G456900	455	1.603825	1.4509	1.66328	0.783537	0.363256	1.187263	0.800236	0.989704	0.928736	1.287079	1.466754	1.975735	1.801221	0.914756	1.07767	1.830205	0.852655	1.638665	1.339466	1.746172	1.779311	0.488361	1.324085	1.505834	0.386472	0.949701	0.60148	0.482906	0.728184	0.471788	1.567378	1.207086	1.474355	1.367124	0.948285	1.142368	1.060646	1.782226	1.914412	1.256692	0.48845	1.318949	0.492106	0.529589	0.701099	1.092805	1.200983	1.244101
TraesCS2D02G433600	455	1.265641	0.644118	0.818	0.238248	0.052605	0.701176	0.333107	0.302266	0.236863	0.462796	0.577849	0.703296	0.822469	0.525278	0.86438	1.077253	0.711495	0.732655	0.771227	0.967665	0.995517	0.37964	0.655353	0.819851	0.05299	0.42109	0.254236	0.121858	0.167082	0.060135	1.004675	0.739273	1.064678	0.798163	0.601414	1.20362	0.742686	0.90399	1.083992	0.6732	0.165584	0.723012	0.172975	0.56591	0.284191	0.450489	0.50223	0.467246
TraesCS2A02G542900	456	5.185162	4.926983	5.868591	4.214425	3.090783	4.992114	2.915266	3.842707	5.01705	5.177312	4.239947	3.573123	5.115667	5.56501	5.244485	5.483654	6.015342	6.758404	3.864983	4.356126	5.391856	5.24635	5.022201	4.225076	3.400671	4.205355	3.344034	3.785773	4.023213	3.807767	5.168322	3.988982	3.594501	5.49825	5.376161	5.309424	4.777416	6.36504	3.798074	3.499913	3.959689	4.548708	4.10169	3.148515	2.893748	3.156108	3.463296	2.720871
TraesCS2B02G572700	456	1.370402	1.201895	1.445459	0.786254	0.737635	1.053252	0.601305	0.759872	1.034069	1.61659	1.036773	1.005726	1.461329	1.365329	1.222847	1.491303	1.886078	2.118911	1.65733	1.509689	1.316402	1.137954	1.358675	1.484688	0.923521	0.821443	0.889735	0.728291	0.779538	0.660536	1.181797	1.113418	1.267485	1.553261	1.432253	1.76701	1.444678	1.771808	1.028795	0.933116	1.206932	1.248258	0.987067	0.672717	0.634636	0.725457	0.766249	0.963075
TraesCS2D02G544100	456	7.459536	7.872689	9.297728	5.286819	3.424157	6.498446	3.599645	3.920159	4.942796	5.643625	5.139328	4.310502	7.364973	6.642211	5.677099	7.099986	7.672163	8.873565	8.181623	7.833275	9.012667	7.789167	8.340737	7.814289	4.944163	4.354149	4.916041	4.279476	3.953659	3.859902	4.951737	5.289145	5.223595	7.129971	7.298011	7.877399	6.647538	9.640187	5.647054	5.102306	5.852691	6.904211	6.130714	4.168038	4.169945	5.226919	5.172533	4.346731
TraesCS2A02G379600	457	2.270883	2.04638	2.765651	1.933867	2.623727	2.282173	1.711448	1.650654	1.90872	2.721206	2.776328	2.586374	2.191673	1.797808	2.207998	2.069863	1.955376	2.01949	1.834562	2.145135	2.400914	2.368497	2.456262	1.988863	2.471302	2.373512	2.695495	2.492139	2.125072	2.285231	1.828548	3.269936	2.815372	2.6915	2.097187	2.718303	2.576267	2.329031	1.930299	2.302196	2.25797	2.233192	1.839068	2.050204	1.634884	2.986788	1.723313	2.680324
TraesCS2B02G396500	457	2.162786	1.913037	2.133439	1.394671	2.029791	2.121989	1.840417	1.723112	1.999217	1.838424	2.225913	1.774392	1.214995	1.785556	2.512465	1.922486	1.743702	2.222205	1.324044	1.976592	1.936425	2.147417	1.705695	1.760428	1.87091	1.70558	2.731794	1.853808	1.479413	1.371953	2.04672	2.382646	2.508812	2.517212	2.010031	2.338974	2.278991	1.550577	1.651265	1.668887	1.862225	2.008508	1.618053	1.953035	1.95103	2.404787	1.502991	1.853441
TraesCS2D02G375800	457	2.703369	2.803287	2.720748	1.133893	1.475283	1.271883	1.684085	1.76481	1.865045	2.363672	2.281523	1.649241	1.574353	1.476159	1.492162	1.39759	1.401791	1.29553	1.02607	1.550297	1.552169	1.422238	1.412117	1.337019	1.498655	1.585531	2.044006	1.782588	1.685966	1.993179	1.462795	1.729004	1.949538	1.745265	1.74444	1.607624	1.497067	2.085211	1.64715	1.806979	2.064598	1.678781	2.096185	2.120563	1.795874	1.779035	1.388693	1.78269
TraesCS2A02G286900	458	0.958485	1.015414	1.143456	1.119359	0.387813	1.278262	1.092264	0.913084	0.688675	1.220395	0.844671	1.247898	1.425212	1.627047	1.62913	1.828285	1.604005	1.733338	2.140599	1.699845	2.086323	0.882484	2.03944	1.545861	0.692709	1.006935	0.714981	0.446076	0.848158	0.46634	1.341614	1.265402	0.837284	1.05837	1.063424	1.159534	0.941668	1.215455	1.322009	1.116925	1.070393	1.223805	1.150416	0.598716	0.933303	1.305831	1.123357	1.15496
TraesCS2B02G303900	458	1.198281	0.866195	0.941721	0.894463	0.501954	1.004607	0.78822	0.605039	0.674011	0.90373	0.920052	1.089988	1.267534	1.165755	1.522586	1.555243	1.434419	2.100375	1.819087	1.471582	1.625559	0.882949	1.727014	1.759811	0.738647	0.852178	0.705207	0.387637	0.628425	0.265399	0.962982	0.600492	0.675132	0.874408	0.771891	1.056982	0.743983	0.85473	1.396972	0.979222	0.782527	1.022808	0.95531	0.391879	0.565065	0.850747	0.885709	0.766715
TraesCS2D02G285500	458	0.839229	0.672809	1.01023	0.995804	0.327407	1.069671	0.768417	0.741294	0.69014	1.012917	0.974515	1.037835	1.276621	1.30257	1.88256	2.070421	1.327216	1.899346	1.534081	1.627902	1.619824	0.983056	1.530932	1.526091	0.491089	0.861825	0.550422	0.510425	0.711179	0.388892	1.203545	0.788679	0.529734	0.886705	0.79472	1.119321	0.710038	0.827298	1.500252	1.013904	1.039739	1.254396	0.973347	0.645217	0.587526	1.005802	1.11438	0.842646
TraesCS1A02G205900	459	0.74025	0.401423	0.302079	0	0.087302	0.043126	0.112021	0.092739	0.243419	0.165409	0.162462	0.126779	0.042771	0.360028	0.103827	0	0.171257	0.181176	0.18379	0.079799	0.169217	0.161824	0	0	0	0.100802	0.158356	0.18139	0.237393	0.25143	0.331352	0.363976	0.148176	0.123266	0.229109	0.372199	0	0.34476	0.182876	0.105055	0.149337	0.192469	0	0.080757	0.35897	0.135061	0.081051	0.37017
TraesCS1B02G219400	459	0.342458	0.825625	1.334633	0.297392	0.310274	0.149591	0.201725	0.279164	0.268305	0.1999	0	0.22205	0.125606	0.264098	0.180972	0.275474	0.387641	0.199569	0	0.138754	0.317074	0.297275	0	0.179809	0.189798	0.160467	0.679056	0.047716	0.315477	0.424853	0.293722	0.110881	0.251087	0.083925	0.220435	0.305705	0.093026	0.144842	0.122261	0.053058	0.140345	0.174956	0.082324	0.192867	0.142363	0.122003	0.257968	0.136936
TraesCS1D02G209100	459	0.694921	0.166944	0.061601	0.20677	0.073664	0.181556	0.246259	0.12475	0.037438	0.183493	0.080671	0.023725	0.026323	0.220151	0	0.06804	0.090224	0.319081	0.080198	0.064179	0.092039	0.122947	0.067242	0.059786	0.251963	0.107289	0.279164	0.151703	0.125347	0.371347	0.216122	0.128767	0.197863	0.161721	0.529213	0.4318	0.090925	0.125572	0.086948	0.154495	0.163754	0.05575	0.043245	0.206709	0.054497	0.170865	0.1518	0.277993
TraesCS2A02G003800	460	0	0	0	0	0	0	0.028435	0.057419	0.025209	0	0.087273	0.048585	0	0	0.098747	0	0	0.029588	0.059213	0	0	0	0	0.082259	0	0.030424	0.063012	0.024637	0	0.061593	0.026631	0.19388	0.064506	0	0	0.02708	0	0.060117	0.052106	0	0.070685	0	0	0	0.029962	0.146648	0	0
TraesCS4B02G091700	460	0.709934	0.592977	0.655951	0.328114	0.364759	0.571562	0.412401	0.43331	0.919428	0.581416	0.591772	0.54358	0.583478	0.411499	0.236543	0.411609	0.419602	0.372872	0.433809	0.316502	0.159148	0.28685	0.628018	0.461242	0.402556	0.232379	0.343794	0.387676	0.30286	0.650409	0.551079	0.766816	0.530568	0.749217	0.482105	0.485155	0.707983	0.726161	0.170204	0.5353	0.536463	0.318528	0.250259	0.202758	0.281424	0.210706	0.219194	0.265016
TraesCS3A02G297000	461	0.257549	0.362204	0.280754	0.283986	0.271166	0.259368	0.263572	0.39608	0.220876	0.280171	0.281204	0.367141	0.408842	0.289107	0.166133	0.389122	0.391462	0.303854	0.289148	0.228961	0.246478	0.147668	0.35926	0.150026	0.360111	0.277573	0.368608	0.14698	0.314991	0.296283	0.431664	0.343396	0.365842	0.095852	0.147269	0.275046	0.068437	0.249413	0.237542	0.236894	0.289368	0.307124	0.341583	0.300829	0.221641	0.194107	0.333365	0.22543
TraesCS3B02G340200	461	0.019508	0.020761	0.089466	0.038521	0.019503	0.10242	0.075373	0	0.114931	0.021982	0.038599	0.057663	0.080144	0.068008	0.119751	0.02185	0.043431	0.020416	0.025048	0.055222	0.088352	0.056191	0.040196	0.01817	0.067372	0.040323	0.020878	0.037279	0.053624	0	0.035296	0.057386	0.07637	0.065815	0.053872	0.056012	0	0.021049	0.117573	0	0.070028	0.068417	0.046848	0.036137	0.044145	0.011888	0.040279	0.035727
TraesCS3D02G305500	461	0.127673	0.105241	0.324341	0.132957	0.052925	0.12237	0.071967	0.053046	0.11831	0.077476	0.078965	0.065523	0.188083	0.259184	0.277337	0.09123	0.151571	0.158515	0.066301	0.087259	0.061689	0.014284	0.087435	0.060982	0.096586	0.126646	0.097865	0.066004	0.071862	0.093087	0.332329	0.11308	0.056919	0.028682	0.104561	0.090072	0.026033	0.051785	0.144253	0.040414	0.088032	0.091158	0.128394	0.10021	0.097044	0.234464	0.102651	0.174301
TraesCS7D02G117600	462	0	0	0	0	0	0.02316	0	0	0	0	0	0	0	0	0	0	0	0	0	0	0	0	0	0	0	0	0	0	0	0	0	0	0	0	0	0	0	0	0	0	0	0	0	0	0	0	0	0
TraesCS2A02G000300	463	0	0.054883	0.027855	0	0.025821	0.001719	0.025031	0.025442	0.039204	0.150001	0	0.041196	0	0.078864	0	0	0	0	0.026062	0	0	0	0.05601	0	0.026478	0	0.027735	0.065065	0.105345	0.081739	0.035165	0.012705	0.058641	0	0.066262	0	0	0.014075	0	0	0	0	0	0.028082	0	0	0.012574	0
TraesCS2B02G023700	463	0	0	0	0	0	0	0	0	0	0	0	0	0.01751	0.091692	0	0	0	0	0	0.017102	0	0	0	0	0	0	0.048785	0	0	0	0.02291	0	0	0	0	0	0	0	0	0	0	0	0	0	0	0	0	0
TraesCS2D02G000400	463	0	0	0	0	0	0	0	0	0	0	0.002955	0	0	0	0	0	0	0	0	0	0	0	0	0	0	0	0	0	0	0	0	0	0	0	0	0	0	0.022712	0	0	0	0	0	0	0	0	0	0
TraesCS2A02G321500	464	3.016948	2.821046	3.45476	1.382453	1.79787	2.245461	2.579943	2.486922	2.833935	2.303329	2.111075	1.849813	2.618367	2.508901	1.705511	2.888389	1.617558	1.788096	1.466272	1.569474	1.899786	1.836816	1.26694	1.509303	1.773096	1.952272	2.230589	1.891794	1.915949	1.768016	2.118551	1.481177	1.764132	1.21638	1.484776	1.572271	1.425682	1.553408	1.651043	1.94087	2.063873	1.63266	1.514424	2.139873	1.931235	1.77864	2.055571	1.927576
TraesCS2B02G361000	464	3.687855	3.681272	4.235546	2.791568	3.206113	3.421513	3.753054	3.828754	3.219344	3.736954	3.410322	3.033004	3.711043	4.00789	3.258555	4.000054	2.98614	2.961439	2.629188	3.004912	3.342469	2.885674	2.232882	2.416682	3.004201	2.901862	3.557265	3.16879	2.965383	2.692419	2.994478	2.965046	2.45698	2.458475	2.371074	2.930056	2.729105	2.50163	2.739801	2.959081	2.95653	2.555057	2.542411	2.976807	2.421802	2.823216	2.932988	2.626486
TraesCS2D02G342000	464	3.441966	3.06204	4.026262	2.65281	2.996913	3.801191	4.2231	3.814942	3.820194	3.062991	3.034872	2.909956	3.569017	3.460223	2.851145	3.739382	2.550922	2.748874	2.062422	2.8359	2.980081	2.720533	2.204588	2.224629	3.128338	3.343033	3.486999	3.182768	3.243071	2.77014	3.220265	2.195091	2.18715	2.035709	2.406673	2.179038	1.931135	1.87554	2.673933	3.065985	2.765778	2.660636	2.751414	3.15689	2.575088	2.503784	2.921525	2.750389
TraesCS4A02G210200	465	0.831611	0.551395	1.148165	0.591099	0.900452	1.441388	1.402057	1.427774	1.710322	1.58819	1.617283	1.350522	2.414124	2.421984	2.044508	2.391448	1.566839	1.989805	0.986168	1.544467	1.540557	1.369426	1.042451	1.261616	1.386509	1.402221	1.934589	1.281189	1.392813	0.972177	1.740673	0.973278	1.371777	0.926039	1.294029	1.13703	0.897046	1.042852	1.573425	1.876225	1.454128	1.495406	1.130494	1.998938	1.375832	1.672345	0.995874	1.40865
TraesCS4B02G113600	465	1.042482	1.137302	1.279048	0.81854	1.238661	1.874026	2.025331	2.127784	2.558323	2.889005	2.470297	2.369047	3.647955	3.00134	2.654555	3.33504	2.408874	2.477589	1.511224	2.054218	2.501902	1.904292	1.60243	1.584842	1.607057	1.662929	2.575176	2.212996	2.254184	1.597554	2.531911	1.50566	1.552745	1.103878	1.760747	1.651549	1.20127	1.091792	2.051719	2.567523	1.994399	1.741055	1.683411	2.539329	2.105199	1.929775	1.929016	1.992435
TraesCS4D02G111200	465	0.053469	0.024542	0.149879	0.046658	0.10283	0.155575	0.038898	0.057438	0.103516	0.199376	0.131962	0.210778	0.243731	0.238075	0.250811	0.417749	0.139467	0.211278	0.107774	0.18173	0.297209	0.139371	0.077812	0.103028	0.054674	0.194206	0.261843	0.130154	0.103226	0.093056	0.203016	0.095921	0.132387	0.09314	0.184972	0.145939	0.086852	0.146283	0.175682	0.140156	0.116031	0.117709	0.063441	0.185194	0.153202	0.145848	0.122345	0.127942
TraesCS6A02G351200	466	0	0.032434	0	0	0	0.054745	0	0	0	0	0	0	0.014238	0	0	0	0	0	0	0	0	0.031441	0.017743	0	0	0	0.017631	0.023042	0	0.017205	0.052836	0	0	0	0	0.015307	0	0	0	0.097158	0	0.050884	0	0	0.033533	0.044178	0.015931	0.015963
TraesCS6B02G384300	466	0.010038	0.033619	0.007671	0	0	0.020221	0	0	0	0	0	0	0	0	0	0	0	0.022156	0	0	0.014262	0	0	0	0	0	0	0	0	0.007503	0.012481	0.006391	0	0	0.012165	0	0.011235	0.036407	0.006316	0	0.016907	0	0	0	0	0	0	0
TraesCS6D02G333900	466	0.148769	0.081485	0.080887	0	0	0.102062	0.034365	0.014199	0.019877	0.008371	0.106545	0.076277	0.018749	0.045243	0.109072	0.063768	0	0.106302	0	0.027339	0.195626	0.050807	0.043579	0	0.036894	0.014772	0.072	0.033931	0.056806	0.015206	0.185174	0	0.049063	0.093802	0.041766	0.035365	0.085334	0	0.144397	0.150092	0.121512	0	0.004145	0.030965	0.061406	0.039864	0.101801	0.094109
TraesCS1A02G328300	467	0	0	0	0.017766	0	0.02	0	0	0.007704	0	0	0	0.015527	0.009563	0	0.019885	0	0.009416	0	0.008518	0.035714	0.009498	0	0	0	0	0.009629	0.00753	0	0	0.008139	0	0	0	0	0	0	0	0	0	0	0	0	0.008333	0	0	0	0
TraesCS1B02G342100	467	0.035186	0.009693	0.042056	0	0.009105	0.00857	0.016172	0.034592	0	0.048466	0.026971	0.026951	0.073923	0.00968	0.065598	0.040804	0.010138	0.009011	0.017922	0.025868	0.011009	0.018432	0	0.032264	0	0.06198	0.036098	0.007197	0.019169	0	0.071682	0.00893	0.015354	0	0.007763	0	0	0.019786	0.022058	0.017481	0	0.026107	0.022035	0	0	0.021689	0.056548	0.005109
TraesCS1D02G330800	467	0	0	0.010414	0	0	0	0	0	0	0	0	0	0.015407	0	0.010833	0	0	0.030418	0	0.022105	0.010735	0.01016	0	0.009024	0	0	0.049439	0.008108	0	0	0	0	0	0	0	0.026467	0.012469	0	0	0.046632	0.034662	0	0	0.008973	0	0	0	0
TraesCS7A02G243000	468	0.0332	0.025118	0	0	0.017312	0.011183	0.020379	0.021697	0.049159	0.054509	0.028953	0.050628	0.052798	0.076953	0.047194	0.100408	0	0.01235	0	0.022307	0.025962	0.101271	0	0	0.031592	0.012196	0.039558	0	0.033767	0	0.01889	0.075846	0.07753	0.063592	0.060248	0.073683	0.03766	0.021938	0.033702	0.041648	0.065479	0.030742	0.013835	0.038036	0.034191	0.052406	0.029799	0.016564
TraesCS7B02G148600	468	0	0.0221	0.020297	0.015631	0	0	0	0	0	0.022773	0	0	0.010771	0.026022	0.01392	0	0.010791	0.011564	0.013569	0	0	0	0	0	0	0	0	0	0	0	0.00761	0.018198	0.040507	0	0	0.009542	0	0	0.00901	0	0	0	0	0	0	0	0	0
TraesCS7D02G241700	468	0.030925	0.047814	0.024146	0.044358	0.044915	0.048122	0.060936	0.029163	0.036292	0.124959	0.0643	0.060193	0.056498	0.011535	0.025117	0.050321	0.01617	0.017632	0.020666	0	0.035572	0.031555	0	0.041812	0.015493	0.02252	0.048084	0	0.052754	0.020634	0	0.029296	0.033622	0.017695	0.053152	0.032458	0.035805	0.035138	0	0.070548	0	0.049281	0.020179	0	0.011432	0.039876	0.034786	0.022238
TraesCS3A02G099100	470	0.525309	0.418855	0.320147	0.311537	0.427054	0.349146	0.351617	0.452532	0.381232	0.498863	0.386056	0.303042	0.519937	0.40337	0.235991	0.488167	0.359605	0.378966	0.208505	0.261127	0.378218	0.216737	0.288313	0.300918	0.375715	0.300589	0.301973	0.192534	0.234884	0.238804	0.356389	0.348163	0.182246	0.102066	0.139323	0.124215	0.137857	0.17656	0.241282	0.374822	0.401258	0.269259	0.230265	0.384934	0.286893	0.237011	0.342681	0.292058
TraesCS3B02G115400	470	1.07892	0.87598	0.850724	0.468956	0.504199	0.606611	0.751732	0.847392	0.940076	1.100317	0.735462	0.83719	0.832795	0.790294	0.736214	0.828192	0.769626	0.809543	0.527919	0.549314	0.74672	0.615795	0.547103	0.586848	0.604554	0.653791	0.932979	0.724642	0.755452	0.763287	0.754246	0.82022	0.774872	0.650818	0.722653	0.715496	0.527527	0.7053	0.542282	0.651177	0.835775	0.440945	0.594591	0.680654	0.693544	0.623225	0.869787	0.772108
TraesCS3D02G099500	470	0.899196	0.692467	0.746071	0.36717	0.540951	0.691577	0.482602	0.48009	0.654288	0.92832	0.492786	0.613996	0.891263	0.657963	0.554887	0.835196	0.463681	0.771995	0.346643	0.41671	0.558299	0.497048	0.426966	0.472365	0.394317	0.505523	0.540812	0.434276	0.465391	0.426852	0.563823	0.478517	0.526174	0.456144	0.495122	0.43908	0.327741	0.56389	0.456393	0.45564	0.429967	0.336242	0.377973	0.557792	0.427017	0.560062	0.583	0.622167
TraesCS5A02G413900	471	0	0	0	0	0	0.043806	0	0.040349	0	0	0	0	0	0.026423	0	0	0	0.064558	0.066424	0	0	0	0	0	0	0	0	0	0.02625	0	0	0.045485	0	0	0	0	0	0	0	0	0	0	0	0	0	0	0	0
TraesCS5D02G422600	471	0.320176	0.026923	0.232976	0.028814	0.060185	0.281433	0.17198	0.119293	0.211953	0.122886	0.064689	0.151973	0.262779	0.129393	0.115978	0.164767	0.136244	0.290012	0.062933	0.093115	0.255895	0.112057	0.245012	0.050975	0.113492	0.121697	0.011853	0.168368	0.012465	0.126295	0.184717	0.079831	0.06845	0.05075	0.062299	0	0.11586	0.089067	0.224787	0.126209	0.087589	0.14873	0.046216	0.12649	0.031829	0.101789	0.149441	0.182963
TraesCS3A02G174900	472	0.00903	0.028895	0.019543	0.008975	0.008299	0.01657	0.013171	0.019871	0.015543	0	0.02698	0.004591	0.021921	0.019324	0.020295	0.03041	0	0.025878	0.009143	0	0.057579	0	0	0.023906	0	0	0	0	0	0	0	0.013311	0.017222	0.007642	0.038224	0	0.023112	0	0.041691	0	0.021828	0.021937	0.016333	0	0.013447	0.033268	0.041635	0.042266
TraesCS3B02G204800	472	0	0	0.029303	0.097517	0.07189	0.064691	0.013152	0	0.031231	0.029847	0.204003	0.030252	0.063017	0.08347	0.164098	0.12032	0.094185	0.511021	0.338331	0.395096	0.254646	0.043984	0.074467	0.035188	0.072263	0.082421	0.083705	0.051636	0.038285	0	0.098542	0.088868	0.079538	0.117109	0.122751	0.17167	0.387754	0.070584	0.280599	0.219076	0.163841	0.032004	0.059419	0.152397	0.089244	0.120505	0.028113	0.061142
TraesCS3D02G180400	472	0.021791	0	0.012598	0.051279	0.015046	0.04355	0	0.011917	0.032142	0.037259	0.007864	0.076344	0.082786	0	0.067707	0.028965	0	0.027255	0.072575	0.019742	0	0.017514	0.024393	0	0.03703	0	0.015071	0.014877	0	0.026946	0.009999	0	0.114002	0.021406	0.019311	0.067338	0	0.017234	0.020096	0.022016	0.016398	0.007695	0.008901	0.036474	0.030099	0.012806	0	0.040429
TraesCS2A02G267200	473	0.044641	0.36566	0.260548	0	0.087174	0.217872	0.211429	0.043828	0.093146	0.101808	0.044163	0.108296	0.497198	0.235649	0.220121	0.237163	0.175745	0.355841	0.517048	0.565763	0.48368	0.35875	0.144726	0.252667	0.466309	0.487806	0.935304	0.181449	0.417147	0.375639	0.593112	0.687372	0.11095	0.255401	0.829954	0.370141	1.326174	0.70247	0.312765	1.06388	0.933074	0.908415	0.807103	4.203645	1.78122	1.378504	0.261613	1.33267
TraesCS2B02G275300	473	0	0.232062	0.164342	0.072885	0	0.163629	0	0.063084	0	0	0	0.058049	0.270696	0.089325	0.182358	0	0	0.256342	0	0	0	0.437284	0.264366	0.136564	0.742922	0	0	0	0	0.097426	0.473909	0.039935	0	0.121215	0.042498	0.108202	0.200103	0.339904	0	0.244083	0	0	0.182574	0.401657	0	0	0	0.117416
TraesCS2D02G256900	473	0	0.050385	0.528108	0	0	0	0	0	0	0	0	0.078659	0	0	0	0	0	0.369197	0	0.217061	0.05742	0	0	0	0	0	0	0	0	0	0.320572	0	0	0	0.246965	0.044138	0.534783	0	0.071606	0	0	0	0	0.744988	0	0	0	0
[truncated: 85,451 more rows]
[truncated: 6 more columns]
