# Supplementary material for: Circadian regulation of the transcriptome in a complex polyploid crop
Source: PLoS Biol. 2022 Oct 13;20(10):e3001802. doi: 10.1371/journal.pbio.3001802 (PMC9560141; doi:10.1371/journal.pbio.3001802)
Supplement: S1 Data — (XLSX) [file pbio.3001802.s041.xlsx]

## Sheet: Read me
Supplementary Data xlsx files
S1_Data: Data used in main figures in the manuscript including replicate level data, means, standard deviations and mean normalisation where appropriate.
S2_Data: Data used in Supplementary figures including replicate level data, means, standard deviations and mean normalisation where appropriate.
Additional information:
Raw Fastq files are available in our Grassroots Data Repository:
https://opendata.earlham.ac.uk/opendata/data/wheat_circadian_Rees_2021
A summary csv table with expression of wheat genes (TPM), Metacycle estimates, gene annotations and triad balance classification can be viewed in Supplementary Table 11 is also available here:
https://opendata.earlham.ac.uk/opendata/data/wheat_circadian_Rees_2021.
A TPM expression matrix at the individual replicate level with triad IDs information is also available:
https://opendata.earlham.ac.uk/opendata/data/wheat_circadian_Rees_2021

## Sheet: Data_Fig1b
Data for Fig 1b: Period lengths (h) of all 28,594 rhythmic transcripts (q<0.05) calculted using meta2d on Wheat timecourse 24-68h in constant light. Transcipts were classified by their occurance on the A, B or D sub-genome and used for histograms and statistics. There was no significant difference between mean periods across the three wheat sub-genomes (Fig. 1b, F(2, 28,276) = 0.179, p=0.836, One…
species	meta2d_period	Genome
wheat	26.6221	A
wheat	23.8813	B
wheat	23.1425	D
wheat	29.8805	B
wheat	32.0589	A
wheat	31.6342	B
wheat	26.0424	D
wheat	28.2113	D
wheat	24.0699	D
wheat	29.525	D
wheat	23.4808	A
wheat	26.2054	A
wheat	23.1002	A
wheat	27.1823	A
wheat	26.5649	D
wheat	25.5508	B
wheat	23.6608	B
wheat	27.6499	D
wheat	31.3546	B
wheat	32.2437	B
wheat	29.4981	B
wheat	26.9425	A
wheat	26.5084	A
wheat	31.974	D
wheat	33.5248	D
wheat	19.3094	A
wheat	24.0699	A
wheat	26.5649	B
wheat	20.9834	A
wheat	26.5649	A
wheat	23.1425	D
wheat	31.2645	D
wheat	33.7704	A
wheat	23.615	B
wheat	23.0585	A
wheat	27.5862	D
wheat	28.0517	B
wheat	23.6608	D
wheat	24.6945	A
wheat	26.3976	B
wheat	29.5913	A
wheat	29.219	B
wheat	27.7013	A
wheat	24.0699	B
wheat	27.8112	A
wheat	27.3398	B
wheat	29.2276	B
wheat	28.513	B
wheat	27.8465	D
wheat	32.4348	B
wheat	26.5649	A
wheat	31.88	D
wheat	23.8494	B
wheat	25.9895	D
wheat	29.686	B
wheat	29.1404	D
wheat	23.4062	A
wheat	24.1185	D
wheat	27.7146	D
wheat	24.6561	A
wheat	31.7928	A
wheat	31.222	B
wheat	26.1504	B
wheat	24.4758	D
wheat	30.4953	A
wheat	29.2674	D
wheat	27.5862	A
wheat	30.2061	D
wheat	31.6944	A
wheat	34.9435	B
wheat	20.0992	B
wheat	23.8494	B
wheat	27.3071	B
wheat	29.6014	D
wheat	33.4037	D
wheat	24.6038	A
wheat	24.6038	B
wheat	22.5501	A
wheat	25.1391	A
wheat	26.0375	A
wheat	28.8649	D
wheat	23.9745	A
wheat	24.1185	B
wheat	26.6801	D
wheat	26.5084	D
wheat	34.3916	B
wheat	23.2721	A
wheat	25.3569	D
wheat	27.5862	D
wheat	25.6012	D
wheat	34.1166	A
wheat	20.5875	A
wheat	31.0027	D
wheat	24.5011	D
wheat	29.8805	A
wheat	29.4377	A
wheat	26.6221	A
wheat	26.5649	B
wheat	26.4527	D
wheat	29.407	D
wheat	24.3189	B
wheat	29.8425	B
wheat	28.8613	D
wheat	27.1211	B
wheat	23.754	A
wheat	24.3189	D
wheat	29.1024	D
wheat	31.4463	A
wheat	31.88	D
wheat	26.5649	A
wheat	28.6861	B
wheat	33.1021	B
wheat	27.0012	B
wheat	22.8192	D
wheat	27.8727	A
wheat	22.5539	B
wheat	28.9486	D
wheat	24.1185	D
wheat	27.914	B
wheat	27.914	A
wheat	27.7801	D
wheat	19.6684	D
wheat	25.2781	D
wheat	24.1185	B
wheat	24.8721	B
wheat	29.686	D
wheat	25.9372	B
wheat	26.2054	B
wheat	31.6043	D
wheat	26.4527	A
wheat	31.4463	D
wheat	25.4013	B
wheat	29.2674	D
wheat	19.6684	D
wheat	29.7954	D
wheat	24.4508	B
wheat	29.9834	D
wheat	27.1823	D
wheat	29.3519	A
wheat	28.8869	B
wheat	29.525	A
wheat	29.0372	A
wheat	23.2721	A
wheat	26.3976	D
wheat	30.6852	D
wheat	24.6038	B
wheat	29.407	A
wheat	24.1677	B
wheat	32.272	D
wheat	26.6801	A
wheat	24.6038	A
wheat	26.6801	B
wheat	33.7841	A
wheat	31.4283	A
wheat	23.3277	D
wheat	28.4909	D
wheat	27.3071	A
wheat	28.1935	B
wheat	27.3709	D
wheat	23.5698	B
wheat	27.0608	D
wheat	26.1504	B
wheat	28.8649	B
wheat	33.969	A
wheat	32.0144	B
wheat	26.2367	B
wheat	26.0375	D
wheat	27.501	B
wheat	26.5649	A
wheat	28.1935	A
wheat	29.1274	A
wheat	29.6137	A
wheat	22.7155	D
wheat	24.5011	B
wheat	29.6137	B
wheat	29.2276	D
wheat	28.2113	A
wheat	19.7458	D
wheat	24.6038	A
wheat	29.7954	A
wheat	29.407	D
wheat	28.691	A
wheat	32.0144	B
wheat	27.4355	D
wheat	24.1677	B
wheat	24.1677	A
wheat	26.5084	D
wheat	28.4909	A
wheat	28.1054	B
wheat	27.3071	B
wheat	24.1677	A
wheat	23.0585	B
wheat	25.9895	B
wheat	28.2113	D
wheat	22.9359	B
wheat	28.526	B
wheat	30.737	B
wheat	29.2276	D
wheat	28.805	D
wheat	28.805	A
wheat	29.1274	D
wheat	22.9485	B
wheat	26.6221	B
wheat	26.9199	B
wheat	29.3163	A
wheat	31.3546	B
wheat	35.0399	D
wheat	26.5084	A
wheat	31.4463	D
wheat	24.0699	D
wheat	29.6014	D
wheat	29.2276	D
wheat	27.7801	D
wheat	27.2443	D
wheat	27.5234	B
wheat	24.7091	A
wheat	24.1677	B
wheat	25.9372	D
wheat	27.7801	A
wheat	24.8171	D
wheat	27.4613	D
wheat	29.525	D
wheat	30.0213	D
wheat	27.2443	A
wheat	27.1636	D
wheat	25.6494	B
wheat	28.9425	A
wheat	25.0415	B
wheat	24.8171	0
wheat	24.4444	D
wheat	28.366	A
wheat	23.1425	D
wheat	30.9182	A
wheat	24.6038	B
wheat	24.6038	B
wheat	23.5985	B
wheat	31.1288	D
wheat	27.5675	A
wheat	29.1404	B
wheat	27.4773	D
wheat	26.5084	B
wheat	29.0372	D
wheat	24.1677	A
wheat	29.2276	A
wheat	28.526	D
wheat	26.5649	A
wheat	33.969	D
wheat	25.3856	B
wheat	27.3709	B
wheat	24.3189	D
wheat	26.9199	D
wheat	23.7456	A
wheat	34.7556	B
wheat	24.1185	B
wheat	25.9895	A
wheat	28.9566	A
wheat	28.9566	A
wheat	29.5017	B
wheat	27.1823	B
wheat	28.1351	D
wheat	27.2443	B
wheat	28.5288	A
wheat	22.9875	B
wheat	26.7388	B
wheat	25.7841	D
wheat	29.3122	D
wheat	29.219	A
wheat	32.4348	D
wheat	28.2879	A
wheat	29.525	A
wheat	26.6221	A
wheat	29.3122	B
wheat	32.4348	D
wheat	29.2276	D
wheat	26.6221	D
wheat	25.8855	D
wheat	29.4377	B
wheat	24.1146	D
wheat	29.3519	A
wheat	23.3652	B
wheat	24.6561	D
wheat	24.1185	B
wheat	30.0798	D
wheat	23.1852	D
wheat	25.2888	B
wheat	25.6012	B
wheat	24.5522	B
wheat	24.8171	A
wheat	28.0517	A
wheat	27.1823	B
wheat	24.5522	A
wheat	26.5649	A
wheat	23.6389	A
wheat	29.0545	A
wheat	27.4355	A
wheat	26.9425	B
wheat	28.9486	B
wheat	28.8613	A
wheat	29.3122	D
wheat	22.5767	D
wheat	29.3122	D
wheat	24.0699	B
wheat	26.6801	B
wheat	26.9425	A
wheat	26.8587	A
wheat	25.8345	B
wheat	26.0961	D
wheat	26.5649	D
wheat	26.0961	D
wheat	27.5234	D
wheat	26.5084	A
wheat	30.206	A
wheat	29.9802	D
wheat	26.6221	D
wheat	33.153	D
wheat	28.6861	D
wheat	31.5395	A
wheat	31.4463	A
wheat	32.6356	D
wheat	22.738	A
wheat	24.2678	A
wheat	22.3244	B
wheat	21.5027	B
wheat	27.7146	B
wheat	25.261	B
wheat	28.6369	D
wheat	25.9372	D
wheat	30.6726	D
wheat	26.8273	D
wheat	27.0608	A
wheat	28.97	A
wheat	24.6561	B
wheat	24.6038	A
wheat	28.8869	A
wheat	29.8805	A
wheat	23.615	B
wheat	26.7388	B
wheat	24.0699	D
wheat	26.4527	B
wheat	28.0517	A
wheat	29.686	B
wheat	31.786	B
wheat	26.0424	B
wheat	29.3163	A
wheat	28.2879	D
wheat	26.5084	D
wheat	24.5011	A
wheat	26.7984	A
wheat	26.6221	B
wheat	24.2175	B
wheat	28.3491	D
wheat	27.9823	B
wheat	28.1935	D
wheat	23.7903	B
wheat	29.0218	A
wheat	27.23	A
wheat	29.1274	A
wheat	25.3078	B
wheat	30.9331	B
wheat	26.5649	D
wheat	31.4463	A
wheat	26.5084	B
wheat	27.501	D
wheat	26.4527	A
wheat	22.7784	A
wheat	24.5522	D
wheat	28.0517	D
wheat	25.9895	D
wheat	28.513	A
wheat	32.5424	B
wheat	28.8026	A
wheat	27.6499	A
wheat	25.3553	0
wheat	26.0424	A
wheat	29.9802	A
wheat	29.7038	B
wheat	29.3519	D
wheat	22.6089	D
wheat	28.6078	D
wheat	28.526	D
wheat	27.7801	B
wheat	23.3512	D
wheat	23.5698	D
wheat	24.3189	D
wheat	28.49	D
wheat	28.8869	A
wheat	32.4508	B
wheat	22.738	B
wheat	27.7146	A
wheat	26.1844	D
wheat	27.7801	A
wheat	29.1842	A
wheat	29.525	D
wheat	31.0027	B
wheat	27.5675	B
wheat	27.5251	D
wheat	27.0012	B
wheat	27.843	A
wheat	28.6451	B
wheat	24.2552	A
wheat	23.754	B
wheat	29.7038	D
wheat	25.0995	D
wheat	27.6499	A
wheat	27.914	D
wheat	24.9457	A
wheat	28.1935	A
wheat	28.5989	D
wheat	24.6038	D
wheat	26.0424	A
wheat	27.914	A
wheat	24.5011	A
wheat	31.786	A
wheat	26.9199	B
wheat	30.778	A
wheat	30.2061	B
wheat	31.786	B
wheat	24.0219	A
wheat	26.6024	D
wheat	27.3709	A
wheat	25.7343	D
wheat	29.0291	B
wheat	26.9425	B
wheat	31.2645	A
wheat	27.4613	D
wheat	26.7388	A
wheat	26.8845	A
wheat	28.7755	A
wheat	26.1504	D
wheat	23.1425	D
wheat	29.3163	D
wheat	24.2678	B
wheat	23.8014	D
wheat	23.8467	B
wheat	35.2377	B
wheat	33.2134	D
wheat	23.3512	A
wheat	29.2409	D
wheat	29.7954	B
wheat	31.6944	D
wheat	24.2678	D
wheat	29.0372	D
wheat	24.1677	A
wheat	22.5101	A
wheat	26.9425	A
wheat	26.0961	D
wheat	29.0545	D
wheat	26.5649	B
wheat	22.9359	A
wheat	26.4527	B
wheat	27.2745	B
wheat	24.2078	D
wheat	29.1842	B
wheat	28.7748	A
wheat	27.2443	D
wheat	26.4991	A
wheat	24.1677	A
wheat	29.2276	D
wheat	26.6801	B
wheat	27.0608	A
wheat	22.6585	D
wheat	27.1823	B
wheat	27.3709	A
wheat	29.407	A
wheat	20.4514	B
wheat	26.5649	D
wheat	34.5738	A
wheat	30.947	B
wheat	26.0961	A
wheat	26.8587	A
wheat	22.0627	A
wheat	24.2678	A
wheat	30.4953	B
wheat	24.4508	D
wheat	29.1404	A
wheat	27.1823	A
wheat	26.5084	D
wheat	24.9278	B
wheat	30.947	0
wheat	27.9485	D
wheat	23.9745	B
wheat	25.9372	B
wheat	29.1404	A
wheat	27.6349	B
wheat	29.1274	A
wheat	29.9834	A
wheat	32.1505	A
wheat	26.5649	D
wheat	25.8603	B
wheat	27.2745	A
wheat	31.8792	B
wheat	24.1185	B
wheat	26.1504	D
wheat	28.2113	D
wheat	28.8869	A
wheat	26.7388	B
wheat	27.652	B
wheat	27.0447	B
wheat	28.6666	A
wheat	31.6043	B
wheat	22.7784	D
wheat	28.7244	A
wheat	27.914	B
wheat	29.0498	D
wheat	24.3032	D
wheat	22.9359	A
wheat	29.4377	A
wheat	25.5508	D
wheat	32.0989	B
wheat	31.3546	D
wheat	32.9651	B
wheat	27.6499	D
wheat	28.4454	A
wheat	29.3122	B
wheat	26.7984	A
wheat	23.4371	D
wheat	28.6451	B
wheat	24.4508	D
wheat	28.6078	D
wheat	28.0605	A
wheat	31.6043	B
wheat	24.4508	D
wheat	25.3569	D
wheat	28.7755	D
wheat	26.5649	B
wheat	28.9486	A
wheat	24.9278	D
wheat	29.6014	A
wheat	25.7343	D
wheat	26.6801	A
wheat	23.0172	A
wheat	27.8465	D
wheat	26.0424	D
wheat	27.7146	B
wheat	29.4981	D
wheat	27.1211	A
wheat	31.0027	B
wheat	22.4672	D
wheat	26.5649	D
wheat	23.0077	A
wheat	27.914	D
wheat	31.6043	B
wheat	31.6342	B
wheat	29.6137	D
wheat	25.9895	B
wheat	27.6499	A
wheat	34.6808	D
wheat	26.5084	D
wheat	25.0544	B
wheat	20.3252	A
wheat	24.5522	D
wheat	28.97	D
wheat	27.1211	D
wheat	26.5084	D
wheat	27.9869	D
wheat	28.5989	B
wheat	29.0545	B
wheat	23.0172	B
wheat	31.1758	D
wheat	28.7244	A
wheat	23.615	A
wheat	23.0207	B
wheat	26.3433	A
wheat	26.0961	A
wheat	29.4981	B
wheat	22.8174	B
wheat	27.2443	D
wheat	26.8723	D
wheat	34.028	A
wheat	27.0608	D
wheat	27.7146	D
wheat	24.7627	A
wheat	31.4463	B
wheat	23.525	B
wheat	26.1327	B
wheat	29.525	B
wheat	24.9278	B
wheat	29.686	A
wheat	27.2656	A
wheat	23.6608	B
wheat	29.219	B
wheat	29.5913	A
wheat	23.7071	A
wheat	26.9425	A
wheat	29.8425	B
wheat	26.3433	D
wheat	26.6221	A
wheat	23.5698	D
wheat	29.9802	A
wheat	32.1505	D
wheat	24.0699	D
wheat	31.88	A
wheat	26.9199	D
wheat	24.474	D
wheat	29.1404	D
wheat	22.5501	A
wheat	29.2674	B
wheat	27.9869	B
wheat	29.5033	D
wheat	26.6801	A
wheat	24.2175	D
wheat	26.6221	D
wheat	29.2409	B
wheat	26.1439	D
wheat	27.4692	A
wheat	28.9566	A
wheat	27.5102	A
wheat	28.4909	D
wheat	23.5902	0
wheat	24.0699	0
wheat	24.7624	B
wheat	27.3709	A
wheat	26.4527	D
wheat	35.1379	D
wheat	26.2896	D
wheat	27.6499	A
wheat	26.3433	B
wheat	26.0424	B
wheat	26.7984	B
wheat	26.5084	D
wheat	27.7033	B
wheat	26.5084	D
wheat	27.9869	D
wheat	33.694	D
wheat	27.9823	D
wheat	23.4808	D
wheat	26.2054	A
wheat	26.3433	A
wheat	30.4953	A
wheat	28.0517	A
wheat	32.7304	D
wheat	27.914	A
wheat	23.0585	D
wheat	24.6561	D
wheat	27.2443	D
wheat	28.8613	D
wheat	24.2678	B
wheat	27.1211	B
wheat	26.4527	B
wheat	29.3519	B
wheat	27.3071	D
wheat	26.5084	D
wheat	25.8838	D
wheat	25.9895	B
wheat	29.4064	A
wheat	24.5522	B
wheat	25.8855	D
wheat	31.3167	A
wheat	28.7755	D
wheat	29.4064	B
wheat	26.6801	D
wheat	24.4508	B
wheat	30.0213	D
wheat	23.9276	A
wheat	27.843	A
wheat	24.0699	A
wheat	29.3519	B
wheat	27.0012	A
wheat	26.66	A
wheat	26.6221	B
wheat	26.6221	A
wheat	30.7711	0
wheat	26.5084	B
wheat	31.2645	B
wheat	32.0589	D
wheat	28.4142	D
wheat	25.9372	A
wheat	25.7751	A
wheat	23.2672	B
wheat	30.3624	A
wheat	22.8192	D
wheat	29.1274	B
wheat	23.5698	D
wheat	23.7071	A
wheat	24.1677	D
wheat	25.8855	A
wheat	29.4981	D
wheat	23.525	B
wheat	26.2612	D
wheat	26.6221	A
wheat	26.0961	D
wheat	23.6608	D
wheat	25.2195	B
wheat	29.3122	D
wheat	29.2674	A
wheat	32.4508	B
wheat	23.8355	D
wheat	26.0961	D
wheat	26.0715	D
wheat	29.2674	A
wheat	23.8355	A
wheat	26.2922	D
wheat	31.786	B
wheat	25.1751	D
wheat	29.7954	A
wheat	24.5522	D
wheat	26.3976	D
wheat	29.525	A
wheat	22.9844	D
wheat	29.6014	A
wheat	23.8014	A
wheat	26.6801	A
wheat	25.9372	D
wheat	27.3071	B
wheat	26.0424	D
wheat	26.7388	D
wheat	29.407	D
wheat	24.6561	D
wheat	28.7748	D
wheat	28.9486	A
wheat	27.9485	A
wheat	27.9357	B
wheat	24.3518	B
wheat	24.6985	B
wheat	29.6137	D
wheat	23.8813	D
wheat	24.6561	B
wheat	26.1504	D
wheat	28.5989	A
wheat	21.0213	D
wheat	28.6451	B
wheat	19.4593	A
wheat	31.4463	A
wheat	26.1504	B
wheat	24.0699	D
wheat	23.7071	D
wheat	32.1847	A
wheat	31.4283	D
wheat	26.9199	D
wheat	31.7928	B
wheat	30.095	B
wheat	25.9372	A
wheat	29.1404	A
wheat	26.5649	A
wheat	29.7011	B
wheat	27.9823	D
wheat	29.9802	A
wheat	27.501	D
wheat	25.0996	D
wheat	23.0585	D
wheat	26.5084	D
wheat	29.5913	B
wheat	29.4981	D
wheat	26.368	B
wheat	26.5649	B
wheat	23.2857	A
wheat	23.615	D
wheat	27.4355	D
wheat	24.4508	A
wheat	25.5279	D
wheat	27.4002	A
wheat	29.8886	B
wheat	26.6221	D
wheat	26.5649	B
wheat	27.1211	D
wheat	26.6801	A
wheat	29.4064	D
wheat	27.4408	A
wheat	28.97	B
wheat	31.3546	A
wheat	29.525	B
wheat	26.0961	D
wheat	26.1844	B
wheat	26.7388	D
wheat	28.366	D
wheat	27.3071	B
wheat	24.7746	D
wheat	25.9895	A
wheat	29.0545	D
wheat	29.2409	A
wheat	23.525	B
wheat	27.0012	A
wheat	27.1211	B
wheat	25.7878	D
wheat	26.0961	D
wheat	27.1211	A
wheat	29.5913	B
wheat	27.0012	B
wheat	26.1504	D
wheat	32.8268	A
wheat	28.8084	B
wheat	24.4228	B
wheat	23.6608	A
wheat	25.6012	A
wheat	27.8465	A
wheat	23.4808	A
wheat	24.5011	D
wheat	27.8465	B
wheat	27.3071	A
wheat	26.8587	D
wheat	23.2284	B
wheat	27.2443	A
wheat	25.8855	A
wheat	26.5649	B
wheat	24.6038	A
wheat	30.5151	B
wheat	27.5862	B
wheat	32.5424	A
wheat	25.9372	B
wheat	33.1261	B
wheat	24.0465	A
wheat	28.2879	A
wheat	22.6313	A
wheat	28.9486	A
wheat	28.691	A
wheat	25.168	D
wheat	26.4527	A
wheat	32.5424	B
wheat	29.525	D
wheat	29.26	D
wheat	27.1823	D
wheat	26.5084	B
wheat	26.7708	B
wheat	31.3546	D
wheat	25.9895	A
wheat	29.26	B
wheat	26.5084	A
wheat	24.7091	B
wheat	29.2276	D
wheat	24.3518	D
wheat	23.9745	A
wheat	22.1334	B
wheat	26.7388	D
wheat	20.725	D
wheat	23.5985	B
wheat	26.7984	A
wheat	23.615	A
wheat	26.5649	D
wheat	35.2377	B
wheat	26.0424	B
wheat	23.8813	D
wheat	26.961	B
wheat	24.6038	A
wheat	26.4527	B
wheat	24.3518	D
wheat	26.3976	B
wheat	28.9566	A
wheat	31.3425	A
wheat	25.1236	D
wheat	29.5913	D
wheat	28.6861	B
wheat	29.8886	B
wheat	29.2276	B
wheat	26.5649	D
wheat	29.9834	A
wheat	27.4355	A
wheat	22.8778	D
wheat	24.8016	D
wheat	24.6038	A
wheat	31.6043	D
wheat	27.9485	A
wheat	24.2175	D
wheat	29.7011	D
wheat	29.6137	A
wheat	27.3071	D
wheat	31.9687	D
wheat	26.6801	A
wheat	31.786	A
wheat	29.2276	B
wheat	31.6225	B
wheat	29.9834	B
wheat	27.4408	A
wheat	29.4981	B
wheat	22.738	B
wheat	24.6561	A
wheat	27.0608	A
wheat	31.5393	B
wheat	24.2175	A
wheat	33.1827	D
wheat	28.9486	0
wheat	26.6115	A
wheat	26.7708	A
wheat	29.2409	B
wheat	27.1211	D
wheat	24.7627	A
wheat	29.2206	B
wheat	27.9473	A
wheat	23.615	A
wheat	30.5176	B
wheat	22.738	D
wheat	24.0219	B
wheat	26.4527	D
wheat	26.7984	B
wheat	25.4013	B
wheat	28.9425	A
wheat	26.7388	D
wheat	28.266	D
wheat	23.1425	D
wheat	29.3393	B
wheat	23.2721	B
wheat	27.4355	B
wheat	26.6221	A
wheat	27.376	D
wheat	30.1129	D
wheat	34.6639	D
wheat	32.0704	B
wheat	31.88	B
wheat	29.4064	A
wheat	27.9823	A
wheat	27.0447	A
wheat	22.8174	D
wheat	27.0447	D
wheat	24.4508	B
wheat	23.361	D
wheat	28.567	B
wheat	23.0585	A
wheat	23.754	B
wheat	23.6608	D
wheat	29.4377	D
wheat	27.3334	A
wheat	28.8084	B
wheat	29.2276	A
wheat	27.2443	D
wheat	27.5234	A
wheat	25.8345	B
wheat	27.0012	B
wheat	31.6944	A
wheat	26.6801	D
wheat	31.2645	B
wheat	28.513	D
wheat	29.9802	A
wheat	29.0372	B
wheat	28.7748	B
wheat	28.8084	A
wheat	28.8613	D
wheat	28.0774	B
wheat	34.1444	B
wheat	27.0447	B
wheat	26.848	B
wheat	28.1829	D
wheat	23.2907	D
wheat	25.4715	A
wheat	25.7841	A
wheat	29.7011	A
wheat	29.2674	A
wheat	28.1351	A
wheat	26.3433	B
wheat	25.9372	B
wheat	30.6852	A
wheat	22.6585	B
wheat	27.501	B
wheat	27.7164	B
wheat	23.927	B
wheat	26.1504	A
wheat	28.8649	B
wheat	28.97	B
wheat	24.6038	D
wheat	23.7456	A
wheat	24.5522	B
wheat	26.2612	B
wheat	24.7091	D
wheat	29.6137	B
wheat	26.5649	D
wheat	27.1823	D
wheat	26.3433	A
wheat	25.9324	A
wheat	23.8494	B
wheat	31.2645	B
wheat	24.5011	B
wheat	26.5084	B
wheat	28.5989	B
wheat	26.0844	B
wheat	30.3611	A
wheat	23.8813	A
wheat	28.6666	A
wheat	24.8171	A
wheat	27.7981	D
wheat	25.6851	B
wheat	28.7748	A
wheat	23.3939	D
wheat	29.9802	B
wheat	24.0219	B
wheat	31.5156	D
wheat	27.0012	D
wheat	26.4527	D
wheat	26.6801	A
wheat	23.2284	A
wheat	24.8919	B
wheat	26.5649	A
wheat	26.9199	A
wheat	26.4328	A
wheat	24.1185	A
wheat	28.7748	B
wheat	29.407	D
wheat	26.9199	A
wheat	27.3071	B
wheat	24.5522	A
wheat	27.1731	A
wheat	29.4387	B
wheat	29.3519	A
wheat	27.5862	D
wheat	29.0372	A
wheat	22.9359	A
wheat	31.1758	A
wheat	24.1185	B
wheat	31.3546	B
wheat	26.4527	A
wheat	26.7888	A
wheat	24.5522	D
wheat	27.843	D
wheat	26.3976	D
wheat	29.0372	B
wheat	24.2175	A
wheat	28.8613	A
wheat	28.7755	B
wheat	24.401	B
wheat	26.5649	A
wheat	25.4479	A
wheat	26.6801	D
wheat	30.3034	A
wheat	24.8171	D
wheat	23.8813	D
wheat	25.9895	0
wheat	22.6281	B
wheat	26.0961	B
wheat	27.0012	B
wheat	27.8465	B
wheat	25.9372	A
wheat	23.2284	B
wheat	29.4387	A
wheat	31.6342	A
wheat	26.7388	B
wheat	29.3122	B
wheat	26.7984	B
wheat	22.738	D
wheat	24.6561	D
wheat	26.5084	D
wheat	26.9819	B
wheat	24.0699	D
wheat	23.2177	B
wheat	29.3163	D
wheat	27.9144	A
wheat	27.7801	B
wheat	28.6451	D
wheat	27.3071	D
wheat	28.567	D
wheat	27.9823	0
wheat	24.2175	B
wheat	30.6726	B
wheat	24.7091	D
wheat	27.914	D
wheat	27.3709	B
wheat	30.8351	0
wheat	27.564	A
wheat	23.6608	D
wheat	24.5522	A
wheat	26.5084	A
wheat	28.6861	A
wheat	27.1823	B
wheat	28.1351	A
wheat	24.2175	D
wheat	29.4981	B
wheat	29.6014	B
wheat	23.7456	B
wheat	33.7066	D
wheat	23.6608	A
wheat	24.8721	A
wheat	26.5084	B
wheat	23.0585	B
wheat	24.0219	B
wheat	24.1185	A
wheat	26.2896	A
wheat	22.3167	B
wheat	31.1748	B
wheat	25.8397	D
wheat	29.1134	D
wheat	34.3978	B
wheat	31.5156	B
wheat	26.7388	D
wheat	28.1351	A
wheat	27.6349	D
wheat	27.1823	B
wheat	26.0424	A
wheat	29.4377	B
wheat	27.914	D
wheat	25.0961	A
wheat	32.5424	D
wheat	28.4286	B
wheat	33.1518	A
wheat	26.8587	A
wheat	25.9324	A
wheat	28.97	B
wheat	19.8857	D
wheat	27.7245	A
wheat	23.0763	B
wheat	24.7091	A
wheat	27.1731	B
wheat	25.9372	A
wheat	26.4527	B
wheat	26.9199	B
wheat	25.0996	A
wheat	27.7146	A
wheat	23.525	A
wheat	24.8082	B
wheat	28.4194	D
wheat	28.8613	A
wheat	28.691	A
wheat	25.9297	A
wheat	27.3709	B
wheat	25.5279	D
wheat	26.7388	D
wheat	24.7091	D
wheat	31.5395	A
wheat	25.5586	B
wheat	29.0372	B
wheat	30.0703	D
wheat	23.1002	A
wheat	29.7011	B
wheat	29.0498	D
wheat	29.1445	D
wheat	27.9869	D
wheat	26.2896	D
wheat	29.0372	A
wheat	28.4194	A
wheat	29.0498	A
wheat	29.7824	B
wheat	28.8649	A
wheat	27.2443	B
wheat	24.9843	B
wheat	26.4527	B
wheat	29.6014	D
wheat	25.8855	A
wheat	26.2896	B
wheat	27.6349	B
wheat	31.9687	D
wheat	29.7824	D
wheat	24.6561	B
wheat	26.7984	B
wheat	23.0585	D
wheat	31.7928	A
wheat	26.8587	A
wheat	23.4371	B
wheat	24.6038	D
wheat	25.5594	D
wheat	26.6221	B
wheat	33.5154	D
wheat	25.627	D
wheat	26.5084	A
wheat	24.5011	A
wheat	27.7146	B
wheat	26.3177	B
wheat	24.0236	D
wheat	27.1211	B
wheat	30.9182	B
wheat	29.7824	D
wheat	34.6639	B
wheat	26.6221	A
wheat	24.0219	A
wheat	28.2113	A
wheat	24.3705	A
wheat	26.6801	A
wheat	27.3709	B
wheat	26.5649	A
wheat	27.1211	A
wheat	26.5084	B
wheat	23.3253	D
wheat	22.7072	B
wheat	29.2674	A
wheat	26	D
wheat	27.0012	A
wheat	29.3122	A
wheat	27.3709	B
wheat	23.9276	A
wheat	28.97	A
wheat	28.8613	A
wheat	24.2111	B
wheat	29.7552	A
wheat	23.4877	D
wheat	27.5234	A
wheat	22.698	B
wheat	26.3976	A
wheat	22.7072	D
wheat	27.7146	B
wheat	34.2984	B
wheat	28.9486	D
wheat	28.0517	D
wheat	30.2877	D
wheat	24.9278	D
wheat	28.0255	A
wheat	26.6801	B
wheat	28.8649	A
wheat	24.8721	A
wheat	29.9834	D
wheat	27.843	D
wheat	29.0291	A
wheat	28.6451	D
wheat	26.3976	A
wheat	29.5913	A
wheat	32.6946	B
wheat	24.2175	B
wheat	32.5424	D
wheat	23.0585	A
wheat	24.7091	A
wheat	23.6608	A
wheat	29.1274	A
wheat	22.698	D
wheat	34.6639	D
wheat	26.3177	A
wheat	27.5675	D
wheat	26.7388	A
wheat	26.3177	A
wheat	28.7748	B
wheat	27.7146	A
wheat	28.4454	B
wheat	24.6038	B
wheat	24.7627	B
wheat	23.4056	D
wheat	26.5084	A
wheat	22.2793	D
wheat	25.8855	A
wheat	28.5276	A
wheat	24.6561	B
wheat	28.9566	B
wheat	24.7627	B
wheat	26.5649	D
wheat	29.3122	D
wheat	27.5806	D
wheat	34.7556	A
wheat	28.1829	D
wheat	27.2386	B
wheat	27.0154	D
wheat	23.2857	D
wheat	31.258	B
wheat	29.6014	A
wheat	29.0372	B
wheat	28.8613	D
wheat	24.7091	A
wheat	29.6791	A
wheat	27.9869	A
wheat	24.7627	B
wheat	22.2929	B
wheat	28.266	B
wheat	28.2797	A
wheat	27.0012	A
wheat	23.5698	A
wheat	25.1751	B
wheat	28.8613	D
wheat	24.7091	A
wheat	29.5446	B
wheat	23.475	D
wheat	26.2054	B
wheat	26.7984	D
wheat	24.6038	D
wheat	27.6349	D
wheat	24.6038	A
wheat	28.7755	B
wheat	29.9802	A
wheat	26.2612	A
wheat	25.9895	B
wheat	26.4527	B
wheat	31.3769	B
wheat	29.8242	A
wheat	28.1935	B
wheat	22.9359	A
wheat	26.6801	A
wheat	26.3976	B
wheat	25.0995	A
wheat	25.2187	A
wheat	25.8855	A
wheat	26.3976	A
wheat	26.6221	B
wheat	25.2315	B
wheat	26.1844	B
wheat	26.7388	D
wheat	27.7801	D
wheat	29.1024	A
wheat	23.1425	A
wheat	23.3163	B
wheat	27.3071	B
wheat	29.4981	B
wheat	27.0608	B
wheat	28.7755	B
wheat	23.1425	B
wheat	24.0219	D
wheat	29.407	A
wheat	26.5084	A
wheat	26.9199	B
wheat	27.1084	B
wheat	28.513	B
wheat	29.8242	D
wheat	28.2635	D
wheat	28.6078	D
wheat	27.7801	A
wheat	24.1185	B
wheat	27.3051	D
wheat	26.3187	D
wheat	22.9359	D
wheat	27.501	A
wheat	27.2443	A
wheat	28.4454	D
wheat	26.4527	D
wheat	29.3163	D
wheat	25.1977	D
wheat	31.6225	A
wheat	27.652	B
wheat	26.0424	B
wheat	29.1404	B
wheat	29.1404	D
wheat	27.1084	D
wheat	24.6038	B
wheat	23.615	D
wheat	27.3709	D
wheat	23.3163	A
wheat	28.4454	D
wheat	26.3976	A
wheat	28.9486	B
wheat	26.2898	B
wheat	23.9276	B
wheat	34.2068	A
wheat	34.0637	A
wheat	28.9486	B
wheat	29.5033	0
wheat	20.1838	B
wheat	26.9199	D
wheat	27.1211	B
wheat	29.2276	D
wheat	26.5649	A
wheat	31.1748	D
wheat	23.1697	A
wheat	29.7552	B
wheat	31.1758	D
wheat	27.4355	A
wheat	24.1677	D
wheat	26.2896	D
wheat	25.5886	B
wheat	27.7033	D
wheat	23.5452	A
wheat	24.1677	B
wheat	27.5234	A
wheat	34.1601	B
wheat	26.5084	D
wheat	27.948	D
wheat	34.3916	A
wheat	25.9895	A
wheat	24.6038	D
wheat	26.7984	A
wheat	27.4002	B
wheat	23.7903	D
wheat	26.2896	D
wheat	25.2315	D
wheat	26.9425	D
wheat	27.5862	D
wheat	26	A
wheat	27.0608	D
wheat	24.7091	A
wheat	29.1024	B
wheat	24.5011	D
wheat	28.366	A
wheat	27.1084	A
wheat	24.0219	B
wheat	29.0545	D
wheat	28.691	B
wheat	29.1445	D
wheat	23.3163	B
wheat	29.5033	A
wheat	29.9312	A
wheat	24.3189	D
wheat	28.7244	A
wheat	25.9895	B
wheat	26.9819	D
wheat	26.6221	A
wheat	28.3491	A
wheat	24.5873	D
wheat	23.3652	D
wheat	27.1211	A
wheat	26.0313	A
wheat	27.7146	B
wheat	26.7388	D
wheat	25.9106	D
wheat	24.8171	D
wheat	29.1274	B
wheat	27.1823	D
wheat	31.093	D
wheat	28.513	B
wheat	29.3163	D
wheat	24.1677	A
wheat	24.4227	B
wheat	28.7755	B
wheat	22.4706	B
wheat	26.0424	D
wheat	27.1211	A
wheat	24.4508	D
wheat	25.8382	D
wheat	26.0961	D
wheat	23.7071	A
wheat	25.7841	A
wheat	28.0517	B
wheat	28.8613	D
wheat	26.7984	A
wheat	26.8587	B
wheat	33.4322	A
wheat	21.9906	A
wheat	28.7094	A
wheat	24.5522	D
wheat	25.8345	B
wheat	22.3883	B
wheat	29.1274	B
wheat	21.9593	A
wheat	27.7146	B
wheat	23.1425	A
wheat	24.9278	A
wheat	23.805	B
wheat	25.9895	D
wheat	22.2529	A
wheat	26.6221	B
wheat	29.6014	A
wheat	30.6726	D
wheat	26.7984	B
wheat	23.525	A
wheat	27.501	D
wheat	27.8727	B
wheat	23.5586	B
wheat	29.9312	A
wheat	28.2879	A
wheat	28.4142	A
wheat	25.8358	B
wheat	29.5913	A
wheat	27.8465	A
wheat	26.0424	B
wheat	29.0545	A
wheat	32.3607	A
wheat	27.2443	A
wheat	28.0774	D
wheat	28.1439	0
wheat	27.914	0
wheat	27.0447	B
wheat	26.2612	D
wheat	22.5808	D
wheat	26.7984	B
wheat	27.1823	D
wheat	26.6221	A
wheat	28.8613	B
wheat	25.8855	B
wheat	22.2929	A
wheat	24.9845	A
wheat	27.2443	D
wheat	24.2678	A
wheat	23.2284	B
wheat	29.3519	A
wheat	27.2386	D
wheat	29.7038	B
wheat	28.2635	B
wheat	29.8886	A
wheat	26.0424	D
wheat	23.1852	A
wheat	26.5084	D
wheat	24.6038	A
wheat	26.7708	B
wheat	28.7748	D
wheat	24.4508	B
wheat	24.5011	D
wheat	29.7011	A
wheat	20.4814	A
wheat	22.8002	D
wheat	23.3512	B
wheat	27.0012	D
wheat	22.0636	A
wheat	26.7984	A
wheat	28.1351	D
wheat	22.8174	B
wheat	27.5675	B
wheat	28.9486	D
wheat	29.219	B
wheat	26.6801	A
wheat	29.1842	D
wheat	29.339	A
wheat	28.5972	D
wheat	25.0415	B
wheat	27.0012	A
wheat	26.2367	B
wheat	29.3163	D
wheat	26.6801	D
wheat	26.2367	D
wheat	24.2175	D
wheat	24.4758	A
wheat	26.5084	A
wheat	30.9331	B
wheat	26.9425	D
wheat	27.6499	A
wheat	24.8855	D
wheat	28.4286	D
wheat	26.7984	D
wheat	28.9566	D
wheat	26.9914	A
wheat	29.0372	B
wheat	29.0545	D
wheat	24.8721	B
wheat	25.8345	B
wheat	26.3177	A
wheat	23.754	B
wheat	26.2054	A
wheat	25.465	D
wheat	30.6496	B
wheat	26.3976	B
wheat	32.5215	D
wheat	25.9895	A
wheat	26.848	D
wheat	25.2315	B
wheat	27.7164	D
wheat	29.686	B
wheat	26.1075	D
wheat	27.7146	B
wheat	26.9199	D
wheat	27.5862	D
wheat	24.4228	A
wheat	22.913	B
wheat	25.4055	A
wheat	29.5033	D
wheat	27.1823	D
wheat	23.615	A
wheat	27.2443	A
wheat	28.1036	B
wheat	24.1677	A
wheat	27.4415	B
wheat	28.691	B
wheat	28.7748	D
wheat	28.4194	D
wheat	34.7806	B
wheat	24.2175	A
wheat	27.843	D
wheat	27.3709	D
wheat	26.4527	D
wheat	25.1811	A
wheat	34.6639	D
wheat	27.4421	A
wheat	23.615	B
wheat	33.1021	D
wheat	28.4454	A
wheat	26.368	A
wheat	29.9802	B
wheat	29.1134	A
wheat	26.8018	A
wheat	27.4048	A
wheat	20.2538	D
wheat	23.9745	A
wheat	26.9425	B
wheat	24.1677	D
wheat	26.6801	B
wheat	16.1459	A
wheat	24.7091	B
wheat	28.1648	A
wheat	20.5159	D
wheat	23.7071	D
wheat	28.7748	B
wheat	28.2879	A
wheat	29.5017	B
wheat	26.0961	A
wheat	27.8465	D
wheat	25.3856	D
wheat	24.6388	A
wheat	26.1504	B
wheat	26.1504	D
wheat	29.6137	A
wheat	26.8587	D
wheat	26.1504	B
wheat	29.3163	D
wheat	27.8465	D
wheat	24.6945	A
wheat	29.6014	B
wheat	26.0817	D
wheat	29.0498	B
wheat	28.513	A
wheat	32.3607	D
wheat	26.5084	B
wheat	31.093	B
wheat	28.4909	B
wheat	27.1084	B
wheat	26.0961	B
wheat	27.5675	B
wheat	26.7984	D
wheat	25.5886	B
wheat	31.5393	A
wheat	26.7388	A
wheat	26.2896	D
wheat	26.3976	A
wheat	24.8721	D
wheat	23.3939	B
wheat	27.6499	D
wheat	24.2552	B
wheat	30.2142	A
wheat	31.6043	B
wheat	24.6561	B
wheat	22.2857	B
wheat	22.2929	B
wheat	29.3122	B
wheat	27.3071	A
wheat	20.9089	D
wheat	32.5424	B
wheat	26.3433	D
wheat	24.8171	D
wheat	28.1221	D
wheat	27.1211	A
wheat	26.6279	A
wheat	29.3163	D
wheat	20.4514	D
wheat	26.0424	B
wheat	27.4355	D
wheat	27.1823	D
wheat	30.9331	D
wheat	27.1823	D
wheat	28.7748	A
wheat	30.7022	B
wheat	22.7744	D
wheat	23.208	A
wheat	25.2178	B
wheat	23.2259	A
wheat	27.0012	A
wheat	29.1404	B
wheat	22.7784	D
wheat	27.2844	D
wheat	21.8862	A
wheat	25.4283	D
wheat	29.4064	B
wheat	26.7984	B
wheat	29.3122	D
wheat	26.3976	B
wheat	26.0817	D
wheat	26.0817	B
wheat	24.0699	A
wheat	28.9566	B
wheat	24.1185	D
wheat	26.6221	A
wheat	28.4194	D
wheat	30.3009	D
wheat	27.1823	B
wheat	26.3177	D
wheat	24.3032	A
wheat	26.4527	A
wheat	24.7627	B
wheat	27.1936	D
wheat	26.0424	A
wheat	27.5675	A
wheat	27.7981	A
wheat	24.9843	D
wheat	31.9312	D
wheat	28.0605	B
wheat	26.3976	B
wheat	26.6221	D
wheat	28.4454	D
wheat	29.1404	B
wheat	29.2409	B
wheat	29.3122	D
wheat	27.3709	B
wheat	26.7984	B
wheat	28.805	A
wheat	23.3939	A
wheat	29.4981	B
wheat	28.7748	D
wheat	30.8351	D
wheat	27.9823	B
wheat	24.474	D
wheat	26.9819	A
wheat	28.9566	A
wheat	28.7755	D
wheat	26.2054	D
wheat	26.2054	A
wheat	25.2888	A
wheat	23.1852	D
wheat	28.4142	A
wheat	26.6221	B
wheat	27.3709	D
wheat	29.1274	B
wheat	27.501	B
wheat	25.0415	B
wheat	28.9486	A
wheat	23.7071	B
wheat	22.3546	D
wheat	24.6038	D
wheat	25.8358	A
wheat	26.5649	D
wheat	28.8869	D
wheat	27.2803	D
wheat	29.219	A
wheat	24.5011	B
wheat	34.5738	A
wheat	27.3071	D
wheat	29.1049	B
wheat	23.0585	B
wheat	23.4371	A
wheat	21.1266	B
wheat	23.4983	A
wheat	27.4355	B
wheat	28.2879	B
wheat	23.9276	B
wheat	27.3709	A
wheat	27.8465	B
wheat	27.0608	D
wheat	23.8355	D
wheat	27.4355	D
wheat	29.4377	B
wheat	27.1823	D
wheat	23.7071	A
wheat	26.5649	A
wheat	31.7069	0
wheat	27.0012	A
wheat	27.0447	A
wheat	28.691	B
wheat	26.5084	B
wheat	27.3709	D
wheat	24.1755	D
wheat	28.7116	B
wheat	25.8855	B
wheat	28.9195	A
wheat	27.263	D
wheat	27.3709	B
wheat	29.2409	B
wheat	28.691	D
wheat	26.5084	A
wheat	27.3071	D
wheat	26.1075	B
wheat	28.7755	B
wheat	19.9448	B
wheat	29.1274	D
wheat	26.4916	D
wheat	26.2612	B
wheat	27.3576	B
wheat	26.7388	D
wheat	29.3163	A
wheat	28.5989	D
wheat	29.407	A
wheat	24.7627	B
wheat	23.0585	D
wheat	27.4355	D
wheat	27.3071	B
wheat	23.5698	A
wheat	25.0415	A
wheat	29.3122	A
wheat	23.6608	A
wheat	25.0995	B
wheat	26.0424	D
wheat	28.5989	A
wheat	26.4527	B
wheat	27.9473	A
wheat	28.366	A
wheat	29.686	A
wheat	26.7984	A
wheat	27.3071	A
wheat	22.6924	A
wheat	26.0961	B
wheat	27.4002	D
wheat	30.1417	A
wheat	25.501	B
wheat	29.0545	B
wheat	32.6074	B
wheat	24.1185	B
wheat	28.1221	A
wheat	29.4387	D
wheat	27.843	0
wheat	29.7038	D
wheat	26.1504	D
wheat	25.2315	B
wheat	26.8587	B
wheat	28.1829	D
wheat	26.6221	B
wheat	22.896	A
wheat	28.691	B
wheat	31.5156	A
wheat	28.4142	A
wheat	26.7984	A
wheat	24.7091	D
wheat	27.3709	D
wheat	27.1211	D
wheat	33.0246	A
wheat	24.1185	B
wheat	26.3177	D
wheat	28.691	B
wheat	29.5913	A
wheat	27.3071	A
wheat	24.1677	A
wheat	29.6014	B
wheat	28.5989	A
wheat	26.2612	B
wheat	26.5649	B
wheat	27.2443	A
wheat	29.5033	A
wheat	22.698	D
wheat	24.4758	D
wheat	28.1829	D
wheat	26.8273	A
wheat	26.3177	D
wheat	31.2645	A
wheat	29.525	D
wheat	29.219	A
wheat	26.9819	A
wheat	28.0517	D
wheat	28.5633	B
wheat	24.5011	B
wheat	28.8869	B
wheat	25.9372	B
wheat	23.2466	A
wheat	24.3189	D
wheat	26.3976	B
wheat	24.3705	D
wheat	23.754	B
wheat	22.6573	B
wheat	24.7268	D
wheat	28.1813	A
wheat	32.6758	D
wheat	30.8351	A
wheat	29.219	A
wheat	28.9486	D
wheat	28.4142	D
wheat	29.525	B
wheat	29.8425	D
wheat	25.0995	D
wheat	28.7755	A
wheat	24.8721	D
wheat	31.786	A
wheat	31.4574	A
wheat	29.1404	B
wheat	29.0372	A
wheat	28.1829	D
wheat	23.7014	D
wheat	26.0424	A
wheat	26.8587	A
wheat	25.9895	D
wheat	24.8721	A
wheat	28.1439	D
wheat	25.8358	A
wheat	20.2773	D
wheat	26.7388	A
wheat	27.1823	B
wheat	26.2612	A
wheat	29.525	A
wheat	25.3078	B
wheat	26.0817	0
wheat	28.7755	B
wheat	25.0131	A
wheat	28.366	B
wheat	25.9815	B
wheat	29.5913	B
wheat	23.1852	B
wheat	22.9359	B
wheat	26.5084	A
wheat	24.1185	A
wheat	27.2386	A
wheat	24.2175	A
wheat	23.615	B
wheat	27.3051	B
wheat	27.3071	A
wheat	28.8084	D
wheat	29.0372	A
wheat	23.3512	A
wheat	26.66	D
wheat	31.0027	D
wheat	26.4527	D
wheat	31.1758	A
wheat	28.9486	B
wheat	24.551	A
wheat	29.0372	A
wheat	27.7033	D
wheat	27.3709	A
wheat	19.8276	B
wheat	30.1207	D
wheat	26.8587	B
wheat	26.7388	B
wheat	27.2443	B
wheat	26.5649	A
wheat	29.1274	D
wheat	22.3883	D
wheat	27.4355	A
wheat	29.2674	D
wheat	27.1211	B
wheat	22.5539	A
wheat	24.2175	D
wheat	24.8171	A
wheat	28.366	B
wheat	27.7801	A
wheat	27.3709	A
wheat	26.8273	B
wheat	25.1751	D
wheat	27.6499	D
wheat	29.7011	A
wheat	22.1474	B
wheat	24.8721	A
wheat	28.8869	B
wheat	26.6801	A
wheat	23.9745	D
wheat	28.9566	D
wheat	28.805	A
wheat	29.525	A
wheat	27.7033	D
wheat	27.3071	B
wheat	34.4851	D
wheat	28.2635	B
wheat	27.4408	D
wheat	25.5594	A
wheat	23.309	D
wheat	25.4943	B
wheat	23.6608	B
wheat	25.2888	D
wheat	23.615	D
wheat	26.6801	B
wheat	26.5084	D
wheat	23.6797	D
wheat	26.7388	D
wheat	30.6852	A
wheat	26.2054	B
wheat	24.9278	D
wheat	24.7091	D
wheat	24.6561	A
wheat	26.9914	B
wheat	25.8838	D
wheat	29.686	B
wheat	25.9895	B
wheat	26.6801	B
wheat	30.1207	D
wheat	26.4527	D
wheat	26.8273	A
wheat	25.6952	B
wheat	27.7801	A
wheat	24.5151	A
wheat	27.4002	D
wheat	26.6801	D
wheat	26.6801	A
wheat	28.1221	A
wheat	30.3551	B
wheat	27.7801	B
wheat	25.0415	D
wheat	26.8587	D
wheat	26.7984	B
wheat	26.2116	D
wheat	27.4355	B
wheat	23.7456	D
wheat	25.8855	D
wheat	26.6057	A
wheat	26.5084	D
wheat	33.0228	B
wheat	27.7801	B
wheat	24.8171	A
wheat	30.2877	A
wheat	26.0424	0
wheat	29.1445	D
wheat	33.0583	D
wheat	27.1211	D
wheat	28.3454	B
wheat	26.3177	A
wheat	27.1211	D
wheat	19.6996	D
wheat	32.4348	B
wheat	26.7388	D
wheat	26.1504	A
wheat	26.2896	A
wheat	23.3939	B
wheat	23.2907	B
wheat	23.2857	A
wheat	28.2879	D
wheat	24.3518	B
wheat	22.1474	D
wheat	23.0172	D
wheat	24.6038	D
wheat	23.6389	D
wheat	29.407	B
wheat	33.302	B
wheat	22.7026	A
wheat	26.3177	A
wheat	29.407	D
wheat	27.4355	A
wheat	28.9486	A
wheat	24.401	D
wheat	26.6801	B
wheat	29.6137	B
wheat	23.525	D
wheat	25.4283	D
wheat	27.0608	B
wheat	29.219	A
wheat	29.0372	B
wheat	28.8613	B
wheat	24.5011	D
wheat	23.4808	D
wheat	26.9302	A
wheat	27.2443	D
wheat	27.1936	B
wheat	19.2878	D
wheat	22.7404	D
wheat	28.7755	B
wheat	29.4108	A
wheat	23.6577	D
wheat	28.97	B
wheat	27.0608	D
wheat	29.5033	A
wheat	27.9357	B
wheat	27.1211	B
wheat	31.7069	B
wheat	27.1211	D
wheat	25.6522	A
wheat	23.1002	A
wheat	23.5698	B
wheat	22.7784	B
wheat	26.5649	A
wheat	23.6577	B
wheat	23.0172	B
wheat	28.2109	B
wheat	26.4527	A
wheat	27.9144	B
wheat	27.0012	A
wheat	26.5084	B
wheat	27.1211	B
[truncated: 26,596 more rows]

## Sheet: Data_Fig1c
Data for Fig 1c: Period lengths (h) of all rhythmic transcripts (q<0.01) calculted using meta2d on wheat, brachypodium, soybean, Brassica rapa and Arabidopsis timecourses 24-68h in constant light.
Species	CycID	meta2d_pvalue	meta2d_BH.Q	meta2d_period	meta2d_phase	meta2d_Base	meta2d_AMP	meta2d_rAMP
brachypodium distachyon	BRADI_2g48740v3	9.56157e-10	2.15757e-05	24.5362	11.9685	2.58008	1.51245	0.586201
brachypodium distachyon	BRADI_3g49204v3	5.55813e-09	4.47538e-05	24.491	10.1214	59.3155	19.7695	0.333294
brachypodium distachyon	BRADI_4g37210v3	5.94998e-09	4.47538e-05	24.491	8.63807	4531.29	1430.56	0.315707
brachypodium distachyon	BRADI_4g11920v3	1.7116e-08	7.94461e-05	24.2719	10.141	8.17333	1.44761	0.177114
brachypodium distachyon	BRADI_1g13823v3	1.76038e-08	7.94461e-05	24.5362	12.6065	2.28227	1.17915	0.516655
brachypodium distachyon	BRADI_3g39510v3	2.57705e-08	9.08587e-05	24.4462	11.28	84.9431	15.4092	0.181406
brachypodium distachyon	BRADI_1g78710v3	3.00758e-08	9.08587e-05	25.8416	9.47227	166.617	64.1361	0.384931
brachypodium distachyon	BRADI_4g37203v3	3.22123e-08	9.08587e-05	25.8416	7.02933	4.26388	2.62224	0.614989
brachypodium distachyon	BRADI_4g30050v3	5.00789e-08	0.000125559	26.1839	13.5213	119.362	28.3057	0.237142
brachypodium distachyon	BRADI_1g18220v3	6.16656e-08	0.000127296	25.985	12.1858	8.32119	2.68004	0.322075
brachypodium distachyon	BRADI_4g04030v3	6.20545e-08	0.000127296	26.0339	13.6065	29.4585	6.6554	0.225925
brachypodium distachyon	BRADI_3g22930v3	8.20681e-08	0.000154322	25.9367	22.7014	173.668	39.3975	0.226855
brachypodium distachyon	BRADI_1g30240v3	8.91197e-08	0.000154691	23.9444	10.6679	1.26193	0.717611	0.568662
brachypodium distachyon	BRADI_1g43220v3	1.15502e-07	0.000186164	26.6104	17.3007	40.4171	14.0709	0.348143
brachypodium distachyon	BRADI_5g03897v3	1.75853e-07	0.000232208	26.2351	14.191	11.9494	2.08002	0.174069
brachypodium distachyon	BRADI_2g51140v3	1.92245e-07	0.000232208	25.8889	16.4478	69.4642	16.3487	0.235355
brachypodium distachyon	BRADI_2g10880v3	1.98643e-07	0.000232208	24.2719	8.7447	24.9534	14.754	0.591264
brachypodium distachyon	BRADI_1g02570v3	2.12705e-07	0.000232208	25.985	11.9955	21.6267	7.97091	0.368567
brachypodium distachyon	BRADI_3g15620v3	2.13861e-07	0.000232208	25.8416	12.6702	11.4529	2.78134	0.24285
brachypodium distachyon	BRADI_1g07550v3	2.17434e-07	0.000232208	26.0833	13.139	217.407	103.032	0.473911
brachypodium distachyon	BRADI_2g16290v3	2.24443e-07	0.000232208	25.6577	8.47166	3265.5	1354.72	0.414857
brachypodium distachyon	BRADI_1g00980v3	2.26393e-07	0.000232208	25.6577	11.0263	175.088	66.7788	0.381401
brachypodium distachyon	BRADI_5g20660v3	2.46074e-07	0.00023382	26.2868	15.4302	120.44	24.205	0.200972
brachypodium distachyon	BRADI_1g13980v3	2.4869e-07	0.00023382	25.8416	9.52533	3.43562	1.10679	0.322152
brachypodium distachyon	BRADI_3g14270v3	2.79985e-07	0.000252714	24.3582	14.2752	5.2077	1.69831	0.326116
brachypodium distachyon	BRADI_1g34830v3	3.0121e-07	0.000255489	26.0833	11.3902	3.214	1.64515	0.51187
brachypodium distachyon	BRADI_3g39950v3	3.05703e-07	0.000255489	26.6667	16.2855	42.4945	27.6609	0.650928
brachypodium distachyon	BRADI_3g28780v3	3.18919e-07	0.000256251	24.3582	20.0036	11.1801	1.87024	0.167282
brachypodium distachyon	BRADI_2g59119v3	3.29328e-07	0.000256251	24.402	11.5354	34.5125	12.2325	0.354438
brachypodium distachyon	BRADI_4g02570v3	4.37785e-07	0.00032437	26.2351	10.8168	7.11989	5.808	0.815743
brachypodium distachyon	BRADI_2g23720v3	4.45623e-07	0.00032437	26.1333	12.4617	51.6939	7.77342	0.150374
brachypodium distachyon	BRADI_1g33710v3	4.66915e-07	0.000329248	25.7486	12.8502	4.0268	1.49377	0.370957
brachypodium distachyon	BRADI_1g37010v3	5.18604e-07	0.000345135	24.1459	11.1032	6.84357	3.22554	0.471325
brachypodium distachyon	BRADI_1g12787v3	5.37599e-07	0.000345135	26.5549	13.8878	2096.32	1000.73	0.477376
brachypodium distachyon	BRADI_1g14220v3	5.44503e-07	0.000345135	26.2868	13.4337	17.9636	8.51063	0.473772
brachypodium distachyon	BRADI_1g72800v3	5.50626e-07	0.000345135	25.985	12.5575	12.0044	1.43204	0.119293
brachypodium distachyon	BRADI_2g13610v3	6.35427e-07	0.000378907	26.1333	7.40694	50.5523	26.5417	0.525034
brachypodium distachyon	BRADI_4g38740v3	6.38088e-07	0.000378907	25.985	20.693	102.066	20.0659	0.196598
brachypodium distachyon	BRADI_1g47017v3	6.82509e-07	0.00038534	26.5549	20.8101	13.2898	12.907	0.971195
brachypodium distachyon	BRADI_2g61710v3	6.83076e-07	0.00038534	25.8416	13.4746	112.587	30.2322	0.268524
brachypodium distachyon	BRADI_3g15473v3	7.32141e-07	0.000402946	25.8416	10.9242	1.54278	1.45707	0.944443
brachypodium distachyon	BRADI_4g07100v3	8.29173e-07	0.000445483	26.6667	17.4848	23.5083	15.5014	0.659403
brachypodium distachyon	BRADI_4g03397v3	8.7706e-07	0.000460252	25.7486	19.695	21.5554	3.12234	0.144852
brachypodium distachyon	BRADI_1g56137v3	9.3511e-07	0.000474891	24.4462	11.6304	48.8464	18.3899	0.376483
brachypodium distachyon	BRADI_1g25860v3	9.79767e-07	0.000474891	26.0339	13.7709	567.601	336.364	0.592607
brachypodium distachyon	BRADI_1g22930v3	9.98203e-07	0.000474891	23.8667	18.2165	10.9833	4.4437	0.404586
brachypodium distachyon	BRADI_1g45165v3	1.01268e-06	0.000474891	25.9367	16.097	12.0051	2.65425	0.221093
brachypodium distachyon	BRADI_4g03172v3	1.01403e-06	0.000474891	26.3922	12.0428	8.95614	2.38475	0.26627
brachypodium distachyon	BRADI_1g28080v3	1.03123e-06	0.000474891	25.6577	14.8603	98.1639	22.8498	0.232772
brachypodium distachyon	BRADI_2g55297v3	1.07931e-06	0.000482187	24.582	12.8982	5.83436	2.80508	0.480786
brachypodium distachyon	BRADI_1g02273v3	1.10222e-06	0.000482187	24.0238	11.4894	2.14235	1.18219	0.551817
brachypodium distachyon	BRADI_3g18200v3	1.11118e-06	0.000482187	26.3392	18.6924	52.0363	7.18946	0.138162
brachypodium distachyon	BRADI_4g00230v3	1.13667e-06	0.000483944	25.985	14.3338	44.7183	3.64598	0.0815321
brachypodium distachyon	BRADI_1g25470v3	1.19225e-06	0.00049209	24.2295	12.9384	157.143	17.3665	0.110514
brachypodium distachyon	BRADI_3g58338v3	1.19942e-06	0.00049209	24.675	4.67029	1.36887	0.742793	0.542634
brachypodium distachyon	BRADI_4g00940v3	1.23428e-06	0.00049735	26.2868	13.1681	1298.17	312.536	0.240751
brachypodium distachyon	BRADI_1g22890v3	1.31293e-06	0.000517078	26.2868	16.5759	16.8674	3.50367	0.207718
brachypodium distachyon	BRADI_3g59440v3	1.32907e-06	0.000517078	26.5	3.75515	40.7806	17.467	0.428318
brachypodium distachyon	BRADI_5g10952v3	1.41982e-06	0.00054302	26.6667	15.1134	5.97016	2.37128	0.397189
brachypodium distachyon	BRADI_2g17390v3	1.63887e-06	0.000616352	26.2351	16.627	250.212	57.2069	0.228634
brachypodium distachyon	BRADI_5g03930v3	1.69138e-06	0.000625672	26.6667	15.8242	12.7454	2.48601	0.195051
brachypodium distachyon	BRADI_2g15700v3	1.75529e-06	0.000630041	26.0833	15.6206	18.5295	4.50959	0.243374
brachypodium distachyon	BRADI_1g03560v3	1.75903e-06	0.000630041	25.8889	14.6948	19.7056	5.21678	0.264736
brachypodium distachyon	BRADI_1g15290v3	1.78743e-06	0.000630209	25.6577	6.8428	5500.1	1668	0.303267
brachypodium distachyon	BRADI_1g59850v3	1.96018e-06	0.000680484	26.0339	12.7835	24.3842	6.74413	0.276577
brachypodium distachyon	BRADI_3g23020v3	1.9924e-06	0.000681189	26.0833	15.7503	62.2612	17.9309	0.287995
brachypodium distachyon	BRADI_2g02720v3	2.32681e-06	0.000783648	24.0238	11.6643	7.1346	4.59959	0.644688
brachypodium distachyon	BRADI_1g65910v3	2.47054e-06	0.000819819	26.0833	9.60812	87.9696	33.3041	0.378587
brachypodium distachyon	BRADI_1g32410v3	2.74593e-06	0.000897015	26.3922	14.2798	33.8973	7.47366	0.220479
brachypodium distachyon	BRADI_4g04560v3	2.78772e-06	0.000897015	26.4458	17.341	199.43	38.1046	0.191067
brachypodium distachyon	BRADI_4g36120v3	2.82243e-06	0.000897015	24.402	10.9389	11.081	9.19653	0.829933
brachypodium distachyon	BRADI_4g37710v3	2.88899e-06	0.000905417	24.6282	18.4629	38.3976	4.391	0.114356
brachypodium distachyon	BRADI_3g56975v3	2.98446e-06	0.000922526	24.0641	11.7597	5.8036	1.89521	0.326558
brachypodium distachyon	BRADI_1g70440v3	3.04376e-06	0.000927171	23.6063	21.8979	32.479	5.90461	0.181798
brachypodium distachyon	BRADI_1g15500v3	3.08167e-06	0.000927171	25.8889	12.4279	9.15039	4.05219	0.442843
brachypodium distachyon	BRADI_2g60740v3	3.13307e-06	0.000930233	26.2351	13.5109	107.829	16.8965	0.156697
brachypodium distachyon	BRADI_1g72375v3	3.1922e-06	0.00093548	26.2351	15.7624	3.72431	1.24892	0.335343
brachypodium distachyon	BRADI_2g48450v3	3.32137e-06	0.000960856	24.1875	22.0738	6.31433	1.76121	0.278922
brachypodium distachyon	BRADI_2g62400v3	3.42545e-06	0.000978422	25.6129	12.9507	5.84102	2.24627	0.384567
brachypodium distachyon	BRADI_1g11640v3	3.51408e-06	0.00099119	26.5	13.7322	16.7741	2.46941	0.147216
brachypodium distachyon	BRADI_2g01497v3	3.6925e-06	0.00102866	26.3922	15.7403	4.10962	1.15067	0.279995
brachypodium distachyon	BRADI_3g20220v3	3.74779e-06	0.00103133	24.402	17.5411	11.2762	0.953195	0.0845314
brachypodium distachyon	BRADI_3g41042v3	3.82725e-06	0.0010405	24.2295	23.2769	2.73949	0.85212	0.311051
brachypodium distachyon	BRADI_3g51520v3	4.00951e-06	0.00107708	26.1839	13.7998	17.4574	17.2836	0.990043
brachypodium distachyon	BRADI_4g09265v3	4.07554e-06	0.0010811	22.3333	11.5829	1.13199	0.313298	0.276768
brachypodium distachyon	BRADI_2g25570v3	4.12957e-06	0.0010811	24.582	3.00395	53.4449	12.9661	0.242606
brachypodium distachyon	BRADI_1g30900v3	4.20572e-06	0.0010811	26.4458	12.0657	68.5142	11.7216	0.171083
brachypodium distachyon	BRADI_4g31110v3	4.21612e-06	0.0010811	25.7486	14.1987	29.5208	14.2438	0.482501
brachypodium distachyon	BRADI_1g34980v3	4.4312e-06	0.00111843	26.6667	14.5418	62.1226	6.09307	0.0980814
brachypodium distachyon	BRADI_3g08120v3	4.46082e-06	0.00111843	26.2351	15.2783	41.0609	12.4709	0.303718
brachypodium distachyon	BRADI_1g64850v3	4.64689e-06	0.00113736	24.582	15.1038	62.5307	22.0271	0.35226
brachypodium distachyon	BRADI_1g73730v3	4.73524e-06	0.00113736	24.582	14.3852	1.31909	0.348487	0.264187
brachypodium distachyon	BRADI_1g01021v3	4.79565e-06	0.00113736	25.8889	16.3828	37.5527	8.31866	0.22152
brachypodium distachyon	BRADI_2g17872v3	4.87918e-06	0.00113736	26.6104	14.0559	26.3121	3.71864	0.141328
brachypodium distachyon	BRADI_2g25360v3	4.97716e-06	0.00113736	25.0172	16.8637	51.4879	7.84412	0.152349
brachypodium distachyon	BRADI_1g45338v3	4.99718e-06	0.00113736	25.1725	16.5241	4.40914	1.96808	0.446364
brachypodium distachyon	BRADI_4g36077v3	4.99999e-06	0.00113736	26.0339	11.0514	10.4718	9.04951	0.864182
brachypodium distachyon	BRADI_3g22786v3	5.00412e-06	0.00113736	24.491	12.776	40.311	4.22356	0.104774
brachypodium distachyon	BRADI_1g61260v3	5.06876e-06	0.00113736	26.2351	20.806	195.964	31.8033	0.162291
brachypodium distachyon	BRADI_2g39710v3	5.07499e-06	0.00113736	23.6424	10.4453	33.887	11.8617	0.350036
brachypodium distachyon	BRADI_4g31590v3	5.09076e-06	0.00113736	24.402	2.68664	3.51205	1.00733	0.286822
brachypodium distachyon	BRADI_1g57470v3	5.16793e-06	0.00114328	26.3392	12.3012	33.0796	10.7197	0.324059
brachypodium distachyon	BRADI_4g28700v3	5.22834e-06	0.00114536	26.6667	13.597	11.4424	3.88596	0.33961
brachypodium distachyon	BRADI_4g23197v3	5.27886e-06	0.00114536	24.675	15.7018	5.48573	1.4243	0.259637
brachypodium distachyon	BRADI_1g09470v3	5.50517e-06	0.00118309	24.2295	13.7656	1.14083	0.47648	0.417659
brachypodium distachyon	BRADI_3g48680v3	5.60279e-06	0.00119118	25.8889	12.3364	19.986	5.94857	0.297637
brachypodium distachyon	BRADI_2g37460v3	5.64842e-06	0.00119118	25.985	13.2884	44.5878	14.6725	0.329069
brachypodium distachyon	BRADI_2g02230v3	6.0301e-06	0.00124038	26.6667	10.3315	211.742	32.6121	0.154018
brachypodium distachyon	BRADI_2g09060v3	6.13101e-06	0.00124038	24.3582	11.1228	3.07933	1.47581	0.479265
brachypodium distachyon	BRADI_1g02800v3	6.19855e-06	0.00124038	26.2868	12.3886	45.5721	13.7208	0.301079
brachypodium distachyon	BRADI_2g14790v3	6.27485e-06	0.00124038	26.6667	2.28973	13.7362	7.5175	0.547277
brachypodium distachyon	BRADI_4g37850v3	6.33469e-06	0.00124038	24.402	13.4926	1.34184	0.61892	0.461248
brachypodium distachyon	BRADI_1g43990v3	6.44824e-06	0.00124038	26.6667	17.721	25.4892	17.3075	0.679014
brachypodium distachyon	BRADI_1g41907v3	6.51321e-06	0.00124038	26.1333	12.1728	47.5353	18.1083	0.380945
brachypodium distachyon	BRADI_1g63433v3	6.53963e-06	0.00124038	26.2868	16.279	51.0078	11.0536	0.216704
brachypodium distachyon	BRADI_3g28857v3	6.64299e-06	0.00124038	23.7157	10.6774	3.06779	0.310773	0.101302
brachypodium distachyon	BRADI_1g25350v3	6.64349e-06	0.00124038	26.6667	2.02499	140.072	54.4289	0.388578
brachypodium distachyon	BRADI_4g37917v3	6.64748e-06	0.00124038	26.1839	14.8557	4.91267	2.43527	0.495712
brachypodium distachyon	BRADI_1g18793v3	6.66325e-06	0.00124038	26.3392	14.2413	3.00987	1.23851	0.411481
brachypodium distachyon	BRADI_3g28060v3	6.66889e-06	0.00124038	26.1839	16.6493	102.71	27.6786	0.269483
brachypodium distachyon	BRADI_3g30180v3	6.67969e-06	0.00124038	26.6667	13.2199	265.224	79.3674	0.299247
brachypodium distachyon	BRADI_2g38631v3	6.70623e-06	0.00124038	23.9444	17.2881	0.393285	0.174174	0.174174
brachypodium distachyon	BRADI_3g55370v3	6.79948e-06	0.00124616	26.4458	11.9516	32.9288	4.73665	0.143845
brachypodium distachyon	BRADI_3g54750v3	6.91194e-06	0.00124616	26.0339	14.5778	30.1814	6.50494	0.215528
brachypodium distachyon	BRADI_2g25200v3	6.91291e-06	0.00124616	26.6667	13.8877	41.3764	6.68856	0.161652
brachypodium distachyon	BRADI_3g55440v3	6.95839e-06	0.00124616	25.9367	10.6462	156.736	78.7969	0.502737
brachypodium distachyon	BRADI_2g06060v3	7.2174e-06	0.00128237	24.491	12.5597	30.2506	5.03407	0.166412
brachypodium distachyon	BRADI_4g29820v3	7.32809e-06	0.00129034	26.3392	11.943	7.47451	0.856582	0.1146
brachypodium distachyon	BRADI_1g32800v3	7.41861e-06	0.00129034	26.4458	16.2816	45.8155	11.3527	0.247791
brachypodium distachyon	BRADI_5g00750v3	7.43381e-06	0.00129034	25.7486	1.9951	0.820576	0.356437	0.356437
brachypodium distachyon	BRADI_3g49590v3	7.52552e-06	0.00129629	23.6789	11.7147	54.2503	10.5629	0.194707
brachypodium distachyon	BRADI_1g18310v3	7.74245e-06	0.00132355	25.7949	14.0979	0.942887	0.319111	0.319111
brachypodium distachyon	BRADI_1g14127v3	7.87131e-06	0.00133521	26.4458	12.9707	50.0629	8.84564	0.17669
brachypodium distachyon	BRADI_1g11670v3	7.92901e-06	0.00133521	26.6104	12.2567	52.7856	11.3178	0.21441
brachypodium distachyon	BRADI_3g34077v3	8.19271e-06	0.0013694	26.2868	23.2515	17.6445	4.15302	0.235372
brachypodium distachyon	BRADI_4g44870v3	8.3987e-06	0.00139095	26.6667	13.3116	341.703	159.901	0.467954
brachypodium distachyon	BRADI_1g09173v3	8.44495e-06	0.00139095	26.0339	15.0003	11.9415	3.95367	0.331087
brachypodium distachyon	BRADI_1g58470v3	8.843e-06	0.00143661	25.5248	14.4931	198.322	37.4296	0.188732
brachypodium distachyon	BRADI_1g02730v3	8.84949e-06	0.00143661	25.7486	11.7408	7.20423	4.8584	0.674382
brachypodium distachyon	BRADI_2g50850v3	9.03411e-06	0.0014561	25.7949	13.5818	44.4126	33.6983	0.758756
brachypodium distachyon	BRADI_2g33230v3	9.18126e-06	0.00146933	26.6667	13.7663	35.4972	3.74825	0.105593
brachypodium distachyon	BRADI_5g13780v3	9.33106e-06	0.00148278	26.6667	13.386	14.7799	5.43478	0.367715
brachypodium distachyon	BRADI_1g70312v3	9.4049e-06	0.00148407	26.3922	13.6825	8.83836	1.47278	0.166635
brachypodium distachyon	BRADI_5g16257v3	1.00195e-05	0.00157006	26.6667	12.5895	59.618	8.81029	0.147779
brachypodium distachyon	BRADI_1g16490v3	1.03822e-05	0.00161107	26.0833	12.1593	26.7027	6.35155	0.237862
brachypodium distachyon	BRADI_3g08620v3	1.04912e-05	0.00161107	24.1875	10.5802	0.938995	0.374057	0.374057
brachypodium distachyon	BRADI_5g24027v3	1.04953e-05	0.00161107	26.0339	14.313	337.755	68.2039	0.201933
brachypodium distachyon	BRADI_5g17200v3	1.1115e-05	0.00165772	26.6104	1.9166	6.78517	2.43063	0.358227
brachypodium distachyon	BRADI_4g12250v3	1.11648e-05	0.00165772	26.2351	15.2659	1.9686	1.28852	0.654535
brachypodium distachyon	BRADI_3g57750v3	1.11893e-05	0.00165772	25.7486	13.467	87.6923	10.0193	0.114255
brachypodium distachyon	BRADI_4g32927v3	1.12448e-05	0.00165772	24.1048	17.3083	9.87842	1.31716	0.133337
brachypodium distachyon	BRADI_5g26023v3	1.12563e-05	0.00165772	24.402	15.2202	7.41637	4.3731	0.589656
brachypodium distachyon	BRADI_3g48880v3	1.13501e-05	0.00165772	26.6667	16.4816	47.0003	19.4631	0.414106
brachypodium distachyon	BRADI_1g70380v3	1.13765e-05	0.00165772	26.0833	0.149073	6.19939	1.80295	0.290826
brachypodium distachyon	BRADI_3g15495v3	1.1387e-05	0.00165772	26.2351	6.21434	3.384	1.98774	0.587395
brachypodium distachyon	BRADI_3g13007v3	1.16424e-05	0.00168405	25.4815	12.2859	2.44725	0.894152	0.365369
brachypodium distachyon	BRADI_2g61500v3	1.17316e-05	0.00168614	26.1839	5.49866	264.223	90.4376	0.342277
brachypodium distachyon	BRADI_1g57650v3	1.20756e-05	0.00172459	24.3148	11.0242	19.3164	1.8917	0.0979326
brachypodium distachyon	BRADI_1g11710v3	1.24375e-05	0.00175027	26.2868	10.6639	135.601	44.8956	0.331085
brachypodium distachyon	BRADI_4g11910v3	1.24966e-05	0.00175027	25.7949	12.2522	8.96171	1.43901	0.160573
brachypodium distachyon	BRADI_4g24967v3	1.25553e-05	0.00175027	26.6667	14.1831	26.2555	12.8549	0.489607
brachypodium distachyon	BRADI_4g37046v3	1.25657e-05	0.00175027	26.0339	18.9262	18.4177	2.07021	0.112404
brachypodium distachyon	BRADI_2g52417v3	1.27776e-05	0.00176555	24.5362	22.8725	16.7647	1.62903	0.09717
brachypodium distachyon	BRADI_5g18241v3	1.28318e-05	0.00176555	26.1839	13.4039	4.08859	1.00706	0.24631
brachypodium distachyon	BRADI_1g60390v3	1.3632e-05	0.00186428	24.1459	10.2649	9.69765	2.72359	0.280851
brachypodium distachyon	BRADI_5g19380v3	1.37167e-05	0.00186457	26.2351	21.4923	10.7265	5.49732	0.512501
brachypodium distachyon	BRADI_4g01100v3	1.3959e-05	0.00188519	26.4458	23.13	153.572	58.0468	0.377978
brachypodium distachyon	BRADI_3g54320v3	1.40355e-05	0.00188519	26.0833	12.9173	51.8454	8.29372	0.15997
brachypodium distachyon	BRADI_3g58700v3	1.41597e-05	0.00189062	25.9367	10.3048	2.06436	1.76768	0.856283
brachypodium distachyon	BRADI_2g50610v3	1.44966e-05	0.00192421	24.4462	10.1863	6.31758	0.636278	0.100716
brachypodium distachyon	BRADI_1g08150v3	1.46512e-05	0.00193336	25.6577	11.8742	0.752638	0.464135	0.464135
brachypodium distachyon	BRADI_1g15400v3	1.50146e-05	0.00196979	26.1839	13.1804	169.741	82.4933	0.485994
brachypodium distachyon	BRADI_1g09737v3	1.5185e-05	0.00198063	26.2351	12.077	54.4332	29.7733	0.546969
brachypodium distachyon	BRADI_1g36490v3	1.57698e-05	0.00204263	26.6667	13.7919	5.12782	3.02735	0.590378
brachypodium distachyon	BRADI_2g14330v3	1.5891e-05	0.00204263	24.582	12.6453	24.3914	6.04122	0.247679
brachypodium distachyon	BRADI_3g07280v3	1.59775e-05	0.00204263	26.0339	13.8584	7.80567	4.21174	0.539575
brachypodium distachyon	BRADI_1g34825v3	1.61661e-05	0.00204263	26.0339	10.8175	1.30762	0.538939	0.412152
brachypodium distachyon	BRADI_1g35570v3	1.61717e-05	0.00204263	26.6667	18.8006	37.8487	19.7869	0.52279
brachypodium distachyon	BRADI_3g10105v3	1.62034e-05	0.00204263	24.3582	14.4653	0.698332	0.373392	0.373392
brachypodium distachyon	BRADI_1g57760v3	1.63537e-05	0.00205012	25.7949	11.7143	10.1012	7.3929	0.731886
brachypodium distachyon	BRADI_2g60290v3	1.65982e-05	0.00206927	26.1333	13.5945	1.60258	0.575616	0.359181
brachypodium distachyon	BRADI_3g40131v3	1.67473e-05	0.00207639	24.7222	15.007	1.12241	0.421644	0.37566
brachypodium distachyon	BRADI_2g15890v3	1.70851e-05	0.00209553	26.6667	16.0841	93.3289	29.0231	0.310976
brachypodium distachyon	BRADI_3g52910v3	1.70874e-05	0.00209553	26.0833	13.0711	15.1909	1.97779	0.130196
brachypodium distachyon	BRADI_3g44341v3	1.72173e-05	0.00210004	24.0641	19.0338	287.391	18.8207	0.0654882
brachypodium distachyon	BRADI_1g30710v3	1.75902e-05	0.002134	26.6667	15.8436	13.2348	9.31653	0.703941
brachypodium distachyon	BRADI_1g15430v3	1.77413e-05	0.00213914	26.1839	15.3921	112.455	33.4624	0.297563
brachypodium distachyon	BRADI_2g20240v3	1.78222e-05	0.00213914	25.3962	14.6706	110.986	10.0718	0.0907487
brachypodium distachyon	BRADI_5g12970v3	1.83185e-05	0.00218707	24.675	15.1504	12.9416	2.83846	0.219328
brachypodium distachyon	BRADI_1g27060v3	1.85657e-05	0.00219601	26.1333	16.2048	111.637	16.5447	0.148201
brachypodium distachyon	BRADI_1g25310v3	1.85879e-05	0.00219601	26.6667	15.212	74.2356	8.38337	0.112929
brachypodium distachyon	BRADI_4g36127v3	1.87189e-05	0.00219996	25.985	10.6164	3.95943	1.16149	0.293348
brachypodium distachyon	BRADI_4g11400v3	1.89667e-05	0.00220639	26.5	1.86656	32.227	9.29717	0.28849
brachypodium distachyon	BRADI_3g08610v3	1.89691e-05	0.00220639	26.4458	17.5063	22.7188	2.59484	0.114216
brachypodium distachyon	BRADI_1g07320v3	2.01369e-05	0.00231743	24.6282	13.287	32.8749	4.47568	0.136143
brachypodium distachyon	BRADI_2g37450v3	2.01833e-05	0.00231743	24.582	13.8389	17.1432	2.39901	0.139939
brachypodium distachyon	BRADI_3g28200v3	2.02886e-05	0.00231743	26.2868	12.6651	27.0459	7.52133	0.278096
brachypodium distachyon	BRADI_1g60846v3	2.03346e-05	0.00231743	26.4458	5.70714	165.17	77.8134	0.47111
brachypodium distachyon	BRADI_3g08910v3	2.07353e-05	0.00235122	25.7949	12.7755	128.699	14.2857	0.111001
brachypodium distachyon	BRADI_5g10348v3	2.11452e-05	0.00238571	25.6577	12.0019	0.408099	0.24665	0.24665
brachypodium distachyon	BRADI_3g11421v3	2.15124e-05	0.00241506	26.3392	18.8161	6.3985	2.85391	0.446028
brachypodium distachyon	BRADI_1g58240v3	2.239e-05	0.00250113	22.4038	11.5689	49.7379	10.5733	0.212579
brachypodium distachyon	BRADI_5g05140v3	2.2503e-05	0.00250138	26.4458	13.8169	55.9861	5.12032	0.091457
brachypodium distachyon	BRADI_1g60490v3	2.26472e-05	0.00250506	25.8416	20.4985	4.27114	1.56032	0.365318
brachypodium distachyon	BRADI_2g31800v3	2.30061e-05	0.00253236	26.0833	17.7811	54.9533	24.0645	0.437909
brachypodium distachyon	BRADI_4g08587v3	2.3838e-05	0.00261118	26.0833	15.9103	14.7404	2.5091	0.17022
brachypodium distachyon	BRADI_3g07190v3	2.40123e-05	0.00261758	25.8416	6.93434	797.272	255.625	0.320625
brachypodium distachyon	BRADI_4g32730v3	2.51394e-05	0.00270733	24.402	10.0947	17.4702	3.55601	0.203547
brachypodium distachyon	BRADI_3g56990v3	2.51394e-05	0.00270733	25.6577	9.48958	9.4415	2.71079	0.287115
brachypodium distachyon	BRADI_1g46130v3	2.51957e-05	0.00270733	25.7949	15.2751	66.548	4.54685	0.0683244
brachypodium distachyon	BRADI_1g49107v3	2.71103e-05	0.00289909	22.2642	11.8147	60.723	15.9928	0.263373
brachypodium distachyon	BRADI_4g38350v3	2.72372e-05	0.00289909	24.3582	12.833	62.9786	10.784	0.171233
brachypodium distachyon	BRADI_3g37390v3	2.86372e-05	0.00301909	26.6667	14.5637	4.91694	2.92301	0.594478
brachypodium distachyon	BRADI_3g26967v3	2.86818e-05	0.00301909	26.0339	12.0641	7.51312	3.48049	0.463255
brachypodium distachyon	BRADI_2g52330v3	2.8766e-05	0.00301909	25.7029	11.472	86.3767	25.1333	0.290973
brachypodium distachyon	BRADI_4g37110v3	2.94124e-05	0.0030698	25.9367	11.2429	17.7428	9.4619	0.53328
brachypodium distachyon	BRADI_1g19740v3	2.95575e-05	0.0030698	26.5549	11.7106	9.11203	1.4947	0.164036
brachypodium distachyon	BRADI_5g20300v3	2.96572e-05	0.0030698	26.6667	16.1007	4.07104	1.65951	0.407638
brachypodium distachyon	BRADI_2g32240v3	2.99042e-05	0.00308123	26.6667	13.1573	2.90049	1.66237	0.573136
brachypodium distachyon	BRADI_3g13670v3	3.02874e-05	0.00310652	26.3392	3.86706	155.873	84.3498	0.541146
brachypodium distachyon	BRADI_4g33727v3	3.04667e-05	0.00311077	25.2255	18.5969	31.3226	16.6995	0.533146
brachypodium distachyon	BRADI_1g20230v3	3.09183e-05	0.00314266	25.985	13.2477	3.22928	0.847279	0.262373
brachypodium distachyon	BRADI_1g72320v3	3.16584e-05	0.00317138	26.3922	13.8832	24.971	4.42283	0.177118
brachypodium distachyon	BRADI_1g41780v3	3.17977e-05	0.00317138	26.6104	11.2361	28.6127	4.59005	0.16042
brachypodium distachyon	BRADI_4g14020v3	3.18336e-05	0.00317138	26.6667	2.40533	494.583	171.553	0.346865
brachypodium distachyon	BRADI_5g01950v3	3.18876e-05	0.00317138	26.1333	0.118467	135.463	24.6332	0.181844
brachypodium distachyon	BRADI_1g22680v3	3.19036e-05	0.00317138	26.6667	12.0937	29.4891	8.15469	0.276532
brachypodium distachyon	BRADI_5g27570v3	3.34282e-05	0.00329734	26.6667	13.715	80.2546	31.2761	0.389711
brachypodium distachyon	BRADI_3g18636v3	3.34629e-05	0.00329734	23.8284	11.0908	4.37408	1.60515	0.366969
brachypodium distachyon	BRADI_4g39167v3	3.37895e-05	0.00331504	24.1875	14.0645	26.7979	3.19536	0.119239
brachypodium distachyon	BRADI_2g13310v3	3.45866e-05	0.00337856	24.3148	15.5179	4.21483	1.23356	0.292672
brachypodium distachyon	BRADI_2g41590v3	3.50263e-05	0.00340676	26.3922	12.2447	80.1157	48.2852	0.602693
brachypodium distachyon	BRADI_3g16490v3	3.62665e-05	0.00351224	26.6667	16.5773	13.7828	2.14829	0.155867
brachypodium distachyon	BRADI_5g09680v3	3.66577e-05	0.00353496	25.9367	6.16524	45.5548	7.88084	0.172997
brachypodium distachyon	BRADI_4g13227v3	3.80328e-05	0.00365196	26.6667	13.9384	18.3907	2.52802	0.137462
brachypodium distachyon	BRADI_1g36120v3	3.8263e-05	0.0036585	24.2719	15.5729	3.45116	0.769676	0.223019
brachypodium distachyon	BRADI_2g40015v3	3.88378e-05	0.00369778	26.5549	13.2899	10.1088	1.93409	0.191327
brachypodium distachyon	BRADI_2g55940v3	4.0734e-05	0.00386203	25.9367	10.674	254.658	139.124	0.546315
brachypodium distachyon	BRADI_5g12557v3	4.18949e-05	0.00395547	24.5362	16.5849	8.49499	1.78367	0.209968
brachypodium distachyon	BRADI_4g21523v3	4.37622e-05	0.00411456	24.1048	15.4791	11.6289	1.44632	0.124373
brachypodium distachyon	BRADI_2g47850v3	4.40901e-05	0.00412819	26.6667	13.4553	76.7757	10.254	0.133558
brachypodium distachyon	BRADI_2g32250v3	4.44213e-05	0.00414201	26.3922	13.1213	8.04201	2.10904	0.262252
brachypodium distachyon	BRADI_4g00430v3	4.5887e-05	0.00423726	26.2868	12.6419	9.23232	3.78977	0.410489
brachypodium distachyon	BRADI_3g55410v3	4.58879e-05	0.00423726	25.3126	21.6231	16.2198	2.72785	0.16818
brachypodium distachyon	BRADI_3g55317v3	4.60062e-05	0.00423726	26.6667	0.669618	112.639	52.3695	0.464934
brachypodium distachyon	BRADI_3g29790v3	4.64461e-05	0.00426039	24.3582	11.6195	29.2723	4.94009	0.168763
brachypodium distachyon	BRADI_2g16850v3	4.71219e-05	0.00429785	26.5	19.735	74.024	7.93742	0.107228
brachypodium distachyon	BRADI_3g30655v3	4.74124e-05	0.00429785	24.0641	10.2325	81.7567	42.3262	0.51771
brachypodium distachyon	BRADI_2g13640v3	4.74259e-05	0.00429785	26.0833	17.2938	49.0624	5.75225	0.117243
brachypodium distachyon	BRADI_1g06766v3	4.78227e-05	0.00431648	26.0339	15.8446	1.7199	0.517107	0.300661
brachypodium distachyon	BRADI_3g53601v3	4.80889e-05	0.00432322	25.7029	20.0951	50.5444	30.1594	0.596692
brachypodium distachyon	BRADI_2g26950v3	4.83236e-05	0.00432707	26.2868	2.18956	59.6512	14.4186	0.241715
brachypodium distachyon	BRADI_1g54370v3	4.90928e-05	0.00437858	24.402	4.3371	70.7118	13.0581	0.184667
brachypodium distachyon	BRADI_4g34970v3	4.93569e-05	0.0043848	24.7222	12.2524	28.4988	5.41385	0.189968
brachypodium distachyon	BRADI_1g34240v3	4.99654e-05	0.00442145	25.7029	6.59778	3.52823	1.65791	0.469899
brachypodium distachyon	BRADI_1g15560v3	5.05749e-05	0.00445453	26.6667	25.7361	23.2687	2.23637	0.0961106
brachypodium distachyon	BRADI_3g10770v3	5.08601e-05	0.00445453	26.6667	2.48742	200.772	50.9725	0.253882
brachypodium distachyon	BRADI_1g49050v3	5.09315e-05	0.00445453	23.8667	15.6597	6.90542	1.2589	0.182306
brachypodium distachyon	BRADI_3g10286v3	5.14812e-05	0.00448522	26.6667	14.9135	6.16162	0.801625	0.1301
brachypodium distachyon	BRADI_1g15450v3	5.20882e-05	0.00452066	26.6667	1.94374	144.949	42.4671	0.292979
brachypodium distachyon	BRADI_1g60510v3	5.27563e-05	0.00456109	25.7029	13.5775	14.7821	2.35974	0.159636
brachypodium distachyon	BRADI_2g07577v3	5.32303e-05	0.00456769	24.491	11.5113	4.60451	1.24081	0.269478
brachypodium distachyon	BRADI_5g26060v3	5.32374e-05	0.00456769	26.6104	1.80434	116.861	27.6694	0.236771
brachypodium distachyon	BRADI_5g13170v3	5.35955e-05	0.00458099	26.6667	15.016	1.67046	0.783596	0.469091
brachypodium distachyon	BRADI_4g28350v3	5.43719e-05	0.00462564	25.7949	23.1182	96.8432	21.1277	0.218164
brachypodium distachyon	BRADI_2g62067v3	5.45278e-05	0.00462564	26.6667	17.2574	55.061	20.7632	0.377095
brachypodium distachyon	BRADI_2g16271v3	5.57627e-05	0.00469991	24.1459	9.04199	27.8768	15.1522	0.543544
brachypodium distachyon	BRADI_4g21790v3	5.58199e-05	0.00469991	24.491	20.4139	2.99003	0.931371	0.311493
brachypodium distachyon	BRADI_2g19214v3	5.61894e-05	0.00471344	24.2719	19.4936	15.9259	3.03827	0.190776
brachypodium distachyon	BRADI_3g16080v3	5.65826e-05	0.00472884	26.0833	13.8608	1.13501	0.455367	0.401201
brachypodium distachyon	BRADI_1g03150v3	5.6805e-05	0.00472926	26.5549	13.8043	10.2215	2.05212	0.200765
brachypodium distachyon	BRADI_1g16460v3	5.70068e-05	0.00472926	26.1333	16.9378	43.0615	3.02722	0.0702998
brachypodium distachyon	BRADI_1g04790v3	5.73521e-05	0.00473548	25.985	9.31853	19.2291	2.14072	0.111327
brachypodium distachyon	BRADI_3g58740v3	5.76187e-05	0.00473548	26.3922	13.4677	57.2746	5.90312	0.103067
brachypodium distachyon	BRADI_2g42391v3	5.77113e-05	0.00473548	24.491	12.7794	0.650383	0.31722	0.31722
brachypodium distachyon	BRADI_1g17950v3	5.83898e-05	0.00477379	26.6667	10.9405	68.8733	10.8524	0.157571
brachypodium distachyon	BRADI_5g19610v3	5.92012e-05	0.00482266	24.402	17.3777	28.0858	8.91633	0.317468
brachypodium distachyon	BRADI_2g62078v3	6.03787e-05	0.00490088	24.3148	11.15	3.43486	1.87064	0.544605
brachypodium distachyon	BRADI_1g45565v3	6.06702e-05	0.00490663	23.9054	12.2738	21.9549	1.34003	0.0610357
brachypodium distachyon	BRADI_1g66677v3	6.08844e-05	0.00490663	24.1875	22.9443	77.7828	11.189	0.143849
brachypodium distachyon	BRADI_3g51740v3	6.15156e-05	0.00492569	26.0339	17.5764	15.5117	3.42594	0.220862
brachypodium distachyon	BRADI_1g66280v3	6.15574e-05	0.00492569	26.1839	9.84789	4.64298	3.52403	0.759002
brachypodium distachyon	BRADI_1g01660v3	6.22576e-05	0.00495212	26.6667	14.6432	55.5454	17.7171	0.318967
brachypodium distachyon	BRADI_4g05000v3	6.23609e-05	0.00495212	26.3392	12.0342	14.2754	3.37274	0.236263
brachypodium distachyon	BRADI_3g22660v3	6.25461e-05	0.00495212	24.0641	13.4049	91.3144	10.2798	0.112576
brachypodium distachyon	BRADI_3g14950v3	6.34717e-05	0.00497802	24.8184	13.1738	196.134	36.9359	0.18832
brachypodium distachyon	BRADI_2g34910v3	6.35035e-05	0.00497802	24.6282	14.4327	116.659	20.4514	0.175309
brachypodium distachyon	BRADI_4g27337v3	6.35351e-05	0.00497802	25.4815	10.4683	0.120361	0.0891375	0.0891375
brachypodium distachyon	BRADI_5g10040v3	6.43165e-05	0.00500883	24.2295	10.8415	258.018	106.826	0.414024
brachypodium distachyon	BRADI_3g27700v3	6.43723e-05	0.00500883	25.985	13.4685	15.4824	12.737	0.822675
brachypodium distachyon	BRADI_4g15781v3	6.46728e-05	0.00501492	26.6104	14.8537	4.8815	0.764465	0.156604
brachypodium distachyon	BRADI_4g01035v3	6.51856e-05	0.00503407	26.2868	15.3971	120.306	37.4628	0.311395
brachypodium distachyon	BRADI_2g25250v3	6.55421e-05	0.00503407	25.9367	15.7345	48.5267	14.1162	0.290896
brachypodium distachyon	BRADI_2g38440v3	6.59309e-05	0.00503407	24.675	15.4935	4.27781	1.35684	0.317182
brachypodium distachyon	BRADI_1g74150v3	6.60138e-05	0.00503407	24.675	15.909	30.9261	3.96714	0.128278
brachypodium distachyon	BRADI_3g40700v3	6.60352e-05	0.00503407	26.0339	12.3671	14.5324	1.37216	0.0944208
brachypodium distachyon	BRADI_2g58250v3	6.64682e-05	0.00505001	26.2351	14.9518	32.3683	6.41104	0.198065
brachypodium distachyon	BRADI_2g56460v3	6.72706e-05	0.00509383	24.3148	22.5126	32.3391	4.96667	0.153581
brachypodium distachyon	BRADI_2g05226v3	6.86751e-05	0.00517585	26.6667	12.2271	53.6096	19.4114	0.362088
brachypodium distachyon	BRADI_2g23750v3	6.88125e-05	0.00517585	26.6667	15.0804	165.019	109.093	0.661095
brachypodium distachyon	BRADI_1g47030v3	6.97569e-05	0.00522006	26.5549	19.0004	121.537	73.7504	0.606814
brachypodium distachyon	BRADI_2g10240v3	6.98629e-05	0.00522006	26.1333	11.0069	12.9143	5.00774	0.387766
brachypodium distachyon	BRADI_1g74870v3	7.08587e-05	0.00527698	26.6667	3.95187	25.763	6.29399	0.244303
brachypodium distachyon	BRADI_1g68860v3	7.1915e-05	0.00533803	24.1875	11.886	17.6096	5.01115	0.284569
brachypodium distachyon	BRADI_5g21993v3	7.30382e-05	0.00540363	25.7486	16.4664	4.29582	0.564518	0.131411
brachypodium distachyon	BRADI_1g42397v3	7.34901e-05	0.00540714	25.6577	12.0243	3.73343	3.09773	0.829727
brachypodium distachyon	BRADI_1g02380v3	7.35715e-05	0.00540714	26.2351	16.2278	20.3646	1.66178	0.0816011
brachypodium distachyon	BRADI_1g22270v3	7.38045e-05	0.00540714	24.2719	9.05445	39.3779	8.95357	0.227375
brachypodium distachyon	BRADI_2g50620v3	7.41868e-05	0.00541756	26.6667	0.958491	141.971	73.122	0.515049
brachypodium distachyon	BRADI_2g52750v3	7.45136e-05	0.00542387	25.2308	22.4137	7.27103	1.37177	0.188663
brachypodium distachyon	BRADI_5g14640v3	7.53338e-05	0.00544565	26.2868	5.38665	404.515	72.4381	0.179074
brachypodium distachyon	BRADI_1g73710v3	7.55003e-05	0.00544565	22.5122	10.6268	49.8594	19.5823	0.39275
brachypodium distachyon	BRADI_2g11220v3	7.55369e-05	0.00544565	25.985	4.0538	178.689	37.4603	0.20964
brachypodium distachyon	BRADI_1g76140v3	7.5904e-05	0.00544946	26.1333	2.17864	37.2309	5.71586	0.153525
brachypodium distachyon	BRADI_5g23367v3	7.6282e-05	0.00544946	26.0833	18.4847	136.958	15.9893	0.116746
brachypodium distachyon	BRADI_1g08280v3	7.63142e-05	0.00544946	23.9054	22.7775	18.7261	3.38404	0.180713
brachypodium distachyon	BRADI_3g52750v3	7.65965e-05	0.00545237	24.77	12.4207	15.3265	2.27115	0.148185
brachypodium distachyon	BRADI_3g09430v3	7.80217e-05	0.00553635	22.6617	12.8988	4.07221	1.65662	0.40681
brachypodium distachyon	BRADI_1g53654v3	8.11255e-05	0.00573855	24.8184	11.6535	7.49143	3.07815	0.410889
brachypodium distachyon	BRADI_3g05760v3	8.24191e-05	0.00581035	26.3392	10.877	71.6912	11.3155	0.157837
brachypodium distachyon	BRADI_4g42540v3	8.26555e-05	0.00581035	26.3922	2.22534	4.71146	2.61175	0.554339
brachypodium distachyon	BRADI_4g43250v3	8.30198e-05	0.00581783	26.0833	12.0062	20.6618	5.64373	0.273148
brachypodium distachyon	BRADI_3g13360v3	8.36111e-05	0.00584113	24.4462	22.1184	85.724	6.14251	0.0716545
brachypodium distachyon	BRADI_3g49170v3	8.47007e-05	0.00589899	24.4462	11.6479	1.80296	0.725731	0.402522
brachypodium distachyon	BRADI_4g25745v3	8.60867e-05	0.00597629	24.491	13.3117	9.62566	3.50825	0.364469
brachypodium distachyon	BRADI_2g58967v3	8.63403e-05	0.00597629	26.6667	17.5542	128.561	46.7163	0.363377
brachypodium distachyon	BRADI_1g24760v3	8.71844e-05	0.00601626	25.985	6.11352	999.894	306.885	0.306917
brachypodium distachyon	BRADI_2g58440v3	8.78482e-05	0.00604358	26.6667	1.94436	274.101	90.4931	0.330145
brachypodium distachyon	BRADI_4g11030v3	8.81939e-05	0.00604892	23.9839	22.7023	20.393	2.5595	0.125509
brachypodium distachyon	BRADI_1g37990v3	8.87322e-05	0.0060674	23.5	9.37197	14.8603	1.6865	0.11349
brachypodium distachyon	BRADI_1g17250v3	8.92744e-05	0.00608603	26.6667	24.4955	81.6124	29.8567	0.365835
brachypodium distachyon	BRADI_1g66533v3	9.10234e-05	0.00618658	24.7222	11.4558	8.50412	1.46488	0.172255
brachypodium distachyon	BRADI_2g06120v3	9.21997e-05	0.00624771	24.491	4.67895	24.5468	4.60559	0.187625
brachypodium distachyon	BRADI_1g61764v3	9.25246e-05	0.00625095	25.8416	16.8946	12.4402	3.04154	0.244492
brachypodium distachyon	BRADI_2g49010v3	9.33403e-05	0.00628724	26.0833	11.1079	32.5695	8.42875	0.258793
brachypodium distachyon	BRADI_3g51010v3	9.39554e-05	0.00630983	26.2351	11.7406	66.6897	7.65802	0.114831
brachypodium distachyon	BRADI_1g23610v3	9.49489e-05	0.00635312	24.2295	7.89843	3712.96	838.605	0.225859
brachypodium distachyon	BRADI_3g17630v3	9.5163e-05	0.00635312	26.3922	13.2389	31.3715	5.36301	0.170952
brachypodium distachyon	BRADI_1g34770v3	9.70388e-05	0.00645924	24.3148	10.5752	99.8572	23.1983	0.232315
brachypodium distachyon	BRADI_3g45230v3	9.84694e-05	0.00653519	26.6667	16.8602	132.033	43.2148	0.327304
brachypodium distachyon	BRADI_3g50800v3	9.96838e-05	0.00656849	26.6667	17.0602	91.4714	17.2378	0.18845
brachypodium distachyon	BRADI_2g42630v3	9.97964e-05	0.00656849	25.8889	13.3855	21.9759	6.31379	0.287306
brachypodium distachyon	BRADI_2g10017v3	9.98445e-05	0.00656849	26.3392	14.8769	4.79005	1.11693	0.233176
brachypodium distachyon	BRADI_4g33820v3	0.00010291	0.00673867	26.5549	11.7603	8.78053	2.03621	0.2319
brachypodium distachyon	BRADI_2g31810v3	0.000103097	0.00673867	25.5248	15.6708	145.631	14.6186	0.10038
brachypodium distachyon	BRADI_2g16282v3	0.000103327	0.00673867	24.1875	8.50795	8.42166	4.96515	0.589569
brachypodium distachyon	BRADI_3g15430v3	0.000106522	0.00689439	24.0238	11.7151	75.8888	14.209	0.187234
brachypodium distachyon	BRADI_3g38090v3	0.000106554	0.00689439	26.0339	11.5403	0.667955	0.359238	0.359238
brachypodium distachyon	BRADI_2g47610v3	0.000106632	0.00689439	26.6667	0.749282	166.747	27.773	0.166558
brachypodium distachyon	BRADI_3g47920v3	0.000108926	0.0070226	26.2868	19.3894	7.35771	0.821371	0.111634
brachypodium distachyon	BRADI_2g25160v3	0.000110979	0.00709649	24.675	12.9369	20.746	2.58928	0.124809
brachypodium distachyon	BRADI_1g47160v3	0.000111015	0.00709649	24.5362	13.319	1.16318	0.404728	0.347949
brachypodium distachyon	BRADI_5g01462v3	0.000111596	0.00709649	24.402	14.2574	33.9873	5.01509	0.147558
brachypodium distachyon	BRADI_2g39820v3	0.000111638	0.00709649	26.1839	8.9932	15.241	4.17626	0.274014
brachypodium distachyon	BRADI_1g71082v3	0.000111644	0.00709649	26.5549	14.881	6.97755	1.40913	0.201952
brachypodium distachyon	BRADI_1g12240v3	0.000112117	0.00710653	24.402	19.5647	127.11	51.8395	0.407832
brachypodium distachyon	BRADI_1g20700v3	0.000112986	0.00714155	25.9367	12.5969	49.7677	4.6094	0.0926184
brachypodium distachyon	BRADI_3g40620v3	0.000114393	0.00721028	24.1875	13.6402	133.882	27.3655	0.2044
brachypodium distachyon	BRADI_1g02690v3	0.000115713	0.00722131	23.7157	11.9702	6.36888	1.03208	0.16205
brachypodium distachyon	BRADI_5g03670v3	0.000115739	0.00722131	24.6282	18.8566	4.73189	1.13407	0.239665
brachypodium distachyon	BRADI_1g14990v3	0.000115841	0.00722131	26.3922	13.6968	15.1904	2.96429	0.195142
brachypodium distachyon	BRADI_1g13240v3	0.000115848	0.00722131	26.6667	26.3097	3.54667	1.41959	0.400259
brachypodium distachyon	BRADI_3g12840v3	0.000117231	0.00728741	26.6667	13.9242	86.141	10.536	0.122311
brachypodium distachyon	BRADI_2g05520v3	0.00011906	0.00735864	24.3148	10.9139	37.3137	11.0477	0.296076
brachypodium distachyon	BRADI_2g53200v3	0.000119314	0.00735864	26.1839	0.803578	14.5	4.4037	0.303704
brachypodium distachyon	BRADI_2g12420v3	0.000119356	0.00735864	25.9367	17.8182	50.5302	6.49347	0.128507
brachypodium distachyon	BRADI_2g58480v3	0.000122289	0.00751286	25.9367	13.9483	1.4947	0.32445	0.217067
brachypodium distachyon	BRADI_5g01410v3	0.000122824	0.00751286	24.582	6.12356	133.591	28.8016	0.215596
brachypodium distachyon	BRADI_2g40625v3	0.000122873	0.00751286	24.675	14.4397	2.35929	0.803251	0.340463
brachypodium distachyon	BRADI_3g53940v3	0.000123189	0.00751286	25.2255	18.2431	44.1863	5.68411	0.12864
brachypodium distachyon	BRADI_2g45970v3	0.000123975	0.00752102	26.6667	1.03883	61.1557	29.886	0.488687
brachypodium distachyon	BRADI_1g37600v3	0.000123989	0.00752102	24.1875	0.903504	72.1529	48.4106	0.670944
brachypodium distachyon	BRADI_1g56841v3	0.000125079	0.00756676	26.1839	14.2122	0.502923	0.353328	0.353328
brachypodium distachyon	BRADI_5g07666v3	0.000127006	0.00766279	26.6667	14.3072	1.08143	0.200817	0.185695
brachypodium distachyon	BRADI_1g06780v3	0.000128841	0.00774001	24.5362	11.7191	25.617	4.96473	0.193806
brachypodium distachyon	BRADI_2g06160v3	0.000128972	0.00774001	26.2351	13.3508	38.3952	7.67206	0.199818
brachypodium distachyon	BRADI_3g43890v3	0.000130491	0.00781043	24.5362	10.7525	1.69524	0.851148	0.502081
brachypodium distachyon	BRADI_1g61450v3	0.000132625	0.00791713	26.0339	16.41	10.5386	2.13226	0.202327
brachypodium distachyon	BRADI_3g07196v3	0.000133506	0.00794873	23.8284	8.04844	22.2168	11.2793	0.507693
brachypodium distachyon	BRADI_1g61497v3	0.000134613	0.00799353	26.3392	21.9931	25.8028	3.64346	0.141204
brachypodium distachyon	BRADI_3g57420v3	0.000136264	0.00807033	26.3392	13.2176	13.827	6.73962	0.487424
brachypodium distachyon	BRADI_3g46810v3	0.000136859	0.00808438	26.6667	13.5649	30.8917	6.61187	0.214034
brachypodium distachyon	BRADI_3g18750v3	0.000138485	0.00815907	26.2868	17.8738	23.0351	6.49792	0.282087
brachypodium distachyon	BRADI_3g05990v3	0.000141023	0.00828693	26.1333	12.2861	114.582	30.6288	0.26731
brachypodium distachyon	BRADI_1g45290v3	0.000141789	0.00831031	25.9367	15.4731	5.05943	1.20977	0.239113
brachypodium distachyon	BRADI_3g54515v3	0.000145026	0.00847804	23.8284	17.05	0.0733895	0.0560955	0.0560955
brachypodium distachyon	BRADI_5g24110v3	0.000145847	0.00849282	24.402	12.5531	17.898	4.20998	0.235221
brachypodium distachyon	BRADI_3g48562v3	0.000146172	0.00849282	22	12.206	0.796858	0.62723	0.62723
brachypodium distachyon	BRADI_5g12150v3	0.000146408	0.00849282	25.7949	5.90262	1852.39	518.914	0.280132
brachypodium distachyon	BRADI_1g08907v3	0.000148205	0.00850806	26.6667	3.23765	28.9716	16.4818	0.568894
brachypodium distachyon	BRADI_1g40350v3	0.000148287	0.00850806	26.6667	16.0072	5.80074	1.46121	0.251902
brachypodium distachyon	BRADI_1g65630v3	0.000148526	0.00850806	26.5549	13.634	17.032	2.63249	0.154561
brachypodium distachyon	BRADI_2g38330v3	0.000148809	0.00850806	25.9367	15.3182	139.683	31.2851	0.223973
brachypodium distachyon	BRADI_1g33700v3	0.000148841	0.00850806	24.491	12.9857	38.1055	8.55171	0.224422
brachypodium distachyon	BRADI_4g09530v3	0.000148934	0.00850806	26.2351	14.2338	13.0102	2.5383	0.1951
brachypodium distachyon	BRADI_1g33410v3	0.000153202	0.00872982	26.1839	13.5646	80.687	10.7633	0.133395
brachypodium distachyon	BRADI_1g31910v3	0.000153842	0.00874419	23.6063	13.513	3.40428	0.947167	0.278228
brachypodium distachyon	BRADI_3g16990v3	0.000154657	0.00876199	25.7949	15.792	15.1705	1.29637	0.0854534
brachypodium distachyon	BRADI_3g36200v3	0.000155135	0.00876199	26.0833	11.8529	20.1916	6.27184	0.310616
brachypodium distachyon	BRADI_2g07290v3	0.000155562	0.00876199	23.9839	11.5932	163.067	33.277	0.204069
brachypodium distachyon	BRADI_3g41872v3	0.000155708	0.00876199	24.491	15.159	1.48898	0.403918	0.271271
brachypodium distachyon	BRADI_1g36520v3	0.000156101	0.00876223	24.582	21.683	13.7819	2.01237	0.146015
brachypodium distachyon	BRADI_3g59790v3	0.000156635	0.00877042	26.6667	17.7655	130.16	13.6291	0.10471
brachypodium distachyon	BRADI_2g50960v3	0.000158611	0.00884221	26.6104	13.4606	26.6844	4.40822	0.165199
brachypodium distachyon	BRADI_5g14367v3	0.000159348	0.00884221	26.2868	10.546	21.1541	4.36654	0.206416
brachypodium distachyon	BRADI_2g07550v3	0.000159471	0.00884221	26.3392	16.9625	90.9586	14.2936	0.157144
brachypodium distachyon	BRADI_5g24820v3	0.000159485	0.00884221	24.402	11.9495	34.343	7.46694	0.217423
brachypodium distachyon	BRADI_1g13226v3	0.000160006	0.00884917	26.2868	15.6419	127.825	22.3765	0.175056
brachypodium distachyon	BRADI_4g28380v3	0.000160644	0.00884917	26.0833	13.8453	10.9435	2.10468	0.192322
brachypodium distachyon	BRADI_4g07140v3	0.000160787	0.00884917	24.8184	15.7572	2.11004	0.597004	0.282935
brachypodium distachyon	BRADI_4g18590v3	0.000162334	0.00891254	24.1459	18.1828	17.809	2.31118	0.129776
brachypodium distachyon	BRADI_2g53890v3	0.000164467	0.00900778	25.8889	16.5536	8.73639	1.94217	0.222308
brachypodium distachyon	BRADI_2g19680v3	0.00016757	0.00914727	24.402	15.6142	19.3053	4.21117	0.218136
brachypodium distachyon	BRADI_5g27596v3	0.000167825	0.00914727	24.402	17.0876	76.0531	8.2158	0.108027
brachypodium distachyon	BRADI_3g58220v3	0.000169416	0.00921176	25.3882	16.9844	46.5365	6.95799	0.149517
brachypodium distachyon	BRADI_5g09530v3	0.000173749	0.00941849	26.0339	4.46459	914.136	220.12	0.240795
brachypodium distachyon	BRADI_3g01470v3	0.000174053	0.00941849	26.5549	12.4587	198.228	106.634	0.537935
brachypodium distachyon	BRADI_4g39360v3	0.000177229	0.00956739	26.0339	15.1699	5.73131	1.35726	0.236815
brachypodium distachyon	BRADI_5g12547v3	0.000180943	0.00972863	24.3582	12.8095	7.14299	0.740209	0.103627
brachypodium distachyon	BRADI_4g38140v3	0.000181078	0.00972863	25.8889	0.615053	17.7957	5.20532	0.292504
brachypodium distachyon	BRADI_2g32900v3	0.000181801	0.00974425	26.6667	3.06579	20.7657	5.71364	0.275148
brachypodium distachyon	BRADI_4g16976v3	0.000182422	0.00975438	25.7486	21.5547	52.6373	5.67398	0.107794
brachypodium distachyon	BRADI_1g29457v3	0.000184046	0.00979763	26.6104	0.813439	11.1121	3.50486	0.31541
brachypodium distachyon	BRADI_3g52250v3	0.000184099	0.00979763	26.2351	20.4378	113.346	19.2892	0.170179
brachypodium distachyon	BRADI_3g10620v3	0.000184613	0.00980189	26.6667	1.27549	24.9144	2.80952	0.112767
brachypodium distachyon	BRADI_2g55010v3	0.000186373	0.00985524	22.549	0.236937	17.4205	3.37466	0.193717
brachypodium distachyon	BRADI_3g21330v3	0.000186492	0.00985524	26.6667	15.5487	54.8757	11.7704	0.214492
brachypodium distachyon	BRADI_3g45627v3	0.000188804	0.00994151	26.6667	14.0039	4.46904	1.4109	0.315705
brachypodium distachyon	BRADI_1g20860v3	0.000189005	0.00994151	24.7222	23.7644	60.8585	9.478	0.155738
brachypodium distachyon	BRADI_1g18110v3	0.000189847	0.00996255	24.4462	17.1079	29.5903	3.71807	0.125652
brachypodium distachyon	BRADI_1g69040v3	0.000190594	0.00997856	25.9367	13.6579	10.0091	4.18916	0.418535
brachypodium distachyon	BRADI_3g60060v3	0.00019121	0.00998761	26.3392	12.7293	25.1796	3.99896	0.158818
brachypodium distachyon	BRADI_2g11100v3	0.000191747	0.00999252	26.6667	13.1377	25.2268	4.91646	0.19489
brachypodium distachyon	BRADI_2g59950v3	0.000192226	0.00999444	26.6667	26.337	24.1331	8.21651	0.340467
Arabidopsis thaliana	AT1G26560	2.19746e-12	3.06591e-08	23.7071	21.8145	29.1223	19.4136	0.666623
Arabidopsis thaliana	AT5G42190	2.32336e-12	3.06591e-08	23.1852	12.8417	68.842	19.4519	0.282559
Arabidopsis thaliana	AT2G37240	5.73575e-12	3.4509e-08	24.1185	21.2868	62.4053	37.3962	0.599247
Arabidopsis thaliana	AT2G39730	4.48397e-12	3.4509e-08	23.6608	0.0315518	7461.9	3090.92	0.414228
Arabidopsis thaliana	AT3G54830	6.53777e-12	3.4509e-08	23.5698	0.461157	25.8915	18.3799	0.709881
Arabidopsis thaliana	AT2G21330	9.07474e-12	3.99168e-08	24.0699	22.5822	1246.31	734.477	0.58932
Arabidopsis thaliana	AT1G17360	1.71432e-11	4.97308e-08	26.0961	19.4158	24.5627	11.1364	0.453386
Arabidopsis thaliana	AT1G33970	1.73629e-11	4.97308e-08	23.8014	11.6217	21.4927	17.9926	0.837151
Arabidopsis thaliana	AT2G41430	1.88431e-11	4.97308e-08	23.6608	12.0872	392.95	208.089	0.529556
Arabidopsis thaliana	AT5G53310	1.53927e-11	4.97308e-08	23.0585	12.7809	29.4192	7.73728	0.263001
Arabidopsis thaliana	AT2G03310	2.34587e-11	5.62838e-08	23.9276	11.7481	24.2488	16.4812	0.679671
Arabidopsis thaliana	AT2G38120	2.83974e-11	6.24553e-08	26.6221	5.83931	61.2887	18.1461	0.296075
Arabidopsis thaliana	AT1G32790	3.55852e-11	7.22434e-08	23.615	12.1616	59.0876	15.09	0.255384
Arabidopsis thaliana	AT1G13990	5.06697e-11	7.86632e-08	23.7071	12.0625	19.7567	15.0774	0.763153
Arabidopsis thaliana	AT1G64500	5.00681e-11	7.86632e-08	24.0219	23.3898	51.9032	49.4219	0.952195
Arabidopsis thaliana	AT3G26570	4.60492e-11	7.86632e-08	23.754	23.7303	231.299	123.476	0.533839
Arabidopsis thaliana	AT5G54110	4.36918e-11	7.86632e-08	24.0699	23.4437	34.222	9.08044	0.26534
Arabidopsis thaliana	AT2G14080	6.56625e-11	9.62758e-08	23.2721	12.7129	9.31431	3.30777	0.355128
Arabidopsis thaliana	AT5G58870	7.31312e-11	1.01583e-07	23.9276	23.7211	49.463	20.4274	0.412984
Arabidopsis thaliana	AT1G79520	8.1229e-11	1.02086e-07	23.5698	21.5498	7.50723	4.79153	0.638256
Arabidopsis thaliana	AT4G12900	7.98802e-11	1.02086e-07	23.6608	11.8321	16.7427	12.799	0.764455
Arabidopsis thaliana	AT1G18060	9.05686e-11	1.08339e-07	25.4033	22.3392	138.497	52.2001	0.376904
Arabidopsis thaliana	AT1G56220	9.4415e-11	1.08339e-07	24.1185	11.174	266.763	182.203	0.683016
Arabidopsis thaliana	AT1G10370	1.02492e-10	1.12708e-07	24.0699	23.3716	53.1935	54.2567	1.01999
Arabidopsis thaliana	AT3G56290	1.08917e-10	1.1273e-07	23.8014	23.1746	86.4221	69.4878	0.804051
Arabidopsis thaliana	AT4G26850	1.11056e-10	1.1273e-07	24.1185	20.9056	396.334	275.189	0.694336
Arabidopsis thaliana	AT1G68440	1.35043e-10	1.32002e-07	24.0219	23.4082	34.5081	28.2346	0.818202
Arabidopsis thaliana	AT2G06925	1.52301e-10	1.43554e-07	23.615	12.2303	47.5094	41.4121	0.871661
Arabidopsis thaliana	AT2G35660	1.74712e-10	1.537e-07	23.2259	22.3689	28.0724	10.1926	0.363084
Arabidopsis thaliana	AT3G07310	1.69081e-10	1.537e-07	23.7071	9.62012	47.7218	10.7705	0.225692
Arabidopsis thaliana	AT1G53320	1.82397e-10	1.55285e-07	23.7071	11.9239	23.1724	11.7689	0.507884
Arabidopsis thaliana	AT2G38700	1.99462e-10	1.59545e-07	23.6608	12.2663	33.9224	7.80631	0.230123
Arabidopsis thaliana	AT2G47490	2.05537e-10	1.59545e-07	24.2175	23.4006	27.9344	18.42	0.659404
Arabidopsis thaliana	AT5G40500	2.00243e-10	1.59545e-07	23.8014	10.0636	41.5917	16.7655	0.403097
Arabidopsis thaliana	AT1G07010	2.33106e-10	1.66274e-07	23.754	22.1208	83.0427	54.9494	0.6617
Arabidopsis thaliana	AT3G56190	2.31918e-10	1.66274e-07	23.7071	12.1772	84.985	19.1502	0.225336
Arabidopsis thaliana	AT5G07690	2.20991e-10	1.66274e-07	23.525	23.5001	25.7082	12.594	0.489884
Arabidopsis thaliana	AT1G64230	2.64843e-10	1.74816e-07	23.525	12.0151	255.028	83.6296	0.327923
Arabidopsis thaliana	AT2G32080	2.69485e-10	1.74816e-07	23.5698	12.1634	57.8904	9.2146	0.159173
Arabidopsis thaliana	AT4G37930	2.70696e-10	1.74816e-07	22.0225	18.7379	2357.04	520.134	0.220673
Arabidopsis thaliana	AT5G65910	2.71577e-10	1.74816e-07	23.0172	12.2942	25.8445	7.37557	0.285382
Arabidopsis thaliana	AT1G37130	3.20105e-10	1.77667e-07	24.0219	22.2209	399.834	271.517	0.679074
Arabidopsis thaliana	AT1G41830	3.22276e-10	1.77667e-07	23.9745	21.2303	78.1556	21.1656	0.270814
Arabidopsis thaliana	AT1G68238	2.95109e-10	1.77667e-07	24.1677	21.0051	40.4804	26.9068	0.664687
Arabidopsis thaliana	AT2G29310	3.19936e-10	1.77667e-07	24.2175	10.6164	62.9024	37.229	0.591854
Arabidopsis thaliana	AT3G09600	3.02253e-10	1.77667e-07	24.0699	23.5103	42.5844	50.4052	1.18365
Arabidopsis thaliana	AT4G26530	3.23129e-10	1.77667e-07	23.6608	12.1277	237.39	208.555	0.878534
Arabidopsis thaliana	AT5G43440	2.99003e-10	1.77667e-07	23.754	11.4029	25.6707	26.8894	1.04747
Arabidopsis thaliana	AT3G60130	3.32893e-10	1.793e-07	23.7071	11.8134	25.4781	7.0343	0.276092
Arabidopsis thaliana	AT2G15620	3.53668e-10	1.795e-07	23.6608	21.2866	247.759	102.152	0.412304
Arabidopsis thaliana	AT3G29590	3.41467e-10	1.795e-07	24.0699	21.2389	5.24032	5.32265	1.01571
Arabidopsis thaliana	AT4G28080	3.4702e-10	1.795e-07	23.9472	21.0228	174.3	52.9113	0.303565
Arabidopsis thaliana	AT1G59830	3.62086e-10	1.80305e-07	23.615	12.1178	36.5366	8.13393	0.222624
Arabidopsis thaliana	AT1G48100	4.10729e-10	1.99516e-07	23.9745	23.3237	11.2768	6.45681	0.572572
Arabidopsis thaliana	AT3G46290	4.15784e-10	1.99516e-07	23.7071	9.74297	21.5794	5.89922	0.273372
Arabidopsis thaliana	AT2G15020	4.33786e-10	2.04437e-07	24.1677	23.5054	26.1752	28.5045	1.08899
Arabidopsis thaliana	AT2G38670	4.87277e-10	2.08646e-07	23.4808	13.5236	59.9906	22.6729	0.377941
Arabidopsis thaliana	AT3G18490	4.75839e-10	2.08646e-07	23.4808	0.212428	141.56	33.0811	0.23369
Arabidopsis thaliana	AT3G19930	4.98055e-10	2.08646e-07	23.754	12.0619	18.3108	6.76428	0.369415
Arabidopsis thaliana	AT4G20410	4.68505e-10	2.08646e-07	23.615	12.218	43.3269	10.9327	0.252331
Arabidopsis thaliana	AT4G29040	4.87386e-10	2.08646e-07	23.615	12.1616	100.206	23.1423	0.230948
Arabidopsis thaliana	AT4G35830	4.73447e-10	2.08646e-07	23.8014	9.72636	154.552	58.0239	0.375434
Arabidopsis thaliana	AT5G02150	4.93977e-10	2.08646e-07	23.615	12.1983	20.4138	8.02432	0.393083
Arabidopsis thaliana	AT4G17486	5.27548e-10	2.17548e-07	23.6608	12.3022	25.943	9.43015	0.363496
Arabidopsis thaliana	AT4G12070	5.60051e-10	2.27398e-07	23.8014	11.9832	7.78439	3.8101	0.489454
Arabidopsis thaliana	AT1G64970	6.43361e-10	2.50468e-07	23.7071	22.2041	43.4043	24.7295	0.569749
Arabidopsis thaliana	AT3G02570	6.3081e-10	2.50468e-07	23.4371	14.3406	89.0184	30.7435	0.345362
Arabidopsis thaliana	AT5G47310	6.4534e-10	2.50468e-07	23.615	12.2764	45.5874	6.47643	0.142066
Arabidopsis thaliana	AT5G02270	6.60843e-10	2.52768e-07	24.0699	20.9475	27.2334	12.0722	0.443287
Arabidopsis thaliana	AT1G19510	6.76391e-10	2.55019e-07	23.8014	11.8453	3.30824	1.9379	0.58578
Arabidopsis thaliana	AT1G73030	7.21879e-10	2.68336e-07	23.6608	12.2029	70.0257	27.3584	0.390691
Arabidopsis thaliana	AT1G72416	7.39735e-10	2.71154e-07	24.0219	12.9711	10.6026	7.66865	0.72328
Arabidopsis thaliana	AT5G27280	7.84857e-10	2.83753e-07	23.7071	12.0674	79.5049	66.5998	0.837682
Arabidopsis thaliana	AT4G18710	8.04079e-10	2.86774e-07	23.615	10.2572	105.067	17.2758	0.164427
Arabidopsis thaliana	AT3G60370	8.22876e-10	2.89565e-07	22.7784	11.3559	58.578	7.79181	0.133016
Arabidopsis thaliana	AT2G22360	8.34112e-10	2.89656e-07	23.615	20.2136	55.5495	20.7872	0.374211
Arabidopsis thaliana	AT1G20696	8.8171e-10	2.94558e-07	23.3512	14.3951	175.088	88.3414	0.504553
Arabidopsis thaliana	AT5G13100	8.81482e-10	2.94558e-07	23.615	0.353132	35.2473	10.2294	0.290218
Arabidopsis thaliana	AT5G59480	8.68693e-10	2.94558e-07	23.6608	21.2037	62.4643	32.6585	0.522834
Arabidopsis thaliana	AT2G23840	9.22295e-10	3.04265e-07	24.1185	8.89791	25.0586	14.6748	0.585619
Arabidopsis thaliana	AT2G19650	9.72131e-10	3.16747e-07	24.1185	23.1978	7.53715	5.69045	0.754986
Arabidopsis thaliana	AT1G16240	9.96379e-10	3.19647e-07	24.0219	11.5582	51.0537	11.7797	0.230732
Arabidopsis thaliana	AT3G14770	1.00526e-09	3.19647e-07	24.1185	23.0735	27.3822	17.6529	0.644684
Arabidopsis thaliana	AT5G01340	1.06076e-09	3.3328e-07	24.2678	21.0269	11.271	6.14764	0.545441
Arabidopsis thaliana	AT1G53910	1.08772e-09	3.33804e-07	23.6608	12.338	65.3251	17.8291	0.272929
Arabidopsis thaliana	AT1G65490	1.07835e-09	3.33804e-07	24.0699	22.4167	64.8331	59.9488	0.924663
Arabidopsis thaliana	AT5G15850	1.16914e-09	3.54666e-07	24.2175	23.5329	42.6178	44.0457	1.03351
Arabidopsis thaliana	AT1G78230	1.27928e-09	3.75127e-07	23.754	0.170542	16.0488	9.37193	0.583963
Arabidopsis thaliana	AT3G08730	1.29344e-09	3.75127e-07	24.1185	23.2045	66.4477	37.8969	0.570327
Arabidopsis thaliana	AT3G28860	1.29276e-09	3.75127e-07	24.1185	8.73167	42.4404	13.4441	0.316775
Arabidopsis thaliana	AT5G15090	1.27488e-09	3.75127e-07	23.7071	22.5986	193.445	40.3601	0.208639
Arabidopsis thaliana	AT2G27420	1.37089e-09	3.80266e-07	24.0219	22.7972	11.8291	13.6675	1.15542
Arabidopsis thaliana	AT2G31790	1.34356e-09	3.80266e-07	23.3163	21.9188	104.442	40.1121	0.384059
Arabidopsis thaliana	AT3G17609	1.36358e-09	3.80266e-07	24.0699	22.5263	46.2187	42.7332	0.924586
Arabidopsis thaliana	AT4G26130	1.32667e-09	3.80266e-07	23.754	11.8473	41.2575	19.7154	0.477862
Arabidopsis thaliana	AT5G39530	1.3832e-09	3.80266e-07	22.6924	5.00232	103.776	47.7697	0.460317
Arabidopsis thaliana	AT4G32770	1.48383e-09	4.03723e-07	23.9745	21.7702	30.9595	16.9084	0.546146
Arabidopsis thaliana	AT4G39940	1.53269e-09	4.12763e-07	23.4371	23.3023	96.6836	39.5738	0.409313
Arabidopsis thaliana	AT1G17050	1.5698e-09	4.18486e-07	24.1185	21.6171	52.7345	31.5814	0.598875
Arabidopsis thaliana	AT5G54540	1.62429e-09	4.28683e-07	23.5698	9.77695	98.9421	25.5329	0.258059
Arabidopsis thaliana	AT4G27030	1.70065e-09	4.4439e-07	24.2175	21.0745	38.4243	19.8567	0.516774
Arabidopsis thaliana	AT3G04910	1.81719e-09	4.61147e-07	23.5698	12.4632	55.7278	28.6752	0.514559
Arabidopsis thaliana	AT4G16880	1.80447e-09	4.61147e-07	23.361	10.3655	15.3001	10.201	0.666725
Arabidopsis thaliana	AT5G14320	1.79912e-09	4.61147e-07	23.3163	12.7285	496.95	90.989	0.183095
Arabidopsis thaliana	AT1G53090	1.85646e-09	4.66626e-07	23.754	21.7309	14.6706	6.76942	0.461427
Arabidopsis thaliana	AT3G11800	1.94844e-09	4.80592e-07	24.2678	11.2736	46.0169	10.8375	0.23551
Arabidopsis thaliana	AT5G16660	1.93165e-09	4.80592e-07	23.615	12.4184	112.642	49.7415	0.441587
Arabidopsis thaliana	AT5G58960	2.05378e-09	5.01883e-07	23.4371	12.4013	29.5515	6.04349	0.204507
Arabidopsis thaliana	AT1G44000	2.35929e-09	5.66444e-07	23.8014	23.7243	180.35	70.484	0.390817
Arabidopsis thaliana	AT3G18820	2.3609e-09	5.66444e-07	23.615	12.2092	111.276	26.9018	0.241758
Arabidopsis thaliana	AT4G22570	2.39135e-09	5.68582e-07	23.7071	23.505	97.4126	50.5998	0.519438
Arabidopsis thaliana	AT1G07180	2.47277e-09	5.8269e-07	23.8813	23.8792	52.7338	54.3274	1.03022
Arabidopsis thaliana	AT1G19640	2.59717e-09	6.06588e-07	25.9372	21.2932	4.83996	3.52947	0.729236
Arabidopsis thaliana	AT1G18150	2.75856e-09	6.33079e-07	24.1185	11.641	35.6237	11.2054	0.314549
Arabidopsis thaliana	AT4G16140	2.75503e-09	6.33079e-07	23.5698	21.5259	36.5494	16.9984	0.465081
Arabidopsis thaliana	AT1G75380	2.89098e-09	6.39612e-07	23.5698	11.4632	278.886	219.823	0.788217
Arabidopsis thaliana	AT4G08870	2.92281e-09	6.39612e-07	23.5295	0.505182	97.7367	64.8104	0.663112
Arabidopsis thaliana	AT4G10040	2.89743e-09	6.39612e-07	24.0219	23.102	49.3194	22.807	0.462436
Arabidopsis thaliana	AT4G20170	2.86135e-09	6.39612e-07	23.8813	21.701	15.9387	8.39413	0.52665
Arabidopsis thaliana	AT4G35290	2.8262e-09	6.39612e-07	23.4799	20.5885	4.71648	2.12136	0.449777
Arabidopsis thaliana	AT5G20360	2.93245e-09	6.39612e-07	23.1002	20.7573	9.40491	3.7306	0.396665
Arabidopsis thaliana	AT3G29320	2.99834e-09	6.48624e-07	23.2284	12.5113	128.385	67.5392	0.526069
Arabidopsis thaliana	AT3G15790	3.04941e-09	6.5431e-07	23.7071	21.5538	21.1991	7.2264	0.340882
Arabidopsis thaliana	AT1G30210	3.13447e-09	6.67137e-07	23.1002	15.1927	38.3746	12.3609	0.322111
Arabidopsis thaliana	AT4G35090	3.17257e-09	6.69843e-07	23.6608	22.4435	843.149	718.15	0.851747
Arabidopsis thaliana	AT3G10230	3.20702e-09	6.71743e-07	26.0961	19.463	63.5301	11.7556	0.185041
Arabidopsis thaliana	AT2G32390	3.24236e-09	6.73798e-07	23.615	12.1829	4.15936	2.54978	0.613022
Arabidopsis thaliana	AT1G72340	3.34424e-09	6.86946e-07	23.1002	13.5077	26.0342	5.45184	0.209411
Arabidopsis thaliana	AT4G16890	3.35769e-09	6.86946e-07	23.1852	14.717	49.9636	14.7752	0.29572
Arabidopsis thaliana	AT3G01120	3.41079e-09	6.92443e-07	23.3512	21.9071	356.153	116.224	0.326331
Arabidopsis thaliana	AT2G40840	3.45361e-09	6.95784e-07	23.5698	12.536	95.6087	62.0249	0.648737
Arabidopsis thaliana	AT4G19860	3.59296e-09	7.18374e-07	23.6608	12.0346	50.1474	18.2524	0.363975
Arabidopsis thaliana	AT1G62560	3.62825e-09	7.19975e-07	23.1002	22.5485	42.0774	26.3047	0.62515
Arabidopsis thaliana	AT1G64780	3.67977e-09	7.2475e-07	23.9745	21.3711	23.2074	24.8072	1.06893
Arabidopsis thaliana	AT4G33670	3.73093e-09	7.29384e-07	23.7071	12.1039	64.3701	27.8676	0.432928
Arabidopsis thaliana	AT1G13080	3.92796e-09	7.41152e-07	23.9276	1.06161	20.4887	16.6748	0.813856
Arabidopsis thaliana	AT1G64770	3.90281e-09	7.41152e-07	23.4808	20.2444	137.519	45.0776	0.327793
Arabidopsis thaliana	AT2G21320	3.87833e-09	7.41152e-07	24.1185	0.415032	26.5284	24.5874	0.926834
Arabidopsis thaliana	AT4G14040	3.93154e-09	7.41152e-07	23.4371	23.245	178.387	68.8654	0.386045
Arabidopsis thaliana	AT5G05890	3.92233e-09	7.41152e-07	24.1185	10.9753	9.10611	5.73479	0.629774
Arabidopsis thaliana	AT3G57870	4.01661e-09	7.51818e-07	23.6608	10.548	158.624	14.267	0.0899426
Arabidopsis thaliana	AT1G72770	4.08379e-09	7.5822e-07	24.1677	21.0646	17.5798	9.97436	0.567376
Arabidopsis thaliana	AT2G26080	4.137e-09	7.5822e-07	23.7071	21.2221	271.739	138.971	0.511411
Arabidopsis thaliana	AT3G48100	4.1083e-09	7.5822e-07	27.9144	27.1155	7.82342	1.25562	0.160495
Arabidopsis thaliana	AT3G06780	4.18686e-09	7.62066e-07	22.738	11.3555	16.1667	5.08305	0.314414
Arabidopsis thaliana	AT2G30490	4.34924e-09	7.7252e-07	24.2678	20.7552	112.64	53.0752	0.471195
Arabidopsis thaliana	AT3G46970	4.41601e-09	7.7252e-07	23.615	13.5696	156.035	157.756	1.01103
Arabidopsis thaliana	AT4G15480	4.3963e-09	7.7252e-07	24.2678	20.8911	1.43849	1.22491	0.851525
Arabidopsis thaliana	AT5G18130	4.4104e-09	7.7252e-07	23.6608	12.2722	14.554	11.2253	0.771285
Arabidopsis thaliana	AT5G23730	4.41992e-09	7.7252e-07	24.2175	23.5919	8.49722	7.72438	0.909047
Arabidopsis thaliana	AT5G53490	4.39263e-09	7.7252e-07	23.4808	12.2973	295.14	82.4796	0.27946
Arabidopsis thaliana	AT2G23000	4.48286e-09	7.78367e-07	24.0699	23.2187	45.0861	40.8494	0.906031
Arabidopsis thaliana	AT2G32530	4.76911e-09	8.12041e-07	24.2175	20.9734	12.4891	10.3563	0.829225
Arabidopsis thaliana	AT3G04590	4.73448e-09	8.12041e-07	22.738	21.3379	31.8785	7.22396	0.226609
Arabidopsis thaliana	AT5G52450	4.74929e-09	8.12041e-07	22.3113	18.7922	21.824	14.5499	0.666694
Arabidopsis thaliana	AT1G79270	4.98827e-09	8.43913e-07	23.525	0.0420656	16.273	8.77446	0.539205
Arabidopsis thaliana	AT4G35000	5.02726e-09	8.45092e-07	26.5645	18.7332	248.011	3.25895	0.0131403
Arabidopsis thaliana	AT2G30100	5.19349e-09	8.51143e-07	23.8014	21.5797	14.3247	6.3621	0.444135
Arabidopsis thaliana	AT2G38210	5.28901e-09	8.51143e-07	23.754	19.9957	4.71586	3.83665	0.813563
Arabidopsis thaliana	AT2G44500	5.17705e-09	8.51143e-07	23.9745	9.05587	6.73625	3.30665	0.490874
Arabidopsis thaliana	AT2G44920	5.18465e-09	8.51143e-07	23.1425	10.3561	129.461	29.3349	0.226592
Arabidopsis thaliana	AT3G61470	5.26124e-09	8.51143e-07	22.0529	7.37196	3348.72	1305.64	0.389891
Arabidopsis thaliana	AT5G17220	5.27823e-09	8.51143e-07	25.8855	20.1463	24.4221	24.2769	0.994053
Arabidopsis thaliana	AT5G57630	5.2048e-09	8.51143e-07	23.9472	11.7101	15.0979	12.6233	0.836099
Arabidopsis thaliana	AT3G54600	5.49922e-09	8.7431e-07	23.525	21.821	77.6704	31.3034	0.403028
Arabidopsis thaliana	AT5G42360	5.46704e-09	8.7431e-07	26.3942	16.0104	5.82176	0.577077	0.0991242
Arabidopsis thaliana	AT2G27860	5.68662e-09	8.82641e-07	23.8014	12.0099	200.857	74.234	0.369587
Arabidopsis thaliana	AT4G15690	5.66157e-09	8.82641e-07	23.4808	8.09888	13.0401	7.86014	0.602768
Arabidopsis thaliana	AT5G06690	5.68915e-09	8.82641e-07	23.615	13.4583	56.4987	55.3021	0.978821
Arabidopsis thaliana	AT5G10450	5.71884e-09	8.82641e-07	23.754	11.5475	325.642	88.7387	0.272504
Arabidopsis thaliana	AT5G19540	5.66898e-09	8.82641e-07	23.4808	14.6715	109.738	45.4537	0.414202
Arabidopsis thaliana	AT4G14230	5.82374e-09	8.83334e-07	23.7071	12.0469	30.4577	22.4499	0.737085
Arabidopsis thaliana	AT4G31390	5.80022e-09	8.83334e-07	23.0172	20.8866	47.1749	20.4514	0.433524
Arabidopsis thaliana	AT5G17230	5.80437e-09	8.83334e-07	24.2175	20.9408	301.638	102.023	0.338231
Arabidopsis thaliana	AT3G07880	5.98756e-09	8.97862e-07	23.3163	11.0395	55.9191	11.1871	0.200058
Arabidopsis thaliana	AT5G49710	5.96845e-09	8.97862e-07	23.2284	12.12	14.3268	3.55644	0.248237
Arabidopsis thaliana	AT1G16730	6.14486e-09	9.11096e-07	24.0699	23.6379	12.1662	12.5074	1.02805
Arabidopsis thaliana	AT4G23630	6.14455e-09	9.11096e-07	23.5698	20.2093	129.22	36.7381	0.284306
Arabidopsis thaliana	AT4G28770	6.19214e-09	9.12977e-07	24.1677	11.0345	39.9842	10.9615	0.274146
Arabidopsis thaliana	AT4G37090	6.42028e-09	9.41356e-07	23.4808	21.7941	23.5371	6.89161	0.292798
Arabidopsis thaliana	AT3G06145	6.6366e-09	9.67696e-07	23.754	21.7033	14.0536	6.77701	0.482226
Arabidopsis thaliana	AT2G21240	6.76301e-09	9.80711e-07	23.7071	11.791	27.7065	9.00468	0.325002
Arabidopsis thaliana	AT4G36360	6.85632e-09	9.88809e-07	23.1002	20.6134	77.7848	27.8454	0.35798
Arabidopsis thaliana	AT1G22940	6.9868e-09	9.96734e-07	23.3512	16.4095	19.1715	3.33832	0.17413
Arabidopsis thaliana	AT1G79920	6.96108e-09	9.96734e-07	22.6194	21.2155	96.275	24.4278	0.25373
Arabidopsis thaliana	AT4G27390	7.03966e-09	9.98875e-07	22.738	13.5969	35.5826	8.5322	0.239786
Arabidopsis thaliana	AT3G55340	7.1092e-09	1.00335e-06	23.7071	21.6129	8.56572	3.32082	0.387687
Arabidopsis thaliana	AT2G04700	7.27544e-09	1.02135e-06	23.615	14.2117	207.421	84.7462	0.408572
Arabidopsis thaliana	AT1G08477	7.55089e-09	1.05441e-06	24.0699	23.1451	69.9036	47.3441	0.677277
Arabidopsis thaliana	AT1G05257	7.66359e-09	1.06451e-06	23.8014	0.145805	2.83102	2.78645	0.984257
Arabidopsis thaliana	AT5G66620	7.74672e-09	1.07043e-06	24.8243	19.5735	5.18443	3.16427	0.610342
Arabidopsis thaliana	AT2G16660	7.90822e-09	1.08705e-06	23.6608	12.2175	112.094	83.2984	0.743115
Arabidopsis thaliana	AT1G08980	8.06423e-09	1.09667e-06	23.615	13.3237	76.2999	47.4415	0.621777
Arabidopsis thaliana	AT4G15430	8.03013e-09	1.09667e-06	24.0219	23.7423	8.12833	8.44188	1.03858
Arabidopsis thaliana	AT5G43630	8.10283e-09	1.09667e-06	24.0699	23.3646	28.2973	14.53	0.513475
Arabidopsis thaliana	AT2G46490	8.18805e-09	1.10255e-06	23.3939	12.358	35.1163	24.7722	0.705433
Arabidopsis thaliana	AT5G58430	8.28017e-09	1.10929e-06	24.2175	10.7158	17.2659	3.59761	0.208365
Arabidopsis thaliana	AT1G27020	8.32762e-09	1.11001e-06	23.8014	12.0423	7.21027	6.14403	0.852121
Arabidopsis thaliana	AT4G24700	8.64224e-09	1.14616e-06	24.1677	22.8774	12.0116	7.90331	0.657975
Arabidopsis thaliana	AT1G14920	8.78645e-09	1.15946e-06	23.5698	10.5708	24.9252	6.43314	0.258097
Arabidopsis thaliana	AT3G19450	8.97171e-09	1.17802e-06	24.0699	20.9931	93.5407	58.8032	0.628638
Arabidopsis thaliana	AT4G14270	9.05146e-09	1.18084e-06	24.0219	11.6002	53.3106	54.5118	1.02253
Arabidopsis thaliana	AT5G50100	9.08268e-09	1.18084e-06	24.2175	23.3209	47.1026	25.1591	0.534134
Arabidopsis thaliana	AT1G80460	9.3679e-09	1.19842e-06	23.525	10.1598	32.0616	9.79805	0.305601
Arabidopsis thaliana	AT3G09840	9.35091e-09	1.19842e-06	22.896	15.3016	203.904	42.1112	0.206524
Arabidopsis thaliana	AT4G19450	9.26561e-09	1.19842e-06	23.754	20.0726	27.1183	11.3427	0.418268
Arabidopsis thaliana	AT5G43830	9.39957e-09	1.19842e-06	23.754	12.0596	171.821	75.159	0.437425
Arabidopsis thaliana	AT3G17100	9.57372e-09	1.21476e-06	23.7903	9.37393	30.8227	11.0882	0.35974
Arabidopsis thaliana	AT1G32220	9.85815e-09	1.21578e-06	25.8855	22.9156	115.542	29.8348	0.258216
Arabidopsis thaliana	AT2G46550	9.67822e-09	1.21578e-06	23.6608	10.267	34.8027	16.9457	0.486908
Arabidopsis thaliana	AT3G21560	9.65325e-09	1.21578e-06	24.4508	20.4702	37.1396	24.2407	0.652693
Arabidopsis thaliana	AT4G30940	9.84692e-09	1.21578e-06	26.3976	6.28918	2.08677	0.953699	0.457022
Arabidopsis thaliana	AT4G38630	9.78018e-09	1.21578e-06	23.2672	14.6748	111.878	17.1208	0.153031
Arabidopsis thaliana	AT5G14270	9.72321e-09	1.21578e-06	23.1852	14.4341	23.877	11.4352	0.478922
Arabidopsis thaliana	AT3G03190	9.92732e-09	1.21861e-06	23.2284	0.862527	17.0018	8.28655	0.487394
Arabidopsis thaliana	AT1G65860	1.00786e-08	1.22169e-06	22.698	2.0416	26.9245	14.8128	0.550159
Arabidopsis thaliana	AT5G15910	1.00324e-08	1.22169e-06	24.1677	23.2444	27.3335	7.7018	0.281771
Arabidopsis thaliana	AT5G65720	1.00912e-08	1.22169e-06	23.2284	20.7166	45.9344	8.77096	0.190945
Arabidopsis thaliana	AT1G09570	1.0221e-08	1.23174e-06	23.7071	9.41526	21.8241	8.20067	0.375762
Arabidopsis thaliana	AT1G23740	1.05298e-08	1.2546e-06	23.4877	22.6052	254.816	138.089	0.541917
Arabidopsis thaliana	AT5G37310	1.04849e-08	1.2546e-06	22.1134	19.1047	32.1331	10.4413	0.32494
Arabidopsis thaliana	AT5G64410	1.05532e-08	1.2546e-06	25.501	8.99225	12.7802	5.26014	0.411586
Arabidopsis thaliana	AT4G21740	1.07945e-08	1.27182e-06	23.525	0.216704	8.63105	2.88788	0.334592
Arabidopsis thaliana	AT5G53760	1.07737e-08	1.27182e-06	23.754	20.2335	10.667	3.0676	0.287578
Arabidopsis thaliana	AT1G75960	1.09763e-08	1.2818e-06	23.0585	11.0913	4.01141	3.32458	0.828781
Arabidopsis thaliana	AT3G06550	1.0947e-08	1.2818e-06	22.5539	20.9356	56.5868	15.5868	0.275449
Arabidopsis thaliana	AT4G38970	1.10404e-08	1.28361e-06	25.501	21.2194	3053.62	1014.78	0.332319
Arabidopsis thaliana	AT4G17560	1.1231e-08	1.30003e-06	23.2721	12.7831	350.291	49.7926	0.142146
Arabidopsis thaliana	AT1G04247	1.1462e-08	1.32098e-06	23.9745	21.6375	1.50605	0.648651	0.430698
Arabidopsis thaliana	AT2G04550	1.16528e-08	1.33713e-06	23.0585	10.9053	18.1951	3.72303	0.204617
Arabidopsis thaliana	AT1G66410	1.19144e-08	1.35518e-06	23.4808	14.0143	130.391	61.8824	0.474592
Arabidopsis thaliana	AT3G02020	1.19642e-08	1.35518e-06	23.525	22.4481	38.4507	17.0525	0.443491
Arabidopsis thaliana	AT4G25360	1.19079e-08	1.35518e-06	23.1425	14.9282	10.2362	2.48903	0.243159
Arabidopsis thaliana	AT2G43590	1.22189e-08	1.37812e-06	23.2284	12.7003	23.2472	18.1856	0.78227
Arabidopsis thaliana	AT2G14660	1.27359e-08	1.41867e-06	22.6194	21.2958	13.9523	3.95256	0.28329
Arabidopsis thaliana	AT3G32980	1.2824e-08	1.41867e-06	27.1823	6.12304	9.74512	4.23234	0.434303
Arabidopsis thaliana	AT3G56650	1.27155e-08	1.41867e-06	22.738	13.673	72.695	16.8189	0.231363
Arabidopsis thaliana	AT3G60080	1.27601e-08	1.41867e-06	23.7071	21.3793	15.7891	5.70459	0.361299
Arabidopsis thaliana	AT5G12470	1.28471e-08	1.41867e-06	23.615	1.39343	130.763	62.4226	0.477372
Arabidopsis thaliana	AT1G17455	1.30062e-08	1.43025e-06	24.0699	12.8416	6.87941	4.00431	0.582071
Arabidopsis thaliana	AT3G51895	1.34038e-08	1.45989e-06	23.9745	23.6636	17.3168	7.48065	0.431989
Arabidopsis thaliana	AT4G04020	1.34417e-08	1.45989e-06	23.7456	20.0509	99.7395	44.1731	0.442884
Arabidopsis thaliana	AT4G29720	1.34194e-08	1.45989e-06	23.4371	21.7528	18.3354	3.67579	0.200476
Arabidopsis thaliana	AT1G32900	1.37042e-08	1.4823e-06	24.1677	23.4048	87.8971	110.579	1.25805
Arabidopsis thaliana	AT5G23010	1.37733e-08	1.48369e-06	23.309	1.95391	223.435	94.9993	0.425177
Arabidopsis thaliana	AT3G15840	1.3985e-08	1.4943e-06	23.8014	13.142	435.075	258.84	0.594932
Arabidopsis thaliana	AT4G25050	1.3984e-08	1.4943e-06	22.2448	7.7304	807.312	261.709	0.324173
Arabidopsis thaliana	AT4G19185	1.40883e-08	1.49927e-06	23.6608	12.1068	10.8164	2.97035	0.274616
Arabidopsis thaliana	AT3G21110	1.4178e-08	1.50276e-06	23.5698	21.8288	28.699	8.91435	0.310615
Arabidopsis thaliana	AT4G15530	1.42661e-08	1.50605e-06	23.615	21.561	45.004	25.6776	0.570561
Arabidopsis thaliana	AT1G78510	1.46327e-08	1.53436e-06	24.0699	21.1038	38.0961	18.5001	0.485617
Arabidopsis thaliana	AT4G18930	1.46506e-08	1.53436e-06	23.8014	11.8951	20.8989	12.0903	0.578516
Arabidopsis thaliana	AT1G27090	1.47433e-08	1.53797e-06	23.754	9.92943	80.1414	16.4026	0.20467
Arabidopsis thaliana	AT2G24190	1.49597e-08	1.5544e-06	23.4808	21.6008	6.57779	3.16411	0.48103
Arabidopsis thaliana	AT4G12590	1.5052e-08	1.55786e-06	23.754	12.1448	67.2616	21.4072	0.318267
Arabidopsis thaliana	AT1G22540	1.53856e-08	1.56468e-06	24.0699	11.1254	7.18018	3.51144	0.489047
Arabidopsis thaliana	AT1G78630	1.51785e-08	1.56468e-06	23.615	10.241	672.644	104.739	0.155713
Arabidopsis thaliana	AT3G24190	1.53547e-08	1.56468e-06	23.5698	21.3865	60.7713	28.4406	0.467994
Arabidopsis thaliana	AT3G52070	1.53298e-08	1.56468e-06	23.9745	11.1082	16.8358	11.9908	0.71222
Arabidopsis thaliana	AT5G66330	1.54144e-08	1.56468e-06	24.2175	8.91612	4.58674	1.88475	0.410912
Arabidopsis thaliana	AT5G66740	1.56648e-08	1.58401e-06	23.615	1.24665	5.15387	5.42423	1.05246
Arabidopsis thaliana	AT3G14415	1.59746e-08	1.60917e-06	25.8383	17.9952	1049.69	217.018	0.206745
Arabidopsis thaliana	AT5G57030	1.61434e-08	1.61999e-06	25.3592	19.0392	93.2757	20.1245	0.215753
Arabidopsis thaliana	AT4G14240	1.62188e-08	1.62139e-06	24.9845	20.4436	32.6632	7.95131	0.243433
Arabidopsis thaliana	AT1G01190	1.62919e-08	1.62255e-06	23.1852	1.14523	4.96153	1.93319	0.389636
Arabidopsis thaliana	AT1G13650	1.68279e-08	1.66179e-06	23.6608	1.46234	62.188	64.3671	1.03504
Arabidopsis thaliana	AT1G23390	1.68269e-08	1.66179e-06	23.2259	8.21319	65.5874	69.8977	1.06572
Arabidopsis thaliana	AT1G62180	1.68748e-08	1.66179e-06	24.4508	22.7879	285.679	201.375	0.704901
Arabidopsis thaliana	AT2G31380	1.6959e-08	1.66387e-06	24.0699	0.877971	67.5564	64.5971	0.956196
Arabidopsis thaliana	AT4G27620	1.73668e-08	1.69757e-06	23.525	14.2032	16.6454	5.16486	0.310287
Arabidopsis thaliana	AT4G14090	1.77624e-08	1.72984e-06	24.0699	21.1049	19.5416	18.1208	0.927298
Arabidopsis thaliana	AT2G18245	1.79217e-08	1.73893e-06	23.4808	14.1011	10.5142	2.96504	0.282004
Arabidopsis thaliana	AT1G15290	1.80119e-08	1.74128e-06	24.1677	23.3541	53.3338	21.7996	0.408739
Arabidopsis thaliana	AT1G65870	1.82239e-08	1.74896e-06	23.525	0.306243	4.0018	4.17181	1.04249
Arabidopsis thaliana	AT3G52920	1.81603e-08	1.74896e-06	22.9763	21.1505	63.9844	19.4529	0.304026
Arabidopsis thaliana	AT5G14780	1.83709e-08	1.75669e-06	23.8494	13.1051	112.581	88.4724	0.785857
Arabidopsis thaliana	AT1G01060	1.9474e-08	1.76013e-06	24.1185	23.6623	79.2828	106.811	1.34721
Arabidopsis thaliana	AT1G06110	1.91301e-08	1.76013e-06	25.2946	11.4306	21.0888	2.88121	0.136623
Arabidopsis thaliana	AT1G07280	1.89001e-08	1.76013e-06	23.8813	13.6667	47.5882	23.6323	0.496601
Arabidopsis thaliana	AT1G19140	1.94716e-08	1.76013e-06	23.754	20.2704	27.7258	12.5964	0.454322
Arabidopsis thaliana	AT1G19490	1.86056e-08	1.76013e-06	24.0219	23.7031	2.89668	2.25469	0.778371
Arabidopsis thaliana	AT2G33500	1.90065e-08	1.76013e-06	23.2721	13.9998	10.3217	3.04807	0.295306
Arabidopsis thaliana	AT2G34720	1.85378e-08	1.76013e-06	23.6608	23.0414	34.9634	12.6316	0.36128
Arabidopsis thaliana	AT3G11900	1.8736e-08	1.76013e-06	22.9113	5.37434	12.7335	7.36386	0.578306
Arabidopsis thaliana	AT3G15080	1.93143e-08	1.76013e-06	23.361	21.7813	15.994	6.71933	0.420117
Arabidopsis thaliana	AT3G15354	1.91683e-08	1.76013e-06	24.0699	20.7967	36.477	18.8438	0.516593
Arabidopsis thaliana	AT3G43670	1.90317e-08	1.76013e-06	25.9372	7.89732	23.5584	13.3359	0.566079
Arabidopsis thaliana	AT3G48700	1.92465e-08	1.76013e-06	23.7071	23.7054	1.82419	1.98976	1.09076
Arabidopsis thaliana	AT4G23990	1.88526e-08	1.76013e-06	24.4508	21.3039	10.2422	6.28178	0.613322
Arabidopsis thaliana	AT4G33110	1.87783e-08	1.76013e-06	25.0347	24.0732	90.4885	36.9108	0.407906
Arabidopsis thaliana	AT4G33300	1.93498e-08	1.76013e-06	23.7071	12.2342	20.4467	9.82403	0.48047
Arabidopsis thaliana	AT4G38620	1.86427e-08	1.76013e-06	23.7071	20.2275	21.2187	10.3039	0.485607
Arabidopsis thaliana	AT5G57460	1.98682e-08	1.78963e-06	23.4983	11.8511	21.6606	4.15132	0.191654
Arabidopsis thaliana	AT4G28050	2.00889e-08	1.80336e-06	23.9276	11.7647	27.0296	5.08848	0.188256
Arabidopsis thaliana	AT1G15670	2.03876e-08	1.81168e-06	23.1852	12.2811	4.82368	2.36534	0.49036
Arabidopsis thaliana	AT3G09550	2.03843e-08	1.81168e-06	25.5462	17.0077	1.14897	0.355856	0.309717
Arabidopsis thaliana	AT3G09860	2.03651e-08	1.81168e-06	26.4527	9.31055	173.09	22.7392	0.131373
Arabidopsis thaliana	AT1G04520	2.05086e-08	1.81632e-06	23.8494	21.0693	26.017	9.53376	0.366443
Arabidopsis thaliana	AT3G19710	2.10777e-08	1.85428e-06	23.1184	1.44332	204.69	89.6499	0.43798
Arabidopsis thaliana	AT4G22880	2.10183e-08	1.85428e-06	24.1677	21.488	33.7058	40.2045	1.1928
Arabidopsis thaliana	AT1G14205	2.1337e-08	1.86061e-06	23.1425	10.5753	15.3933	5.34475	0.347214
Arabidopsis thaliana	AT1G57770	2.13612e-08	1.86061e-06	25.9895	21.8485	46.1742	12.9266	0.279954
Arabidopsis thaliana	AT2G42600	2.13056e-08	1.86061e-06	24.0699	21.9532	380.827	99.2595	0.260642
Arabidopsis thaliana	AT4G25570	2.14637e-08	1.86339e-06	24.0699	8.97502	130.533	29.0565	0.222599
Arabidopsis thaliana	AT3G46000	2.1646e-08	1.87305e-06	23.9472	11.9999	82.4354	36.2615	0.439877
Arabidopsis thaliana	AT5G24150	2.18557e-08	1.88502e-06	24.0699	21.3327	91.0683	76.8728	0.844123
Arabidopsis thaliana	AT3G60290	2.19807e-08	1.88962e-06	24.2678	9.51923	13.0104	4.29355	0.33001
Arabidopsis thaliana	AT5G36890	2.21279e-08	1.8961e-06	22.6585	17.1301	25.1156	7.20996	0.287071
Arabidopsis thaliana	AT3G23150	2.223e-08	1.89869e-06	25.1827	10.1415	5.09487	4.4657	0.876509
Arabidopsis thaliana	AT3G51610	2.37369e-08	2.01435e-06	23.615	13.612	34.1748	6.65897	0.19485
Arabidopsis thaliana	AT5G07350	2.37131e-08	2.01435e-06	21.6474	0.00132402	67.123	10.2736	0.153057
Arabidopsis thaliana	AT3G23570	2.40441e-08	2.03388e-06	23.8813	21.8218	55.4724	20.4306	0.368302
Arabidopsis thaliana	AT5G04375	2.41592e-08	2.03709e-06	23.8014	11.9654	19.6466	16.3306	0.831219
Arabidopsis thaliana	AT5G42810	2.43528e-08	2.04038e-06	24.0699	21.4439	15.5553	4.32566	0.278083
Arabidopsis thaliana	AT5G64940	2.43444e-08	2.04038e-06	23.7903	1.03179	252.797	188.137	0.744221
Arabidopsis thaliana	AT4G19390	2.45048e-08	2.04661e-06	23.3939	14.8496	17.7163	12.1893	0.688026
Arabidopsis thaliana	AT3G26640	2.49163e-08	2.07442e-06	23.4808	12.4344	7.17215	1.66375	0.231973
Arabidopsis thaliana	AT5G54930	2.50323e-08	2.07752e-06	22.4536	17.2402	9.98902	5.00099	0.500649
Arabidopsis thaliana	AT4G12060	2.52583e-08	2.08971e-06	23.1852	15.0341	140.675	22.2299	0.158023
Arabidopsis thaliana	AT2G45590	2.53553e-08	2.09118e-06	23.2284	12.8535	13.9301	2.52118	0.180989
Arabidopsis thaliana	AT4G37540	2.56026e-08	2.10499e-06	23.525	1.71373	28.9175	14.1527	0.489418
Arabidopsis thaliana	AT4G30210	2.56849e-08	2.1052e-06	22.8605	22.0734	77.6493	15.9024	0.204797
Arabidopsis thaliana	AT4G22750	2.58461e-08	2.11186e-06	24.2678	11.1759	45.5592	9.16692	0.201209
Arabidopsis thaliana	AT3G08920	2.59889e-08	2.11697e-06	24.1001	7.67856	72.7615	22.4274	0.308232
Arabidopsis thaliana	AT1G17290	2.61363e-08	2.12109e-06	23.6608	12.0104	104.122	24.0958	0.231419
Arabidopsis thaliana	AT1G20620	2.62002e-08	2.12109e-06	23.8014	11.0546	1585.03	1115.29	0.703642
Arabidopsis thaliana	AT1G63940	2.65239e-08	2.14073e-06	23.2284	21.5039	147.473	39.8109	0.269953
Arabidopsis thaliana	AT1G28250	2.68859e-08	2.15676e-06	23.7014	11.5548	24.0748	6.50507	0.270202
Arabidopsis thaliana	AT5G17300	2.681e-08	2.15676e-06	24.0699	23.7088	27.0929	30.1375	1.11237
Arabidopsis thaliana	AT4G09810	2.70945e-08	2.1669e-06	24.1185	12.7537	11.971	3.14427	0.262657
Arabidopsis thaliana	AT1G43130	2.80809e-08	2.23226e-06	23.6608	12.2362	24.0824	6.59787	0.273971
Arabidopsis thaliana	AT4G30550	2.80515e-08	2.23226e-06	23.525	13.3203	28.3585	8.87955	0.313118
Arabidopsis thaliana	AT1G13930	2.85498e-08	2.23614e-06	23.898	11.856	719.177	657.397	0.914096
Arabidopsis thaliana	AT1G31770	2.85533e-08	2.23614e-06	23.7456	21.4048	7.2759	2.25036	0.309289
Arabidopsis thaliana	AT2G18230	2.82469e-08	2.23614e-06	22.6224	20.8097	89.2562	69.4296	0.777868
Arabidopsis thaliana	AT4G14210	2.85509e-08	2.23614e-06	25.9372	19.0333	111.013	13.7545	0.123899
Arabidopsis thaliana	AT5G06530	2.8403e-08	2.23614e-06	24.0699	21.8596	63.1197	36.8472	0.583767
Arabidopsis thaliana	AT5G11610	2.87483e-08	2.24475e-06	24.2175	11.3639	6.05484	4.12257	0.680871
Arabidopsis thaliana	AT3G11670	2.8971e-08	2.24562e-06	24.1185	23.1124	25.4062	9.43832	0.371497
Arabidopsis thaliana	AT3G55770	2.90884e-08	2.24562e-06	24.1185	10.8514	113.18	25.2942	0.223486
Arabidopsis thaliana	AT4G00355	2.91771e-08	2.24562e-06	23.6608	11.8469	27.0275	7.81865	0.289285
Arabidopsis thaliana	AT4G03260	2.91354e-08	2.24562e-06	23.0574	20.6759	56.5294	15.5487	0.275056
Arabidopsis thaliana	AT4G27940	2.91849e-08	2.24562e-06	23.754	21.547	9.08158	5.46606	0.601884
Arabidopsis thaliana	AT1G01500	2.95624e-08	2.26805e-06	25.4033	8.33175	7.76442	5.0885	0.655361
Arabidopsis thaliana	AT3G59410	2.98535e-08	2.27058e-06	23.7071	1.39389	66.5889	33.798	0.507562
Arabidopsis thaliana	AT4G25690	2.97764e-08	2.27058e-06	23.2721	12.5123	13.9593	4.23161	0.303138
Arabidopsis thaliana	AT5G23760	2.97133e-08	2.27058e-06	24.474	20.6276	30.1081	16.4383	0.545977
Arabidopsis thaliana	AT1G19740	3.01967e-08	2.29009e-06	23.6608	11.5258	107.845	33.4576	0.310238
Arabidopsis thaliana	AT4G21760	3.04372e-08	2.30172e-06	23.4062	0.89371	11.0189	7.0643	0.64111
Arabidopsis thaliana	AT5G06450	3.05747e-08	2.30551e-06	23.0172	13.0845	10.8441	3.84245	0.354334
Arabidopsis thaliana	AT1G78300	3.08948e-08	2.323e-06	24.6561	8.80669	129.544	15.272	0.11789
Arabidopsis thaliana	AT3G55040	3.14071e-08	2.35482e-06	25.2707	19.2586	125.664	28.3468	0.225575
Arabidopsis thaliana	AT1G09340	3.17089e-08	2.35534e-06	23.9276	19.9537	1146.16	395.187	0.344791
Arabidopsis thaliana	AT1G59900	3.17004e-08	2.35534e-06	23.1851	13.1711	114.838	28.8861	0.251538
Arabidopsis thaliana	AT1G60550	3.17711e-08	2.35534e-06	23.6608	21.3797	101.782	24.8418	0.244069
Arabidopsis thaliana	AT5G42820	3.16568e-08	2.35534e-06	23.754	13.3116	42.5594	15.1182	0.355225
Arabidopsis thaliana	AT3G54660	3.18944e-08	2.35786e-06	24.0219	23.228	170.083	38.1136	0.224088
Arabidopsis thaliana	AT4G16180	3.22215e-08	2.37539e-06	23.4913	13.9884	21.2825	4.5949	0.2159
Arabidopsis thaliana	AT1G03740	3.24706e-08	2.38447e-06	23.1425	12.9796	13.1579	6.16633	0.468639
Arabidopsis thaliana	AT4G33700	3.25254e-08	2.38447e-06	23.525	16.3293	33.5463	19.7022	0.587313
Arabidopsis thaliana	AT1G01910	3.26869e-08	2.38967e-06	23.754	12.9233	51.0953	10.5947	0.207351
Arabidopsis thaliana	AT5G40670	3.2837e-08	2.39402e-06	22.8174	13.2653	43.0829	9.69168	0.224954
Arabidopsis thaliana	AT2G19860	3.30121e-08	2.40015e-06	26.3942	19.4998	26.4925	2.32598	0.0877976
Arabidopsis thaliana	AT2G40400	3.31623e-08	2.40445e-06	23.9745	1.05713	51.0128	23.3047	0.456839
Arabidopsis thaliana	AT2G45170	3.43843e-08	2.47943e-06	23.525	9.51659	49.8203	25.089	0.50359
Arabidopsis thaliana	AT3G27160	3.43396e-08	2.47943e-06	22.7784	11.3148	481.346	63.0489	0.130985
Arabidopsis thaliana	AT4G17090	3.46451e-08	2.49143e-06	22.8778	20.6012	336.078	303.193	0.90215
Arabidopsis thaliana	AT2G04039	3.5045e-08	2.51333e-06	24.1185	21.3881	125.246	62.3391	0.497735
Arabidopsis thaliana	AT5G47390	3.52174e-08	2.51886e-06	23.1002	10.6781	22.266	4.0631	0.18248
Arabidopsis thaliana	AT4G35860	3.61918e-08	2.58155e-06	23.7071	11.9362	47.4953	10.3353	0.217608
Arabidopsis thaliana	AT4G28250	3.63863e-08	2.58843e-06	23.0261	22.2012	54.0382	29.0242	0.537106
Arabidopsis thaliana	AT5G12250	3.68897e-08	2.61719e-06	24.2175	10.9972	144.808	50.7779	0.350656
Arabidopsis thaliana	AT4G12030	3.70395e-08	2.62077e-06	23.525	23.4998	33.7806	18.4594	0.546449
Arabidopsis thaliana	AT4G16060	3.78766e-08	2.67284e-06	23.4371	14.8874	45.1804	21.0408	0.465706
Arabidopsis thaliana	AT1G05710	3.80123e-08	2.67526e-06	23.7071	20.2049	7.14957	3.7893	0.530004
Arabidopsis thaliana	AT2G15570	3.84703e-08	2.69312e-06	23.615	12.577	20.5152	7.71677	0.37615
Arabidopsis thaliana	AT4G28660	3.83775e-08	2.69312e-06	23.8813	19.9022	294.258	86.2311	0.293046
Arabidopsis thaliana	AT3G13930	3.85938e-08	2.69462e-06	24.2653	19.7243	114.193	21.4761	0.188068
Arabidopsis thaliana	AT1G27290	3.87602e-08	2.6973e-06	23.9472	9.51795	36.0375	13.2802	0.368511
Arabidopsis thaliana	AT2G46170	3.88365e-08	2.6973e-06	23.8478	11.9147	44.1645	12.1203	0.274436
Arabidopsis thaliana	AT5G17050	3.90952e-08	2.70814e-06	24.1677	20.8032	41.3661	33.5236	0.810413
Arabidopsis thaliana	AT1G18590	3.97145e-08	2.73916e-06	23.5698	0.0153746	30.7679	13.7326	0.446329
Arabidopsis thaliana	AT1G62750	3.97506e-08	2.73916e-06	23.7071	21.2795	363.548	110.942	0.305165
Arabidopsis thaliana	AT1G70000	3.98676e-08	2.74007e-06	25.8345	19.3421	10.6583	6.73652	0.632046
Arabidopsis thaliana	AT1G15690	4.03008e-08	2.76264e-06	23.7071	15.9714	620.327	151.457	0.244157
Arabidopsis thaliana	AT4G37550	4.07238e-08	2.78441e-06	24.2175	23.5726	47.6782	21.5281	0.451529
Arabidopsis thaliana	AT5G64860	4.10456e-08	2.79916e-06	23.615	13.233	48.8263	41.4645	0.849225
Arabidopsis thaliana	AT2G22200	4.17976e-08	2.8431e-06	23.5698	0.52077	4.41355	2.60328	0.589838
Arabidopsis thaliana	AT4G05150	4.21384e-08	2.85867e-06	23.9969	11.2485	41.6123	30.4215	0.731069
Arabidopsis thaliana	AT5G47240	4.22432e-08	2.85867e-06	23.3939	11.6122	18.8856	21.0628	1.11528
Arabidopsis thaliana	AT5G16400	4.24186e-08	2.8632e-06	22.738	8.81351	111.141	34.4576	0.310035
Arabidopsis thaliana	AT3G01520	4.27076e-08	2.87535e-06	23.0585	13.0319	45.234	14.8919	0.329219
Arabidopsis thaliana	AT4G00830	4.29933e-08	2.88723e-06	19.6684	1.94296	38.3911	3.62064	0.0943095
Arabidopsis thaliana	AT1G60590	4.3231e-08	2.89582e-06	24.4508	19.3053	34.4362	22.9228	0.66566
Arabidopsis thaliana	AT3G23210	4.38581e-08	2.92098e-06	23.1447	0.451951	12.8667	5.46458	0.424707
Arabidopsis thaliana	AT5G03555	4.39386e-08	2.92098e-06	24.2678	23.2972	27.0725	18.3411	0.677481
Arabidopsis thaliana	AT5G52570	4.38203e-08	2.92098e-06	24.0699	0.598559	28.0459	34.37	1.22549
Arabidopsis thaliana	AT1G78370	4.42566e-08	2.92357e-06	23.4371	0.958642	542.426	279.036	0.514422
Arabidopsis thaliana	AT2G28200	4.4179e-08	2.92357e-06	24.0699	23.0732	7.32113	5.21344	0.712108
Arabidopsis thaliana	AT2G45740	4.43099e-08	2.92357e-06	22.4536	17.1814	212.626	116.004	0.545578
Arabidopsis thaliana	AT4G02350	4.46108e-08	2.93608e-06	23.1425	13.0891	14.5431	3.4134	0.23471
Arabidopsis thaliana	AT2G29170	4.48374e-08	2.93984e-06	23.6608	10.0375	5.48586	4.00218	0.729544
Arabidopsis thaliana	AT2G37180	4.50986e-08	2.93984e-06	23.1425	2.47797	36.6829	19.132	0.521551
Arabidopsis thaliana	AT4G09560	4.51135e-08	2.93984e-06	23.2284	10.5523	5.7401	2.08037	0.362427
Arabidopsis thaliana	AT4G35783	4.48957e-08	2.93984e-06	20.0149	7.51211	1.24716	0.921224	0.738657
Arabidopsis thaliana	AT1G32080	4.55e-08	2.94454e-06	23.9276	19.8863	457.813	137.353	0.30002
Arabidopsis thaliana	AT5G32440	4.53256e-08	2.94454e-06	23.6608	12.3789	53.8372	13.5085	0.250915
Arabidopsis thaliana	AT5G61590	4.55203e-08	2.94454e-06	23.2721	10.0438	41.6111	23.1259	0.555762
Arabidopsis thaliana	AT2G47370	4.62302e-08	2.98315e-06	23.615	21.8133	8.76174	4.07748	0.465374
Arabidopsis thaliana	AT5G57655	4.72469e-08	3.04132e-06	23.615	11.7214	56.7337	31.6531	0.557924
Arabidopsis thaliana	AT1G80270	4.74524e-08	3.04655e-06	23.1425	22.2368	13.9606	4.68044	0.33526
Arabidopsis thaliana	AT4G04610	4.7618e-08	3.04655e-06	24.1185	23.2003	74.3572	28.5105	0.383427
Arabidopsis thaliana	AT4G34790	4.7796e-08	3.04655e-06	26.0424	7.58397	4.05574	1.62615	0.400949
Arabidopsis thaliana	AT4G35450	4.7714e-08	3.04655e-06	22.8368	18.1778	435.085	71.715	0.16483
Arabidopsis thaliana	AT5G54130	4.79053e-08	3.04655e-06	24.0699	23.252	22.8333	22.8497	1.00072
Arabidopsis thaliana	AT2G21250	4.87621e-08	3.08946e-06	23.0585	14.6443	97.5738	27.5007	0.281845
Arabidopsis thaliana	AT5G49910	4.88142e-08	3.08946e-06	23.1425	20.92	318.754	105.016	0.329459
Arabidopsis thaliana	AT5G55070	4.95875e-08	3.1309e-06	22.6194	21.267	84.618	20.0126	0.236505
Arabidopsis thaliana	AT1G05230	5.0149e-08	3.15879e-06	23.3163	21.8941	25.3231	5.24642	0.207179
Arabidopsis thaliana	AT1G20190	5.04579e-08	3.16315e-06	25.8855	8.08288	23.9273	21.1437	0.883662
Arabidopsis thaliana	AT3G47160	5.0441e-08	3.16315e-06	24.1677	11.2202	16.9557	17.2059	1.01475
Arabidopsis thaliana	AT5G67200	5.1138e-08	3.19819e-06	23.7071	21.7531	9.83543	3.48155	0.353981
Arabidopsis thaliana	AT4G25660	5.26077e-08	3.28232e-06	23.1852	14.5568	22.4054	4.1105	0.18346
Arabidopsis thaliana	AT3G25590	5.30158e-08	3.29998e-06	23.525	20.6339	3.97637	2.04748	0.514911
Arabidopsis thaliana	AT5G10860	5.34186e-08	3.30945e-06	23.8494	12.0146	200.008	140.622	0.703083
Arabidopsis thaliana	AT5G54060	5.34167e-08	3.30945e-06	24.1677	21.4672	7.11877	8.07951	1.13496
Arabidopsis thaliana	AT4G09640	5.36671e-08	3.31706e-06	26.3691	17.2398	11.7987	1.42697	0.120943
Arabidopsis thaliana	AT1G13440	5.3918e-08	3.32478e-06	23.2721	21.8911	1644.36	555.726	0.33796
Arabidopsis thaliana	AT3G51550	5.43219e-08	3.34187e-06	23.6608	10.3985	56.6153	18.8916	0.333685
Arabidopsis thaliana	AT2G34150	5.46731e-08	3.34207e-06	22.0278	0.249048	5.3918	2.0989	0.389275
Arabidopsis thaliana	AT4G10840	5.47049e-08	3.34207e-06	23.3163	12.4071	56.0418	9.63139	0.171861
Arabidopsis thaliana	AT5G66920	5.45168e-08	3.34207e-06	23.8813	19.581	24.9363	7.85446	0.314981
Arabidopsis thaliana	AT5G08520	5.48497e-08	3.34317e-06	23.7071	12.0715	28.3049	11.2467	0.397341
Arabidopsis thaliana	AT1G06002	5.50678e-08	3.34873e-06	24.5011	19.3712	75.1461	61.7258	0.82141
Arabidopsis thaliana	AT3G01160	5.53774e-08	3.35211e-06	24.0219	21.2232	15.2693	5.36445	0.351322
Arabidopsis thaliana	AT5G53200	5.5283e-08	3.35211e-06	24.2175	20.9764	5.92624	4.2589	0.718651
Arabidopsis thaliana	AT1G09363	5.59457e-08	3.37876e-06	24.0219	11.8098	9.306	3.62085	0.389087
Arabidopsis thaliana	AT1G12050	5.64275e-08	3.40008e-06	23.525	14.0397	44.4459	9.86526	0.221961
Arabidopsis thaliana	AT5G21170	5.71246e-08	3.43052e-06	23.754	9.52594	26.5743	14.0325	0.528048
Arabidopsis thaliana	AT5G51820	5.71927e-08	3.43052e-06	25.6176	15.4825	154.542	44.4868	0.287863
Arabidopsis thaliana	AT1G20950	5.7615e-08	3.44022e-06	22.3935	21.2329	68.9825	15.8176	0.229299
Arabidopsis thaliana	AT4G14500	5.75443e-08	3.44022e-06	25.7039	7.07657	40.1095	8.63247	0.215222
Arabidopsis thaliana	AT1G31190	5.79958e-08	3.45514e-06	23.0207	20.626	69.5323	14.8989	0.214273
Arabidopsis thaliana	AT2G20750	5.86562e-08	3.48661e-06	23.525	1.93638	10.4582	7.52576	0.719608
Arabidopsis thaliana	AT1G55673	5.99861e-08	3.55765e-06	25.5549	5.33845	3143.98	816.729	0.259776
Arabidopsis thaliana	AT3G48530	6.04216e-08	3.57544e-06	23.2721	12.5235	33.3555	13.8025	0.413799
Arabidopsis thaliana	AT3G13222	6.05633e-08	3.57581e-06	19.7312	1.49717	16.1113	2.17668	0.135103
Arabidopsis thaliana	AT4G09020	6.08601e-08	3.58531e-06	23.1425	14.9246	42.4802	43.449	1.02281
Arabidopsis thaliana	AT3G21390	6.13179e-08	3.58825e-06	24.0219	20.0572	26.4086	8.76799	0.332012
Arabidopsis thaliana	AT3G46010	6.13164e-08	3.58825e-06	24.0699	11.3642	141.138	39.7794	0.281847
Arabidopsis thaliana	AT4G36930	6.12813e-08	3.58825e-06	25.8855	9.2794	4.30617	1.22534	0.284555
Arabidopsis thaliana	AT1G78660	6.16138e-08	3.59759e-06	24.2175	12.9244	39.3794	8.8238	0.224072
Arabidopsis thaliana	AT5G58490	6.27089e-08	3.65345e-06	26.1486	18.1542	69.0127	10.3325	0.149719
Arabidopsis thaliana	AT5G64840	6.28925e-08	3.65608e-06	23.9745	1.12795	139.281	93.2465	0.669487
Arabidopsis thaliana	AT2G43710	6.30813e-08	3.65899e-06	23.6608	22.1754	142.902	44.2792	0.309856
Arabidopsis thaliana	AT2G26900	6.34587e-08	3.67281e-06	23.8813	13.1326	282.225	90.6294	0.321125
Arabidopsis thaliana	AT1G63780	6.40742e-08	3.67923e-06	23.7071	21.4428	29.0188	8.84954	0.304959
Arabidopsis thaliana	AT4G13810	6.38236e-08	3.67923e-06	23.3939	14.9118	6.85882	2.52514	0.36816
Arabidopsis thaliana	AT4G21980	6.41272e-08	3.67923e-06	23.7071	12.3318	43.7092	14.3583	0.328496
Arabidopsis thaliana	AT4G35250	6.39096e-08	3.67923e-06	25.3078	23.1798	186.36	58.6745	0.314845
Arabidopsis thaliana	AT1G04690	6.46506e-08	3.6932e-06	24.1677	11.3882	81.8601	21.8252	0.266615
Arabidopsis thaliana	AT5G20070	6.46069e-08	3.6932e-06	23.7071	21.3407	63.2876	23.1957	0.366513
Arabidopsis thaliana	AT3G27170	6.49881e-08	3.70446e-06	24.1185	23.3705	5.75129	6.87565	1.1955
Arabidopsis thaliana	AT2G27960	6.54652e-08	3.70763e-06	24.2175	10.939	39.1922	8.54378	0.217997
Arabidopsis thaliana	AT3G54390	6.52826e-08	3.70763e-06	23.525	20.3203	8.27633	3.12004	0.376983
Arabidopsis thaliana	AT5G17310	6.54391e-08	3.70763e-06	23.3512	20.8009	69.9279	30.1553	0.431235
Arabidopsis thaliana	AT4G13830	6.57125e-08	3.71367e-06	24.1677	9.17632	38.7775	20.6271	0.531934
Arabidopsis thaliana	AT5G55570	6.59236e-08	3.71764e-06	24.5522	22.8127	4.09489	2.79906	0.683549
Arabidopsis thaliana	AT4G16360	6.65074e-08	3.74256e-06	22.8564	19.0282	40.0287	9.94313	0.2484
Arabidopsis thaliana	AT2G23010	6.69855e-08	3.75346e-06	29.3122	14.8982	16.6686	5.01219	0.300696
Arabidopsis thaliana	AT5G39590	6.68551e-08	3.75346e-06	23.5698	13.4943	48.4257	11.257	0.23246
Arabidopsis thaliana	AT5G37780	6.78553e-08	3.79415e-06	23.8494	13.2111	117.198	73.8265	0.629928
Arabidopsis thaliana	AT1G69740	6.90692e-08	3.84573e-06	23.7071	11.9336	241.668	45.3091	0.187485
Arabidopsis thaliana	AT4G27470	6.90496e-08	3.84573e-06	23.615	11.6201	12.3751	5.79419	0.468214
Arabidopsis thaliana	AT3G05945	6.97981e-08	3.87813e-06	23.0172	12.972	25.05	6.5135	0.260019
Arabidopsis thaliana	AT5G59690	7.11102e-08	3.94273e-06	29.9834	5.71203	226.739	36.1241	0.15932
Arabidopsis thaliana	AT5G48030	7.13582e-08	3.94819e-06	22.7784	21.355	32.6094	12.2156	0.374605
Arabidopsis thaliana	AT4G39090	7.16272e-08	3.95478e-06	23.898	11.8122	274.718	258.18	0.939802
Arabidopsis thaliana	AT4G35310	7.21984e-08	3.97799e-06	23.1852	14.7798	47.2458	12.6935	0.268669
Arabidopsis thaliana	AT1G23730	7.27528e-08	4.00019e-06	23.8014	21.3277	16.324	3.29787	0.202026
Arabidopsis thaliana	AT1G23205	7.31603e-08	4.01423e-06	25.9372	18.2161	35.4599	26.2244	0.739552
Arabidopsis thaliana	AT3G61320	7.34371e-08	4.02106e-06	22.3562	18.0279	18.5816	4.57615	0.246273
Arabidopsis thaliana	AT1G14350	7.391e-08	4.02255e-06	24.3705	20.5167	18.9882	6.11874	0.322239
Arabidopsis thaliana	AT1G25230	7.39215e-08	4.02255e-06	25.5508	6.7529	35.172	22.6144	0.642965
Arabidopsis thaliana	AT5G12150	7.38888e-08	4.02255e-06	22.6585	21.1202	111.44	22.5814	0.202633
Arabidopsis thaliana	AT3G12620	7.54667e-08	4.09818e-06	23.309	14.827	19.3201	4.39819	0.227649
Arabidopsis thaliana	AT2G45950	7.56635e-08	4.10043e-06	22.6585	22.3568	16.9628	5.82629	0.343475
Arabidopsis thaliana	AT1G06890	7.58369e-08	4.10141e-06	23.0652	16.637	54.1521	19.7546	0.364798
Arabidopsis thaliana	AT3G47820	7.60145e-08	4.10261e-06	24.58	14.1709	5.03341	1.69542	0.336833
Arabidopsis thaliana	AT4G21926	7.6613e-08	4.12647e-06	23.1002	2.73223	0.658207	0.689524	0.689524
Arabidopsis thaliana	AT5G63470	7.68348e-08	4.12999e-06	23.754	10.2631	39.6996	14.2534	0.359031
Arabidopsis thaliana	AT3G26180	7.75633e-08	4.16067e-06	23.3512	13.8437	26.3652	11.0071	0.417484
Arabidopsis thaliana	AT1G07040	7.94879e-08	4.25526e-06	23.6608	12.4792	18.8531	12.9573	0.687276
Arabidopsis thaliana	AT1G22070	8.0825e-08	4.31809e-06	23.754	12.5183	19.9887	12.3478	0.61774
Arabidopsis thaliana	AT2G42590	8.14863e-08	4.34462e-06	23.4371	10.0067	296.528	39.9799	0.134827
Arabidopsis thaliana	AT1G74640	8.24109e-08	4.38506e-06	23.4371	12.1138	51.7318	12.2562	0.236918
Arabidopsis thaliana	AT1G68560	8.34328e-08	4.42161e-06	23.7903	11.3838	121.728	44.77	0.367787
Arabidopsis thaliana	AT4G04750	8.34272e-08	4.42161e-06	22.6089	20.1844	25.8917	13.6752	0.528167
Arabidopsis thaliana	AT1G21440	8.36614e-08	4.42483e-06	24.0699	23.5902	59.832	15.1187	0.252685
Arabidopsis thaliana	AT5G07840	8.39092e-08	4.42906e-06	24.1185	10.7306	13.1198	4.02976	0.307152
Arabidopsis thaliana	AT1G21750	8.43429e-08	4.44307e-06	23.309	14.8373	95.2634	46.2189	0.485169
Arabidopsis thaliana	AT1G21920	8.48224e-08	4.4565e-06	24.0219	7.01775	17.9922	7.55939	0.420149
Arabidopsis thaliana	AT5G27520	8.49355e-08	4.4565e-06	23.2857	14.4117	9.61724	3.34345	0.347652
Arabidopsis thaliana	AT1G10200	8.61724e-08	4.51242e-06	23.8494	13.2608	81.0923	40.4627	0.498971
Arabidopsis thaliana	AT2G25950	8.64219e-08	4.51653e-06	22.3883	17.086	33.7607	10.0903	0.298877
Arabidopsis thaliana	AT3G20300	8.67263e-08	4.52348e-06	23.615	12.3342	7.92559	2.21728	0.279762
Arabidopsis thaliana	AT1G52190	8.71435e-08	4.52735e-06	26.0424	6.99689	41.9721	19.765	0.470909
Arabidopsis thaliana	AT4G19110	8.7014e-08	4.52735e-06	22.4485	17.5241	119.21	35.0182	0.293751
Arabidopsis thaliana	AT1G30530	8.87729e-08	4.57597e-06	25.2146	19.907	81.5901	50.2285	0.61562
Arabidopsis thaliana	AT3G26580	8.86288e-08	4.57597e-06	23.6608	12.3515	102.666	61.5931	0.599935
Arabidopsis thaliana	AT3G58680	8.8396e-08	4.57597e-06	23.3512	14.78	209.182	89.4354	0.427549
Arabidopsis thaliana	AT5G35630	8.84969e-08	4.57597e-06	23.3512	20.372	2422.04	573.079	0.23661
Arabidopsis thaliana	AT3G17510	9.10476e-08	4.68407e-06	23.9745	1.05774	53.8492	29.1405	0.541151
Arabidopsis thaliana	AT3G55120	9.17846e-08	4.7128e-06	24.4508	20.5762	40.6894	31.7279	0.77976
Arabidopsis thaliana	AT1G03940	9.25964e-08	4.71777e-06	24.1185	21.0796	6.43593	6.13231	0.952824
Arabidopsis thaliana	AT2G41820	9.23442e-08	4.71777e-06	25.1977	17.099	17.1374	3.0773	0.179566
Arabidopsis thaliana	AT3G05180	9.24812e-08	4.71777e-06	28.9486	12.742	26.701	6.20465	0.232376
Arabidopsis thaliana	AT4G06175	9.25269e-08	4.71777e-06	23.6608	21.6509	4.37662	4.14594	0.947293
Arabidopsis thaliana	AT1G09253	9.33877e-08	4.73205e-06	26.2583	20.7454	20.9951	6.17044	0.293899
Arabidopsis thaliana	AT1G21130	9.34145e-08	4.73205e-06	23.8494	11.7437	117.059	84.3864	0.72089
Arabidopsis thaliana	AT4G25170	9.30827e-08	4.73205e-06	23.1852	14.3937	62.3953	17.6712	0.283214
Arabidopsis thaliana	AT2G23120	9.40654e-08	4.75589e-06	23.3163	11.0952	54.9387	16.0784	0.292661
Arabidopsis thaliana	AT4G01883	9.48729e-08	4.7693e-06	26.5084	20.9095	60.1486	12.9296	0.21496
Arabidopsis thaliana	AT5G25220	9.46845e-08	4.7693e-06	23.1425	20.7498	44.1556	11.9128	0.26979
Arabidopsis thaliana	AT5G37680	9.47193e-08	4.7693e-06	22.7784	20.7113	19.9472	3.99279	0.200168
Arabidopsis thaliana	AT2G40800	9.54547e-08	4.78904e-06	23.0172	16.7041	15.945	3.57478	0.224195
Arabidopsis thaliana	AT5G60550	9.56283e-08	4.78904e-06	22.7787	17.0945	27.9378	7.01899	0.251236
Arabidopsis thaliana	AT3G14310	9.64044e-08	4.81876e-06	23.8813	13.4663	141.687	62.2012	0.439004
Arabidopsis thaliana	AT4G20070	9.6743e-08	4.82654e-06	24.1185	23.5075	11.827	3.88912	0.328834
Arabidopsis thaliana	AT2G13560	9.70083e-08	4.83065e-06	22.698	17.0451	119.262	19.842	0.166374
Arabidopsis thaliana	AT2G28720	9.7291e-08	4.8356e-06	23.361	13.4659	29.7337	18.0237	0.606171
Arabidopsis thaliana	AT1G04480	9.77064e-08	4.84712e-06	22.4672	0.395104	225.058	36.9999	0.164401
Arabidopsis thaliana	AT4G37470	9.86576e-08	4.87597e-06	23.754	11.6838	50.4435	20.0182	0.396844
Arabidopsis thaliana	AT5G30495	9.86426e-08	4.87597e-06	22.738	16.9545	20.5004	6.57675	0.320812
Arabidopsis thaliana	AT1G42970	1.00246e-07	4.9452e-06	24.764	19.3314	2132.54	732.391	0.343436
Arabidopsis thaliana	AT1G08550	1.00811e-07	4.96381e-06	23.2284	13.977	71.0814	35.3878	0.497849
Arabidopsis thaliana	AT1G75250	1.01216e-07	4.97449e-06	23.898	9.03951	5.47275	3.92045	0.716359
Arabidopsis thaliana	AT2G23672	1.01743e-07	4.99108e-06	24.0699	20.9884	185.615	31.7162	0.170871
Arabidopsis thaliana	AT2G41290	1.02528e-07	5.01808e-06	25.9895	21.8714	5.67653	2.76768	0.487566
Arabidopsis thaliana	AT4G10120	1.02674e-07	5.01808e-06	23.525	20.1866	65.9163	51.7733	0.785439
Arabidopsis thaliana	AT5G25460	1.03768e-07	5.0622e-06	24.5522	8.23804	215.137	119.503	0.555476
Arabidopsis thaliana	AT1G70940	1.06252e-07	5.15477e-06	23.1851	0.460052	53.3485	13.5172	0.253375
Arabidopsis thaliana	AT3G11720	1.06131e-07	5.15477e-06	22.3113	18.602	11.6195	3.7403	0.321899
Arabidopsis thaliana	AT4G12320	1.06061e-07	5.15477e-06	23.8014	14.0557	43.2505	22.9534	0.530707
Arabidopsis thaliana	AT2G05075	1.06862e-07	5.16539e-06	21.3368	18.3426	3.92371	1.18305	0.301512
Arabidopsis thaliana	AT3G50825	1.0681e-07	5.16539e-06	24.4508	20.7874	14.7374	5.20331	0.353069
Arabidopsis thaliana	AT5G11810	1.07309e-07	5.17753e-06	24.2175	10.9128	25.3386	7.01015	0.276659
Arabidopsis thaliana	AT1G78995	1.08435e-07	5.2051e-06	23.5698	14.6381	37.209	19.3111	0.518989
Arabidopsis thaliana	AT5G10695	1.08472e-07	5.2051e-06	23.4371	12.7247	5.1503	2.82617	0.548739
Arabidopsis thaliana	AT5G24420	1.0823e-07	5.2051e-06	23.1851	2.77885	15.0385	8.5572	0.569018
Arabidopsis thaliana	AT4G25480	1.09574e-07	5.24843e-06	25.2805	9.49779	0.855418	1.38324	1.38324
Arabidopsis thaliana	AT3G02830	1.10578e-07	5.27968e-06	23.7456	19.8678	133.868	69.3437	0.518
Arabidopsis thaliana	AT3G19360	1.10627e-07	5.27968e-06	24.1677	23.2175	5.39764	1.66436	0.308349
Arabidopsis thaliana	AT2G39725	1.11623e-07	5.31762e-06	22.3928	15.0947	3.78829	1.79119	0.472823
Arabidopsis thaliana	AT1G28260	1.11927e-07	5.32249e-06	23.0585	12.734	5.20266	2.65771	0.510836
Arabidopsis thaliana	AT5G16240	1.12237e-07	5.32761e-06	23.2284	10.2784	10.5713	2.85736	0.270294
Arabidopsis thaliana	AT4G12800	1.12781e-07	5.34382e-06	21.8718	5.90152	3179.02	673.087	0.211728
Arabidopsis thaliana	AT2G33830	1.14868e-07	5.43295e-06	24.15	11.0204	140.116	224.144	1.59971
Arabidopsis thaliana	AT3G06483	1.16071e-07	5.48004e-06	24.1677	11.7415	79.2477	27.0035	0.340748
Arabidopsis thaliana	AT1G34220	1.18125e-07	5.54825e-06	23.5698	12.1012	17.6427	4.67325	0.264883
Arabidopsis thaliana	AT1G64610	1.18418e-07	5.54825e-06	22.6585	17.0922	3.71483	0.91171	0.245424
Arabidopsis thaliana	AT3G18440	1.19161e-07	5.54825e-06	23.7071	13.3696	13.7258	5.73814	0.418054
Arabidopsis thaliana	AT3G32930	1.19398e-07	5.54825e-06	23.6608	13.4044	150.011	46.0136	0.306736
Arabidopsis thaliana	AT3G47800	1.18277e-07	5.54825e-06	23.6608	12.2769	57.2181	30.6632	0.535901
Arabidopsis thaliana	AT3G50740	1.1876e-07	5.54825e-06	23.9745	9.70979	12.4348	5.68724	0.457363
Arabidopsis thaliana	AT4G29960	1.19408e-07	5.54825e-06	22.6194	15.8417	23.3243	3.31196	0.141997
Arabidopsis thaliana	AT5G01530	1.18733e-07	5.54825e-06	25.211	6.29123	3255.11	696.164	0.213868
Arabidopsis thaliana	AT5G58120	1.1882e-07	5.54825e-06	25.9171	19.0844	5.42555	3.60362	0.664194
Arabidopsis thaliana	AT1G68570	1.20999e-07	5.6033e-06	24.4508	20.6916	47.0363	33.1312	0.704375
Arabidopsis thaliana	AT3G57090	1.21017e-07	5.6033e-06	23.525	13.5964	49.3851	12.358	0.250237
Arabidopsis thaliana	AT1G13560	1.22739e-07	5.64989e-06	22.3113	18.6021	78.5662	14.0962	0.179418
Arabidopsis thaliana	AT1G45191	1.22401e-07	5.64989e-06	23.7071	22.0097	17.0244	13.8713	0.814787
Arabidopsis thaliana	AT5G61130	1.2288e-07	5.64989e-06	23.754	21.3233	114.946	28.3067	0.24626
Arabidopsis thaliana	AT5G63530	1.22746e-07	5.64989e-06	24.0473	20.1706	60.4576	22.03	0.364388
Arabidopsis thaliana	AT1G48850	1.23094e-07	5.6499e-06	22.9359	20.8779	104.806	29.8876	0.285171
Arabidopsis thaliana	AT2G18700	1.24674e-07	5.70321e-06	23.8494	7.56456	13.9417	12.8677	0.92296
Arabidopsis thaliana	AT5G02830	1.24687e-07	5.70321e-06	25.106	19.1252	48.1963	20.3078	0.421356
Arabidopsis thaliana	AT2G08915	1.26258e-07	5.76505e-06	24.1185	21.6142	25.7749	11.1036	0.430791
Arabidopsis thaliana	AT1G30540	1.27747e-07	5.81723e-06	23.615	13.8414	12.7348	3.90852	0.306918
Arabidopsis thaliana	AT5G11650	1.28062e-07	5.81723e-06	23.9969	23.4333	10.0004	3.63153	0.363138
Arabidopsis thaliana	AT5G19850	1.27984e-07	5.81723e-06	24.2175	21.2173	43.3614	19.6647	0.453507
Arabidopsis thaliana	AT5G15600	1.28475e-07	5.82597e-06	24.0699	23.3666	10.0986	6.25126	0.619023
Arabidopsis thaliana	AT4G27350	1.29157e-07	5.84684e-06	24.6038	22.7028	4.96485	2.21392	0.445919
Arabidopsis thaliana	AT1G11840	1.30496e-07	5.89736e-06	24.1677	20.6753	321.15	96.6153	0.300841
Arabidopsis thaliana	AT1G12140	1.32077e-07	5.92286e-06	22.4137	21.1158	30.5589	7.23556	0.236774
Arabidopsis thaliana	AT3G22970	1.32631e-07	5.92286e-06	23.6608	12.0814	57.0119	20.8815	0.366266
Arabidopsis thaliana	AT3G46450	1.32503e-07	5.92286e-06	23.0172	20.3426	21.8789	5.57479	0.254802
Arabidopsis thaliana	AT4G27570	1.32124e-07	5.92286e-06	26.3976	17.5776	2.79223	2.51925	0.902234
Arabidopsis thaliana	AT5G12110	1.32095e-07	5.92286e-06	24.3705	21.0934	31.677	11.9406	0.37695
Arabidopsis thaliana	AT5G15230	1.32359e-07	5.92286e-06	23.4371	12.3514	300.032	219.805	0.732603
Arabidopsis thaliana	AT5G27380	1.32139e-07	5.92286e-06	23.1002	15.06	78.8357	21.2613	0.269692
Arabidopsis thaliana	AT5G18480	1.33126e-07	5.92488e-06	23.7071	12.242	24.6912	7.19003	0.291198
Arabidopsis thaliana	AT5G63800	1.32981e-07	5.92488e-06	24.3189	8.17627	47.7408	28.1128	0.588864
Arabidopsis thaliana	AT3G62550	1.34194e-07	5.96237e-06	23.3512	13.6785	113.49	144.349	1.27191
Arabidopsis thaliana	AT4G01560	1.34539e-07	5.96766e-06	22.896	22.4457	42.6314	12.3474	0.289631
Arabidopsis thaliana	AT3G59050	1.34828e-07	5.97045e-06	23.8813	19.9396	29.6394	7.32543	0.247152
Arabidopsis thaliana	AT1G01240	1.35791e-07	5.98299e-06	23.754	9.10487	13.0205	10.9053	0.837548
Arabidopsis thaliana	AT1G66140	1.35482e-07	5.98299e-06	23.525	20.2088	10.2185	2.21416	0.21668
Arabidopsis thaliana	AT5G42800	1.35753e-07	5.98299e-06	24.1185	21.8201	37.5377	45.0322	1.19965
Arabidopsis thaliana	AT1G20470	1.36221e-07	5.99192e-06	24.1677	21.229	11.0939	5.47389	0.493415
Arabidopsis thaliana	AT4G37790	1.37301e-07	6.01933e-06	23.1425	21.5907	17.9327	6.33411	0.353216
Arabidopsis thaliana	AT5G51070	1.37101e-07	6.01933e-06	23.2721	14.4907	53.8897	19.6905	0.365385
Arabidopsis thaliana	AT1G66840	1.37563e-07	6.02085e-06	23.898	20.2145	15.6668	6.82549	0.435666
Arabidopsis thaliana	AT1G66150	1.42131e-07	6.21047e-06	23.1851	8.42256	37.3872	9.52372	0.254732
Arabidopsis thaliana	AT2G37860	1.42796e-07	6.22563e-06	23.615	20.1488	53.3107	12.7533	0.239226
Arabidopsis thaliana	AT5G17000	1.43186e-07	6.22563e-06	23.2721	21.4572	17.5309	5.76939	0.329098
Arabidopsis thaliana	AT5G17600	1.42956e-07	6.22563e-06	23.525	21.3208	6.42222	1.88182	0.293017
Arabidopsis thaliana	AT3G11020	1.44548e-07	6.27453e-06	23.2284	14.3422	1.32766	1.49528	1.12625
Arabidopsis thaliana	AT1G18265	1.4582e-07	6.31936e-06	23.1002	12.7935	3.13821	2.13087	0.679007
Arabidopsis thaliana	AT3G03780	1.46075e-07	6.32004e-06	23.4371	0.587952	169.784	90.1025	0.53069
Arabidopsis thaliana	AT3G16670	1.47279e-07	6.36166e-06	24.0699	12.8432	116.31	45.2409	0.388969
Arabidopsis thaliana	AT3G05625	1.47975e-07	6.3709e-06	23.0652	18.1248	37.861	15.9767	0.421982
Arabidopsis thaliana	AT4G26860	1.47799e-07	6.3709e-06	23.8014	21.9465	81.9254	39.2619	0.47924
Arabidopsis thaliana	AT4G38960	1.48949e-07	6.39326e-06	24.0219	0.673722	11.3037	9.30342	0.823039
Arabidopsis thaliana	AT5G61770	1.48979e-07	6.39326e-06	23.8896	21.4355	24.5222	8.43501	0.343974
Arabidopsis thaliana	AT1G73660	1.51282e-07	6.48155e-06	24.2678	23.5433	18.1628	7.02044	0.386528
Arabidopsis thaliana	AT3G61540	1.51831e-07	6.49455e-06	23.6608	12.2055	18.6663	5.47914	0.293531
Arabidopsis thaliana	AT2G02040	1.52378e-07	6.50738e-06	23.1852	12.9304	26.0279	6.01371	0.231048
Arabidopsis thaliana	AT1G76490	1.53391e-07	6.52949e-06	23.8014	9.34439	107.514	35.6957	0.33201
Arabidopsis thaliana	AT5G19760	1.53231e-07	6.52949e-06	23.615	21.32	277.29	48.2673	0.174068
Arabidopsis thaliana	AT3G03770	1.5389e-07	6.5297e-06	23.9745	20.0722	39.7801	25.5066	0.641189
Arabidopsis thaliana	AT5G38120	1.53789e-07	6.5297e-06	24.1677	23.4772	1.37257	1.15559	0.841912
Arabidopsis thaliana	AT5G14200	1.54454e-07	6.5431e-06	23.2259	1.15925	211.377	117.211	0.554511
Arabidopsis thaliana	AT4G02340	1.54976e-07	6.55469e-06	23.615	13.6791	26.3705	10.4068	0.394639
Arabidopsis thaliana	AT3G01550	1.55322e-07	6.55881e-06	23.7903	0.858315	49.473	37.2986	0.753919
Arabidopsis thaliana	AT5G04260	1.55668e-07	6.56291e-06	23.7071	14.1546	44.6631	12.2433	0.274126
Arabidopsis thaliana	AT5G67480	1.56943e-07	6.60612e-06	22.8564	15.3262	29.5934	25.231	0.852591
Arabidopsis thaliana	AT1G01470	1.57857e-07	6.6192e-06	24.2678	12.9525	36.919	23.1082	0.625915
Arabidopsis thaliana	AT1G80030	1.57992e-07	6.6192e-06	23.754	21.2127	75.5709	18.6221	0.24642
Arabidopsis thaliana	AT2G39470	1.58006e-07	6.6192e-06	22.8085	20.6217	331.215	87.7754	0.265011
Arabidopsis thaliana	AT1G02560	1.58598e-07	6.62296e-06	23.754	14.1161	438.991	87.7949	0.199993
Arabidopsis thaliana	AT4G13930	1.58555e-07	6.62296e-06	22.5192	20.962	214.459	66.8526	0.311726
Arabidopsis thaliana	AT1G67740	1.58916e-07	6.62576e-06	22.4137	6.68299	995.568	259.432	0.260587
Arabidopsis thaliana	AT1G04400	1.59643e-07	6.62632e-06	23.6608	12.4973	77.0789	31.626	0.410307
Arabidopsis thaliana	AT3G26170	1.59285e-07	6.62632e-06	23.615	12.6571	4.9613	3.02345	0.609408
Arabidopsis thaliana	AT5G58290	1.59682e-07	6.62632e-06	23.2284	14.7812	87.3574	22.3745	0.256126
Arabidopsis thaliana	AT3G07580	1.6296e-07	6.74112e-06	22.1134	18.1191	8.38646	3.75682	0.447963
Arabidopsis thaliana	AT4G36760	1.6292e-07	6.74112e-06	23.525	14.3522	40.7303	15.7816	0.387467
Arabidopsis thaliana	AT3G15850	1.64293e-07	6.76448e-06	23.8014	23.6592	195.045	68.9058	0.353282
Arabidopsis thaliana	AT4G21910	1.64251e-07	6.76448e-06	25.106	18.937	29.0284	15.0821	0.519564
Arabidopsis thaliana	AT5G66720	1.63808e-07	6.76448e-06	23.1047	20.6161	66.4598	8.43555	0.126927
Arabidopsis thaliana	AT1G67510	1.64842e-07	6.76832e-06	24.354	12.8274	6.09117	2.07138	0.340062
Arabidopsis thaliana	AT3G57010	1.649e-07	6.76832e-06	22.698	1.0128	3.69166	1.11115	0.30099
Arabidopsis thaliana	AT1G23960	1.6573e-07	6.79183e-06	23.7071	12.1664	36.7375	8.70657	0.236994
Arabidopsis thaliana	AT1G19920	1.66393e-07	6.79997e-06	23.3939	20.2028	132.482	56.5908	0.427157
Arabidopsis thaliana	AT1G74910	1.66657e-07	6.79997e-06	23.2284	12.9805	95.8862	18.0097	0.187824
Arabidopsis thaliana	AT5G47560	1.66701e-07	6.79997e-06	23.7014	1.44681	39.915	26.8128	0.671747
Arabidopsis thaliana	AT2G42200	1.67735e-07	6.8316e-06	23.4371	13.472	7.18506	2.07876	0.289317
Arabidopsis thaliana	AT3G50500	1.68823e-07	6.84419e-06	23.8014	12.2318	103.966	67.8669	0.65278
Arabidopsis thaliana	AT5G55290	1.68538e-07	6.84419e-06	23.8355	12.1915	47.9105	11.8775	0.247911
Arabidopsis thaliana	AT5G58330	1.68627e-07	6.84419e-06	25.627	19.0559	389.618	71.7128	0.184059
Arabidopsis thaliana	AT3G23280	1.69538e-07	6.86266e-06	23.525	14.3725	63.6222	34.4857	0.542039
Arabidopsis thaliana	AT1G29395	1.71043e-07	6.91296e-06	23.898	11.7218	88.851	85.7301	0.964875
Arabidopsis thaliana	AT2G44100	1.72346e-07	6.95497e-06	23.6608	12.5964	126.637	26.7909	0.211557
Arabidopsis thaliana	AT5G37290	1.73033e-07	6.97203e-06	24.2553	19.832	14.0809	4.26835	0.303132
Arabidopsis thaliana	AT1G03055	1.74719e-07	7.02926e-06	24.1185	21.0921	15.3869	8.93359	0.580598
Arabidopsis thaliana	AT4G38810	1.75543e-07	7.04094e-06	23.3939	21.6434	34.5422	4.65884	0.134874
Arabidopsis thaliana	AT5G62280	1.75355e-07	7.04094e-06	25.8855	4.96785	9.04016	9.17954	1.01542
Arabidopsis thaliana	AT5G20030	1.76283e-07	7.05118e-06	22.6194	15.5982	2.32961	1.3443	0.577052
Arabidopsis thaliana	AT5G65010	1.76333e-07	7.05118e-06	23.5698	20.5897	192.62	91.8762	0.476981
Arabidopsis thaliana	AT1G75370	1.78049e-07	7.10901e-06	23.8494	11.0488	31.5676	12.1493	0.384867
Arabidopsis thaliana	AT2G43340	1.78974e-07	7.13516e-06	23.615	20.4041	28.2147	12.017	0.425915
Arabidopsis thaliana	AT1G09830	1.80516e-07	7.15343e-06	23.5452	21.4598	32.5245	7.74882	0.238245
Arabidopsis thaliana	AT1G43670	1.80157e-07	7.15343e-06	23.2721	12.8189	209.66	58.8117	0.28051
Arabidopsis thaliana	AT1G72680	1.79931e-07	7.15343e-06	23.2284	12.8774	15.3023	6.03304	0.394256
Arabidopsis thaliana	AT3G60740	1.80295e-07	7.15343e-06	21.3708	16.7514	9.73844	1.63425	0.167814
Arabidopsis thaliana	AT2G39450	1.82049e-07	7.20335e-06	24.5522	22.9134	32.5267	8.4879	0.260952
Arabidopsis thaliana	AT1G69640	1.82925e-07	7.21066e-06	23.754	12.3304	28.6258	8.23445	0.287659
Arabidopsis thaliana	AT3G04140	1.83326e-07	7.21066e-06	23.754	21.642	8.99626	3.34162	0.371445
Arabidopsis thaliana	AT4G12000	1.83145e-07	7.21066e-06	25.168	19.9281	5.54729	2.48369	0.447731
Arabidopsis thaliana	AT5G50430	1.83125e-07	7.21066e-06	23.3939	14.1733	20.461	5.60212	0.273794
Arabidopsis thaliana	AT1G74310	1.84109e-07	7.21227e-06	22.698	20.8773	5.39978	1.56362	0.289572
Arabidopsis thaliana	AT5G18120	1.83747e-07	7.21227e-06	23.754	11.8018	10.5766	2.29046	0.21656
Arabidopsis thaliana	AT5G36230	1.84461e-07	7.21227e-06	23.5698	14.4649	154.658	28.7562	0.185934
Arabidopsis thaliana	AT5G42100	1.84359e-07	7.21227e-06	23.1002	1.03805	70.475	17.7777	0.252255
Arabidopsis thaliana	AT1G24440	1.84854e-07	7.21696e-06	23.8014	9.51621	6.84992	2.37689	0.346995
Arabidopsis thaliana	AT5G18670	1.8722e-07	7.29853e-06	24.1677	23.4352	51.2515	49.5895	0.967572
Arabidopsis thaliana	AT1G31330	1.91291e-07	7.44626e-06	22.5539	7.19975	3379.1	1648.6	0.487882
Arabidopsis thaliana	AT4G01940	1.91837e-07	7.4565e-06	23.7071	13.2667	115.36	25.6751	0.222564
Arabidopsis thaliana	AT1G29970	1.92587e-07	7.46366e-06	26.0961	8.46793	24.3386	4.46406	0.183414
Arabidopsis thaliana	AT3G53260	1.92518e-07	7.46366e-06	26.3976	20.7314	78.0751	37.1535	0.47587
Arabidopsis thaliana	AT3G19400	1.93195e-07	7.47624e-06	24.4228	11.2207	14.8273	3.18684	0.214931
Arabidopsis thaliana	AT3G03450	1.93765e-07	7.48731e-06	24.0699	21.5723	4.98872	2.49143	0.499414
Arabidopsis thaliana	AT1G72630	1.95547e-07	7.49054e-06	23.1425	9.30723	15.1026	7.12926	0.472056
Arabidopsis thaliana	AT2G15240	1.95419e-07	7.49054e-06	25.4065	13.3499	25.5601	3.52774	0.138017
Arabidopsis thaliana	AT2G22450	1.95401e-07	7.49054e-06	23.309	14.7448	22.0152	21.1586	0.961091
Arabidopsis thaliana	AT3G56270	1.95031e-07	7.49054e-06	23.9745	19.7391	6.15911	1.83933	0.298635
Arabidopsis thaliana	AT4G31310	1.95551e-07	7.49054e-06	24.6561	19.2518	61.8694	22.3775	0.361689
Arabidopsis thaliana	AT5G61420	1.94832e-07	7.49054e-06	23.5698	20.2011	68.0068	25.2615	0.371456
Arabidopsis thaliana	AT3G50820	1.97058e-07	7.53734e-06	23.1852	2.81198	1420.09	384.36	0.270659
Arabidopsis thaliana	AT4G35270	1.97667e-07	7.54968e-06	24.0219	20.0701	9.37239	3.39872	0.362631
Arabidopsis thaliana	AT2G22840	1.98292e-07	7.5626e-06	23.1002	12.5552	13.4058	5.12911	0.382605
Arabidopsis thaliana	AT2G24150	1.99277e-07	7.58919e-06	23.0172	1.8824	41.8983	10.1454	0.242143
Arabidopsis thaliana	AT1G06000	2.00475e-07	7.61285e-06	24.5522	19.3694	76.6407	63.1297	0.82371
Arabidopsis thaliana	AT2G41120	2.00285e-07	7.61285e-06	26.2583	19.1602	30.3856	13.4887	0.443916
Arabidopsis thaliana	AT1G26670	2.0192e-07	7.65514e-06	23.6608	12.2766	48.4122	17.0169	0.3515
Arabidopsis thaliana	AT3G20770	2.02168e-07	7.65514e-06	23.2721	12.6159	52.6966	13.3057	0.252497
Arabidopsis thaliana	AT3G59670	2.03395e-07	7.69055e-06	22.9359	22.4035	13.55	7.2903	0.53803
Arabidopsis thaliana	AT4G36640	2.0458e-07	7.72429e-06	23.0585	20.9178	24.0354	11.949	0.497141
Arabidopsis thaliana	AT1G10660	2.05908e-07	7.7549e-06	27.4692	20.2407	27.5179	2.1242	0.0771933
Arabidopsis thaliana	AT4G23010	2.05979e-07	7.7549e-06	24.0699	11.3633	25.8662	13.5144	0.522473
Arabidopsis thaliana	AT5G30510	2.06958e-07	7.78067e-06	23.2284	16.4483	749.518	82.0664	0.109492
Arabidopsis thaliana	AT3G21150	2.07619e-07	7.79443e-06	23.9745	23.3283	4.56909	5.18203	1.13415
Arabidopsis thaliana	AT3G03150	2.08246e-07	7.80685e-06	23.7071	12.0679	159.799	43.3503	0.27128
Arabidopsis thaliana	AT3G60600	2.1003e-07	7.86259e-06	23.3163	12.6098	78.4766	13.62	0.173554
Arabidopsis thaliana	AT4G04870	2.10511e-07	7.86943e-06	22.2422	20.115	12.8203	2.39763	0.187018
Arabidopsis thaliana	AT1G28570	2.10965e-07	7.87522e-06	23.6577	19.951	14.4272	8.64488	0.599209
Arabidopsis thaliana	AT2G19180	2.11933e-07	7.90018e-06	23.7071	12.4346	27.0368	5.22219	0.193151
Arabidopsis thaliana	AT5G59920	2.12721e-07	7.91837e-06	24.1677	23.2207	10.5057	3.64339	0.346801
Arabidopsis thaliana	AT4G31040	2.13887e-07	7.95059e-06	24.1677	11.7805	60.9195	9.63765	0.158203
Arabidopsis thaliana	AT5G64130	2.16495e-07	8.03621e-06	24.1185	12.8213	184.448	45.1917	0.24501
Arabidopsis thaliana	AT1G70820	2.17108e-07	8.04764e-06	23.754	11.5688	72.1098	62.8603	0.87173
Arabidopsis thaliana	AT3G49800	2.18045e-07	8.07104e-06	22.7784	13.8528	20.0096	4.85039	0.242404
Arabidopsis thaliana	AT5G51830	2.19198e-07	8.10236e-06	23.9745	11.9267	18.3901	4.4216	0.240433
Arabidopsis thaliana	AT5G03985	2.19928e-07	8.11797e-06	25.9372	7.17052	19.4712	12.2871	0.631036
Arabidopsis thaliana	AT1G09430	2.20966e-07	8.1386e-06	23.5698	11.4487	50.4941	17.3967	0.34453
Arabidopsis thaliana	AT1G65900	2.21412e-07	8.1386e-06	26.5315	17.9256	22.2184	5.31334	0.239142
Arabidopsis thaliana	AT5G65220	2.21144e-07	8.1386e-06	23.525	12.1403	727.627	122.063	0.167755
Arabidopsis thaliana	AT2G34660	2.22204e-07	8.14501e-06	24.5305	20.605	32.2909	15.857	0.491067
Arabidopsis thaliana	AT5G18540	2.22093e-07	8.14501e-06	22.8174	15.2764	7.02797	4.81627	0.685301
Arabidopsis thaliana	AT5G05750	2.23692e-07	8.18817e-06	22.8564	13.054	15.782	4.18304	0.265051
Arabidopsis thaliana	AT4G17100	2.25872e-07	8.24509e-06	23.7071	12.2843	71.2883	39.3755	0.552342
Arabidopsis thaliana	AT4G27657	2.25671e-07	8.24509e-06	23.9745	20.9134	5.01374	3.34204	0.666576
Arabidopsis thaliana	AT1G05540	2.26507e-07	8.2474e-06	23.9276	19.9898	11.1291	6.4879	0.582964
Arabidopsis thaliana	AT3G17185	2.26707e-07	8.2474e-06	25.9895	19.2979	52.0787	21.2895	0.408795
Arabidopsis thaliana	AT5G01750	2.26872e-07	8.2474e-06	24.1185	10.6236	143.066	52.4888	0.366886
Arabidopsis thaliana	AT1G78290	2.28904e-07	8.27566e-06	23.7071	21.6174	16.5055	13.5928	0.823532
Arabidopsis thaliana	AT1G80920	2.28723e-07	8.27566e-06	23.4371	9.78409	106.226	102.712	0.966921
Arabidopsis thaliana	AT2G16500	2.28819e-07	8.27566e-06	25.4518	19.7862	88.1132	25.0904	0.284752
Arabidopsis thaliana	AT3G19553	2.28102e-07	8.27566e-06	23.9276	10.8902	19.148	10.2665	0.536164
Arabidopsis thaliana	AT5G48370	2.29435e-07	8.2835e-06	23.1631	14.6816	12.7948	5.05421	0.395021
Arabidopsis thaliana	AT2G16365	2.30401e-07	8.2954e-06	23.0261	18.3343	30.6166	12.583	0.410987
Arabidopsis thaliana	AT2G21620	2.30391e-07	8.2954e-06	23.8014	13.3004	84.018	38.8663	0.462595
Arabidopsis thaliana	AT3G49420	2.30707e-07	8.2954e-06	23.2672	20.4189	6.24508	1.73032	0.27707
Arabidopsis thaliana	AT5G45490	2.31079e-07	8.29748e-06	23.7071	12.0732	31.7009	10.8201	0.341318
Arabidopsis thaliana	AT1G24280	2.33429e-07	8.35912e-06	23.3163	20.534	13.1726	6.07335	0.461059
Arabidopsis thaliana	AT3G58990	2.33306e-07	8.35912e-06	23.0652	0.698364	56.4364	26.7646	0.474243
Arabidopsis thaliana	AT5G40850	2.34878e-07	8.39958e-06	23.6608	21.1408	95.4426	52.5555	0.550651
Arabidopsis thaliana	AT5G57390	2.35517e-07	8.41105e-06	23.7071	20.204	2.86814	0.635445	0.221552
Arabidopsis thaliana	AT1G62250	2.36061e-07	8.41361e-06	22.9875	22.2212	27.7247	12.6718	0.457057
Arabidopsis thaliana	AT1G71970	2.36545e-07	8.41361e-06	23.525	7.52549	14.5588	5.92312	0.406843
Arabidopsis thaliana	AT5G40540	2.36326e-07	8.41361e-06	23.9276	19.7614	4.06465	1.9412	0.47758
Arabidopsis thaliana	AT1G56430	2.38869e-07	8.4677e-06	24.1185	21.099	19.3843	9.94097	0.512835
Arabidopsis thaliana	AT2G07595	2.39163e-07	8.4677e-06	23.7071	21.212	0.436187	0.288106	0.288106
Arabidopsis thaliana	AT3G19900	2.39349e-07	8.4677e-06	23.309	16.2291	48.8306	13.4159	0.274743
Arabidopsis thaliana	AT5G43460	2.3847e-07	8.4677e-06	23.9472	12.0075	81.438	26.9633	0.33109
Arabidopsis thaliana	AT4G16190	2.41661e-07	8.51585e-06	24.1677	12.7782	147.409	100.233	0.679969
Arabidopsis thaliana	AT5G06060	2.41212e-07	8.51585e-06	22.2929	18.8439	75.3241	18.8569	0.250343
Arabidopsis thaliana	AT5G61580	2.41678e-07	8.51585e-06	22.5425	16.1717	23.7539	6.23945	0.26267
Arabidopsis thaliana	AT2G36320	2.42923e-07	8.5483e-06	23.754	10.445	27.9807	14.5452	0.51983
Arabidopsis thaliana	AT1G57990	2.43264e-07	8.5489e-06	23.452	8.61737	15.9168	9.8566	0.619259
Arabidopsis thaliana	AT2G46330	2.44011e-07	8.56376e-06	22.5808	9.36845	120.576	52.4341	0.434863
Arabidopsis thaliana	AT4G19960	2.45275e-07	8.59667e-06	22.8564	16.9882	8.44652	2.94403	0.348549
Arabidopsis thaliana	AT5G04590	2.45764e-07	8.6024e-06	23.3512	22.2264	182.377	52.3454	0.287018
Arabidopsis thaliana	AT5G66790	2.46384e-07	8.61269e-06	25.6012	10.6717	2.17399	1.82363	0.838841
Arabidopsis thaliana	AT1G53030	2.47384e-07	8.63617e-06	24.0219	12.8752	10.6717	4.73765	0.443947
Arabidopsis thaliana	AT5G50335	2.47883e-07	8.64219e-06	24.0473	11.6148	12.3099	10.6669	0.866526
Arabidopsis thaliana	AT1G26230	2.48442e-07	8.65025e-06	22.4208	18.845	30.61	11.3015	0.369211
Arabidopsis thaliana	AT4G30662	2.50965e-07	8.72656e-06	23.898	11.8885	2.93862	3.82806	1.30267
Arabidopsis thaliana	AT2G14750	2.51551e-07	8.73545e-06	23.1425	0.711998	81.0414	27.4245	0.338401
Arabidopsis thaliana	AT1G21500	2.54305e-07	8.81946e-06	22.4137	7.61153	272.08	169.185	0.621819
Arabidopsis thaliana	AT1G56300	2.55384e-07	8.84528e-06	23.4371	12.3034	30.5355	38.2858	1.25381
Arabidopsis thaliana	AT2G16710	2.55918e-07	8.85213e-06	23.4371	13.727	24.7101	13.2267	0.535276
Arabidopsis thaliana	AT1G13210	2.57846e-07	8.90716e-06	23.7071	12.3282	11.9904	7.43468	0.620055
Arabidopsis thaliana	AT4G39330	2.59306e-07	8.93473e-06	23.4808	20.5002	310.461	79.1878	0.255065
Arabidopsis thaliana	AT5G18210	2.59321e-07	8.93473e-06	23.754	13.0212	6.33206	2.94207	0.46463
Arabidopsis thaliana	AT5G52470	2.60996e-07	8.98072e-06	23.4808	0.414978	199.845	58.3427	0.29194
Arabidopsis thaliana	AT1G33250	2.6218e-07	9.0097e-06	22.8605	10.0686	13.5905	2.34092	0.172247
Arabidopsis thaliana	AT1G75780	2.62683e-07	9.01527e-06	26.5084	7.08992	16.1693	5.60207	0.346464
Arabidopsis thaliana	AT1G11210	2.64376e-07	9.0294e-06	23.8014	12.1497	5.33986	7.49219	1.40307
Arabidopsis thaliana	AT3G48460	2.64464e-07	9.0294e-06	23.2284	22.4662	32.7016	18.6931	0.571624
Arabidopsis thaliana	AT4G23250	2.63685e-07	9.0294e-06	26.0378	19.0159	18.342	6.80162	0.370822
Arabidopsis thaliana	AT4G24620	2.64424e-07	9.0294e-06	22.0841	18.9924	107.258	26.5888	0.247896
Arabidopsis thaliana	AT1G50940	2.66427e-07	9.08468e-06	22.5808	16.1451	17.1692	4.2658	0.248457
Arabidopsis thaliana	AT5G06385	2.66937e-07	9.09033e-06	24.0699	21.4672	14.7349	15.0999	1.02477
Arabidopsis thaliana	AT4G31510	2.67663e-07	9.10331e-06	22.8192	14.568	11.5235	4.81736	0.418047
Arabidopsis thaliana	AT1G03130	2.6874e-07	9.12817e-06	25.6901	4.60864	894.128	297.046	0.332218
Arabidopsis thaliana	AT1G78830	2.70726e-07	9.16024e-06	23.3939	9.81117	61.1566	29.4243	0.481131
Arabidopsis thaliana	AT4G36970	2.70172e-07	9.16024e-06	23.3939	14.9193	26.5554	10.4676	0.394179
Arabidopsis thaliana	AT5G38110	2.70504e-07	9.16024e-06	22.738	13.4106	15.1723	4.00004	0.263641
Arabidopsis thaliana	AT1G14830	2.71421e-07	9.17201e-06	22.4301	17.8112	60.746	9.73146	0.160199
Arabidopsis thaliana	AT4G27450	2.72625e-07	9.20093e-06	23.8014	8.13321	15.0275	16.8757	1.12299
Arabidopsis thaliana	AT4G17085	2.73963e-07	9.23427e-06	24.2678	11.2058	19.1329	7.84261	0.409903
Arabidopsis thaliana	AT2G28105	2.76025e-07	9.28007e-06	22.8192	1.479	4.58584	1.32906	0.289817
Arabidopsis thaliana	AT3G25880	2.75997e-07	9.28007e-06	22.5101	14.7283	2.9099	1.21085	0.416115
Arabidopsis thaliana	AT1G14400	2.76766e-07	9.29315e-06	25.5508	10.5026	93.0114	19.655	0.211318
Arabidopsis thaliana	AT1G12120	2.78013e-07	9.29953e-06	23.7882	12.1674	25.496	6.99448	0.274336
Arabidopsis thaliana	AT1G14010	2.77537e-07	9.29953e-06	23.4371	14.6737	32.0801	10.2743	0.320269
Arabidopsis thaliana	AT5G62430	2.77818e-07	9.29953e-06	23.9276	3.28729	22.1991	20.1976	0.909838
Arabidopsis thaliana	AT3G06680	2.79669e-07	9.34306e-06	23.5698	23.5553	136.943	39.7722	0.290429
Arabidopsis thaliana	AT2G38140	2.80196e-07	9.34885e-06	23.0172	12.8136	907.274	137.077	0.151087
Arabidopsis thaliana	AT2G25930	2.8359e-07	9.44941e-06	23.0652	16.878	22.6621	14.839	0.654794
Arabidopsis thaliana	AT5G19140	2.83926e-07	9.44941e-06	23.4808	9.70988	387.127	299.737	0.77426
Arabidopsis thaliana	AT3G44400	2.85168e-07	9.47449e-06	20.179	14.0511	1.22345	0.0422622	0.0345433
Arabidopsis thaliana	AT3G45980	2.85398e-07	9.47449e-06	27.3334	8.4233	245.679	50.2249	0.204432
Arabidopsis thaliana	AT5G15150	2.86236e-07	9.49039e-06	24.15	9.74851	1.86719	0.856927	0.458939
Arabidopsis thaliana	AT5G05990	2.86739e-07	9.49513e-06	23.615	21.3393	14.5373	5.60229	0.385373
Arabidopsis thaliana	AT1G10650	2.89698e-07	9.49778e-06	23.452	21.4637	17.6674	6.89507	0.390271
Arabidopsis thaliana	AT2G24540	2.89352e-07	9.49778e-06	24.7091	23.171	13.0839	12.6837	0.969414
Arabidopsis thaliana	AT3G05290	2.88396e-07	9.49778e-06	23.0585	15.3022	14.8086	4.09157	0.276297
Arabidopsis thaliana	AT3G13470	2.88927e-07	9.49778e-06	23.3512	21.7409	268.955	80.5851	0.299624
Arabidopsis thaliana	AT3G15358	2.89381e-07	9.49778e-06	24.3189	8.92624	2.83533	1.77108	0.624648
Arabidopsis thaliana	AT3G52370	2.87651e-07	9.49778e-06	23.8014	20.9207	16.366	7.77798	0.475253
Arabidopsis thaliana	AT4G19100	2.88239e-07	9.49778e-06	23.5698	12.4019	72.6893	11.8526	0.163059
Arabidopsis thaliana	AT5G05270	2.87219e-07	9.49778e-06	24.401	20.5905	66.7102	70.1385	1.05139
Arabidopsis thaliana	AT1G72175	2.90441e-07	9.51031e-06	23.525	12.4851	11.2593	2.11947	0.188242
Arabidopsis thaliana	AT1G49980	2.92544e-07	9.54366e-06	23.4808	17.6164	9.50236	2.21277	0.232865
Arabidopsis thaliana	AT4G35230	2.92123e-07	9.54366e-06	22.3546	17.7896	41.1052	8.30155	0.201959
Arabidopsis thaliana	AT5G12080	2.92359e-07	9.54366e-06	24.2678	23.0618	13.0945	3.41979	0.261162
Arabidopsis thaliana	AT1G66180	2.93002e-07	9.54679e-06	23.6577	9.58263	27.2755	13.909	0.509943
Arabidopsis thaliana	AT1G56200	2.94068e-07	9.56971e-06	23.615	12.2529	181.273	40.0264	0.220807
Arabidopsis thaliana	AT1G02305	2.94913e-07	9.5791e-06	23.5698	13.6059	82.544	24.9174	0.301868
Arabidopsis thaliana	AT1G18730	2.95082e-07	9.5791e-06	27.1427	20.1094	283.83	2.73652	0.00964142
Arabidopsis thaliana	AT2G33530	2.96203e-07	9.60366e-06	23.7456	20.1347	48.6611	22.7426	0.467368
Arabidopsis thaliana	AT3G42800	2.9673e-07	9.60896e-06	24.1677	9.44479	1.6892	1.42516	0.84369
Arabidopsis thaliana	AT1G22890	3.03508e-07	9.81641e-06	23.1852	10.92	19.9266	11.9471	0.599553
Arabidopsis thaliana	AT1G12845	3.04612e-07	9.84004e-06	24.0219	11.7587	12.6736	9.79367	0.77276
Arabidopsis thaliana	AT5G63780	3.05093e-07	9.84354e-06	23.8014	13.9954	64.8082	43.5612	0.672156
Arabidopsis thaliana	AT1G65270	3.06273e-07	9.86056e-06	22.3113	16.2579	53.2554	8.72828	0.163895
Arabidopsis thaliana	AT2G47010	3.07361e-07	9.86056e-06	25.7245	18.7588	5.6917	2.87865	0.505763
Arabidopsis thaliana	AT5G05365	3.06853e-07	9.86056e-06	23.9745	19.743	3.81571	2.97101	0.778624
Arabidopsis thaliana	AT5G23060	3.07345e-07	9.86056e-06	25.5508	21.915	562.963	212.704	0.377829
Arabidopsis thaliana	AT5G41070	3.07489e-07	9.86056e-06	23.8494	21.3655	9.30714	3.90252	0.419304
Arabidopsis thaliana	AT3G15710	3.08932e-07	9.89482e-06	23.2721	15.1568	33.906	9.18652	0.270941
Arabidopsis thaliana	AT2G42220	3.09543e-07	9.90238e-06	25.8383	4.97384	581.969	115.471	0.198414
Arabidopsis thaliana	AT1G55670	3.10659e-07	9.92604e-06	21.9611	6.8038	3461.85	1093.97	0.316008
Arabidopsis thaliana	AT1G71990	3.11122e-07	9.92882e-06	23.7903	9.91706	4.13498	1.22415	0.296047
Arabidopsis thaliana	AT4G01935	3.12344e-07	9.95578e-06	23.754	13.377	41.0064	10.2805	0.250704
Arabidopsis thaliana	AT1G60270	3.14173e-07	9.98995e-06	24.2678	20.5363	22.336	17.3098	0.774974
Arabidopsis thaliana	AT2G40460	3.14063e-07	9.98995e-06	23.525	21.5009	14.9466	5.41378	0.362208
Arabidopsis thaliana	AT5G07960	3.16822e-07	1.00621e-05	26.5649	9.33214	36.4605	10.0293	0.275074
Arabidopsis thaliana	AT4G34215	3.17437e-07	1.00695e-05	23.754	12.0872	28.4675	6.23732	0.219103
Arabidopsis thaliana	AT1G09940	3.18085e-07	1.007e-05	23.1002	14.6408	11.3599	3.69388	0.32517
Arabidopsis thaliana	AT1G69830	3.18362e-07	1.007e-05	23.3939	10.6151	63.5534	61.462	0.967093
Arabidopsis thaliana	AT3G15580	3.186e-07	1.007e-05	23.5698	13.2792	39.2341	11.4906	0.292874
Arabidopsis thaliana	AT1G27600	3.19759e-07	1.00946e-05	22.9359	14.419	17.2088	2.90653	0.168898
Arabidopsis thaliana	AT3G06035	3.21263e-07	1.01196e-05	22.6573	20.6129	33.856	16.8152	0.496669
Arabidopsis thaliana	AT5G20000	3.21319e-07	1.01196e-05	22.738	13.8485	38.1516	8.77212	0.229928
Arabidopsis thaliana	AT1G21680	3.24777e-07	1.018e-05	25.3303	11.0488	34.465	32.7021	0.948849
Arabidopsis thaliana	AT1G80440	3.24591e-07	1.018e-05	23.3939	8.5941	19.0927	20.4412	1.07063
Arabidopsis thaliana	AT2G30440	3.24182e-07	1.018e-05	23.5698	13.6298	55.9643	21.0664	0.376425
Arabidopsis thaliana	AT5G62500	3.23799e-07	1.018e-05	25.3592	19.0458	13.5468	3.59869	0.265649
Arabidopsis thaliana	AT3G05700	3.267e-07	1.02281e-05	23.1852	16.5833	13.2798	4.99199	0.37591
Arabidopsis thaliana	AT3G13670	3.27779e-07	1.02497e-05	23.0585	16.8712	69.9107	20.3284	0.290777
Arabidopsis thaliana	AT1G48230	3.28273e-07	1.0253e-05	22.0841	17.3311	35.7766	5.55552	0.155283
Arabidopsis thaliana	AT3G47860	3.29068e-07	1.02657e-05	23.309	14.7575	102.746	79.5765	0.774494
Arabidopsis thaliana	AT3G23990	3.3008e-07	1.02851e-05	22.9872	22.1143	108.066	33.3302	0.308424
Arabidopsis thaliana	AT1G71030	3.33023e-07	1.03646e-05	23.6406	7.95026	33.7156	46.4486	1.37766
Arabidopsis thaliana	AT3G61890	3.36806e-07	1.04682e-05	24.7091	23.0435	8.30143	4.5827	0.552037
Arabidopsis thaliana	AT4G10000	3.37145e-07	1.04682e-05	23.3163	14.6803	29.2116	8.47502	0.290126
Arabidopsis thaliana	AT1G78270	3.38769e-07	1.05062e-05	23.6608	11.2508	11.6659	4.72782	0.405267
Arabidopsis thaliana	AT3G16330	3.39373e-07	1.05071e-05	24.0219	20.2078	3.93339	2.98678	0.759341
Arabidopsis thaliana	AT3G52240	3.39593e-07	1.05071e-05	22.8564	13.4067	12.2208	4.91112	0.401865
Arabidopsis thaliana	AT4G23670	3.42676e-07	1.059e-05	24.9483	21.6129	768.971	286.507	0.372584
Arabidopsis thaliana	AT4G40040	3.43599e-07	1.06062e-05	23.7014	14.0781	469.593	107.095	0.22806
Arabidopsis thaliana	AT2G44360	3.44014e-07	1.06066e-05	23.1852	14.5757	33.6116	10.3237	0.307147
Arabidopsis thaliana	AT3G17020	3.44506e-07	1.06093e-05	23.8494	12.8709	122.069	89.772	0.735421
Arabidopsis thaliana	AT1G34210	3.4824e-07	1.06439e-05	23.525	21.5341	24.8421	10.2336	0.411947
Arabidopsis thaliana	AT2G20260	3.48853e-07	1.06439e-05	23.2284	8.92907	957.028	346.574	0.362136
Arabidopsis thaliana	AT2G23460	3.47578e-07	1.06439e-05	25.4089	17.5356	18.868	2.75026	0.145763
Arabidopsis thaliana	AT2G32280	3.46568e-07	1.06439e-05	23.0261	16.5999	6.72923	4.31193	0.640776
Arabidopsis thaliana	AT3G08030	3.47971e-07	1.06439e-05	26.0961	7.57541	91.309	24.7071	0.270588
Arabidopsis thaliana	AT3G53990	3.48544e-07	1.06439e-05	24.2175	10.6815	89.8588	68.6911	0.764434
Arabidopsis thaliana	AT4G24990	3.47604e-07	1.06439e-05	23.3939	14.7207	33.9339	8.59864	0.253394
Arabidopsis thaliana	AT4G36240	3.48004e-07	1.06439e-05	22.9445	21.8112	12.4746	3.26648	0.261851
Arabidopsis thaliana	AT4G34920	3.49416e-07	1.06487e-05	24.1185	11.6782	49.285	22.5571	0.457686
Arabidopsis thaliana	AT4G01550	3.5013e-07	1.06521e-05	23.5698	12.291	6.55994	3.01033	0.458896
Arabidopsis thaliana	AT4G20770	3.50334e-07	1.06521e-05	22.2422	18.2035	0.492283	0.218931	0.218931
Arabidopsis thaliana	AT1G28340	3.54181e-07	1.0742e-05	23.1425	16.3083	32.5425	7.2802	0.223713
Arabidopsis thaliana	AT3G53800	3.54373e-07	1.0742e-05	23.754	11.5841	41.665	38.5841	0.926054
Arabidopsis thaliana	AT4G24880	3.54511e-07	1.0742e-05	22.6194	18.469	7.67036	1.12441	0.146591
Arabidopsis thaliana	AT1G20440	3.54999e-07	1.07444e-05	24.2678	12.2645	53.8247	35.6791	0.662876
Arabidopsis thaliana	AT3G60910	3.57594e-07	1.08106e-05	24.0699	21.1176	27.1352	8.38537	0.309022
Arabidopsis thaliana	AT5G11330	3.5965e-07	1.0845e-05	23.1425	16.7958	52.3534	13.945	0.266362
Arabidopsis thaliana	AT5G17305	3.59872e-07	1.0845e-05	24.2175	23.567	1.41356	1.65655	1.1719
Arabidopsis thaliana	AT5G66420	3.59967e-07	1.0845e-05	22.1813	18.8534	29.8745	8.13061	0.272159
Arabidopsis thaliana	AT1G19310	3.61046e-07	1.08652e-05	23.3939	11.9847	11.6863	9.98417	0.854349
Arabidopsis thaliana	AT5G13930	3.62469e-07	1.08955e-05	25.8855	19.2657	220.91	245.13	1.10964
Arabidopsis thaliana	AT1G55000	3.64552e-07	1.09457e-05	23.2721	12.6396	30.1865	9.25374	0.306552
Arabidopsis thaliana	AT1G07080	3.65153e-07	1.09513e-05	24.2175	12.7856	81.4591	14.8707	0.182554
Arabidopsis thaliana	AT2G26170	3.6599e-07	1.09597e-05	23.754	21.1229	19.1555	8.64731	0.451428
Arabidopsis thaliana	AT5G08180	3.66265e-07	1.09597e-05	22.9359	22.3993	92.93	24.4386	0.262979
Arabidopsis thaliana	AT2G20930	3.68047e-07	1.09757e-05	23.8014	12.2345	45.2829	11.2271	0.247933
Arabidopsis thaliana	AT4G31870	3.67775e-07	1.09757e-05	24.2175	23.6188	5.74235	5.31549	0.925665
Arabidopsis thaliana	AT5G44730	3.67925e-07	1.09757e-05	23.3939	14.7656	19.9486	9.42063	0.472245
Arabidopsis thaliana	AT2G08470	3.68947e-07	1.09901e-05	23.0172	21.9867	19.952	7.67426	0.384635
Arabidopsis thaliana	AT5G48335	3.69667e-07	1.09992e-05	23.3512	14.2877	43.6875	6.72284	0.153885
Arabidopsis thaliana	AT4G34460	3.70867e-07	1.10081e-05	23.6608	12.2405	42.8709	8.84954	0.206423
Arabidopsis thaliana	AT4G34740	3.70507e-07	1.10081e-05	24.0219	0.518275	31.8034	5.83656	0.18352
Arabidopsis thaliana	AT5G11790	3.71249e-07	1.10081e-05	25.7637	20.4735	64.0359	14.5336	0.22696
Arabidopsis thaliana	AT5G15640	3.71636e-07	1.10081e-05	23.2259	16.3345	20.8733	7.60268	0.364231
Arabidopsis thaliana	AT2G37940	3.73306e-07	1.10452e-05	23.525	13.7927	33.1176	11.1594	0.336963
Arabidopsis thaliana	AT2G46450	3.73949e-07	1.10518e-05	24.0699	22.6673	26.2567	14.5458	0.553984
Arabidopsis thaliana	AT1G79440	3.74386e-07	1.10524e-05	23.2721	14.6776	58.1215	51.7698	0.890717
Arabidopsis thaliana	AT3G19700	3.76029e-07	1.10884e-05	23.1631	2.11419	0.516389	0.248594	0.248594
Arabidopsis thaliana	AT2G36390	3.78899e-07	1.11606e-05	22.896	16.8507	64.5094	39.2553	0.60852
Arabidopsis thaliana	AT1G20693	3.80241e-07	1.11618e-05	24.0699	13.1503	177.736	105.401	0.59302
Arabidopsis thaliana	AT1G31780	3.79477e-07	1.11618e-05	22.698	13.648	27.5665	5.3764	0.195034
Arabidopsis thaliana	AT3G01200	3.80264e-07	1.11618e-05	22.4137	17.6004	21.0253	5.07636	0.24144
Arabidopsis thaliana	AT4G11600	3.80633e-07	1.11618e-05	23.525	14.2309	160.008	110.269	0.689145
Arabidopsis thaliana	AT2G35760	3.81422e-07	1.11726e-05	22.8368	21.0585	11.5158	3.3801	0.293518
Arabidopsis thaliana	AT2G18840	3.84058e-07	1.12178e-05	26.1504	8.54163	16.5112	4.03841	0.244587
Arabidopsis thaliana	AT2G47750	3.84242e-07	1.12178e-05	22.2448	6.51367	4.1006	2.91413	0.710658
Arabidopsis thaliana	AT4G04925	3.84211e-07	1.12178e-05	23.8494	11.7807	12.6949	5.19925	0.409554
Arabidopsis thaliana	AT3G16250	3.87004e-07	1.12777e-05	26.785	19.1237	236.923	18.5566	0.0783232
Arabidopsis thaliana	AT5G65207	3.87149e-07	1.12777e-05	23.3163	10.2669	11.5018	7.78079	0.676484
Arabidopsis thaliana	AT3G06350	3.87771e-07	1.12834e-05	23.0261	20.7013	62.6353	15.8769	0.253481
Arabidopsis thaliana	AT1G76620	3.93267e-07	1.14307e-05	25.8383	17.5015	17.3852	7.99543	0.459899
Arabidopsis thaliana	AT1G28400	3.95976e-07	1.1447e-05	22.9752	20.799	37.1171	9.44767	0.254537
Arabidopsis thaliana	AT1G62800	3.95883e-07	1.1447e-05	22.9763	0.676695	10.2531	2.5275	0.246512
Arabidopsis thaliana	AT2G19480	3.95875e-07	1.1447e-05	22.4301	21.3385	156.042	33.9765	0.21774
Arabidopsis thaliana	AT3G15610	3.9538e-07	1.1447e-05	22.4485	15.3853	29.3873	6.51746	0.221778
Arabidopsis thaliana	AT4G00430	3.9643e-07	1.1447e-05	23.1002	1.13761	254.158	52.1959	0.205368
Arabidopsis thaliana	AT5G43780	3.96017e-07	1.1447e-05	23.1319	16.8027	26.1272	7.60967	0.291255
Arabidopsis thaliana	AT2G31060	3.97833e-07	1.1475e-05	22.7993	21.8549	28.6103	7.23081	0.252735
Arabidopsis thaliana	AT2G04900	4.00598e-07	1.15421e-05	23.4808	14.7045	59.7693	17.1804	0.287445
Arabidopsis thaliana	AT4G22200	4.01453e-07	1.15541e-05	24.751	21.571	20.1814	6.07934	0.301235
Arabidopsis thaliana	AT3G23810	4.05842e-07	1.16677e-05	22.5551	21.135	326.229	136.217	0.417551
Arabidopsis thaliana	AT2G42670	4.07392e-07	1.16886e-05	24.1677	12.7321	13.2207	5.35758	0.405243
Arabidopsis thaliana	AT4G33380	4.07453e-07	1.16886e-05	23.9745	12.5509	53.6405	8.83812	0.164766
Arabidopsis thaliana	AT1G29950	4.07903e-07	1.16888e-05	22.9113	18.335	33.4094	10.8066	0.323459
Arabidopsis thaliana	AT5G14920	4.09813e-07	1.17308e-05	24.3705	11.3471	98.7735	93.7705	0.949349
Arabidopsis thaliana	AT4G31990	4.10453e-07	1.17364e-05	25.9911	19.4378	196.07	19.1159	0.0974955
Arabidopsis thaliana	AT2G17880	4.1131e-07	1.17481e-05	24.0219	7.61389	6.02892	4.36007	0.723192
Arabidopsis thaliana	AT4G35840	4.11883e-07	1.17518e-05	23.7071	8.22948	6.84951	3.26364	0.476478
Arabidopsis thaliana	AT5G41960	4.12843e-07	1.1763e-05	22.7784	16.7232	27.3818	7.57696	0.276715
Arabidopsis thaliana	AT5G60620	4.13167e-07	1.1763e-05	23.754	13.472	51.8233	12.0723	0.232952
Arabidopsis thaliana	AT1G16410	4.15321e-07	1.18035e-05	23.309	0.958606	79.4473	48.1044	0.605488
Arabidopsis thaliana	AT3G47080	4.15483e-07	1.18035e-05	24.8243	19.2576	13.3755	4.40124	0.329051
Arabidopsis thaliana	AT1G54220	4.16839e-07	1.18293e-05	24.4369	19.3825	31.6983	8.44586	0.266445
Arabidopsis thaliana	AT5G19600	4.1881e-07	1.18724e-05	23.1852	21.9013	5.14626	2.27031	0.441157
Arabidopsis thaliana	AT1G64860	4.19574e-07	1.18813e-05	24.2175	23.4047	105.18	43.3053	0.411726
Arabidopsis thaliana	AT5G20280	4.20636e-07	1.18986e-05	22.6924	17.1976	65.2619	33.196	0.508659
Arabidopsis thaliana	AT1G22950	4.21451e-07	1.19089e-05	22.9023	20.6763	19.9556	6.15481	0.308425
Arabidopsis thaliana	AT1G56170	4.23083e-07	1.19295e-05	22.8564	22.3727	4.95445	4.05547	0.81855
Arabidopsis thaliana	AT5G63880	4.23053e-07	1.19295e-05	23.615	13.4298	15.527	6.59125	0.424503
Arabidopsis thaliana	AT4G10080	4.24028e-07	1.19434e-05	26.0424	6.426	47.7296	10.3696	0.217258
Arabidopsis thaliana	AT5G05010	4.26104e-07	1.19891e-05	22.8564	16.9518	133.943	18.4453	0.13771
Arabidopsis thaliana	AT2G18170	4.26679e-07	1.19925e-05	23.898	12.9163	12.2089	8.83022	0.723259
Arabidopsis thaliana	AT3G43700	4.32666e-07	1.21478e-05	22.4672	17.1381	6.42003	1.30106	0.202656
Arabidopsis thaliana	AT1G20630	4.33315e-07	1.21531e-05	23.5698	11.3489	39.9916	23.3112	0.582903
Arabidopsis thaliana	AT3G44310	4.351e-07	1.21902e-05	25.7343	18.6039	771.784	144.368	0.187058
Arabidopsis thaliana	AT1G72750	4.35896e-07	1.21995e-05	23.4062	21.4243	62.9587	10.8362	0.172116
Arabidopsis thaliana	AT2G36410	4.37647e-07	1.22356e-05	23.8355	14.036	39.6592	10.8364	0.273238
Arabidopsis thaliana	AT1G48370	4.39344e-07	1.2257e-05	22.8739	16.563	5.84368	3.52042	0.602432
Arabidopsis thaliana	AT3G19030	4.38975e-07	1.2257e-05	23.309	22.031	58.9142	43.5237	0.738763
Arabidopsis thaliana	AT1G35720	4.44706e-07	1.23757e-05	27.0183	17.4897	189.343	36.802	0.194367
Arabidopsis thaliana	AT4G27320	4.4461e-07	1.23757e-05	24.3518	6.93114	41.5253	13.0415	0.314062
Arabidopsis thaliana	AT5G37550	4.45002e-07	1.23757e-05	24.5522	20.673	1.46385	1.53871	1.05114
Arabidopsis thaliana	AT2G45510	4.46937e-07	1.2405e-05	23.0172	15.0393	4.4472	2.70334	0.607874
Arabidopsis thaliana	AT5G01210	4.46996e-07	1.2405e-05	24.0473	11.6106	24.2248	18.0989	0.747119
Arabidopsis thaliana	AT1G06040	4.48777e-07	1.24283e-05	23.1447	6.56994	159.197	141.575	0.889305
Arabidopsis thaliana	AT1G14700	4.4842e-07	1.24283e-05	22.896	2.0016	46.3275	9.49618	0.20498
Arabidopsis thaliana	AT4G15910	4.51261e-07	1.2484e-05	22.8192	11.8578	37.386	11.6111	0.310572
Arabidopsis thaliana	AT4G18240	4.51897e-07	1.24884e-05	21.7285	15.5307	69.8646	30.1222	0.431151
Arabidopsis thaliana	AT3G28715	4.54713e-07	1.25531e-05	23.3512	13.9737	81.1805	14.4171	0.177593
Arabidopsis thaliana	AT4G28240	4.57549e-07	1.26182e-05	24.4228	8.7366	21.7219	9.674	0.445358
Arabidopsis thaliana	AT5G16410	4.58766e-07	1.26386e-05	24.6156	6.4983	1.41986	0.849328	0.598176
Arabidopsis thaliana	AT1G03230	4.60973e-07	1.26729e-05	23.754	11.9765	17.6807	7.42383	0.419882
Arabidopsis thaliana	AT1G75350	4.60727e-07	1.26729e-05	23.1425	14.3115	549.306	86.728	0.157886
Arabidopsis thaliana	AT3G58500	4.62263e-07	1.2682e-05	23.7456	13.5647	133.003	18.4109	0.138425
Arabidopsis thaliana	AT4G09180	4.61878e-07	1.2682e-05	23.615	19.9703	21.5054	6.9404	0.322728
Arabidopsis thaliana	AT1G16080	4.62768e-07	1.26826e-05	25.5508	18.8211	230.084	78.5283	0.341303
Arabidopsis thaliana	AT4G17270	4.63951e-07	1.27019e-05	23.3163	14.5953	48.0814	11.848	0.246415
Arabidopsis thaliana	AT1G70370	4.64452e-07	1.27024e-05	24.6038	19.3325	77.2692	19.1972	0.248446
Arabidopsis thaliana	AT2G43790	4.65191e-07	1.27094e-05	23.361	12.5497	37.7992	6.08625	0.161015
Arabidopsis thaliana	AT2G30570	4.65766e-07	1.2712e-05	22.738	7.71246	2424.52	1041.28	0.42948
Arabidopsis thaliana	AT4G00883	4.68774e-07	1.27809e-05	26.683	16.5801	47.0481	7.9973	0.169982
Arabidopsis thaliana	AT5G06260	4.71674e-07	1.28467e-05	22.6585	15.7459	25.2812	5.70476	0.225653
Arabidopsis thaliana	AT2G33630	4.75136e-07	1.29276e-05	24.2175	12.5855	24.553	6.66729	0.271547
Arabidopsis thaliana	AT3G17800	4.77438e-07	1.29635e-05	23.6577	0.634554	97.4838	37.0806	0.380377
Arabidopsis thaliana	AT5G06370	4.77405e-07	1.29635e-05	23.1852	14.1056	19.7534	3.87553	0.196196
Arabidopsis thaliana	AT3G54030	4.79493e-07	1.30059e-05	24.6038	9.06998	11.2526	1.8426	0.163749
Arabidopsis thaliana	AT4G29735	4.80064e-07	1.30081e-05	26.3433	9.26251	63.8657	12.3436	0.193275
Arabidopsis thaliana	AT4G40042	4.83618e-07	1.30909e-05	23.7071	12.0702	13.4389	4.07284	0.303064
Arabidopsis thaliana	AT5G21482	4.84722e-07	1.31074e-05	24.7627	21.8118	10.1289	2.62948	0.259602
Arabidopsis thaliana	AT4G20910	4.86201e-07	1.31205e-05	24.6038	20.5588	6.48026	1.41342	0.218112
Arabidopsis thaliana	AT4G29010	4.86116e-07	1.31205e-05	23.7071	12.1445	75.5764	18.5082	0.244894
Arabidopsis thaliana	AT3G46440	4.88244e-07	1.31353e-05	23.2284	14.5344	32.483	15.4023	0.474166
Arabidopsis thaliana	AT4G16146	4.87966e-07	1.31353e-05	23.6608	14.2709	52.3059	66.4489	1.27039
Arabidopsis thaliana	AT5G66880	4.88174e-07	1.31353e-05	23.754	11.9649	32.9599	20.7861	0.63065
Arabidopsis thaliana	AT1G07020	4.89169e-07	1.31468e-05	23.615	12.4976	18.5102	6.02634	0.325568
Arabidopsis thaliana	AT5G22020	4.93703e-07	1.32417e-05	25.7919	18.22	25.6036	14.2177	0.555301
Arabidopsis thaliana	AT5G24970	4.935e-07	1.32417e-05	22.0978	20.1428	7.49156	1.45815	0.194639
Arabidopsis thaliana	AT3G60190	4.94485e-07	1.32492e-05	22.9763	14.7234	40.9235	11.5756	0.282859
Arabidopsis thaliana	AT2G16070	4.95464e-07	1.3262e-05	24.1185	21.6451	24.7535	6.62949	0.267821
Arabidopsis thaliana	AT5G14140	4.97897e-07	1.33136e-05	22.0269	14.4402	5.47659	0.907072	0.165627
Arabidopsis thaliana	AT1G28600	4.98975e-07	1.33289e-05	22.728	20.4775	58.6186	21.8772	0.373212
Arabidopsis thaliana	AT2G37040	5.00536e-07	1.33571e-05	24.8171	20.2748	82.5098	64.8482	0.785946
Arabidopsis thaliana	AT3G52850	5.01217e-07	1.33617e-05	22.5808	16.4769	67.5383	12.4699	0.184635
Arabidopsis thaliana	AT1G10670	5.01841e-07	1.33649e-05	22.5539	18.3296	217.641	28.1331	0.129264
Arabidopsis thaliana	AT1G07050	5.07417e-07	1.34186e-05	23.7384	14.1367	35.4859	48.1265	1.35622
Arabidopsis thaliana	AT1G78570	5.0685e-07	1.34186e-05	24.4508	19.4699	130.676	110.34	0.844384
Arabidopsis thaliana	AT3G05530	5.04572e-07	1.34186e-05	22.4315	15.8914	131.285	16.9329	0.128979
Arabidopsis thaliana	AT3G18350	5.06609e-07	1.34186e-05	22.738	13.8937	7.48379	1.52498	0.203771
Arabidopsis thaliana	AT3G29270	5.06753e-07	1.34186e-05	22.6585	15.9683	14.7549	4.65736	0.315649
Arabidopsis thaliana	AT4G25890	5.07209e-07	1.34186e-05	22.2779	2.42039	84.9528	24.3235	0.286318
Arabidopsis thaliana	AT5G19950	5.06125e-07	1.34186e-05	22.6585	16.8139	8.19943	2.56663	0.313026
Arabidopsis thaliana	AT5G07670	5.07947e-07	1.34192e-05	23.4808	17.398	12.2527	4.30257	0.351152
Arabidopsis thaliana	AT3G55880	5.08894e-07	1.34307e-05	23.9745	10.1258	3.90032	2.33483	0.598627
Arabidopsis thaliana	AT1G71480	5.13347e-07	1.35077e-05	26.1504	20.0033	81.4272	20.154	0.247509
Arabidopsis thaliana	AT5G02840	5.13225e-07	1.35077e-05	24.1185	23.6468	77.0961	25.119	0.325814
Arabidopsis thaliana	AT5G05300	5.12509e-07	1.35077e-05	22.698	13.3451	0.218485	0.227049	0.227049
Arabidopsis thaliana	AT2G28840	5.19057e-07	1.36444e-05	23.898	12.0472	91.9828	77.1031	0.838235
Arabidopsis thaliana	AT4G18520	5.20137e-07	1.36592e-05	23.361	12.4332	6.69125	2.62125	0.391743
Arabidopsis thaliana	AT5G20160	5.21536e-07	1.36823e-05	23.4371	0.164744	150.457	47.0249	0.312548
Arabidopsis thaliana	AT3G52990	5.24528e-07	1.37471e-05	23.3512	16.1285	138.617	57.1269	0.412122
Arabidopsis thaliana	AT4G09830	5.29222e-07	1.38564e-05	23.898	12.9528	48.6381	13.659	0.28083
Arabidopsis thaliana	AT4G26950	5.30452e-07	1.38748e-05	25.2946	19.0249	3.41006	2.77649	0.814204
Arabidopsis thaliana	AT5G14230	5.31962e-07	1.39005e-05	23.6608	12.0616	4.29799	1.08143	0.251613
Arabidopsis thaliana	AT5G12210	5.33948e-07	1.39386e-05	23.5698	14.5048	38.6402	14.5971	0.37777
Arabidopsis thaliana	AT1G06460	5.35648e-07	1.39416e-05	23.3939	12.6461	157.102	145.942	0.928963
Arabidopsis thaliana	AT1G10410	5.35243e-07	1.39416e-05	23.0585	16.2965	16.54	5.02118	0.303578
Arabidopsis thaliana	AT1G61250	5.34993e-07	1.39416e-05	23.9276	12.9941	61.9094	17.7664	0.286974
Arabidopsis thaliana	AT5G02810	5.38055e-07	1.39905e-05	23.9472	7.14121	19.7019	28.7909	1.46132
Arabidopsis thaliana	AT5G01215	5.39278e-07	1.40085e-05	25.2805	10.4566	23.4167	18.7619	0.801219
Arabidopsis thaliana	AT5G14550	5.40612e-07	1.40293e-05	22.2929	17.03	18.0733	8.867	0.490613
Arabidopsis thaliana	AT1G14280	5.44415e-07	1.41141e-05	28.2658	25.8518	30.0299	13.3539	0.444687
Arabidopsis thaliana	AT1G06227	5.4609e-07	1.41437e-05	25.8855	18.5395	18.5333	5.80374	0.313152
Arabidopsis thaliana	AT3G17810	5.47851e-07	1.41615e-05	23.5698	12.4676	29.8059	5.5075	0.184779
Arabidopsis thaliana	AT4G07390	5.47533e-07	1.41615e-05	23.4371	15.8109	39.8215	8.15155	0.204702
Arabidopsis thaliana	AT1G60160	5.49618e-07	1.41933e-05	26.1504	7.12847	13.467	2.9384	0.218192
Arabidopsis thaliana	AT5G15740	5.50273e-07	1.41963e-05	23.3163	20.244	33.1	13.7214	0.414542
Arabidopsis thaliana	AT4G00370	5.5112e-07	1.42043e-05	22.6224	20.6753	112.846	26.6382	0.236059
Arabidopsis thaliana	AT1G08880	5.52246e-07	1.42194e-05	27.8727	8.16522	85.7825	15.7002	0.183023
Arabidopsis thaliana	AT2G27360	5.5552e-07	1.4262e-05	24.4508	24.3414	13.9443	4.94878	0.354896
Arabidopsis thaliana	AT2G31440	5.55052e-07	1.4262e-05	23.7071	12.3627	33.5415	5.76365	0.171836
Arabidopsis thaliana	AT5G52110	5.55009e-07	1.4262e-05	23.615	13.8804	23.7171	8.88704	0.37471
Arabidopsis thaliana	AT1G21480	5.56223e-07	1.42661e-05	25.2309	11.5459	14.0573	2.28223	0.162352
Arabidopsis thaliana	AT5G58950	5.56901e-07	1.42696e-05	22.3451	17.6354	82.8776	19.4327	0.234474
Arabidopsis thaliana	AT3G04880	5.59018e-07	1.431e-05	23.3163	12.8992	32.7182	10.0723	0.307849
Arabidopsis thaliana	AT1G58200	5.62095e-07	1.43609e-05	23.4371	12.495	25.5951	8.67247	0.338833
Arabidopsis thaliana	AT4G26480	5.61702e-07	1.43609e-05	23.1852	18.4366	44.4858	9.06239	0.203714
Arabidopsis thaliana	AT1G47128	5.65785e-07	1.43717e-05	23.8014	13.291	289.35	90.0938	0.311366
Arabidopsis thaliana	AT1G70330	5.65432e-07	1.43717e-05	24.2175	11.3532	43.2864	11.8815	0.274485
Arabidopsis thaliana	AT1G77350	5.64646e-07	1.43717e-05	26.8587	8.91083	31.9775	5.37614	0.168123
Arabidopsis thaliana	AT2G46830	5.65423e-07	1.43717e-05	24.5522	24.448	59.8752	79.4036	1.32615
Arabidopsis thaliana	AT3G09030	5.64433e-07	1.43717e-05	22.9023	13.457	8.41119	2.28301	0.271425
Arabidopsis thaliana	AT3G61820	5.65439e-07	1.43717e-05	24.2678	11.4772	41.527	14.6844	0.353612
Arabidopsis thaliana	AT3G28270	5.69641e-07	1.44421e-05	23.9745	20.0291	50.7265	52.3281	1.03157
Arabidopsis thaliana	AT5G24660	5.69652e-07	1.44421e-05	24.6561	20.274	19.9163	7.72142	0.387693
Arabidopsis thaliana	AT1G10050	5.72467e-07	1.44803e-05	22.698	15.6024	3.59245	0.97506	0.271419
Arabidopsis thaliana	AT1G32520	5.72993e-07	1.44803e-05	24.1185	20.8591	26.9619	13.7235	0.508995
Arabidopsis thaliana	AT3G15040	5.73351e-07	1.44803e-05	24.1185	11.5348	9.93119	4.71131	0.474395
Arabidopsis thaliana	AT5G04040	5.72525e-07	1.44803e-05	23.6608	9.14051	13.7647	4.4138	0.320661
Arabidopsis thaliana	AT2G26300	5.81344e-07	1.46665e-05	22.6585	16.9394	31.0701	8.77769	0.282512
Arabidopsis thaliana	AT4G16480	5.81836e-07	1.46665e-05	22.8192	11.2159	6.22998	2.02123	0.324436
Arabidopsis thaliana	AT5G39030	5.82852e-07	1.46781e-05	26.9199	8.72239	1.93607	0.893291	0.461393
Arabidopsis thaliana	AT1G22770	5.85643e-07	1.46923e-05	23.8014	9.32592	10.4176	14.6646	1.40768
Arabidopsis thaliana	AT1G54130	5.84688e-07	1.46923e-05	23.7071	11.398	37.6633	21.5883	0.573192
Arabidopsis thaliana	AT1G72130	5.85241e-07	1.46923e-05	24.1185	22.3792	19.5365	6.84556	0.350399
Arabidopsis thaliana	AT3G14290	5.84754e-07	1.46923e-05	23.2284	13.8703	75.2222	13.5387	0.179983
Arabidopsis thaliana	AT3G27570	5.88368e-07	1.47231e-05	24.8653	18.8672	35.4428	7.88644	0.222512
Arabidopsis thaliana	AT4G35790	5.88547e-07	1.47231e-05	23.615	12.5539	31.1052	14.4699	0.465194
Arabidopsis thaliana	AT5G20900	5.87953e-07	1.47231e-05	25.7343	11.2454	73.6853	16.0541	0.217874
Arabidopsis thaliana	AT1G29470	5.9291e-07	1.48042e-05	21.8492	19.6428	103.924	15.3759	0.147954
Arabidopsis thaliana	AT2G04842	5.92436e-07	1.48042e-05	22.5808	18.9252	90.2764	15.1355	0.167657
Arabidopsis thaliana	AT3G10770	5.94733e-07	1.48357e-05	23.2672	11.9573	46.2003	6.22055	0.134643
Arabidopsis thaliana	AT1G64880	5.95963e-07	1.48524e-05	23.2284	21.9906	44.9138	10.8492	0.241556
Arabidopsis thaliana	AT2G03420	5.97882e-07	1.48861e-05	26.4497	17.9963	59.4982	7.39927	0.124361
Arabidopsis thaliana	AT2G26355	6.00479e-07	1.49299e-05	23.8494	13.7407	8.5369	5.19606	0.608659
Arabidopsis thaliana	AT5G54510	6.00772e-07	1.49299e-05	24.2175	7.3144	40.2094	16.4928	0.410172
Arabidopsis thaliana	AT4G27360	6.03089e-07	1.49734e-05	23.9745	22.756	4.47521	6.39568	1.42913
Arabidopsis thaliana	AT4G04330	6.03878e-07	1.49789e-05	23.7071	12.3499	88.7264	97.258	1.09616
Arabidopsis thaliana	AT1G28395	6.09635e-07	1.51075e-05	21.8862	1.13559	30.2287	7.97128	0.263699
Arabidopsis thaliana	AT2G40280	6.10999e-07	1.51271e-05	22.1796	17.5418	15.52	3.39767	0.218923
Arabidopsis thaliana	AT1G29880	6.14922e-07	1.52009e-05	22.738	21.0052	89.9992	11.2487	0.124987
Arabidopsis thaliana	AT1G75670	6.15131e-07	1.52009e-05	22.7784	22.3964	15.6629	5.4467	0.347745
Arabidopsis thaliana	AT3G28370	6.16414e-07	1.52183e-05	23.1852	12.7026	6.50021	3.99116	0.614004
Arabidopsis thaliana	AT1G52260	6.17261e-07	1.5225e-05	22.0627	17.6989	8.5779	2.49953	0.291392
Arabidopsis thaliana	AT2G18390	6.18555e-07	1.52284e-05	26.0424	10.2184	24.5177	5.77443	0.235521
Arabidopsis thaliana	AT4G32940	6.18012e-07	1.52284e-05	23.8494	11.5774	72.2662	49.9633	0.691379
Arabidopsis thaliana	AT5G13630	6.21897e-07	1.52965e-05	23.0574	3.465	578.37	424.463	0.733896
Arabidopsis thaliana	AT1G78060	6.22947e-07	1.53041e-05	23.0585	21.5606	22.6866	4.31908	0.19038
Arabidopsis thaliana	AT5G56630	6.23367e-07	1.53041e-05	22.3244	17.0451	22.1481	8.09638	0.365557
Arabidopsis thaliana	AT3G18750	6.24644e-07	1.53212e-05	24.6561	20.6199	21.1615	6.95495	0.328661
Arabidopsis thaliana	AT4G38100	6.272e-07	1.53696e-05	22.5047	0.663942	77.6346	31.4822	0.405517
Arabidopsis thaliana	AT1G10760	6.2901e-07	1.5387e-05	23.3163	13.7739	108.091	86.4696	0.799971
Arabidopsis thaliana	AT1G75540	6.2943e-07	1.5387e-05	27.5806	4.3008	19.7062	5.25312	0.266572
Arabidopsis thaliana	AT5G06505	6.2966e-07	1.5387e-05	23.2721	11.8972	4.17552	4.26401	1.02119
Arabidopsis thaliana	AT5G43720	6.3252e-07	1.54426e-05	25.2707	19.4708	22.3319	4.14702	0.185699
Arabidopsis thaliana	AT5G47610	6.33126e-07	1.54431e-05	24.0699	22.9774	16.2921	10.0139	0.614648
Arabidopsis thaliana	AT2G44490	6.34599e-07	1.54648e-05	23.8014	11.9682	73.8508	33.3472	0.451549
Arabidopsis thaliana	AT1G33110	6.37837e-07	1.55293e-05	24.1185	20.9223	34.3697	17.7913	0.517646
Arabidopsis thaliana	AT5G24870	6.38961e-07	1.55378e-05	24.6038	19.589	7.03353	2.19149	0.311578
Arabidopsis thaliana	AT5G55380	6.39363e-07	1.55378e-05	23.7071	0.17914	6.0042	2.66077	0.443153
Arabidopsis thaliana	AT4G39540	6.43075e-07	1.56137e-05	24.0465	20.5258	56.7941	11.5794	0.203884
Arabidopsis thaliana	AT1G69980	6.46189e-07	1.56461e-05	23.2721	14.2148	14.3775	3.24789	0.225901
Arabidopsis thaliana	AT4G36040	6.45983e-07	1.56461e-05	23.3163	8.02341	39.9231	50.8104	1.27271
Arabidopsis thaliana	AT5G09400	6.45827e-07	1.56461e-05	22.896	14.9504	12.6807	2.73001	0.215288
Arabidopsis thaliana	AT4G10610	6.48426e-07	1.56858e-05	22.8564	13.1811	43.6706	8.36207	0.191481
Arabidopsis thaliana	AT1G50180	6.4918e-07	1.56897e-05	24.1185	21.585	2.67578	1.64044	0.613071
Arabidopsis thaliana	AT2G27200	6.51589e-07	1.57335e-05	22.5808	15.6328	5.32832	2.75348	0.516763
Arabidopsis thaliana	AT3G16175	6.52874e-07	1.57358e-05	24.9278	22.9212	4.46952	2.00749	0.449152
Arabidopsis thaliana	AT4G40063	6.52585e-07	1.57358e-05	24.1185	11.5368	2.84548	3.1218	1.09711
Arabidopsis thaliana	AT1G28330	6.55261e-07	1.57641e-05	24.15	11.2166	95.0909	115.531	1.21495
Arabidopsis thaliana	AT2G36070	6.55444e-07	1.57641e-05	23.2284	21.9375	28.305	8.18147	0.289046
Arabidopsis thaliana	AT3G19720	6.55843e-07	1.57641e-05	24.2678	23.0047	64.3048	20.901	0.32503
Arabidopsis thaliana	AT5G43150	6.56779e-07	1.57723e-05	24.6561	22.8589	25.2671	10.8047	0.427618
Arabidopsis thaliana	AT4G13100	6.58688e-07	1.58037e-05	23.0172	18.2751	25.4377	10.1178	0.397749
Arabidopsis thaliana	AT2G01170	6.61212e-07	1.58499e-05	23.754	12.1773	18.2444	12.8175	0.702545
Arabidopsis thaliana	AT5G58900	6.62453e-07	1.58652e-05	22.5192	17.351	20.9131	8.04243	0.384565
Arabidopsis thaliana	AT5G16530	6.6496e-07	1.59108e-05	24.8171	18.8991	2.25379	1.29562	0.57486
Arabidopsis thaliana	AT1G58235	6.66672e-07	1.59373e-05	24.0219	11.8608	13.2569	6.26304	0.472437
Arabidopsis thaliana	AT3G24730	6.68095e-07	1.59425e-05	25.2146	11.3266	12.0986	3.37333	0.278821
Arabidopsis thaliana	AT4G24220	6.67627e-07	1.59425e-05	23.754	12.3025	63.5249	31.1439	0.490263
Arabidopsis thaliana	AT5G07020	6.73439e-07	1.60555e-05	30.2758	11.5826	317.273	30.6691	0.0966646
Arabidopsis thaliana	AT1G31812	6.7439e-07	1.60636e-05	24.6561	10.9305	427.703	84.5657	0.19772
Arabidopsis thaliana	AT5G41460	6.76093e-07	1.60897e-05	23.525	19.7001	12.2155	6.61094	0.541193
Arabidopsis thaliana	AT1G53450	6.77219e-07	1.61019e-05	23.1002	16.2577	11.7393	3.95444	0.336856
Arabidopsis thaliana	AT1G51510	6.80672e-07	1.61638e-05	25.0103	12.6925	88.2044	14.9597	0.169602
Arabidopsis thaliana	AT3G47430	6.81046e-07	1.61638e-05	24.0219	19.5402	40.8413	21.1534	0.517942
Arabidopsis thaliana	AT1G55160	6.82894e-07	1.61931e-05	24.1185	11.8845	23.3673	5.68869	0.243446
Arabidopsis thaliana	AT5G01810	6.86402e-07	1.62617e-05	24.1185	23.8418	26.0415	17.4515	0.670143
Arabidopsis thaliana	AT2G18950	6.88116e-07	1.62877e-05	23.2857	16.41	43.9315	14.9483	0.340264
Arabidopsis thaliana	AT5G19380	6.88826e-07	1.62899e-05	22.5425	18.5118	10.4697	3.74914	0.358095
Arabidopsis thaliana	AT3G10850	6.90484e-07	1.62999e-05	23.7071	13.4432	128.375	34.6239	0.26971
Arabidopsis thaliana	AT4G36750	6.90355e-07	1.62999e-05	23.615	11.4102	24.9543	5.83164	0.233692
Arabidopsis thaliana	AT1G17650	6.93832e-07	1.63497e-05	22.9359	17.2245	96.1439	12.7241	0.132345
Arabidopsis thaliana	AT5G23980	6.93346e-07	1.63497e-05	25.5508	9.28373	0.88279	0.713764	0.713764
Arabidopsis thaliana	AT1G57540	6.99845e-07	1.64766e-05	24.2678	12.3743	10.0715	3.56598	0.354068
Arabidopsis thaliana	AT1G24490	7.02709e-07	1.65157e-05	23.0204	20.7217	27.6645	6.0889	0.220098
Arabidopsis thaliana	AT2G33847	7.0338e-07	1.65157e-05	22.9763	22.2841	2.08512	0.781335	0.37472
Arabidopsis thaliana	AT5G14590	7.02845e-07	1.65157e-05	22.08	20.4962	46.4596	11.5099	0.24774
Arabidopsis thaliana	AT1G75020	7.04087e-07	1.65176e-05	26.0589	15.2306	6.454	1.01426	0.157153
Arabidopsis thaliana	AT1G15950	7.10102e-07	1.65227e-05	24.1185	0.473397	173.473	53.6686	0.309378
Arabidopsis thaliana	AT1G42960	7.08609e-07	1.65227e-05	23.4464	14.3453	304.321	75.3696	0.247665
Arabidopsis thaliana	AT1G74680	7.09665e-07	1.65227e-05	23.615	12.5504	8.49423	3.45349	0.406569
Arabidopsis thaliana	AT1G78930	7.10057e-07	1.65227e-05	23.3163	21.8265	3.22229	1.02961	0.319527
Arabidopsis thaliana	AT2G39250	7.10566e-07	1.65227e-05	24.0219	0.577304	44.2647	15.2625	0.344801
Arabidopsis thaliana	AT3G09820	7.08736e-07	1.65227e-05	22.6224	20.7929	343.963	78.6786	0.228741
Arabidopsis thaliana	AT3G15680	7.0906e-07	1.65227e-05	24.3189	20.4196	37.0239	8.56623	0.23137
Arabidopsis thaliana	AT3G47580	7.09174e-07	1.65227e-05	25.5279	22.4935	2.35836	0.783284	0.332131
Arabidopsis thaliana	AT5G13490	7.0821e-07	1.65227e-05	23.6608	21.544	23.3016	8.16491	0.350401
Arabidopsis thaliana	AT5G41000	7.06748e-07	1.65227e-05	23.7903	12.1776	4.81504	1.17869	0.244794
Arabidopsis thaliana	AT5G44005	7.11622e-07	1.65327e-05	22.6573	14.6493	5.32134	3.56011	0.669024
Arabidopsis thaliana	AT2G15890	7.12811e-07	1.65393e-05	23.4808	11.8161	101.764	129.698	1.2745
Arabidopsis thaliana	AT5G09590	7.13159e-07	1.65393e-05	22.7784	21.2076	39.2761	11.9073	0.30317
Arabidopsis thaliana	AT5G64020	7.14618e-07	1.65586e-05	22.6585	17.3804	13.5458	3.95186	0.29174
Arabidopsis thaliana	AT5G44670	7.16156e-07	1.65797e-05	23.0585	1.60113	7.35915	2.51283	0.341457
Arabidopsis thaliana	AT2G45980	7.22448e-07	1.66838e-05	23.1851	12.3057	29.2888	8.15311	0.278369
Arabidopsis thaliana	AT3G04840	7.21802e-07	1.66838e-05	23.3512	0.982411	764.665	139.66	0.182642
Arabidopsis thaliana	AT3G52150	7.22554e-07	1.66838e-05	22.7784	11.3302	493.214	55.4227	0.112371
Arabidopsis thaliana	AT1G15150	7.23637e-07	1.66943e-05	23.8355	23.1927	0.703739	0.495154	0.495154
Arabidopsis thaliana	AT1G47240	7.25277e-07	1.67008e-05	22.5551	18.9351	11.8417	3.5275	0.297887
Arabidopsis thaliana	AT3G26280	7.24706e-07	1.67008e-05	23.6608	7.43497	14.3959	8.38543	0.582487
Arabidopsis thaliana	AT5G54660	7.2582e-07	1.67008e-05	22.8192	20.9664	10.62	3.99004	0.375711
Arabidopsis thaliana	AT5G51040	7.28314e-07	1.67436e-05	25.7343	18.2834	55.3576	16.8956	0.305209
Arabidopsis thaliana	AT1G49240	7.30165e-07	1.67716e-05	23.8494	12.0971	123.282	48.0226	0.389534
Arabidopsis thaliana	AT1G03730	7.34046e-07	1.68175e-05	23.0172	13.5639	4.84251	2.15684	0.445398
Arabidopsis thaliana	AT2G28260	7.34077e-07	1.68175e-05	25.5074	19.7963	4.22926	0.665965	0.157466
Arabidopsis thaliana	AT3G61580	7.33949e-07	1.68175e-05	23.5926	8.08172	90.5912	51.9199	0.573123
Arabidopsis thaliana	AT3G12400	7.36706e-07	1.6853e-05	27.5102	7.95934	15.436	2.21599	0.14356
Arabidopsis thaliana	AT3G57020	7.37543e-07	1.6853e-05	24.1185	23.7377	24.2697	14.4326	0.594674
Arabidopsis thaliana	AT4G16500	7.37245e-07	1.6853e-05	24.2175	10.684	14.2104	3.71307	0.261293
Arabidopsis thaliana	AT4G21560	7.42153e-07	1.69437e-05	26.3976	9.79824	14.1849	3.02771	0.213446
Arabidopsis thaliana	AT4G37320	7.45707e-07	1.70101e-05	23.754	19.3935	9.79496	4.83914	0.494044
Arabidopsis thaliana	AT5G03760	7.46757e-07	1.70193e-05	23.0172	22.0954	70.7827	25.5099	0.360398
Arabidopsis thaliana	AT3G15570	7.47809e-07	1.70242e-05	23.4808	10.757	24.6226	8.3541	0.339286
Arabidopsis thaliana	AT4G22300	7.4826e-07	1.70242e-05	24.1185	13.3668	20.9351	6.20024	0.296165
Arabidopsis thaliana	AT4G05160	7.52378e-07	1.71032e-05	22.3935	16.7604	28.1262	6.21848	0.221093
Arabidopsis thaliana	AT5G47380	7.53445e-07	1.71127e-05	23.3034	20.7998	8.98868	3.04531	0.338794
Arabidopsis thaliana	AT5G67140	7.55282e-07	1.71396e-05	23.7014	0.404245	8.11919	3.76114	0.463241
Arabidopsis thaliana	AT4G12910	7.57174e-07	1.71678e-05	22.3451	18.8074	26.497	9.1058	0.343654
Arabidopsis thaliana	AT2G42530	7.60351e-07	1.7225e-05	23.898	11.8475	23.6214	32.0902	1.35852
Arabidopsis thaliana	AT1G18773	7.61017e-07	1.72253e-05	23.525	1.70365	5.24095	1.42028	0.270997
Arabidopsis thaliana	AT1G74090	7.6392e-07	1.72643e-05	23.1852	21.7245	54.5039	15.716	0.288346
Arabidopsis thaliana	AT3G63080	7.64046e-07	1.72643e-05	23.452	14.3435	32.2908	11.0072	0.340877
Arabidopsis thaliana	AT3G12490	7.67562e-07	1.73289e-05	24.1185	12.7264	123.266	52.4085	0.425165
Arabidopsis thaliana	AT2G34090	7.69233e-07	1.73518e-05	22.2929	15.0768	15.2447	8.15908	0.535208
Arabidopsis thaliana	AT1G28140	7.70701e-07	1.73571e-05	23.7071	13.8573	56.3772	17.9173	0.317811
Arabidopsis thaliana	AT4G22755	7.71441e-07	1.73571e-05	24.0688	21.0314	16.705	4.25504	0.254717
Arabidopsis thaliana	AT5G61810	7.71155e-07	1.73571e-05	23.9745	13.4855	17.8767	6.52256	0.364864
Arabidopsis thaliana	AT4G35640	7.73858e-07	1.73818e-05	26.3976	19.1066	4.46863	2.92007	0.653461
Arabidopsis thaliana	AT5G25140	7.73299e-07	1.73818e-05	24.1185	23.7449	4.15909	2.99763	0.720741
Arabidopsis thaliana	AT4G00050	7.76039e-07	1.7416e-05	25.3078	21.4726	48.6925	36.9604	0.759058
Arabidopsis thaliana	AT2G32540	7.78268e-07	1.74512e-05	23.2721	22.4019	29.4019	16.2748	0.553529
Arabidopsis thaliana	AT1G48350	7.79275e-07	1.74589e-05	23.1002	13.2499	703.283	108.234	0.153898
Arabidopsis thaliana	AT2G22430	7.82456e-07	1.75005e-05	24.2175	11.5565	111.181	48.5952	0.437081
Arabidopsis thaliana	AT4G18730	7.81836e-07	1.75005e-05	23.0585	1.54328	361.785	59.9785	0.165785
Arabidopsis thaliana	AT1G68710	7.88563e-07	1.75847e-05	23.309	18.129	6.34594	1.54957	0.244183
Arabidopsis thaliana	AT3G18080	7.89554e-07	1.75847e-05	23.3512	12.7247	262.247	172.812	0.658968
Arabidopsis thaliana	AT3G22550	7.89165e-07	1.75847e-05	25.106	19.0593	12.7839	8.13737	0.636532
Arabidopsis thaliana	AT4G34090	7.88103e-07	1.75847e-05	22.9023	20.536	55.6063	12.7842	0.229905
Arabidopsis thaliana	AT5G11280	7.87036e-07	1.75847e-05	26.0961	8.04072	26.7164	5.80997	0.217468
Arabidopsis thaliana	AT5G43850	7.93522e-07	1.76582e-05	23.7071	22.2122	88.0741	27.6058	0.313438
Arabidopsis thaliana	AT4G30600	7.96698e-07	1.7714e-05	22.698	15.5605	50.836	11.291	0.222106
Arabidopsis thaliana	AT1G11310	8.01304e-07	1.77801e-05	23.7882	14.1049	73.388	35.8826	0.488944
Arabidopsis thaliana	AT1G30810	8.00586e-07	1.77801e-05	22.5047	16.4447	6.84562	1.70863	0.249594
Arabidopsis thaliana	AT3G55760	8.01696e-07	1.77801e-05	23.6608	13.1751	15.9615	5.44926	0.341401
Arabidopsis thaliana	AT5G49290	8.02999e-07	1.77941e-05	21.5434	18.0575	0.912615	0.297363	0.297363
Arabidopsis thaliana	AT3G52950	8.05711e-07	1.78243e-05	26.0424	18.2492	13.5701	3.87672	0.285681
Arabidopsis thaliana	AT5G55700	8.05259e-07	1.78243e-05	23.2672	14.8664	12.9297	3.40594	0.263421
Arabidopsis thaliana	AT2G40610	8.07473e-07	1.78425e-05	24.5011	6.73448	55.9845	43.0188	0.768406
Arabidopsis thaliana	AT5G39410	8.07887e-07	1.78425e-05	23.8014	14.1122	16.8931	14.4276	0.854052
Arabidopsis thaliana	AT2G45440	8.12544e-07	1.79303e-05	23.2284	20.6671	44.3929	13.4794	0.303638
Arabidopsis thaliana	AT1G62570	8.16792e-07	1.80003e-05	22.7784	16.5999	5.10041	2.73776	0.536774
Arabidopsis thaliana	AT2G38000	8.17078e-07	1.80003e-05	23.6608	12.1008	12.4964	4.45299	0.356343
Arabidopsis thaliana	AT1G01520	8.18643e-07	1.80025e-05	24.1185	23.5401	5.61642	7.58136	1.34985
Arabidopsis thaliana	AT1G13730	8.22378e-07	1.80025e-05	23.0172	22.329	32.3131	8.42844	0.260836
Arabidopsis thaliana	AT2G28390	8.19454e-07	1.80025e-05	22.6281	17.4717	23.595	4.5424	0.192516
Arabidopsis thaliana	AT2G36950	8.23316e-07	1.80025e-05	24.1185	22.4811	14.7132	5.403	0.367222
Arabidopsis thaliana	AT4G04670	8.20306e-07	1.80025e-05	23.6406	20.5367	4.90758	1.28248	0.261327
Arabidopsis thaliana	AT4G15160	8.22804e-07	1.80025e-05	26.6221	5.96889	0.668392	0.395608	0.395608
Arabidopsis thaliana	AT4G16210	8.22267e-07	1.80025e-05	23.4983	14.0799	13.2597	3.82673	0.288599
Arabidopsis thaliana	AT5G04885	8.18971e-07	1.80025e-05	25.9911	14.8379	26.3406	5.705	0.216586
Arabidopsis thaliana	AT5G24760	8.21744e-07	1.80025e-05	26.2612	17.9225	15.9719	5.7207	0.358173
Arabidopsis thaliana	AT3G24760	8.24352e-07	1.80102e-05	27.2359	18.8501	9.80359	0.246867	0.0251813
Arabidopsis thaliana	AT5G57830	8.26369e-07	1.80393e-05	24.0673	13.682	3.33583	1.25702	0.376825
Arabidopsis thaliana	AT2G34590	8.28402e-07	1.80538e-05	25.2805	10.4076	85.6022	16.4896	0.192631
Arabidopsis thaliana	AT3G28950	8.27898e-07	1.80538e-05	23.3163	12.8259	14.7581	5.21057	0.353065
Arabidopsis thaliana	AT1G72150	8.29128e-07	1.80547e-05	24.1677	8.98791	181.982	91.3646	0.502053
Arabidopsis thaliana	AT1G75100	8.32357e-07	1.81101e-05	23.1697	2.53368	27.1927	20.4275	0.75121
Arabidopsis thaliana	AT5G10070	8.33229e-07	1.81141e-05	22.1796	19.4839	24.0007	7.38601	0.307742
Arabidopsis thaliana	AT1G57980	8.37412e-07	1.81901e-05	23.361	8.05538	5.90294	3.03212	0.513662
Arabidopsis thaliana	AT3G61220	8.40282e-07	1.82374e-05	23.754	20.3783	74.1501	38.2671	0.516076
Arabidopsis thaliana	AT5G23240	8.41353e-07	1.82457e-05	23.6406	14.0714	84.7829	126.756	1.49506
Arabidopsis thaliana	AT1G53210	8.44303e-07	1.82946e-05	24.1677	11.6415	160.971	52.9221	0.328768
Arabidopsis thaliana	AT4G34550	8.51877e-07	1.84436e-05	23.5698	0.348931	0.788772	0.648449	0.648449
Arabidopsis thaliana	AT3G55800	8.53873e-07	1.84717e-05	24.9845	19.2482	1362.68	531.454	0.390006
Arabidopsis thaliana	AT1G29320	8.57926e-07	1.85183e-05	22.6281	0.0487698	18.5591	7.37405	0.397329
Arabidopsis thaliana	AT1G68550	8.56811e-07	1.85183e-05	22.7784	21.0271	17.643	2.62266	0.148651
Arabidopsis thaliana	AT4G38920	8.58135e-07	1.85183e-05	25.9895	11.1741	164.683	44.0915	0.267736
Arabidopsis thaliana	AT1G76350	8.61396e-07	1.85604e-05	22.698	17.0645	7.6255	2.3132	0.30335
Arabidopsis thaliana	AT3G26290	8.62193e-07	1.85604e-05	23.0585	9.1078	19.0411	20.9019	1.09773
Arabidopsis thaliana	AT5G14930	8.61881e-07	1.85604e-05	23.4062	13.7273	7.01456	2.51635	0.358733
Arabidopsis thaliana	AT3G18140	8.65411e-07	1.86145e-05	22.9359	16.841	67.152	15.5986	0.232288
Arabidopsis thaliana	AT1G32210	8.68114e-07	1.86574e-05	24.1677	13.2032	65.0487	17.3387	0.266549
Arabidopsis thaliana	AT3G51238	8.7231e-07	1.87323e-05	24.7627	20.2236	31.454	37.1513	1.18113
Arabidopsis thaliana	AT2G18280	8.73663e-07	1.87461e-05	23.3512	12.2447	70.3683	31.3031	0.444847
Arabidopsis thaliana	AT3G44970	8.76645e-07	1.87948e-05	26.0424	21.1794	12.0395	8.52937	0.708451
Arabidopsis thaliana	AT3G21670	8.80752e-07	1.88675e-05	23.615	23.5021	49.0796	34.5878	0.704728
Arabidopsis thaliana	AT1G75800	8.89166e-07	1.90323e-05	23.6608	13.3545	53.5324	29.4647	0.550409
Arabidopsis thaliana	AT3G13040	8.90554e-07	1.90466e-05	24.2175	23.2588	51.3924	16.0211	0.311741
Arabidopsis thaliana	AT1G51680	8.93279e-07	1.90596e-05	23.1002	20.8498	86.152	23.8284	0.276586
Arabidopsis thaliana	AT1G74940	8.92381e-07	1.90596e-05	23.898	11.5405	14.5459	9.18571	0.631498
Arabidopsis thaliana	AT3G16190	8.93328e-07	1.90596e-05	23.2284	14.5438	33.3287	9.95363	0.29865
Arabidopsis thaliana	AT3G48200	8.94593e-07	1.90712e-05	25.3381	17.8783	49.016	12.3222	0.251391
Arabidopsis thaliana	AT5G56190	8.96325e-07	1.90927e-05	23.5405	13.9187	19.2836	4.63247	0.240228
Arabidopsis thaliana	AT4G28680	9.00571e-07	1.91676e-05	24.0699	22.6316	9.97487	4.16781	0.417831
Arabidopsis thaliana	AT2G24765	9.03637e-07	1.92174e-05	23.5698	13.5821	64.3553	13.4711	0.209324
Arabidopsis thaliana	AT4G16520	9.04375e-07	1.92176e-05	23.4808	9.77333	92.5321	26.6665	0.288186
Arabidopsis thaliana	AT2G47320	9.05251e-07	1.92207e-05	23.4808	14.7146	93.9541	19.3994	0.206477
Arabidopsis thaliana	AT1G70580	9.10144e-07	1.9293e-05	22.5539	20.942	76.4492	21.5323	0.281655
Arabidopsis thaliana	AT3G59870	9.10849e-07	1.9293e-05	23.309	12.5274	35.6643	6.62733	0.185825
Arabidopsis thaliana	AT5G56090	9.10593e-07	1.9293e-05	23.4062	20.8144	9.09346	1.43782	0.158116
Arabidopsis thaliana	AT3G20870	9.12678e-07	1.93087e-05	26.5645	19.6392	35.4782	1.81259	0.0510902
Arabidopsis thaliana	AT3G53670	9.13053e-07	1.93087e-05	22.7784	15.3966	38.574	16.7164	0.433359
Arabidopsis thaliana	AT3G27970	9.14308e-07	1.93198e-05	23.1852	22.1223	0.778057	0.733398	0.733398
Arabidopsis thaliana	AT3G55260	9.1677e-07	1.93563e-05	23.754	11.9445	28.5193	7.39057	0.259143
Arabidopsis thaliana	AT5G62530	9.18663e-07	1.93808e-05	22.728	18.4155	53.523	15.1415	0.282898
Arabidopsis thaliana	AT4G27800	9.20026e-07	1.93896e-05	23.3939	15.0845	225.554	82.5517	0.365996
Arabidopsis thaliana	AT4G33440	9.21284e-07	1.93896e-05	22.6924	20.3182	6.91979	3.19697	0.462004
Arabidopsis thaliana	AT5G54600	9.20954e-07	1.93896e-05	23.0172	13.2645	676.498	69.837	0.103233
Arabidopsis thaliana	AT2G43520	9.25434e-07	1.94459e-05	23.1425	13.4027	5.58541	3.01437	0.539687
Arabidopsis thaliana	AT5G05080	9.24908e-07	1.94459e-05	22.6585	15.5424	83.6424	10.8604	0.129844
Arabidopsis thaliana	AT3G54210	9.32253e-07	1.9558e-05	23.6608	11.8539	764.846	101.291	0.132433
Arabidopsis thaliana	AT4G10430	9.3207e-07	1.9558e-05	23.2284	21.6381	36.7494	11.2995	0.307473
Arabidopsis thaliana	AT1G08890	9.36876e-07	1.96394e-05	24.6038	11.7558	8.62011	8.70474	1.00982
Arabidopsis thaliana	AT1G21380	9.39278e-07	1.9655e-05	23.0172	15.6793	32.3769	7.18014	0.221767
Arabidopsis thaliana	AT3G56340	9.38761e-07	1.9655e-05	22.9763	1.61246	465.097	97.1116	0.208799
Arabidopsis thaliana	AT5G24850	9.39853e-07	1.9655e-05	25.6522	20.4994	18.1334	9.5719	0.52786
Arabidopsis thaliana	AT4G10340	9.41231e-07	1.96682e-05	25.4089	5.30495	6029.53	1949.86	0.323386
Arabidopsis thaliana	AT5G57280	9.42015e-07	1.9669e-05	23.4371	22.0434	23.7923	9.39254	0.394772
Arabidopsis thaliana	AT1G32400	9.44612e-07	1.97045e-05	23.615	12.3064	89.5309	11.2069	0.125174
Arabidopsis thaliana	AT5G24120	9.45208e-07	1.97045e-05	25.0544	24.3241	22.4444	16.6742	0.742909
Arabidopsis thaliana	AT5G59440	9.45962e-07	1.97047e-05	23.1852	14.963	16.7789	3.2995	0.196646
Arabidopsis thaliana	AT3G26740	9.47382e-07	1.97187e-05	23.2259	13.08	896.323	1119.39	1.24887
Arabidopsis thaliana	AT1G16680	9.49963e-07	1.97554e-05	24.732	17.2818	14.2807	2.02284	0.141648
Arabidopsis thaliana	AT2G18790	9.50645e-07	1.97554e-05	23.5717	20.2614	24.854	5.85294	0.235493
Arabidopsis thaliana	AT5G14880	9.52179e-07	1.97718e-05	26.5511	19.0823	21.4479	6.5744	0.306529
Arabidopsis thaliana	AT1G79500	9.54419e-07	1.97809e-05	23.615	13.3132	25.1506	9.67061	0.384508
Arabidopsis thaliana	AT4G02010	9.54663e-07	1.97809e-05	22.5425	19.247	17.7082	4.40045	0.248498
Arabidopsis thaliana	AT5G35735	9.54867e-07	1.97809e-05	23.309	13.6172	28.9386	24.889	0.86006
Arabidopsis thaliana	AT1G17220	9.56487e-07	1.9791e-05	24.4369	19.3647	169.223	34.8564	0.205979
Arabidopsis thaliana	AT4G16950	9.56854e-07	1.9791e-05	23.754	11.0049	27.6059	11.8595	0.429601
Arabidopsis thaliana	AT5G15220	9.59558e-07	1.98314e-05	23.2857	12.561	25.2244	3.58928	0.142294
Arabidopsis thaliana	AT5G44520	9.61939e-07	1.9865e-05	26.9425	16.1033	54.7198	8.47776	0.15493
Arabidopsis thaliana	AT3G11730	9.62711e-07	1.98654e-05	23.0944	14.1942	40.2224	7.71427	0.19179
Arabidopsis thaliana	AT4G04015	9.72136e-07	2.00286e-05	24.4758	12.2493	0.513638	0.430833	0.430833
Arabidopsis thaliana	AT4G19410	9.72091e-07	2.00286e-05	23.309	12.8963	197.523	76.0806	0.385174
Arabidopsis thaliana	AT4G16442	9.72986e-07	2.00305e-05	24.6561	12.1156	20.6284	4.7764	0.231545
Arabidopsis thaliana	AT1G28150	9.76288e-07	2.00828e-05	23.9745	13.2649	56.3985	24.4195	0.432981
Arabidopsis thaliana	AT1G78310	9.78461e-07	2.01118e-05	26.3433	6.46061	2.23936	0.701289	0.313164
Arabidopsis thaliana	AT2G02760	9.8874e-07	2.03073e-05	24.0219	11.9866	89.0066	54.0654	0.607431
Arabidopsis thaliana	AT3G16080	9.89596e-07	2.0309e-05	22.8564	1.3048	313.873	80.7389	0.257234
Arabidopsis thaliana	AT1G74950	9.96941e-07	2.04439e-05	23.754	14.5005	29.2657	9.78802	0.334453
Arabidopsis thaliana	AT1G36980	1.00082e-06	2.05075e-05	23.5698	11.499	87.1098	18.222	0.209185
Arabidopsis thaliana	AT5G48020	1.00464e-06	2.05698e-05	23.0172	16.648	34.3586	8.91994	0.259613
Arabidopsis thaliana	AT3G47750	1.01343e-06	2.07336e-05	24.2175	23.3747	4.92418	2.0201	0.41024
Arabidopsis thaliana	AT3G18600	1.0169e-06	2.07885e-05	23.4371	22.397	27.8874	14.0926	0.50534
Arabidopsis thaliana	AT3G27770	1.01995e-06	2.08186e-05	23.7071	9.91917	77.6837	20.478	0.263607
Arabidopsis thaliana	AT4G33540	1.01965e-06	2.08186e-05	23.309	16.6087	36.3854	18.8309	0.517541
Arabidopsis thaliana	AT5G04440	1.02175e-06	2.08392e-05	23.0261	18.4721	69.3161	19.526	0.281695
Arabidopsis thaliana	AT5G53280	1.0232e-06	2.08528e-05	23.361	20.2757	18.9211	5.09402	0.269224
Arabidopsis thaliana	AT5G22650	1.02655e-06	2.09049e-05	23.1002	22.3151	247.415	97.7864	0.395232
Arabidopsis thaliana	AT5G64180	1.02869e-06	2.09322e-05	23.1002	9.86868	12.8933	8.12889	0.630472
Arabidopsis thaliana	AT1G74920	1.03293e-06	2.09701e-05	23.1002	16.3446	111.063	32.5272	0.292872
Arabidopsis thaliana	AT2G35040	1.0324e-06	2.09701e-05	24.0219	23.5282	92.536	26.0277	0.281271
Arabidopsis thaliana	AT3G03200	1.03158e-06	2.09701e-05	22.698	1.63397	5.28166	1.89128	0.358085
Arabidopsis thaliana	AT3G62290	1.03515e-06	2.0999e-05	23.898	12.9807	437.25	197.429	0.451524
Arabidopsis thaliana	AT3G12800	1.03767e-06	2.10339e-05	23.1047	16.8008	128.256	37.3174	0.29096
Arabidopsis thaliana	AT5G50240	1.04004e-06	2.10657e-05	25.2309	18.9988	15.1955	8.83999	0.581749
Arabidopsis thaliana	AT5G57340	1.0419e-06	2.10873e-05	24.2175	8.49573	5.76757	4.16941	0.722907
Arabidopsis thaliana	AT5G49015	1.04353e-06	2.1104e-05	23.754	11.9655	10.7957	11.2379	1.04095
Arabidopsis thaliana	AT1G70250	1.04633e-06	2.11446e-05	23.754	21.5536	8.63543	4.80001	0.55585
Arabidopsis thaliana	AT1G13245	1.05151e-06	2.1202e-05	26.3942	5.95545	33.601	9.20885	0.274065
Arabidopsis thaliana	AT1G47640	1.05159e-06	2.1202e-05	25.4518	11.2747	50.8187	12.6331	0.248591
Arabidopsis thaliana	AT3G15630	1.05138e-06	2.1202e-05	23.4808	12.2325	34.9419	33.1173	0.947782
Arabidopsis thaliana	AT2G28900	1.05477e-06	2.12499e-05	23.309	16.0222	305.455	265.798	0.87017
Arabidopsis thaliana	AT1G03970	1.05828e-06	2.13044e-05	23.4371	12.4922	16.654	4.60977	0.276797
Arabidopsis thaliana	AT2G24545	1.06012e-06	2.13252e-05	24.1185	23.6942	13.286	12.0072	0.903752
Arabidopsis thaliana	AT3G51840	1.06335e-06	2.1374e-05	23.361	9.93337	82.8669	27.5821	0.332849
Arabidopsis thaliana	AT1G35310	1.06441e-06	2.1379e-05	26.3433	20.1483	2.23129	1.38586	0.621102
Arabidopsis thaliana	AT3G58610	1.07007e-06	2.14762e-05	24.4228	24.4026	474.308	88.8184	0.187259
Arabidopsis thaliana	AT3G20230	1.07605e-06	2.15798e-05	22.7784	13.1407	109.136	21.2486	0.194698
Arabidopsis thaliana	AT1G07610	1.07707e-06	2.15826e-05	23.5698	0.40699	28.691	17.2615	0.601635
Arabidopsis thaliana	AT3G05675	1.07782e-06	2.15826e-05	23.1852	14.2827	2.81069	0.733057	0.260811
Arabidopsis thaliana	AT3G60800	1.07949e-06	2.15833e-05	23.1425	16.4922	17.1374	4.44676	0.259476
Arabidopsis thaliana	AT5G57900	1.07933e-06	2.15833e-05	23.754	12.1859	13.6228	5.12916	0.376513
Arabidopsis thaliana	AT4G18810	1.08703e-06	2.17177e-05	23.8355	20.0147	109.744	52.1276	0.474991
Arabidopsis thaliana	AT4G19830	1.09786e-06	2.19174e-05	25.3393	23.3061	27.4564	8.08199	0.294357
Arabidopsis thaliana	AT5G36260	1.10146e-06	2.19726e-05	14.2477	5.97407	0.20558	0.10556	0.10556
Arabidopsis thaliana	AT3G54360	1.10383e-06	2.20033e-05	23.525	13.6111	92.5834	16.4989	0.178205
Arabidopsis thaliana	AT1G06690	1.11105e-06	2.20339e-05	23.754	22.2827	55.4504	16.7395	0.301882
Arabidopsis thaliana	AT3G06170	1.10928e-06	2.20339e-05	23.754	12.1237	29.6228	8.12912	0.274421
Arabidopsis thaliana	AT3G06870	1.11305e-06	2.20339e-05	23.615	11.3065	19.5986	4.93057	0.251578
Arabidopsis thaliana	AT3G18030	1.1119e-06	2.20339e-05	23.309	12.8781	10.4599	2.28789	0.21873
Arabidopsis thaliana	AT3G59400	1.11432e-06	2.20339e-05	23.898	1.00279	122.251	71.3599	0.583717
Arabidopsis thaliana	AT4G09620	1.11455e-06	2.20339e-05	25.9911	18.9285	40.8009	5.40666	0.132513
Arabidopsis thaliana	AT4G30610	1.1091e-06	2.20339e-05	23.4808	0.0791724	32.0933	12.8915	0.401687
Arabidopsis thaliana	AT4G39710	1.10651e-06	2.20339e-05	23.9276	17.4278	106.432	29.0257	0.272717
Arabidopsis thaliana	AT5G09870	1.1123e-06	2.20339e-05	22.6224	21.1327	81.5502	36.1732	0.44357
Arabidopsis thaliana	AT5G45290	1.11188e-06	2.20339e-05	22.8564	15.4073	12.7143	2.27726	0.17911
Arabidopsis thaliana	AT5G65670	1.11344e-06	2.20339e-05	22.5914	17.4097	151.517	38.8205	0.256212
Arabidopsis thaliana	AT3G19910	1.11671e-06	2.20596e-05	24.0219	11.2393	25.9491	5.52041	0.21274
Arabidopsis thaliana	AT4G37553	1.11752e-06	2.20596e-05	23.8014	20.1559	7.70947	2.37713	0.308339
Arabidopsis thaliana	AT1G52342	1.12334e-06	2.20754e-05	23.9276	19.3694	10.922	6.78969	0.621654
Arabidopsis thaliana	AT1G54580	1.12295e-06	2.20754e-05	25.9297	11.2993	143.511	26.2949	0.183226
Arabidopsis thaliana	AT2G37110	1.1229e-06	2.20754e-05	24.2175	11.9638	62.3389	16.2323	0.260388
Arabidopsis thaliana	AT3G05520	1.12213e-06	2.20754e-05	23.4808	14.9348	43.2651	12.6196	0.29168
Arabidopsis thaliana	AT4G36790	1.12029e-06	2.20754e-05	22.9359	13.1494	6.12425	2.93424	0.479118
Arabidopsis thaliana	AT5G02250	1.11976e-06	2.20754e-05	22.5047	17.7119	25.3616	5.25349	0.207143
Arabidopsis thaliana	AT5G67385	1.13113e-06	2.22119e-05	23.8014	21.6785	77.4498	19.9345	0.257387
Arabidopsis thaliana	AT4G36250	1.13475e-06	2.22664e-05	21.3708	18.4365	120.789	20.4224	0.169075
Arabidopsis thaliana	AT1G21550	1.14315e-06	2.23789e-05	22.7784	13.7708	1.75362	1.54653	0.881911
Arabidopsis thaliana	AT1G78460	1.14193e-06	2.23789e-05	24.1185	10.7807	20.9194	15.342	0.733389
Arabidopsis thaliana	AT5G38430	1.1429e-06	2.23789e-05	23.2284	20.8046	1666.16	723.844	0.434439
Arabidopsis thaliana	AT5G39510	1.14388e-06	2.23789e-05	22.738	15.7208	80.9136	15.0691	0.186236
Arabidopsis thaliana	AT1G75630	1.14825e-06	2.24478e-05	23.8813	12.4207	92.0648	26.2274	0.28488
Arabidopsis thaliana	AT4G31115	1.15333e-06	2.25139e-05	22.9763	16.9506	29.5266	10.1991	0.34542
Arabidopsis thaliana	AT5G51220	1.15259e-06	2.25139e-05	22.5101	21.2538	15.8846	3.19059	0.200861
Arabidopsis thaliana	AT2G41330	1.15452e-06	2.25205e-05	26.8587	18.9721	4.39968	1.66165	0.377675
Arabidopsis thaliana	AT5G62630	1.1574e-06	2.256e-05	24.1677	9.76279	13.6008	5.23761	0.385095
Arabidopsis thaliana	AT2G30424	1.16655e-06	2.27214e-05	24.5522	10.4459	14.4738	6.21938	0.4297
Arabidopsis thaliana	AT1G35220	1.17251e-06	2.28207e-05	25.1293	17.1152	11.6494	2.79864	0.24024
Arabidopsis thaliana	AT4G18230	1.17362e-06	2.28254e-05	23.3939	13.739	19.8984	4.84992	0.243734
Arabidopsis thaliana	AT5G50375	1.18066e-06	2.29455e-05	24.7627	10.5055	23.7074	6.58637	0.277819
Arabidopsis thaliana	AT1G57870	1.18271e-06	2.29485e-05	22.6585	16.9019	22.3724	6.12912	0.273959
Arabidopsis thaliana	AT3G58520	1.18293e-06	2.29485e-05	22.0978	17.0206	4.32764	1.182	0.273127
Arabidopsis thaliana	AT4G30660	1.18342e-06	2.29485e-05	24.2175	11.5146	124.195	141.86	1.14224
Arabidopsis thaliana	AT3G55250	1.18733e-06	2.30074e-05	23.1425	11.5182	88.8331	15.3408	0.172693
Arabidopsis thaliana	AT1G11260	1.20129e-06	2.32608e-05	23.8494	9.40881	45.5258	28.6936	0.630271
Arabidopsis thaliana	AT2G17730	1.20774e-06	2.33686e-05	23.4056	16.2172	13.1465	4.13454	0.314497
Arabidopsis thaliana	AT4G32920	1.21544e-06	2.35003e-05	22.738	20.8779	9.34881	4.01282	0.429233
Arabidopsis thaliana	AT1G76185	1.21898e-06	2.35214e-05	24.6038	12.4236	5.89515	1.52467	0.258631
Arabidopsis thaliana	AT2G03750	1.2192e-06	2.35214e-05	24.1185	0.545902	31.0372	6.12629	0.197385
Arabidopsis thaliana	AT5G46150	1.21854e-06	2.35214e-05	22.3451	13.116	14.4319	2.50715	0.173723
Arabidopsis thaliana	AT2G03440	1.22216e-06	2.35264e-05	24.1185	10.5633	90.0191	34.6333	0.384733
Arabidopsis thaliana	AT4G01040	1.22211e-06	2.35264e-05	22.8605	15.1962	22.5602	4.67117	0.207054
Arabidopsis thaliana	AT4G38932	1.22303e-06	2.35264e-05	24.0699	11.5098	32.4923	13.3341	0.410377
Arabidopsis thaliana	AT5G03320	1.22144e-06	2.35264e-05	22.6726	15.2125	13.3469	2.93389	0.219817
Arabidopsis thaliana	AT1G17080	1.22494e-06	2.35459e-05	23.6608	14.4941	57.2367	13.8093	0.241266
Arabidopsis thaliana	AT4G24930	1.2264e-06	2.35568e-05	22.9875	18.2193	149.69	43.7114	0.292013
Arabidopsis thaliana	AT1G56590	1.22952e-06	2.35738e-05	25.5865	10.6865	17.9279	2.3301	0.129971
Arabidopsis thaliana	AT5G11720	1.22996e-06	2.35738e-05	22.8192	15.5843	21.9467	4.13506	0.188414
Arabidopsis thaliana	AT5G54750	1.22867e-06	2.35738e-05	23.525	13.7678	52.9493	8.62661	0.162922
Arabidopsis thaliana	AT5G55710	1.23164e-06	2.35888e-05	23.8494	13.8424	75.3192	18.1846	0.241434
Arabidopsis thaliana	AT1G65820	1.238e-06	2.36767e-05	23.898	13.6837	85.5819	30.518	0.356594
Arabidopsis thaliana	AT3G20020	1.23802e-06	2.36767e-05	22.2793	19.1694	11.3197	1.49543	0.132108
Arabidopsis thaliana	AT1G52710	1.2411e-06	2.37108e-05	23.8014	14.3101	10.4243	4.30969	0.413429
Arabidopsis thaliana	AT2G41140	1.2416e-06	2.37108e-05	23.8014	19.7739	44.2226	16.8212	0.380374
Arabidopsis thaliana	AT5G10560	1.24503e-06	2.3759e-05	23.2672	12.9166	28.0035	5.83447	0.208348
Arabidopsis thaliana	AT1G10140	1.24608e-06	2.3762e-05	23.7071	10.4003	3.25524	2.0926	0.642842
Arabidopsis thaliana	AT5G22490	1.249e-06	2.38004e-05	29.8805	13.6978	0.42523	0.245265	0.245265
Arabidopsis thaliana	AT3G12610	1.25199e-06	2.38272e-05	26.5084	7.14303	57.7444	22.4856	0.389398
Arabidopsis thaliana	AT3G25480	1.25353e-06	2.38272e-05	22.6281	17.0299	79.0447	13.3278	0.168611
Arabidopsis thaliana	AT5G12940	1.25402e-06	2.38272e-05	26.2367	6.30048	4.83296	2.71749	0.562284
Arabidopsis thaliana	AT5G25760	1.25362e-06	2.38272e-05	22.4485	17.2298	43.6208	8.11872	0.18612
Arabidopsis thaliana	AT1G32928	1.25794e-06	2.38808e-05	19.2529	14.3618	2.76876	1.14454	0.413377
Arabidopsis thaliana	AT3G60340	1.25926e-06	2.38808e-05	22.738	13.2812	52.2496	8.68693	0.166258
Arabidopsis thaliana	AT5G05470	1.25955e-06	2.38808e-05	23.9935	21.0091	27.6871	6.75802	0.244085
Arabidopsis thaliana	AT5G45960	1.26121e-06	2.38951e-05	24.2678	22.9803	5.38607	1.76918	0.328473
Arabidopsis thaliana	AT3G15460	1.26426e-06	2.39357e-05	23.0585	22.0795	19.9602	7.55933	0.37872
Arabidopsis thaliana	AT1G71020	1.26801e-06	2.39895e-05	23.754	8.30157	17.5844	6.59852	0.375249
Arabidopsis thaliana	AT2G19630	1.27268e-06	2.40605e-05	31.258	11.9915	0.115573	0.125324	0.125324
Arabidopsis thaliana	AT4G32400	1.27416e-06	2.40713e-05	23.1425	20.0101	22.2554	4.78535	0.215019
Arabidopsis thaliana	AT1G70985	1.27681e-06	2.41042e-05	24.2175	0.152687	8.23039	4.92948	0.598937
Arabidopsis thaliana	AT2G08420	1.2789e-06	2.41263e-05	23.2721	12.6626	50.8197	3.92894	0.0773113
Arabidopsis thaliana	AT3G16770	1.27984e-06	2.41267e-05	24.1677	11.132	127.352	89.1735	0.700211
Arabidopsis thaliana	AT4G16860	1.2827e-06	2.41634e-05	23.2721	11.1503	19.9904	12.7312	0.636864
Arabidopsis thaliana	AT1G06640	1.2837e-06	2.4165e-05	27.1823	16.4605	45.0925	8.25499	0.183068
Arabidopsis thaliana	AT5G50160	1.28494e-06	2.41711e-05	22.896	16.9081	34.8989	14.9611	0.4287
Arabidopsis thaliana	AT2G26230	1.29072e-06	2.42626e-05	23.525	14.3306	26.0558	7.03254	0.269903
Arabidopsis thaliana	AT5G14060	1.2935e-06	2.42975e-05	23.5698	0.801424	128.417	54.9373	0.427805
Arabidopsis thaliana	AT1G19770	1.29663e-06	2.4339e-05	24.0699	10.3442	65.4347	20.4507	0.312536
Arabidopsis thaliana	AT3G49680	1.29789e-06	2.43453e-05	23.4371	0.111266	181.98	58.4275	0.321066
Arabidopsis thaliana	AT1G05870	1.29913e-06	2.43513e-05	23.754	22.4503	23.3995	7.67376	0.327946
Arabidopsis thaliana	AT2G40150	1.30137e-06	2.43759e-05	22.6585	0.936479	8.73025	2.54136	0.291099
Arabidopsis thaliana	AT5G21326	1.30498e-06	2.44263e-05	23.1425	20.7996	56.7135	13.329	0.235023
Arabidopsis thaliana	AT2G35130	1.31204e-06	2.45296e-05	23.3939	19.988	24.1555	6.93097	0.286932
Arabidopsis thaliana	AT4G39730	1.31236e-06	2.45296e-05	22.8368	18.3848	108.332	38.8572	0.358687
Arabidopsis thaliana	AT3G21870	1.31417e-06	2.45461e-05	25.9372	18.8612	15.165	7.92795	0.52278
Arabidopsis thaliana	AT3G25770	1.31663e-06	2.45572e-05	23.898	14.0342	203.173	213.053	1.04863
Arabidopsis thaliana	AT5G44110	1.31593e-06	2.45572e-05	25.7245	18.3257	15.7096	5.29359	0.336965
Arabidopsis thaliana	AT1G53000	1.31882e-06	2.45807e-05	22.7639	16.8103	40.958	12.9474	0.316114
Arabidopsis thaliana	AT1G26470	1.32674e-06	2.46649e-05	23.8813	20.6988	37.1946	8.56512	0.230279
Arabidopsis thaliana	AT2G18300	1.32746e-06	2.46649e-05	27.2443	0.197306	87.3963	33.3944	0.382103
Arabidopsis thaliana	AT3G52710	1.32801e-06	2.46649e-05	23.5698	14.5461	7.47942	3.1521	0.421436
Arabidopsis thaliana	AT4G04890	1.32609e-06	2.46649e-05	23.3251	20.4515	74.9291	10.4798	0.139863
Arabidopsis thaliana	AT5G62740	1.32604e-06	2.46649e-05	24.1677	11.8304	37.7276	10.9897	0.29129
Arabidopsis thaliana	AT1G75950	1.33123e-06	2.47072e-05	24.0699	11.6922	184.63	33.9355	0.183803
Arabidopsis thaliana	AT1G06060	1.33694e-06	2.47844e-05	24.1677	9.52903	24.9959	4.68622	0.187479
Arabidopsis thaliana	AT5G15450	1.33726e-06	2.47844e-05	24.9845	20.617	58.2064	26.0446	0.447452
Arabidopsis thaliana	AT1G70530	1.33905e-06	2.48001e-05	24.0699	8.94578	11.2461	3.70829	0.329739
Arabidopsis thaliana	AT2G30040	1.34333e-06	2.48446e-05	23.6608	0.297612	6.88292	5.07493	0.737322
Arabidopsis thaliana	AT5G40380	1.34256e-06	2.48446e-05	23.7071	22.1452	11.9994	4.41139	0.367635
Arabidopsis thaliana	AT2G42890	1.34575e-06	2.48718e-05	23.1447	13.0566	6.33334	2.27031	0.358469
Arabidopsis thaliana	AT1G77810	1.35077e-06	2.49472e-05	22.8192	16.9522	8.60428	4.28153	0.497605
Arabidopsis thaliana	AT2G20830	1.35304e-06	2.49614e-05	22.2448	18.5794	20.7623	6.67294	0.321397
Arabidopsis thaliana	AT4G18440	1.35343e-06	2.49614e-05	22.588	4.73775	94.7943	32.4693	0.342524
Arabidopsis thaliana	AT1G25290	1.35617e-06	2.49944e-05	23.2284	14.2485	17.6949	4.48373	0.253391
Arabidopsis thaliana	AT5G63190	1.35965e-06	2.50412e-05	23.898	10.0751	27.8018	9.77352	0.351543
Arabidopsis thaliana	AT3G58970	1.36075e-06	2.50438e-05	23.8014	14.1344	18.7747	5.38302	0.286717
Arabidopsis thaliana	AT1G47900	1.36998e-06	2.51675e-05	24.2095	20.0019	13.107	2.93126	0.223641
Arabidopsis thaliana	AT1G65030	1.37029e-06	2.51675e-05	22.3167	0.310179	18.0383	6.19173	0.343255
Arabidopsis thaliana	AT5G08590	1.37093e-06	2.51675e-05	24.2023	12.2867	64.7315	12.3037	0.190073
Arabidopsis thaliana	AT5G19670	1.37224e-06	2.51675e-05	22.5201	17.1702	5.70925	1.2894	0.225843
Arabidopsis thaliana	AT5G50950	1.37218e-06	2.51675e-05	22.8739	5.85574	128.876	51.854	0.402357
Arabidopsis thaliana	AT3G07525	1.37524e-06	2.52051e-05	23.9745	11.871	6.92989	1.9499	0.281376
Arabidopsis thaliana	AT3G55030	1.37996e-06	2.5274e-05	25.4089	14.827	18.3823	3.28013	0.17844
Arabidopsis thaliana	AT1G60890	1.38433e-06	2.5284e-05	22.9763	16.8687	10.6605	5.55419	0.521006
Arabidopsis thaliana	AT2G24180	1.38286e-06	2.5284e-05	22.8368	16.9526	28.2658	11.6965	0.413805
Arabidopsis thaliana	AT4G02580	1.38408e-06	2.5284e-05	28.5276	11.8795	161.931	15.8489	0.0978744
Arabidopsis thaliana	AT4G09760	1.38321e-06	2.5284e-05	24.2175	8.67884	35.1679	20.9231	0.594947
Arabidopsis thaliana	AT1G14230	1.38991e-06	2.53682e-05	23.361	14.1053	13.3243	3.40027	0.255192
Arabidopsis thaliana	AT1G48600	1.39594e-06	2.54492e-05	24.0699	21.2095	261.804	95.3975	0.364385
Arabidopsis thaliana	AT3G15510	1.39627e-06	2.54492e-05	23.3163	1.23285	2.49754	1.10555	0.442658
Arabidopsis thaliana	AT3G13430	1.39754e-06	2.54547e-05	24.8662	11.8025	5.93551	1.72794	0.291119
Arabidopsis thaliana	AT2G20420	1.39965e-06	2.54757e-05	22.0636	20.8137	142.115	21.2589	0.149589
Arabidopsis thaliana	AT1G06680	1.40503e-06	2.55529e-05	23.4808	5.92714	4036.78	1283.37	0.317918
Arabidopsis thaliana	AT5G07990	1.40583e-06	2.55529e-05	24.2175	21.1027	9.04038	11.1556	1.23397
Arabidopsis thaliana	AT1G03430	1.41207e-06	2.55782e-05	23.525	13.8208	14.8358	5.82589	0.392692
Arabidopsis thaliana	AT2G03220	1.41125e-06	2.55782e-05	22.1813	17.8878	10.1671	2.67684	0.263285
Arabidopsis thaliana	AT2G35370	1.41173e-06	2.55782e-05	22.5539	19.0174	953.449	448.184	0.470066
Arabidopsis thaliana	AT2G42790	1.4103e-06	2.55782e-05	24.1185	11.6471	28.7498	13.5555	0.471499
Arabidopsis thaliana	AT5G63860	1.40841e-06	2.55782e-05	23.898	13.1453	92.5147	45.6399	0.493326
Arabidopsis thaliana	AT3G12920	1.41553e-06	2.5588e-05	27.914	19.8799	22.9661	3.41024	0.14849
Arabidopsis thaliana	AT4G02630	1.41417e-06	2.5588e-05	23.7071	20.2475	13.0995	4.53988	0.346569
Arabidopsis thaliana	AT5G26667	1.41514e-06	2.5588e-05	23.5717	16.1843	108.516	25.7511	0.237302
Arabidopsis thaliana	AT5G15750	1.42164e-06	2.5681e-05	23.4371	22.7151	31.2844	8.7234	0.278842
Arabidopsis thaliana	AT1G04350	1.43166e-06	2.57914e-05	23.615	20.3895	43.7954	14.1954	0.32413
Arabidopsis thaliana	AT3G57490	1.43115e-06	2.57914e-05	22.9763	22.2274	26.0877	9.98614	0.382791
Arabidopsis thaliana	AT4G34120	1.43124e-06	2.57914e-05	23.7071	12.2644	172.74	43.6964	0.25296
Arabidopsis thaliana	AT5G47180	1.42882e-06	2.57914e-05	22.5551	18.5775	17.4776	4.49344	0.257097
Arabidopsis thaliana	AT4G09820	1.436e-06	2.58342e-05	24.0699	21.3312	2.22027	2.07155	0.933015
Arabidopsis thaliana	AT5G57660	1.43562e-06	2.58342e-05	23.7071	6.01154	66.2478	80.0388	1.20817
Arabidopsis thaliana	AT4G38710	1.438e-06	2.58526e-05	22.8605	22.5943	57.0691	16.2022	0.283905
Arabidopsis thaliana	AT4G37080	1.44165e-06	2.59007e-05	23.8896	20.2205	38.7407	8.92977	0.230501
Arabidopsis thaliana	AT1G51060	1.44293e-06	2.5906e-05	28.6177	11.9401	212.532	41.6577	0.196006
Arabidopsis thaliana	AT5G51770	1.45191e-06	2.60494e-05	22.588	20.4355	7.34933	3.00483	0.408858
Arabidopsis thaliana	AT5G03200	1.45324e-06	2.60556e-05	23.1852	12.9838	7.3013	2.02364	0.277161
Arabidopsis thaliana	AT1G36730	1.45507e-06	2.60707e-05	23.5698	20.2304	90.1968	15.9613	0.176961
Arabidopsis thaliana	AT5G04750	1.46042e-06	2.61489e-05	23.1002	16.4702	74.0036	21.3007	0.287833
Arabidopsis thaliana	AT1G26120	1.46584e-06	2.62104e-05	22.9023	13.4982	11.1262	3.14724	0.282868
Arabidopsis thaliana	AT1G78560	1.46537e-06	2.62104e-05	23.1002	15.0528	32.5311	5.04498	0.155082
Arabidopsis thaliana	AT4G30390	1.46816e-06	2.6234e-05	25.9895	10.1777	13.7345	4.12379	0.300251
Arabidopsis thaliana	AT3G49710	1.47913e-06	2.64122e-05	19.2433	0.931393	3.29853	0.894473	0.271173
Arabidopsis thaliana	AT1G09840	1.48366e-06	2.64752e-05	22.5192	18.5102	33.6025	7.61823	0.226716
Arabidopsis thaliana	AT1G78610	1.48504e-06	2.64819e-05	22.896	18.4724	11.6427	1.65027	0.141744
Arabidopsis thaliana	AT3G58010	1.48657e-06	2.64912e-05	23.1851	15.4513	40.3739	7.44016	0.184281
Arabidopsis thaliana	AT5G09225	1.49165e-06	2.65639e-05	23.7071	13.6098	23.7501	6.95071	0.29266
Arabidopsis thaliana	AT5G05950	1.49389e-06	2.65859e-05	22.7639	13.2716	11.3468	2.96063	0.260922
Arabidopsis thaliana	AT1G23330	1.50272e-06	2.66385e-05	25.6522	19.7432	10.2262	2.3525	0.230045
Arabidopsis thaliana	AT1G76660	1.50493e-06	2.66385e-05	22.6194	16.2657	16.212	4.1089	0.253448
Arabidopsis thaliana	AT2G43030	1.50021e-06	2.66385e-05	23.3163	10.0905	541.676	90.5399	0.167148
Arabidopsis thaliana	AT3G11780	1.50198e-06	2.66385e-05	23.6608	9.85832	55.4484	15.9243	0.287191
Arabidopsis thaliana	AT3G55610	1.50349e-06	2.66385e-05	24.1677	23.3261	59.507	19.8986	0.334391
Arabidopsis thaliana	AT3G56080	1.49961e-06	2.66385e-05	23.3163	2.39819	10.6389	6.29129	0.591348
Arabidopsis thaliana	AT5G19730	1.50411e-06	2.66385e-05	24.2678	20.3817	22.714	12.1899	0.53667
Arabidopsis thaliana	AT5G67130	1.50355e-06	2.66385e-05	25.627	11.6264	35.4245	5.92608	0.167288
Arabidopsis thaliana	AT5G26040	1.50633e-06	2.66454e-05	23.8014	12.1035	8.03185	5.12352	0.6379
Arabidopsis thaliana	AT2G32950	1.50985e-06	2.66824e-05	22.5808	21.3309	25.5541	7.04095	0.275531
Arabidopsis thaliana	AT5G22740	1.51044e-06	2.66824e-05	23.3939	16.6481	24.7214	6.48271	0.26223
Arabidopsis thaliana	AT3G26590	1.51709e-06	2.6764e-05	23.361	19.996	11.8699	6.1483	0.517975
Arabidopsis thaliana	AT4G27100	1.51667e-06	2.6764e-05	22.896	14.8888	7.39313	1.62104	0.219262
Arabidopsis thaliana	AT5G09810	1.52138e-06	2.68219e-05	26.0961	9.93067	358.843	56.6756	0.15794
Arabidopsis thaliana	AT2G02360	1.52407e-06	2.68514e-05	23.525	13.7266	12.3058	5.23475	0.425388
Arabidopsis thaliana	AT5G56760	1.52576e-06	2.68631e-05	23.2284	13.9487	38.9475	6.26508	0.16086
Arabidopsis thaliana	AT4G27560	1.52678e-06	2.68631e-05	26.6992	18.3787	28.9267	10.8632	0.375543
Arabidopsis thaliana	AT1G54210	1.53445e-06	2.69203e-05	23.1425	14.5414	13.8523	4.08552	0.294934
Arabidopsis thaliana	AT1G65060	1.53398e-06	2.69203e-05	25.9372	19.0348	34.8623	31.3346	0.898811
Arabidopsis thaliana	AT3G02990	1.53178e-06	2.69203e-05	22.6651	17.4035	2.55521	1.03714	0.40589
Arabidopsis thaliana	AT3G08510	1.5333e-06	2.69203e-05	23.6608	11.9826	98.7452	47.4943	0.480978
Arabidopsis thaliana	AT3G22890	1.53513e-06	2.69203e-05	23.754	0.243626	320.184	88.2215	0.275534
Arabidopsis thaliana	AT1G16520	1.53643e-06	2.69252e-05	23.3512	20.2975	24.1198	7.92154	0.328426
Arabidopsis thaliana	AT5G16880	1.53813e-06	2.69373e-05	22.7784	15.3321	46.1441	10.9027	0.236276
Arabidopsis thaliana	AT5G14910	1.53939e-06	2.69413e-05	23.3512	13.8835	345.709	81.8475	0.236752
Arabidopsis thaliana	AT1G46554	1.54228e-06	2.69419e-05	24.0699	12.7008	4.37429	2.90487	0.664078
Arabidopsis thaliana	AT1G78680	1.54248e-06	2.69419e-05	24.0699	12.9432	82.6222	31.6147	0.382642
Arabidopsis thaliana	AT3G03960	1.54181e-06	2.69419e-05	23.0304	22.0329	92.2831	17.8214	0.193117
Arabidopsis thaliana	AT4G19120	1.54649e-06	2.6994e-05	23.9472	13.159	40.9088	34.7104	0.848483
Arabidopsis thaliana	AT2G38610	1.55465e-06	2.71185e-05	23.754	5.61219	22.6933	4.10084	0.180707
Arabidopsis thaliana	AT1G31660	1.55731e-06	2.7147e-05	22.9763	22.4637	34.7133	11.9563	0.344431
Arabidopsis thaliana	AT1G64950	1.56181e-06	2.72056e-05	22.5192	18.843	24.4363	9.06004	0.370762
Arabidopsis thaliana	AT5G17980	1.56377e-06	2.72056e-05	24.1677	21.7308	1.79465	0.418573	0.233234
Arabidopsis thaliana	AT5G41920	1.56353e-06	2.72056e-05	23.5717	13.5421	11.095	5.55366	0.500557
Arabidopsis thaliana	AT3G14390	1.5675e-06	2.72527e-05	23.9276	23.311	61.6441	17.2985	0.280618
Arabidopsis thaliana	AT2G26640	1.57128e-06	2.73003e-05	23.8494	10.9786	16.2312	3.28421	0.202339
Arabidopsis thaliana	AT1G44170	1.57927e-06	2.73436e-05	23.6145	16.0328	29.6959	8.11273	0.273194
Arabidopsis thaliana	AT2G24570	1.57909e-06	2.73436e-05	23.615	21.367	11.1436	2.58066	0.231583
Arabidopsis thaliana	AT2G30880	1.5753e-06	2.73436e-05	20.3114	0.244162	15.544	2.9081	0.187089
Arabidopsis thaliana	AT4G01610	1.57999e-06	2.73436e-05	23.8014	12.3838	61.6176	31.6601	0.513817
Arabidopsis thaliana	AT4G26510	1.57766e-06	2.73436e-05	24.0699	12.7701	34.8566	6.50647	0.186664
Arabidopsis thaliana	AT5G63195	1.5793e-06	2.73436e-05	23.754	10.3651	14.2533	5.67799	0.398364
Arabidopsis thaliana	AT1G55210	1.58133e-06	2.73489e-05	23.0944	20.0707	68.9539	27.5236	0.39916
Arabidopsis thaliana	AT1G24100	1.59276e-06	2.75286e-05	23.6608	21.19	52.9012	14.1536	0.267549
Arabidopsis thaliana	AT4G04340	1.605e-06	2.7722e-05	24.0699	10.5299	72.6615	31.1193	0.428277
Arabidopsis thaliana	AT2G26840	1.60648e-06	2.77238e-05	24.0699	19.3096	22.0276	5.30068	0.240639
Arabidopsis thaliana	AT3G09020	1.60721e-06	2.77238e-05	25.9895	8.51818	1.96395	2.24149	1.14132
Arabidopsis thaliana	AT1G03495	1.60845e-06	2.77271e-05	23.0574	22.3961	6.77073	5.71192	0.84362
Arabidopsis thaliana	AT1G10990	1.6149e-06	2.7802e-05	25.1811	8.33183	2.98207	1.26985	0.42583
Arabidopsis thaliana	AT4G02770	1.61412e-06	2.7802e-05	22.8002	6.74725	1689.68	687.621	0.406954
Arabidopsis thaliana	AT4G13540	1.61971e-06	2.78665e-05	23.3034	20.4318	4.63684	1.80236	0.388705
Arabidopsis thaliana	AT3G63170	1.62125e-06	2.78749e-05	23.1002	15.6084	61.332	17.4978	0.285296
Arabidopsis thaliana	AT1G05557	1.62433e-06	2.79097e-05	25.5508	19.9346	6.37741	3.17106	0.497233
Arabidopsis thaliana	AT1G01420	1.63295e-06	2.80396e-05	23.3939	22.6857	6.31533	1.94952	0.308696
Arabidopsis thaliana	AT5G11160	1.63692e-06	2.80894e-05	24.0219	22.9408	15.9199	4.68066	0.294013
Arabidopsis thaliana	AT5G57330	1.64117e-06	2.8144e-05	23.0172	17.6415	66.575	16.0818	0.24156
Arabidopsis thaliana	AT4G39120	1.64671e-06	2.82207e-05	23.0585	18.4673	31.8862	7.69593	0.241356
Arabidopsis thaliana	AT1G01230	1.64982e-06	2.82557e-05	24.0699	11.5328	30.5728	9.37286	0.306575
Arabidopsis thaliana	AT1G78200	1.6585e-06	2.8362e-05	22.4837	18.5919	24.2257	4.12222	0.170159
Arabidopsis thaliana	AT2G37130	1.65871e-06	2.8362e-05	24.3189	10.9014	11.2216	10.9619	0.976857
Arabidopsis thaliana	AT5G59160	1.65925e-06	2.8362e-05	23.4062	12.8689	42.2232	6.68887	0.158417
Arabidopsis thaliana	AT5G47880	1.6629e-06	2.84059e-05	22.6585	21.3199	28.2005	4.34114	0.153938
Arabidopsis thaliana	AT2G38130	1.67242e-06	2.85083e-05	24.5522	11.1052	21.4112	4.26265	0.199085
Arabidopsis thaliana	AT4G02850	1.6741e-06	2.85083e-05	24.1185	0.429475	41.9999	29.2009	0.695262
Arabidopsis thaliana	AT4G39955	1.67429e-06	2.85083e-05	22.9763	16.8171	2.47243	0.955278	0.386371
Arabidopsis thaliana	AT5G17670	1.67236e-06	2.85083e-05	24.0699	0.663961	93.3733	14.3944	0.154159
Arabidopsis thaliana	AT5G38720	1.67047e-06	2.85083e-05	23.1184	22.2684	18.915	7.05496	0.372983
Arabidopsis thaliana	AT4G23750	1.67928e-06	2.85749e-05	23.4464	22.1138	13.1741	4.06839	0.308818
Arabidopsis thaliana	AT3G53730	1.68435e-06	2.86427e-05	28.7755	10.5945	66.927	9.01586	0.134712
Arabidopsis thaliana	AT2G18120	1.69062e-06	2.87123e-05	27.5862	17.8786	1.73258	0.761271	0.439385
Arabidopsis thaliana	AT3G22740	1.6902e-06	2.87123e-05	24.3705	23.2816	8.50787	3.70896	0.435944
Arabidopsis thaliana	AT1G49430	1.6927e-06	2.8729e-05	23.754	23.5521	42.2466	8.57841	0.203055
Arabidopsis thaliana	AT1G78240	1.69636e-06	2.87358e-05	22.6585	15.853	27.9487	5.68791	0.203512
Arabidopsis thaliana	AT2G29020	1.69536e-06	2.87358e-05	23.8494	13.036	52.8011	14.6017	0.276541
Arabidopsis thaliana	AT3G19830	1.69498e-06	2.87358e-05	22.9113	18.6918	14.2913	5.21033	0.364581
Arabidopsis thaliana	AT4G00520	1.70981e-06	2.89451e-05	22.7787	19.273	17.5018	5.85931	0.334783
Arabidopsis thaliana	AT3G46130	1.71254e-06	2.89727e-05	25.0415	19.609	16.2932	6.65876	0.408683
Arabidopsis thaliana	AT4G32190	1.71422e-06	2.89826e-05	24.1677	23.7432	24.4065	8.96935	0.367499
Arabidopsis thaliana	AT5G53970	1.71638e-06	2.90004e-05	24.0219	22.1758	28.7463	15.4815	0.538556
Arabidopsis thaliana	AT1G26930	1.72405e-06	2.9024e-05	23.0304	11.4067	3.37537	1.02804	0.304572
Arabidopsis thaliana	AT1G79050	1.72437e-06	2.9024e-05	23.3512	18.426	57.9534	11.756	0.202853
[truncated: 62,516 more rows]

## Sheet: Data_Fig1h-m
Data for Fig1h-m. Triads were chosen to illustrate different forms of circadian imbalence. Triad 408 is an example of a triad with imbalanced rhythmicity, where two homoeologs are rhythmic and one is arrhythmic as can be seen when the homeologs are mean normalised (third table). Triad 13405 is an example of a triad where the D genome homeolog lags by 8h. Triad 10854 is an example of a triad where…
Rep-level data							Gene-level means and standard deviations							Expression normalised to the mean
triads	gene	rep	tpm	time	genome		triads	gene	time	tpm	sd	genome		triads	gene	time	tpm	sd	genome	gene mean	tpm_norm
408	TraesCS3A02G533700	1	0	0	A		408	TraesCS3A02G533700	0	0.045276	0.0398142	A		408	TraesCS3A02G533700	0	0.045276	0.0398142	A	0.0330768	1.36881
408	TraesCS3B02G610500	1	2.34805	0	B		408	TraesCS3A02G533700	4	0.00809167	0.0140152	A		408	TraesCS3A02G533700	4	0.00809167	0.0140152	A	0.0330768	0.244633
408	TraesCS3D02G539000	1	1.72577	0	D		408	TraesCS3A02G533700	8	0.039267	0.0483098	A		408	TraesCS3A02G533700	8	0.039267	0.0483098	A	0.0330768	1.18715
408	TraesCS3A02G533700	2	0.074823	0	A		408	TraesCS3A02G533700	12	0.0601853	0.0394943	A		408	TraesCS3A02G533700	12	0.0601853	0.0394943	A	0.0330768	1.81956
408	TraesCS3B02G610500	2	2.30892	0	B		408	TraesCS3A02G533700	16	0.0119917	0.0207702	A		408	TraesCS3A02G533700	16	0.0119917	0.0207702	A	0.0330768	0.36254
408	TraesCS3D02G539000	2	1.55295	0	D		408	TraesCS3A02G533700	20	0.008722	0.0151069	A		408	TraesCS3A02G533700	20	0.008722	0.0151069	A	0.0330768	0.263689
408	TraesCS3A02G533700	3	0.061005	0	A		408	TraesCS3A02G533700	24	0.0187597	0.0174808	A		408	TraesCS3A02G533700	24	0.0187597	0.0174808	A	0.0330768	0.567155
408	TraesCS3B02G610500	3	2.68859	0	B		408	TraesCS3A02G533700	28	0.010343	0.0179146	A		408	TraesCS3A02G533700	28	0.010343	0.0179146	A	0.0330768	0.312696
408	TraesCS3D02G539000	3	2.19808	0	D		408	TraesCS3A02G533700	32	0	0	A		408	TraesCS3A02G533700	32	0	0	A	0.0330768	0
408	TraesCS3A02G533700	1	0	4	A		408	TraesCS3A02G533700	36	0.010063	0.0174296	A		408	TraesCS3A02G533700	36	0.010063	0.0174296	A	0.0330768	0.304231
408	TraesCS3B02G610500	1	3.8868	4	B		408	TraesCS3A02G533700	40	0.0283063	0.029247	A		408	TraesCS3A02G533700	40	0.0283063	0.029247	A	0.0330768	0.855776
408	TraesCS3D02G539000	1	1.75298	4	D		408	TraesCS3A02G533700	44	0.0144433	0.0250166	A		408	TraesCS3A02G533700	44	0.0144433	0.0250166	A	0.0330768	0.43666
408	TraesCS3A02G533700	2	0	4	A		408	TraesCS3A02G533700	48	0.056348	0.0975976	A		408	TraesCS3A02G533700	48	0.056348	0.0975976	A	0.0330768	1.70355
408	TraesCS3B02G610500	2	3.72291	4	B		408	TraesCS3A02G533700	52	0.0491593	0.0851465	A		408	TraesCS3A02G533700	52	0.0491593	0.0851465	A	0.0330768	1.48622
408	TraesCS3D02G539000	2	2.38446	4	D		408	TraesCS3A02G533700	56	0.016407	0.014258	A		408	TraesCS3A02G533700	56	0.016407	0.014258	A	0.0330768	0.496027
408	TraesCS3A02G533700	3	0.024275	4	A		408	TraesCS3A02G533700	60	0.015927	0.0275864	A		408	TraesCS3A02G533700	60	0.015927	0.0275864	A	0.0330768	0.481516
408	TraesCS3B02G610500	3	4.55706	4	B		408	TraesCS3A02G533700	64	0.126653	0.10178	A		408	TraesCS3A02G533700	64	0.126653	0.10178	A	0.0330768	3.82906
408	TraesCS3D02G539000	3	2.47451	4	D		408	TraesCS3A02G533700	68	0.0754393	0.04923	A		408	TraesCS3A02G533700	68	0.0754393	0.04923	A	0.0330768	2.28073
408	TraesCS3A02G533700	1	0	8	A		408	TraesCS3B02G610500	0	2.44852	0.208825	B		408	TraesCS3B02G610500	0	2.44852	0.208825	B	4.78021	0.512221
408	TraesCS3B02G610500	1	6.51481	8	B		408	TraesCS3B02G610500	4	4.05559	0.441951	B		408	TraesCS3B02G610500	4	4.05559	0.441951	B	4.78021	0.848414
408	TraesCS3D02G539000	1	3.72551	8	D		408	TraesCS3B02G610500	8	7.61635	1.08155	B		408	TraesCS3B02G610500	8	7.61635	1.08155	B	4.78021	1.59331
408	TraesCS3A02G533700	2	0.093214	8	A		408	TraesCS3B02G610500	12	8.09556	1.31701	B		408	TraesCS3B02G610500	12	8.09556	1.31701	B	4.78021	1.69356
408	TraesCS3B02G610500	2	7.6575	8	B		408	TraesCS3B02G610500	16	4.02213	0.427015	B		408	TraesCS3B02G610500	16	4.02213	0.427015	B	4.78021	0.841414
408	TraesCS3D02G539000	2	3.71879	8	D		408	TraesCS3B02G610500	20	3.39296	0.245158	B		408	TraesCS3B02G610500	20	3.39296	0.245158	B	4.78021	0.709794
408	TraesCS3A02G533700	3	0.024587	8	A		408	TraesCS3B02G610500	24	2.64346	0.420712	B		408	TraesCS3B02G610500	24	2.64346	0.420712	B	4.78021	0.553001
408	TraesCS3B02G610500	3	8.67673	8	B		408	TraesCS3B02G610500	28	3.54462	0.13192	B		408	TraesCS3B02G610500	28	3.54462	0.13192	B	4.78021	0.74152
408	TraesCS3D02G539000	3	4.59039	8	D		408	TraesCS3B02G610500	32	4.56863	1.3209	B		408	TraesCS3B02G610500	32	4.56863	1.3209	B	4.78021	0.955739
408	TraesCS3A02G533700	1	0.017146	12	A		408	TraesCS3B02G610500	36	6.75547	1.73134	B		408	TraesCS3B02G610500	36	6.75547	1.73134	B	4.78021	1.41322
408	TraesCS3B02G610500	1	9.14142	12	B		408	TraesCS3B02G610500	40	5.86819	1.04476	B		408	TraesCS3B02G610500	40	5.86819	1.04476	B	4.78021	1.2276
408	TraesCS3D02G539000	1	4.1852	12	D		408	TraesCS3B02G610500	44	4.04236	0.364249	B		408	TraesCS3B02G610500	44	4.04236	0.364249	B	4.78021	0.845645
408	TraesCS3A02G533700	2	0.068647	12	A		408	TraesCS3B02G610500	48	3.5508	0.806045	B		408	TraesCS3B02G610500	48	3.5508	0.806045	B	4.78021	0.742814
408	TraesCS3B02G610500	2	6.61653	12	B		408	TraesCS3B02G610500	52	3.46773	0.790511	B		408	TraesCS3B02G610500	52	3.46773	0.790511	B	4.78021	0.725435
408	TraesCS3D02G539000	2	3.5734	12	D		408	TraesCS3B02G610500	56	4.06701	1.0714	B		408	TraesCS3B02G610500	56	4.06701	1.0714	B	4.78021	0.850803
408	TraesCS3A02G533700	3	0.094763	12	A		408	TraesCS3B02G610500	60	5.56052	0.300191	B		408	TraesCS3B02G610500	60	5.56052	0.300191	B	4.78021	1.16324
408	TraesCS3B02G610500	3	8.52874	12	B		408	TraesCS3B02G610500	64	6.89044	0.544281	B		408	TraesCS3B02G610500	64	6.89044	0.544281	B	4.78021	1.44145
408	TraesCS3D02G539000	3	4.06584	12	D		408	TraesCS3B02G610500	68	5.45336	0.0101621	B		408	TraesCS3B02G610500	68	5.45336	0.0101621	B	4.78021	1.14082
408	TraesCS3A02G533700	1	0.035975	16	A		408	TraesCS3D02G539000	0	1.8256	0.333952	D		408	TraesCS3D02G539000	0	1.8256	0.333952	D	2.73866	0.666603
408	TraesCS3B02G610500	1	4.45999	16	B		408	TraesCS3D02G539000	4	2.20398	0.393164	D		408	TraesCS3D02G539000	4	2.20398	0.393164	D	2.73866	0.804766
408	TraesCS3D02G539000	1	2.52199	16	D		408	TraesCS3D02G539000	8	4.01156	0.50129	D		408	TraesCS3D02G539000	8	4.01156	0.50129	D	2.73866	1.46479
408	TraesCS3A02G533700	2	0	16	A		408	TraesCS3D02G539000	12	3.94148	0.324303	D		408	TraesCS3D02G539000	12	3.94148	0.324303	D	2.73866	1.4392
408	TraesCS3B02G610500	2	3.99955	16	B		408	TraesCS3D02G539000	16	2.79923	0.38788	D		408	TraesCS3D02G539000	16	2.79923	0.38788	D	2.73866	1.02212
408	TraesCS3D02G539000	2	3.24249	16	D		408	TraesCS3D02G539000	20	2.15839	0.494979	D		408	TraesCS3D02G539000	20	2.15839	0.494979	D	2.73866	0.788117
408	TraesCS3A02G533700	3	0	16	A		408	TraesCS3D02G539000	24	1.74598	0.330217	D		408	TraesCS3D02G539000	24	1.74598	0.330217	D	2.73866	0.637531
408	TraesCS3B02G610500	3	3.60685	16	B		408	TraesCS3D02G539000	28	1.94407	0.196258	D		408	TraesCS3D02G539000	28	1.94407	0.196258	D	2.73866	0.709862
408	TraesCS3D02G539000	3	2.63321	16	D		408	TraesCS3D02G539000	32	2.92031	0.72439	D		408	TraesCS3D02G539000	32	2.92031	0.72439	D	2.73866	1.06633
408	TraesCS3A02G533700	1	0	20	A		408	TraesCS3D02G539000	36	3.90729	0.992966	D		408	TraesCS3D02G539000	36	3.90729	0.992966	D	2.73866	1.42672
408	TraesCS3B02G610500	1	3.43022	20	B		408	TraesCS3D02G539000	40	3.3035	0.147914	D		408	TraesCS3D02G539000	40	3.3035	0.147914	D	2.73866	1.20625
408	TraesCS3D02G539000	1	2.33961	20	D		408	TraesCS3D02G539000	44	2.59686	0.321896	D		408	TraesCS3D02G539000	44	2.59686	0.321896	D	2.73866	0.948223
408	TraesCS3A02G533700	2	0	20	A		408	TraesCS3D02G539000	48	1.9448	0.234275	D		408	TraesCS3D02G539000	48	1.9448	0.234275	D	2.73866	0.710128
408	TraesCS3B02G610500	2	3.13131	20	B		408	TraesCS3D02G539000	52	1.88062	0.226101	D		408	TraesCS3D02G539000	52	1.88062	0.226101	D	2.73866	0.686692
408	TraesCS3D02G539000	2	1.59834	20	D		408	TraesCS3D02G539000	56	2.39518	0.629555	D		408	TraesCS3D02G539000	56	2.39518	0.629555	D	2.73866	0.874581
408	TraesCS3A02G533700	3	0.026166	20	A		408	TraesCS3D02G539000	60	3.14274	0.137797	D		408	TraesCS3D02G539000	60	3.14274	0.137797	D	2.73866	1.14755
408	TraesCS3B02G610500	3	3.61736	20	B		408	TraesCS3D02G539000	64	3.30089	0.816147	D		408	TraesCS3D02G539000	64	3.30089	0.816147	D	2.73866	1.20529
408	TraesCS3D02G539000	3	2.53721	20	D		408	TraesCS3D02G539000	68	3.27344	0.260818	D		408	TraesCS3D02G539000	68	3.27344	0.260818	D	2.73866	1.19527
408	TraesCS3A02G533700	1	0	24	A		13405	TraesCS6A02G269100	0	75.3612	7.37524	A		13405	TraesCS6A02G269100	0	75.3612	7.37524	A	47.8755	1.57411
408	TraesCS3B02G610500	1	2.25542	24	B		13405	TraesCS6A02G269100	4	88.8089	15.1349	A		13405	TraesCS6A02G269100	4	88.8089	15.1349	A	47.8755	1.855
408	TraesCS3D02G539000	1	1.36796	24	D		13405	TraesCS6A02G269100	8	38.2314	1.4568	A		13405	TraesCS6A02G269100	8	38.2314	1.4568	A	47.8755	0.798559
408	TraesCS3A02G533700	2	0.021687	24	A		13405	TraesCS6A02G269100	12	27.1248	1.01352	A		13405	TraesCS6A02G269100	12	27.1248	1.01352	A	47.8755	0.56657
408	TraesCS3B02G610500	2	2.58437	24	B		13405	TraesCS6A02G269100	16	48.8048	3.70901	A		13405	TraesCS6A02G269100	16	48.8048	3.70901	A	47.8755	1.01941
408	TraesCS3D02G539000	2	1.89181	24	D		13405	TraesCS6A02G269100	20	60.3184	4.26604	A		13405	TraesCS6A02G269100	20	60.3184	4.26604	A	47.8755	1.2599
408	TraesCS3A02G533700	3	0.034592	24	A		13405	TraesCS6A02G269100	24	67.1088	10.1238	A		13405	TraesCS6A02G269100	24	67.1088	10.1238	A	47.8755	1.40174
408	TraesCS3B02G610500	3	3.09059	24	B		13405	TraesCS6A02G269100	28	59.481	2.63732	A		13405	TraesCS6A02G269100	28	59.481	2.63732	A	47.8755	1.24241
408	TraesCS3D02G539000	3	1.97818	24	D		13405	TraesCS6A02G269100	32	35.2094	11.9398	A		13405	TraesCS6A02G269100	32	35.2094	11.9398	A	47.8755	0.735437
408	TraesCS3A02G533700	1	0	28	A		13405	TraesCS6A02G269100	36	28.149	12.2504	A		13405	TraesCS6A02G269100	36	28.149	12.2504	A	47.8755	0.587963
408	TraesCS3B02G610500	1	3.61707	28	B		13405	TraesCS6A02G269100	40	31.5431	5.84679	A		13405	TraesCS6A02G269100	40	31.5431	5.84679	A	47.8755	0.658857
408	TraesCS3D02G539000	1	1.78299	28	D		13405	TraesCS6A02G269100	44	52.8722	4.76556	A		13405	TraesCS6A02G269100	44	52.8722	4.76556	A	47.8755	1.10437
408	TraesCS3A02G533700	2	0.031029	28	A		13405	TraesCS6A02G269100	48	64.178	9.79241	A		13405	TraesCS6A02G269100	48	64.178	9.79241	A	47.8755	1.34052
408	TraesCS3B02G610500	2	3.62444	28	B		13405	TraesCS6A02G269100	52	53.3741	7.52037	A		13405	TraesCS6A02G269100	52	53.3741	7.52037	A	47.8755	1.11485
408	TraesCS3D02G539000	2	1.88657	28	D		13405	TraesCS6A02G269100	56	38.9177	5.048	A		13405	TraesCS6A02G269100	56	38.9177	5.048	A	47.8755	0.812895
408	TraesCS3A02G533700	3	0	28	A		13405	TraesCS6A02G269100	60	27.1237	3.01015	A		13405	TraesCS6A02G269100	60	27.1237	3.01015	A	47.8755	0.566547
408	TraesCS3B02G610500	3	3.39235	28	B		13405	TraesCS6A02G269100	64	26.1942	7.56593	A		13405	TraesCS6A02G269100	64	26.1942	7.56593	A	47.8755	0.547133
408	TraesCS3D02G539000	3	2.16266	28	D		13405	TraesCS6A02G269100	68	38.9575	6.33839	A		13405	TraesCS6A02G269100	68	38.9575	6.33839	A	47.8755	0.813726
408	TraesCS3A02G533700	1	0	32	A		13405	TraesCS6B02G296400	0	97.8579	10.3635	B		13405	TraesCS6B02G296400	0	97.8579	10.3635	B	40.4875	2.41699
408	TraesCS3B02G610500	1	3.4207	32	B		13405	TraesCS6B02G296400	4	100.905	13.3639	B		13405	TraesCS6B02G296400	4	100.905	13.3639	B	40.4875	2.49224
408	TraesCS3D02G539000	1	2.46341	32	D		13405	TraesCS6B02G296400	8	44.7711	0.787723	B		13405	TraesCS6B02G296400	8	44.7711	0.787723	B	40.4875	1.1058
408	TraesCS3A02G533700	2	0	32	A		13405	TraesCS6B02G296400	12	26.2121	1.63888	B		13405	TraesCS6B02G296400	12	26.2121	1.63888	B	40.4875	0.647413
408	TraesCS3B02G610500	2	4.27284	32	B		13405	TraesCS6B02G296400	16	32.8522	4.81293	B		13405	TraesCS6B02G296400	16	32.8522	4.81293	B	40.4875	0.811416
408	TraesCS3D02G539000	2	2.54197	32	D		13405	TraesCS6B02G296400	20	37.6566	1.28541	B		13405	TraesCS6B02G296400	20	37.6566	1.28541	B	40.4875	0.930078
408	TraesCS3A02G533700	3	0	32	A		13405	TraesCS6B02G296400	24	48.0596	5.29987	B		13405	TraesCS6B02G296400	24	48.0596	5.29987	B	40.4875	1.18702
408	TraesCS3B02G610500	3	6.01235	32	B		13405	TraesCS6B02G296400	28	47.3032	2.77961	B		13405	TraesCS6B02G296400	28	47.3032	2.77961	B	40.4875	1.16834
408	TraesCS3D02G539000	3	3.75553	32	D		13405	TraesCS6B02G296400	32	33.6345	14.8873	B		13405	TraesCS6B02G296400	32	33.6345	14.8873	B	40.4875	0.830737
408	TraesCS3A02G533700	1	0	36	A		13405	TraesCS6B02G296400	36	25.8376	11.2651	B		13405	TraesCS6B02G296400	36	25.8376	11.2651	B	40.4875	0.638163
408	TraesCS3B02G610500	1	5.17366	36	B		13405	TraesCS6B02G296400	40	22.3054	2.40736	B		13405	TraesCS6B02G296400	40	22.3054	2.40736	B	40.4875	0.55092
408	TraesCS3D02G539000	1	2.79404	36	D		13405	TraesCS6B02G296400	44	30.235	2.1791	B		13405	TraesCS6B02G296400	44	30.235	2.1791	B	40.4875	0.746774
408	TraesCS3A02G533700	2	0	36	A		13405	TraesCS6B02G296400	48	42.394	4.79532	B		13405	TraesCS6B02G296400	48	42.394	4.79532	B	40.4875	1.04709
408	TraesCS3B02G610500	2	8.60512	36	B		13405	TraesCS6B02G296400	52	41.6052	3.19364	B		13405	TraesCS6B02G296400	52	41.6052	3.19364	B	40.4875	1.02761
408	TraesCS3D02G539000	2	4.70157	36	D		13405	TraesCS6B02G296400	56	29.6976	6.11865	B		13405	TraesCS6B02G296400	56	29.6976	6.11865	B	40.4875	0.733499
408	TraesCS3A02G533700	3	0.030189	36	A		13405	TraesCS6B02G296400	60	22.5625	4.77856	B		13405	TraesCS6B02G296400	60	22.5625	4.77856	B	40.4875	0.557271
408	TraesCS3B02G610500	3	6.48764	36	B		13405	TraesCS6B02G296400	64	18.8929	4.93571	B		13405	TraesCS6B02G296400	64	18.8929	4.93571	B	40.4875	0.466636
408	TraesCS3D02G539000	3	4.22626	36	D		13405	TraesCS6B02G296400	68	25.9934	6.4517	B		13405	TraesCS6B02G296400	68	25.9934	6.4517	B	40.4875	0.64201
408	TraesCS3A02G533700	1	0.026508	40	A		13405	TraesCS6D02G245800	0	15.267	1.59327	D		13405	TraesCS6D02G245800	0	15.267	1.59327	D	33.4845	0.455941
408	TraesCS3B02G610500	1	5.61523	40	B		13405	TraesCS6D02G245800	4	72.7848	10.7989	D		13405	TraesCS6D02G245800	4	72.7848	10.7989	D	33.4845	2.17369
408	TraesCS3D02G539000	1	3.32431	40	D		13405	TraesCS6D02G245800	8	79.3449	7.82692	D		13405	TraesCS6D02G245800	8	79.3449	7.82692	D	33.4845	2.3696
408	TraesCS3A02G533700	2	0	40	A		13405	TraesCS6D02G245800	12	58.5478	5.94854	D		13405	TraesCS6D02G245800	12	58.5478	5.94854	D	33.4845	1.74851
408	TraesCS3B02G610500	2	4.97313	40	B		13405	TraesCS6D02G245800	16	27.8544	2.54693	D		13405	TraesCS6D02G245800	16	27.8544	2.54693	D	33.4845	0.831861
408	TraesCS3D02G539000	2	3.14628	40	D		13405	TraesCS6D02G245800	20	16.6246	0.881539	D		13405	TraesCS6D02G245800	20	16.6246	0.881539	D	33.4845	0.496487
408	TraesCS3A02G533700	3	0.058411	40	A		13405	TraesCS6D02G245800	24	14.435	0.649095	D		13405	TraesCS6D02G245800	24	14.435	0.649095	D	33.4845	0.431096
408	TraesCS3B02G610500	3	7.01621	40	B		13405	TraesCS6D02G245800	28	24.0434	2.71168	D		13405	TraesCS6D02G245800	28	24.0434	2.71168	D	33.4845	0.718045
408	TraesCS3D02G539000	3	3.4399	40	D		13405	TraesCS6D02G245800	32	46.0656	5.10389	D		13405	TraesCS6D02G245800	32	46.0656	5.10389	D	33.4845	1.37573
408	TraesCS3A02G533700	1	0	44	A		13405	TraesCS6D02G245800	36	48.0907	1.41053	D		13405	TraesCS6D02G245800	36	48.0907	1.41053	D	33.4845	1.43621
408	TraesCS3B02G610500	1	3.70839	44	B		13405	TraesCS6D02G245800	40	29.6508	5.08443	D		13405	TraesCS6D02G245800	40	29.6508	5.08443	D	33.4845	0.885509
408	TraesCS3D02G539000	1	2.77555	44	D		13405	TraesCS6D02G245800	44	19.7531	3.21923	D		13405	TraesCS6D02G245800	44	19.7531	3.21923	D	33.4845	0.589918
408	TraesCS3A02G533700	2	0	44	A		13405	TraesCS6D02G245800	48	16.1638	2.95639	D		13405	TraesCS6D02G245800	48	16.1638	2.95639	D	33.4845	0.482724
408	TraesCS3B02G610500	2	4.43076	44	B		13405	TraesCS6D02G245800	52	19.7429	1.99069	D		13405	TraesCS6D02G245800	52	19.7429	1.99069	D	33.4845	0.589614
408	TraesCS3D02G539000	2	2.78978	44	D		13405	TraesCS6D02G245800	56	22.0085	1.63714	D		13405	TraesCS6D02G245800	56	22.0085	1.63714	D	33.4845	0.657276
408	TraesCS3A02G533700	3	0.04333	44	A		13405	TraesCS6D02G245800	60	33.1723	6.0795	D		13405	TraesCS6D02G245800	60	33.1723	6.0795	D	33.4845	0.990676
408	TraesCS3B02G610500	3	3.98792	44	B		13405	TraesCS6D02G245800	64	33.866	6.4351	D		13405	TraesCS6D02G245800	64	33.866	6.4351	D	33.4845	1.01139
408	TraesCS3D02G539000	3	2.22526	44	D		13405	TraesCS6D02G245800	68	25.3048	6.11823	D		13405	TraesCS6D02G245800	68	25.3048	6.11823	D	33.4845	0.755719
408	TraesCS3A02G533700	1	0	48	A		10854	TraesCS6A02G166500	0	7.82728	0.26641	A		10854	TraesCS6A02G166500	0	7.82728	0.26641	A	4.87787	1.60465
408	TraesCS3B02G610500	1	3.3585	48	B		10854	TraesCS6A02G166500	4	6.67756	0.254203	A		10854	TraesCS6A02G166500	4	6.67756	0.254203	A	4.87787	1.36895
408	TraesCS3D02G539000	1	1.73536	48	D		10854	TraesCS6A02G166500	8	4.91364	0.699015	A		10854	TraesCS6A02G166500	8	4.91364	0.699015	A	4.87787	1.00733
408	TraesCS3A02G533700	2	0.169044	48	A		10854	TraesCS6A02G166500	12	4.19133	0.287514	A		10854	TraesCS6A02G166500	12	4.19133	0.287514	A	4.87787	0.859252
408	TraesCS3B02G610500	2	4.43561	48	B		10854	TraesCS6A02G166500	16	3.7698	0.505262	A		10854	TraesCS6A02G166500	16	3.7698	0.505262	A	4.87787	0.772837
408	TraesCS3D02G539000	2	2.1978	48	D		10854	TraesCS6A02G166500	20	4.02382	0.66393	A		10854	TraesCS6A02G166500	20	4.02382	0.66393	A	4.87787	0.824912
408	TraesCS3A02G533700	3	0	48	A		10854	TraesCS6A02G166500	24	4.83753	0.288779	A		10854	TraesCS6A02G166500	24	4.83753	0.288779	A	4.87787	0.99173
408	TraesCS3B02G610500	3	2.8583	48	B		10854	TraesCS6A02G166500	28	4.98314	0.298137	A		10854	TraesCS6A02G166500	28	4.98314	0.298137	A	4.87787	1.02158
408	TraesCS3D02G539000	3	1.90125	48	D		10854	TraesCS6A02G166500	32	5.53208	0.289383	A		10854	TraesCS6A02G166500	32	5.53208	0.289383	A	4.87787	1.13412
408	TraesCS3A02G533700	1	0	52	A		10854	TraesCS6A02G166500	36	4.80195	0.754128	A		10854	TraesCS6A02G166500	36	4.80195	0.754128	A	4.87787	0.984436
408	TraesCS3B02G610500	1	3.99287	52	B		10854	TraesCS6A02G166500	40	3.92362	0.424416	A		10854	TraesCS6A02G166500	40	3.92362	0.424416	A	4.87787	0.80437
408	TraesCS3D02G539000	1	2.13298	52	D		10854	TraesCS6A02G166500	44	3.59109	0.806523	A		10854	TraesCS6A02G166500	44	3.59109	0.806523	A	4.87787	0.736199
408	TraesCS3A02G533700	2	0	52	A		10854	TraesCS6A02G166500	48	4.07116	0.713505	A		10854	TraesCS6A02G166500	48	4.07116	0.713505	A	4.87787	0.834617
408	TraesCS3B02G610500	2	2.55857	52	B		10854	TraesCS6A02G166500	52	5.13466	0.675084	A		10854	TraesCS6A02G166500	52	5.13466	0.675084	A	4.87787	1.05264
408	TraesCS3D02G539000	2	1.81236	52	D		10854	TraesCS6A02G166500	56	5.1547	0.725918	A		10854	TraesCS6A02G166500	56	5.1547	0.725918	A	4.87787	1.05675
408	TraesCS3A02G533700	3	0.147478	52	A		10854	TraesCS6A02G166500	60	4.90236	0.377614	A		10854	TraesCS6A02G166500	60	4.90236	0.377614	A	4.87787	1.00502
408	TraesCS3B02G610500	3	3.85175	52	B		10854	TraesCS6A02G166500	64	4.92306	0.272346	A		10854	TraesCS6A02G166500	64	4.92306	0.272346	A	4.87787	1.00926
408	TraesCS3D02G539000	3	1.69651	52	D		10854	TraesCS6A02G166500	68	4.54297	0.790975	A		10854	TraesCS6A02G166500	68	4.54297	0.790975	A	4.87787	0.931342
408	TraesCS3A02G533700	1	0.025793	56	A		10854	TraesCS6B02G194000	0	4.38348	0.539244	B		10854	TraesCS6B02G194000	0	4.38348	0.539244	B	3.58518	1.22267
408	TraesCS3B02G610500	1	3.24986	56	B		10854	TraesCS6B02G194000	4	4.6597	0.751049	B		10854	TraesCS6B02G194000	4	4.6597	0.751049	B	3.58518	1.29971
408	TraesCS3D02G539000	1	2.05498	56	D		10854	TraesCS6B02G194000	8	4.51528	0.586799	B		10854	TraesCS6B02G194000	8	4.51528	0.586799	B	3.58518	1.25943
408	TraesCS3A02G533700	2	0.023428	56	A		10854	TraesCS6B02G194000	12	4.07162	0.505607	B		10854	TraesCS6B02G194000	12	4.07162	0.505607	B	3.58518	1.13568
408	TraesCS3B02G610500	2	5.28001	56	B		10854	TraesCS6B02G194000	16	3.05347	0.258657	B		10854	TraesCS6B02G194000	16	3.05347	0.258657	B	3.58518	0.851691
408	TraesCS3D02G539000	2	3.12164	56	D		10854	TraesCS6B02G194000	20	3.08939	0.597746	B		10854	TraesCS6B02G194000	20	3.08939	0.597746	B	3.58518	0.861712
408	TraesCS3A02G533700	3	0	56	A		10854	TraesCS6B02G194000	24	3.01583	0.342177	B		10854	TraesCS6B02G194000	24	3.01583	0.342177	B	3.58518	0.841193
408	TraesCS3B02G610500	3	3.67117	56	B		10854	TraesCS6B02G194000	28	3.57747	0.364561	B		10854	TraesCS6B02G194000	28	3.57747	0.364561	B	3.58518	0.99785
408	TraesCS3D02G539000	3	2.00893	56	D		10854	TraesCS6B02G194000	32	3.86112	0.307491	B		10854	TraesCS6B02G194000	32	3.86112	0.307491	B	3.58518	1.07697
408	TraesCS3A02G533700	1	0.047781	60	A		10854	TraesCS6B02G194000	36	3.81542	0.37588	B		10854	TraesCS6B02G194000	36	3.81542	0.37588	B	3.58518	1.06422
408	TraesCS3B02G610500	1	5.45773	60	B		10854	TraesCS6B02G194000	40	3.49336	0.579613	B		10854	TraesCS6B02G194000	40	3.49336	0.579613	B	3.58518	0.974389
408	TraesCS3D02G539000	1	3.25811	60	D		10854	TraesCS6B02G194000	44	2.7474	0.251593	B		10854	TraesCS6B02G194000	44	2.7474	0.251593	B	3.58518	0.766322
408	TraesCS3A02G533700	2	0	60	A		10854	TraesCS6B02G194000	48	3.00975	0.398577	B		10854	TraesCS6B02G194000	48	3.00975	0.398577	B	3.58518	0.839498
408	TraesCS3B02G610500	2	5.8986	60	B		10854	TraesCS6B02G194000	52	3.50558	0.205349	B		10854	TraesCS6B02G194000	52	3.50558	0.205349	B	3.58518	0.977797
408	TraesCS3D02G539000	2	3.17996	60	D		10854	TraesCS6B02G194000	56	3.61242	0.0767112	B		10854	TraesCS6B02G194000	56	3.61242	0.0767112	B	3.58518	1.0076
408	TraesCS3A02G533700	3	0	60	A		10854	TraesCS6B02G194000	60	3.42594	0.42269	B		10854	TraesCS6B02G194000	60	3.42594	0.42269	B	3.58518	0.955584
408	TraesCS3B02G610500	3	5.32522	60	B		10854	TraesCS6B02G194000	64	3.32475	0.805951	B		10854	TraesCS6B02G194000	64	3.32475	0.805951	B	3.58518	0.927359
408	TraesCS3D02G539000	3	2.99016	60	D		10854	TraesCS6B02G194000	68	3.37126	0.214655	B		10854	TraesCS6B02G194000	68	3.37126	0.214655	B	3.58518	0.940333
408	TraesCS3A02G533700	1	0.241324	64	A		10854	TraesCS6D02G155100	0	4.82254	0.366719	D		10854	TraesCS6D02G155100	0	4.82254	0.366719	D	5.2952	0.910737
408	TraesCS3B02G610500	1	7.51748	64	B		10854	TraesCS6D02G155100	4	6.66124	0.359908	D		10854	TraesCS6D02G155100	4	6.66124	0.359908	D	5.2952	1.25798
408	TraesCS3D02G539000	1	3.91604	64	D		10854	TraesCS6D02G155100	8	6.93543	0.856817	D		10854	TraesCS6D02G155100	8	6.93543	0.856817	D	5.2952	1.30976
408	TraesCS3A02G533700	2	0.091614	64	A		10854	TraesCS6D02G155100	12	5.53591	0.0984911	D		10854	TraesCS6D02G155100	12	5.53591	0.0984911	D	5.2952	1.04546
408	TraesCS3B02G610500	2	6.54001	64	B		10854	TraesCS6D02G155100	16	4.52962	0.64868	D		10854	TraesCS6D02G155100	16	4.52962	0.64868	D	5.2952	0.85542
408	TraesCS3D02G539000	2	3.61161	64	D		10854	TraesCS6D02G155100	20	4.45685	0.817328	D		10854	TraesCS6D02G155100	20	4.45685	0.817328	D	5.2952	0.841676
408	TraesCS3A02G533700	3	0.047021	64	A		10854	TraesCS6D02G155100	24	4.51561	0.208593	D		10854	TraesCS6D02G155100	24	4.51561	0.208593	D	5.2952	0.852773
408	TraesCS3B02G610500	3	6.61384	64	B		10854	TraesCS6D02G155100	28	6.4552	0.207243	D		10854	TraesCS6D02G155100	28	6.4552	0.207243	D	5.2952	1.21907
408	TraesCS3D02G539000	3	2.37502	64	D		10854	TraesCS6D02G155100	32	6.43685	0.513384	D		10854	TraesCS6D02G155100	32	6.43685	0.513384	D	5.2952	1.2156
408	TraesCS3A02G533700	1	0.052859	68	A		10854	TraesCS6D02G155100	36	5.91042	0.480009	D		10854	TraesCS6D02G155100	36	5.91042	0.480009	D	5.2952	1.11618
408	TraesCS3B02G610500	1	5.46413	68	B		10854	TraesCS6D02G155100	40	4.32651	0.184485	D		10854	TraesCS6D02G155100	40	4.32651	0.184485	D	5.2952	0.817061
408	TraesCS3D02G539000	1	3.29425	68	D		10854	TraesCS6D02G155100	44	3.53877	0.361393	D		10854	TraesCS6D02G155100	44	3.53877	0.361393	D	5.2952	0.668297
408	TraesCS3A02G533700	2	0.131909	68	A		10854	TraesCS6D02G155100	48	4.29599	0.196099	D		10854	TraesCS6D02G155100	48	4.29599	0.196099	D	5.2952	0.811299
408	TraesCS3B02G610500	2	5.44395	68	B		10854	TraesCS6D02G155100	52	6.11677	0.876128	D		10854	TraesCS6D02G155100	52	6.11677	0.876128	D	5.2952	1.15515
408	TraesCS3D02G539000	2	3.52323	68	D		10854	TraesCS6D02G155100	56	5.84221	0.916604	D		10854	TraesCS6D02G155100	56	5.84221	0.916604	D	5.2952	1.1033
408	TraesCS3A02G533700	3	0.04155	68	A		10854	TraesCS6D02G155100	60	5.4983	0.764528	D		10854	TraesCS6D02G155100	60	5.4983	0.764528	D	5.2952	1.03835
408	TraesCS3B02G610500	3	5.45199	68	B		10854	TraesCS6D02G155100	64	4.84445	0.630202	D		10854	TraesCS6D02G155100	64	4.84445	0.630202	D	5.2952	0.914875
408	TraesCS3D02G539000	3	3.00284	68	D		10854	TraesCS6D02G155100	68	4.59104	0.296233	D		10854	TraesCS6D02G155100	68	4.59104	0.296233	D	5.2952	0.867018
13405	TraesCS6A02G269100	1	75.0517	0	A		2454	TraesCS2A02G333000	0	0.0758453	0.131368	A		2454	TraesCS2A02G333000	0	0.0758453	0.131368	A	0.079452	0.954605
13405	TraesCS6B02G296400	1	100.573	0	B		2454	TraesCS2A02G333000	4	0.0486437	0.0636006	A		2454	TraesCS2A02G333000	4	0.0486437	0.0636006	A	0.079452	0.612239
13405	TraesCS6D02G245800	1	14.7339	0	D		2454	TraesCS2A02G333000	8	0.0518313	0.0694373	A		2454	TraesCS2A02G333000	8	0.0518313	0.0694373	A	0.079452	0.65236
13405	TraesCS6A02G269100	2	82.8864	0	A		2454	TraesCS2A02G333000	12	0.101773	0.102915	A		2454	TraesCS2A02G333000	12	0.101773	0.102915	A	0.079452	1.28094
13405	TraesCS6B02G296400	2	106.594	0	B		2454	TraesCS2A02G333000	16	0.0903877	0.0786634	A		2454	TraesCS2A02G333000	16	0.0903877	0.0786634	A	0.079452	1.13764
13405	TraesCS6D02G245800	2	17.0584	0	D		2454	TraesCS2A02G333000	20	0.0164667	0.0285211	A		2454	TraesCS2A02G333000	20	0.0164667	0.0285211	A	0.079452	0.207253
13405	TraesCS6A02G269100	3	68.1456	0	A		2454	TraesCS2A02G333000	24	0	0	A		2454	TraesCS2A02G333000	24	0	0	A	0.079452	0
13405	TraesCS6B02G296400	3	86.4071	0	B		2454	TraesCS2A02G333000	28	0.034388	0.030024	A		2454	TraesCS2A02G333000	28	0.034388	0.030024	A	0.079452	0.432815
13405	TraesCS6D02G245800	3	14.0086	0	D		2454	TraesCS2A02G333000	32	0.068485	0.0640288	A		2454	TraesCS2A02G333000	32	0.068485	0.0640288	A	0.079452	0.861967
13405	TraesCS6A02G269100	1	91.9763	4	A		2454	TraesCS2A02G333000	36	0.125844	0.0769211	A		2454	TraesCS2A02G333000	36	0.125844	0.0769211	A	0.079452	1.58389
13405	TraesCS6B02G296400	1	101.051	4	B		2454	TraesCS2A02G333000	40	0.195199	0.0500745	A		2454	TraesCS2A02G333000	40	0.195199	0.0500745	A	0.079452	2.45682
13405	TraesCS6D02G245800	1	74.2584	4	D		2454	TraesCS2A02G333000	44	0.0958903	0.0537229	A		2454	TraesCS2A02G333000	44	0.0958903	0.0537229	A	0.079452	1.2069
13405	TraesCS6A02G269100	2	102.109	4	A		2454	TraesCS2A02G333000	48	0.00909267	0.015749	A		2454	TraesCS2A02G333000	48	0.00909267	0.015749	A	0.079452	0.114442
13405	TraesCS6B02G296400	2	114.195	4	B		2454	TraesCS2A02G333000	52	0.0187263	0.032435	A		2454	TraesCS2A02G333000	52	0.0187263	0.032435	A	0.079452	0.235694
13405	TraesCS6D02G245800	2	82.7713	4	D		2454	TraesCS2A02G333000	56	0.0744803	0.0788651	A		2454	TraesCS2A02G333000	56	0.0744803	0.0788651	A	0.079452	0.937425
13405	TraesCS6A02G269100	3	72.3409	4	A		2454	TraesCS2A02G333000	60	0.143663	0.0225578	A		2454	TraesCS2A02G333000	60	0.143663	0.0225578	A	0.079452	1.80817
13405	TraesCS6B02G296400	3	87.468	4	B		2454	TraesCS2A02G333000	64	0.154548	0.0957353	A		2454	TraesCS2A02G333000	64	0.154548	0.0957353	A	0.079452	1.94517
13405	TraesCS6D02G245800	3	61.3248	4	D		2454	TraesCS2A02G333000	68	0.124873	0.0382358	A		2454	TraesCS2A02G333000	68	0.124873	0.0382358	A	0.079452	1.57167
13405	TraesCS6A02G269100	1	38.8779	8	A		2454	TraesCS2B02G348800	0	0.756602	0.13043	B		2454	TraesCS2B02G348800	0	0.756602	0.13043	B	1.69889	0.44535
13405	TraesCS6B02G296400	1	44.1435	8	B		2454	TraesCS2B02G348800	4	0.49907	0.434198	B		2454	TraesCS2B02G348800	4	0.49907	0.434198	B	1.69889	0.293761
13405	TraesCS6D02G245800	1	70.5266	8	D		2454	TraesCS2B02G348800	8	3.36032	0.220782	B		2454	TraesCS2B02G348800	8	3.36032	0.220782	B	1.69889	1.97794
13405	TraesCS6A02G269100	2	39.253	8	A		2454	TraesCS2B02G348800	12	3.40169	0.776925	B		2454	TraesCS2B02G348800	12	3.40169	0.776925	B	1.69889	2.00229
13405	TraesCS6B02G296400	2	45.6551	8	B		2454	TraesCS2B02G348800	16	1.61602	0.354112	B		2454	TraesCS2B02G348800	16	1.61602	0.354112	B	1.69889	0.95122
13405	TraesCS6D02G245800	2	85.4682	8	D		2454	TraesCS2B02G348800	20	0.760367	0.125265	B		2454	TraesCS2B02G348800	20	0.760367	0.125265	B	1.69889	0.447565
13405	TraesCS6A02G269100	3	36.5632	8	A		2454	TraesCS2B02G348800	24	0.469403	0.14485	B		2454	TraesCS2B02G348800	24	0.469403	0.14485	B	1.69889	0.276299
13405	TraesCS6B02G296400	3	44.5148	8	B		2454	TraesCS2B02G348800	28	0.267007	0.0476048	B		2454	TraesCS2B02G348800	28	0.267007	0.0476048	B	1.69889	0.157165
13405	TraesCS6D02G245800	3	82.0401	8	D		2454	TraesCS2B02G348800	32	1.40854	1.00026	B		2454	TraesCS2B02G348800	32	1.40854	1.00026	B	1.69889	0.829095
13405	TraesCS6A02G269100	1	26.7938	12	A		2454	TraesCS2B02G348800	36	2.38009	1.61439	B		2454	TraesCS2B02G348800	36	2.38009	1.61439	B	1.69889	1.40097
13405	TraesCS6B02G296400	1	26.2055	12	B		2454	TraesCS2B02G348800	40	3.14324	1.04154	B		2454	TraesCS2B02G348800	40	3.14324	1.04154	B	1.69889	1.85017
13405	TraesCS6D02G245800	1	61.4542	12	D		2454	TraesCS2B02G348800	44	1.86899	0.253447	B		2454	TraesCS2B02G348800	44	1.86899	0.253447	B	1.69889	1.10012
13405	TraesCS6A02G269100	2	28.2624	12	A		2454	TraesCS2B02G348800	48	0.937138	0.160054	B		2454	TraesCS2B02G348800	48	0.937138	0.160054	B	1.69889	0.551616
13405	TraesCS6B02G296400	2	27.8543	12	B		2454	TraesCS2B02G348800	52	0.821441	0.42303	B		2454	TraesCS2B02G348800	52	0.821441	0.42303	B	1.69889	0.483515
13405	TraesCS6D02G245800	2	62.4844	12	D		2454	TraesCS2B02G348800	56	0.67435	0.0455344	B		2454	TraesCS2B02G348800	56	0.67435	0.0455344	B	1.69889	0.396934
13405	TraesCS6A02G269100	3	26.3181	12	A		2454	TraesCS2B02G348800	60	1.97522	0.438275	B		2454	TraesCS2B02G348800	60	1.97522	0.438275	B	1.69889	1.16265
13405	TraesCS6B02G296400	3	24.5766	12	B		2454	TraesCS2B02G348800	64	3.26722	0.206571	B		2454	TraesCS2B02G348800	64	3.26722	0.206571	B	1.69889	1.92315
13405	TraesCS6D02G245800	3	51.7048	12	D		2454	TraesCS2B02G348800	68	2.97339	1.13986	B		2454	TraesCS2B02G348800	68	2.97339	1.13986	B	1.69889	1.75019
13405	TraesCS6A02G269100	1	44.5319	16	A		2454	TraesCS2D02G329900	0	2.35363	0.280566	D		2454	TraesCS2D02G329900	0	2.35363	0.280566	D	3.32843	0.70713
13405	TraesCS6B02G296400	1	30.2002	16	B		2454	TraesCS2D02G329900	4	0.619808	0.294214	D		2454	TraesCS2D02G329900	4	0.619808	0.294214	D	3.32843	0.186217
13405	TraesCS6D02G245800	1	25.0641	16	D		2454	TraesCS2D02G329900	8	2.54235	0.845785	D		2454	TraesCS2D02G329900	8	2.54235	0.845785	D	3.32843	0.763829
13405	TraesCS6A02G269100	2	50.6892	16	A		2454	TraesCS2D02G329900	12	4.39345	0.269695	D		2454	TraesCS2D02G329900	12	4.39345	0.269695	D	3.32843	1.31998
13405	TraesCS6B02G296400	2	29.9486	16	B		2454	TraesCS2D02G329900	16	3.8357	0.712798	D		2454	TraesCS2D02G329900	16	3.8357	0.712798	D	3.32843	1.15241
13405	TraesCS6D02G245800	2	28.4449	16	D		2454	TraesCS2D02G329900	20	2.97422	1.27713	D		2454	TraesCS2D02G329900	20	2.97422	1.27713	D	3.32843	0.893581
13405	TraesCS6A02G269100	3	51.1933	16	A		2454	TraesCS2D02G329900	24	1.85075	0.315177	D		2454	TraesCS2D02G329900	24	1.85075	0.315177	D	3.32843	0.556044
13405	TraesCS6B02G296400	3	38.4078	16	B		2454	TraesCS2D02G329900	28	1.15119	0.127289	D		2454	TraesCS2D02G329900	28	1.15119	0.127289	D	3.32843	0.345867
13405	TraesCS6D02G245800	3	30.0542	16	D		2454	TraesCS2D02G329900	32	2.94751	1.73062	D		2454	TraesCS2D02G329900	32	2.94751	1.73062	D	3.32843	0.885558
13405	TraesCS6A02G269100	1	58.4439	20	A		2454	TraesCS2D02G329900	36	4.80973	2.93567	D		2454	TraesCS2D02G329900	36	4.80973	2.93567	D	3.32843	1.44505
13405	TraesCS6B02G296400	1	38.419	20	B		2454	TraesCS2D02G329900	40	5.67789	0.557752	D		2454	TraesCS2D02G329900	40	5.67789	0.557752	D	3.32843	1.70588
13405	TraesCS6D02G245800	1	15.7044	20	D		2454	TraesCS2D02G329900	44	4.43108	1.37184	D		2454	TraesCS2D02G329900	44	4.43108	1.37184	D	3.32843	1.33129
13405	TraesCS6A02G269100	2	65.2008	20	A		2454	TraesCS2D02G329900	48	2.531	0.543926	D		2454	TraesCS2D02G329900	48	2.531	0.543926	D	3.32843	0.76042
13405	TraesCS6B02G296400	2	38.3782	20	B		2454	TraesCS2D02G329900	52	2.46781	0.752934	D		2454	TraesCS2D02G329900	52	2.46781	0.752934	D	3.32843	0.741436
13405	TraesCS6D02G245800	2	17.4615	20	D		2454	TraesCS2D02G329900	56	2.11112	0.563469	D		2454	TraesCS2D02G329900	56	2.11112	0.563469	D	3.32843	0.634271
13405	TraesCS6A02G269100	3	57.3106	20	A		2454	TraesCS2D02G329900	60	4.13593	0.95369	D		2454	TraesCS2D02G329900	60	4.13593	0.95369	D	3.32843	1.24261
13405	TraesCS6B02G296400	3	36.1725	20	B		2454	TraesCS2D02G329900	64	5.83715	0.925516	D		2454	TraesCS2D02G329900	64	5.83715	0.925516	D	3.32843	1.75373
13405	TraesCS6D02G245800	3	16.7079	20	D		2454	TraesCS2D02G329900	68	5.24133	1.33107	D		2454	TraesCS2D02G329900	68	5.24133	1.33107	D	3.32843	1.57472
13405	TraesCS6A02G269100	1	78.7509	24	A
13405	TraesCS6B02G296400	1	53.748	24	B
13405	TraesCS6D02G245800	1	15.0214	24	D
13405	TraesCS6A02G269100	2	60.3723	24	A
13405	TraesCS6B02G296400	2	43.2609	24	B
13405	TraesCS6D02G245800	2	13.7376	24	D
13405	TraesCS6A02G269100	3	62.2033	24	A
13405	TraesCS6B02G296400	3	47.1699	24	B
13405	TraesCS6D02G245800	3	14.5461	24	D
13405	TraesCS6A02G269100	1	61.7001	28	A
13405	TraesCS6B02G296400	1	49.9917	28	B
13405	TraesCS6D02G245800	1	23.8835	28	D
13405	TraesCS6A02G269100	2	56.5653	28	A
13405	TraesCS6B02G296400	2	44.4407	28	B
13405	TraesCS6D02G245800	2	21.4152	28	D
13405	TraesCS6A02G269100	3	60.1775	28	A
13405	TraesCS6B02G296400	3	47.4773	28	B
13405	TraesCS6D02G245800	3	26.8314	28	D
13405	TraesCS6A02G269100	1	42.534	32	A
13405	TraesCS6B02G296400	1	40.4503	32	B
13405	TraesCS6D02G245800	1	42.1232	32	D
13405	TraesCS6A02G269100	2	41.6625	32	A
13405	TraesCS6B02G296400	2	43.8938	32	B
13405	TraesCS6D02G245800	2	51.8306	32	D
13405	TraesCS6A02G269100	3	21.4317	32	A
13405	TraesCS6B02G296400	3	16.5594	32	B
13405	TraesCS6D02G245800	3	44.2432	32	D
13405	TraesCS6A02G269100	1	42.2616	36	A
13405	TraesCS6B02G296400	1	38.8442	36	B
13405	TraesCS6D02G245800	1	46.674	36	D
13405	TraesCS6A02G269100	2	20.2566	36	A
13405	TraesCS6B02G296400	2	19.172	36	B
13405	TraesCS6D02G245800	2	48.1033	36	D
13405	TraesCS6A02G269100	3	21.9287	36	A
13405	TraesCS6B02G296400	3	19.4967	36	B
13405	TraesCS6D02G245800	3	49.4949	36	D
13405	TraesCS6A02G269100	1	27.2865	40	A
13405	TraesCS6B02G296400	1	19.6336	40	B
13405	TraesCS6D02G245800	1	24.0917	40	D
13405	TraesCS6A02G269100	2	38.2097	40	A
13405	TraesCS6B02G296400	2	24.3059	40	B
13405	TraesCS6D02G245800	2	30.7953	40	D
13405	TraesCS6A02G269100	3	29.1331	40	A
13405	TraesCS6B02G296400	3	22.9766	40	B
13405	TraesCS6D02G245800	3	34.0655	40	D
13405	TraesCS6A02G269100	1	58.3735	44	A
13405	TraesCS6B02G296400	1	32.6049	44	B
13405	TraesCS6D02G245800	1	23.4424	44	D
13405	TraesCS6A02G269100	2	50.2328	44	A
13405	TraesCS6B02G296400	2	29.7823	44	B
13405	TraesCS6D02G245800	2	18.3025	44	D
13405	TraesCS6A02G269100	3	50.0103	44	A
13405	TraesCS6B02G296400	3	28.3179	44	B
13405	TraesCS6D02G245800	3	17.5144	44	D
13405	TraesCS6A02G269100	1	73.7752	48	A
13405	TraesCS6B02G296400	1	42.9463	48	B
13405	TraesCS6D02G245800	1	18.6538	48	D
13405	TraesCS6A02G269100	2	64.5574	48	A
13405	TraesCS6B02G296400	2	46.8892	48	B
13405	TraesCS6D02G245800	2	16.9411	48	D
13405	TraesCS6A02G269100	3	54.2014	48	A
13405	TraesCS6B02G296400	3	37.3464	48	B
13405	TraesCS6D02G245800	3	12.8964	48	D
13405	TraesCS6A02G269100	1	47.388	52	A
13405	TraesCS6B02G296400	1	39.4705	52	B
13405	TraesCS6D02G245800	1	22.0224	52	D
13405	TraesCS6A02G269100	2	61.8152	52	A
13405	TraesCS6B02G296400	2	45.2767	52	B
13405	TraesCS6D02G245800	2	18.8599	52	D
13405	TraesCS6A02G269100	3	50.9191	52	A
13405	TraesCS6B02G296400	3	40.0685	52	B
13405	TraesCS6D02G245800	3	18.3465	52	D
13405	TraesCS6A02G269100	1	42.728	56	A
13405	TraesCS6B02G296400	1	33.5411	56	B
13405	TraesCS6D02G245800	1	23.2807	56	D
13405	TraesCS6A02G269100	2	33.1924	56	A
13405	TraesCS6B02G296400	2	22.6418	56	B
13405	TraesCS6D02G245800	2	20.1615	56	D
13405	TraesCS6A02G269100	3	40.8327	56	A
13405	TraesCS6B02G296400	3	32.9098	56	B
13405	TraesCS6D02G245800	3	22.5834	56	D
13405	TraesCS6A02G269100	1	24.3119	60	A
13405	TraesCS6B02G296400	1	18.2735	60	B
13405	TraesCS6D02G245800	1	26.9113	60	D
13405	TraesCS6A02G269100	2	30.2991	60	A
13405	TraesCS6B02G296400	2	27.7133	60	B
13405	TraesCS6D02G245800	2	39.0523	60	D
13405	TraesCS6A02G269100	3	26.7602	60	A
13405	TraesCS6B02G296400	3	21.7008	60	B
13405	TraesCS6D02G245800	3	33.5532	60	D
13405	TraesCS6A02G269100	1	25.121	64	A
13405	TraesCS6B02G296400	1	18.0487	64	B
13405	TraesCS6D02G245800	1	33.6664	64	D
13405	TraesCS6A02G269100	2	19.2222	64	A
13405	TraesCS6B02G296400	2	14.4338	64	B
13405	TraesCS6D02G245800	2	27.533	64	D
13405	TraesCS6A02G269100	3	34.2395	64	A
13405	TraesCS6B02G296400	3	24.1963	64	B
13405	TraesCS6D02G245800	3	40.3985	64	D
13405	TraesCS6A02G269100	1	39.8392	68	A
13405	TraesCS6B02G296400	1	26.8966	68	B
13405	TraesCS6D02G245800	1	22.6668	68	D
13405	TraesCS6A02G269100	2	32.2244	68	A
13405	TraesCS6B02G296400	2	19.1377	68	B
13405	TraesCS6D02G245800	2	20.9482	68	D
13405	TraesCS6A02G269100	3	44.8089	68	A
13405	TraesCS6B02G296400	3	31.9459	68	B
13405	TraesCS6D02G245800	3	32.2995	68	D
10854	TraesCS6A02G166500	1	7.84566	0	A
10854	TraesCS6B02G194000	1	4.83612	0	B
10854	TraesCS6D02G155100	1	5.13897	0	D
10854	TraesCS6A02G166500	2	7.55216	0	A
10854	TraesCS6B02G194000	2	3.78686	0	B
10854	TraesCS6D02G155100	2	4.90801	0	D
10854	TraesCS6A02G166500	3	8.08402	0	A
10854	TraesCS6B02G194000	3	4.52746	0	B
10854	TraesCS6D02G155100	3	4.42063	0	D
10854	TraesCS6A02G166500	1	6.64857	4	A
10854	TraesCS6B02G194000	1	3.84483	4	B
10854	TraesCS6D02G155100	1	6.82334	4	D
10854	TraesCS6A02G166500	2	6.94501	4	A
10854	TraesCS6B02G194000	2	5.32415	4	B
10854	TraesCS6D02G155100	2	6.91159	4	D
10854	TraesCS6A02G166500	3	6.43909	4	A
10854	TraesCS6B02G194000	3	4.81013	4	B
10854	TraesCS6D02G155100	3	6.24879	4	D
10854	TraesCS6A02G166500	1	4.19923	8	A
10854	TraesCS6B02G194000	1	4.01991	8	B
10854	TraesCS6D02G155100	1	6.37289	8	D
10854	TraesCS6A02G166500	2	4.94554	8	A
10854	TraesCS6B02G194000	2	4.3626	8	B
10854	TraesCS6D02G155100	2	6.51185	8	D
10854	TraesCS6A02G166500	3	5.59616	8	A
10854	TraesCS6B02G194000	3	5.16333	8	B
10854	TraesCS6D02G155100	3	7.92154	8	D
10854	TraesCS6A02G166500	1	4.51742	12	A
10854	TraesCS6B02G194000	1	4.52366	12	B
10854	TraesCS6D02G155100	1	5.47129	12	D
10854	TraesCS6A02G166500	2	4.08223	12	A
10854	TraesCS6B02G194000	2	4.16558	12	B
10854	TraesCS6D02G155100	2	5.64926	12	D
10854	TraesCS6A02G166500	3	3.97433	12	A
10854	TraesCS6B02G194000	3	3.52563	12	B
10854	TraesCS6D02G155100	3	5.48717	12	D
10854	TraesCS6A02G166500	1	3.20348	16	A
10854	TraesCS6B02G194000	1	3.28979	16	B
10854	TraesCS6D02G155100	1	4.05549	16	D
10854	TraesCS6A02G166500	2	4.1744	16	A
10854	TraesCS6B02G194000	2	2.77713	16	B
10854	TraesCS6D02G155100	2	4.26451	16	D
10854	TraesCS6A02G166500	3	3.93152	16	A
10854	TraesCS6B02G194000	3	3.09347	16	B
10854	TraesCS6D02G155100	3	5.26887	16	D
10854	TraesCS6A02G166500	1	4.77273	20	A
10854	TraesCS6B02G194000	1	3.37709	20	B
10854	TraesCS6D02G155100	1	5.31187	20	D
10854	TraesCS6A02G166500	2	3.50742	20	A
10854	TraesCS6B02G194000	2	2.4022	20	B
10854	TraesCS6D02G155100	2	3.68332	20	D
10854	TraesCS6A02G166500	3	3.79129	20	A
10854	TraesCS6B02G194000	3	3.48888	20	B
10854	TraesCS6D02G155100	3	4.37534	20	D
10854	TraesCS6A02G166500	1	5.17046	24	A
10854	TraesCS6B02G194000	1	2.97188	24	B
10854	TraesCS6D02G155100	1	4.67775	24	D
10854	TraesCS6A02G166500	2	4.68729	24	A
10854	TraesCS6B02G194000	2	2.69775	24	B
10854	TraesCS6D02G155100	2	4.28028	24	D
10854	TraesCS6A02G166500	3	4.65484	24	A
10854	TraesCS6B02G194000	3	3.37786	24	B
10854	TraesCS6D02G155100	3	4.58878	24	D
10854	TraesCS6A02G166500	1	4.64778	28	A
10854	TraesCS6B02G194000	1	3.99818	28	B
10854	TraesCS6D02G155100	1	6.69449	28	D
10854	TraesCS6A02G166500	2	5.08347	28	A
10854	TraesCS6B02G194000	2	3.37969	28	B
10854	TraesCS6D02G155100	2	6.33359	28	D
10854	TraesCS6A02G166500	3	5.21816	28	A
10854	TraesCS6B02G194000	3	3.35454	28	B
10854	TraesCS6D02G155100	3	6.33751	28	D
10854	TraesCS6A02G166500	1	5.21334	32	A
10854	TraesCS6B02G194000	1	3.70206	32	B
10854	TraesCS6D02G155100	1	6.09693	32	D
10854	TraesCS6A02G166500	2	5.60458	32	A
10854	TraesCS6B02G194000	2	4.21556	32	B
10854	TraesCS6D02G155100	2	6.1862	32	D
10854	TraesCS6A02G166500	3	5.77832	32	A
10854	TraesCS6B02G194000	3	3.66573	32	B
10854	TraesCS6D02G155100	3	7.02741	32	D
10854	TraesCS6A02G166500	1	5.58245	36	A
10854	TraesCS6B02G194000	1	3.87534	36	B
10854	TraesCS6D02G155100	1	6.39366	36	D
10854	TraesCS6A02G166500	2	4.0773	36	A
10854	TraesCS6B02G194000	2	3.41317	36	B
10854	TraesCS6D02G155100	2	5.43371	36	D
10854	TraesCS6A02G166500	3	4.74612	36	A
10854	TraesCS6B02G194000	3	4.15773	36	B
10854	TraesCS6D02G155100	3	5.90388	36	D
10854	TraesCS6A02G166500	1	4.29909	40	A
10854	TraesCS6B02G194000	1	2.83134	40	B
10854	TraesCS6D02G155100	1	4.47682	40	D
10854	TraesCS6A02G166500	2	4.00862	40	A
10854	TraesCS6B02G194000	2	3.73925	40	B
10854	TraesCS6D02G155100	2	4.38207	40	D
10854	TraesCS6A02G166500	3	3.46313	40	A
10854	TraesCS6B02G194000	3	3.90949	40	B
10854	TraesCS6D02G155100	3	4.12063	40	D
10854	TraesCS6A02G166500	1	2.79378	44	A
10854	TraesCS6B02G194000	1	2.55986	44	B
10854	TraesCS6D02G155100	1	3.13607	44	D
10854	TraesCS6A02G166500	2	3.57296	44	A
10854	TraesCS6B02G194000	2	2.64903	44	B
10854	TraesCS6D02G155100	2	3.64536	44	D
10854	TraesCS6A02G166500	3	4.40652	44	A
10854	TraesCS6B02G194000	3	3.03332	44	B
10854	TraesCS6D02G155100	3	3.83488	44	D
10854	TraesCS6A02G166500	1	4.20643	48	A
10854	TraesCS6B02G194000	1	3.28887	48	B
10854	TraesCS6D02G155100	1	4.19918	48	D
10854	TraesCS6A02G166500	2	3.2997	48	A
10854	TraesCS6B02G194000	2	3.1871	48	B
10854	TraesCS6D02G155100	2	4.16713	48	D
10854	TraesCS6A02G166500	3	4.70734	48	A
10854	TraesCS6B02G194000	3	2.55328	48	B
10854	TraesCS6D02G155100	3	4.52167	48	D
10854	TraesCS6A02G166500	1	5.34988	52	A
10854	TraesCS6B02G194000	1	3.74062	52	B
10854	TraesCS6D02G155100	1	6.92047	52	D
10854	TraesCS6A02G166500	2	5.67589	52	A
10854	TraesCS6B02G194000	2	3.41515	52	B
10854	TraesCS6D02G155100	2	6.24703	52	D
10854	TraesCS6A02G166500	3	4.37821	52	A
10854	TraesCS6B02G194000	3	3.36096	52	B
10854	TraesCS6D02G155100	3	5.1828	52	D
10854	TraesCS6A02G166500	1	4.65297	56	A
10854	TraesCS6B02G194000	1	3.52533	56	B
10854	TraesCS6D02G155100	1	4.91711	56	D
10854	TraesCS6A02G166500	2	5.98708	56	A
10854	TraesCS6B02G194000	2	3.66997	56	B
10854	TraesCS6D02G155100	2	6.75008	56	D
10854	TraesCS6A02G166500	3	4.82406	56	A
10854	TraesCS6B02G194000	3	3.64196	56	B
10854	TraesCS6D02G155100	3	5.85942	56	D
10854	TraesCS6A02G166500	1	5.2976	60	A
10854	TraesCS6B02G194000	1	3.13624	60	B
10854	TraesCS6D02G155100	1	6.25352	60	D
10854	TraesCS6A02G166500	2	4.54527	60	A
10854	TraesCS6B02G194000	2	3.91097	60	B
10854	TraesCS6D02G155100	2	4.72479	60	D
10854	TraesCS6A02G166500	3	4.86422	60	A
10854	TraesCS6B02G194000	3	3.23061	60	B
10854	TraesCS6D02G155100	3	5.51659	60	D
10854	TraesCS6A02G166500	1	5.20594	64	A
10854	TraesCS6B02G194000	1	4.18343	64	B
10854	TraesCS6D02G155100	1	5.38725	64	D
10854	TraesCS6A02G166500	2	4.9006	64	A
10854	TraesCS6B02G194000	2	3.20615	64	B
10854	TraesCS6D02G155100	2	4.99279	64	D
10854	TraesCS6A02G166500	3	4.66264	64	A
10854	TraesCS6B02G194000	3	2.58467	64	B
10854	TraesCS6D02G155100	3	4.15331	64	D
10854	TraesCS6A02G166500	1	4.15378	68	A
10854	TraesCS6B02G194000	1	3.61178	68	B
10854	TraesCS6D02G155100	1	4.53413	68	D
10854	TraesCS6A02G166500	2	4.02199	68	A
10854	TraesCS6B02G194000	2	3.19914	68	B
10854	TraesCS6D02G155100	2	4.32738	68	D
10854	TraesCS6A02G166500	3	5.45313	68	A
10854	TraesCS6B02G194000	3	3.30287	68	B
10854	TraesCS6D02G155100	3	4.91159	68	D
2454	TraesCS2A02G333000	1	0.227536	0	A
2454	TraesCS2B02G348800	1	0.889145	0	B
2454	TraesCS2D02G329900	1	2.35646	0	D
2454	TraesCS2A02G333000	2	0	0	A
2454	TraesCS2B02G348800	2	0.752267	0	B
2454	TraesCS2D02G329900	2	2.63277	0	D
2454	TraesCS2A02G333000	3	0	0	A
2454	TraesCS2B02G348800	3	0.628394	0	B
2454	TraesCS2D02G329900	3	2.07166	0	D
2454	TraesCS2A02G333000	1	0.025317	4	A
2454	TraesCS2B02G348800	1	0.238118	4	B
2454	TraesCS2D02G329900	1	0.486618	4	D
2454	TraesCS2A02G333000	2	0	4	A
2454	TraesCS2B02G348800	2	0.258795	4	B
2454	TraesCS2D02G329900	2	0.415742	4	D
2454	TraesCS2A02G333000	3	0.120614	4	A
2454	TraesCS2B02G348800	3	1.0003	4	B
2454	TraesCS2D02G329900	3	0.957064	4	D
2454	TraesCS2A02G333000	1	0.024769	8	A
2454	TraesCS2B02G348800	1	3.13026	8	B
2454	TraesCS2D02G329900	1	2.96779	8	D
2454	TraesCS2A02G333000	2	0	8	A
2454	TraesCS2B02G348800	2	3.57047	8	B
2454	TraesCS2D02G329900	2	1.56831	8	D
2454	TraesCS2A02G333000	3	0.130725	8	A
2454	TraesCS2B02G348800	3	3.38022	8	B
2454	TraesCS2D02G329900	3	3.09095	8	D
2454	TraesCS2A02G333000	1	0.217695	12	A
2454	TraesCS2B02G348800	1	4.01778	12	B
2454	TraesCS2D02G329900	1	4.55075	12	D
2454	TraesCS2A02G333000	2	0.066465	12	A
2454	TraesCS2B02G348800	2	3.65838	12	B
2454	TraesCS2D02G329900	2	4.54756	12	D
2454	TraesCS2A02G333000	3	0.02116	12	A
2454	TraesCS2B02G348800	3	2.5289	12	B
2454	TraesCS2D02G329900	3	4.08204	12	D
2454	TraesCS2A02G333000	1	0.127804	16	A
2454	TraesCS2B02G348800	1	1.41355	16	B
2454	TraesCS2D02G329900	1	3.2471	16	D
2454	TraesCS2A02G333000	2	0	16	A
2454	TraesCS2B02G348800	2	1.40961	16	B
2454	TraesCS2D02G329900	2	3.63177	16	D
2454	TraesCS2A02G333000	3	0.143359	16	A
2454	TraesCS2B02G348800	3	2.02491	16	B
2454	TraesCS2D02G329900	3	4.62824	16	D
2454	TraesCS2A02G333000	1	0.0494	20	A
2454	TraesCS2B02G348800	1	0.904167	20	B
2454	TraesCS2D02G329900	1	4.43523	20	D
2454	TraesCS2A02G333000	2	0	20	A
2454	TraesCS2B02G348800	2	0.701975	20	B
2454	TraesCS2D02G329900	2	2.07008	20	D
2454	TraesCS2A02G333000	3	0	20	A
2454	TraesCS2B02G348800	3	0.674958	20	B
2454	TraesCS2D02G329900	3	2.41734	20	D
2454	TraesCS2A02G333000	1	0	24	A
2454	TraesCS2B02G348800	1	0.341508	24	B
2454	TraesCS2D02G329900	1	1.88157	24	D
2454	TraesCS2A02G333000	2	0	24	A
2454	TraesCS2B02G348800	2	0.626697	24	B
2454	TraesCS2D02G329900	2	1.5213	24	D
2454	TraesCS2A02G333000	3	0	24	A
2454	TraesCS2B02G348800	3	0.440004	24	B
2454	TraesCS2D02G329900	3	2.14939	24	D
2454	TraesCS2A02G333000	1	0.055395	28	A
2454	TraesCS2B02G348800	1	0.320851	28	B
2454	TraesCS2D02G329900	1	1.25252	28	D
2454	TraesCS2A02G333000	2	0	28	A
2454	TraesCS2B02G348800	2	0.230501	28	B
2454	TraesCS2D02G329900	2	1.19273	28	D
2454	TraesCS2A02G333000	3	0.047769	28	A
2454	TraesCS2B02G348800	3	0.24967	28	B
2454	TraesCS2D02G329900	3	1.00832	28	D
2454	TraesCS2A02G333000	1	0.078602	32	A
2454	TraesCS2B02G348800	1	0.770437	32	B
2454	TraesCS2D02G329900	1	1.61039	32	D
2454	TraesCS2A02G333000	2	0.126853	32	A
2454	TraesCS2B02G348800	2	0.893846	32	B
2454	TraesCS2D02G329900	2	2.32994	32	D
2454	TraesCS2A02G333000	3	0	32	A
2454	TraesCS2B02G348800	3	2.56135	32	B
2454	TraesCS2D02G329900	3	4.90221	32	D
2454	TraesCS2A02G333000	1	0.040347	36	A
2454	TraesCS2B02G348800	1	0.712138	36	B
2454	TraesCS2D02G329900	1	1.65039	36	D
2454	TraesCS2A02G333000	2	0.189439	36	A
2454	TraesCS2B02G348800	2	2.49317	36	B
2454	TraesCS2D02G329900	2	5.32538	36	D
2454	TraesCS2A02G333000	3	0.147745	36	A
2454	TraesCS2B02G348800	3	3.93497	36	B
2454	TraesCS2D02G329900	3	7.45341	36	D
2454	TraesCS2A02G333000	1	0.216435	40	A
2454	TraesCS2B02G348800	1	3.19706	40	B
2454	TraesCS2D02G329900	1	5.57721	40	D
2454	TraesCS2A02G333000	2	0.231156	40	A
2454	TraesCS2B02G348800	2	2.07584	40	B
2454	TraesCS2D02G329900	2	5.17733	40	D
2454	TraesCS2A02G333000	3	0.138006	40	A
2454	TraesCS2B02G348800	3	4.15684	40	B
2454	TraesCS2D02G329900	3	6.27912	40	D
2454	TraesCS2A02G333000	1	0.151034	44	A
2454	TraesCS2B02G348800	1	1.92204	44	B
2454	TraesCS2D02G329900	1	3.01448	44	D
2454	TraesCS2A02G333000	2	0.043711	44	A
2454	TraesCS2B02G348800	2	2.09171	44	B
2454	TraesCS2D02G329900	2	5.75328	44	D
2454	TraesCS2A02G333000	3	0.092926	44	A
2454	TraesCS2B02G348800	3	1.59321	44	B
2454	TraesCS2D02G329900	3	4.52549	44	D
2454	TraesCS2A02G333000	1	0.027278	48	A
2454	TraesCS2B02G348800	1	1.10205	48	B
2454	TraesCS2D02G329900	1	2.88318	48	D
2454	TraesCS2A02G333000	2	0	48	A
2454	TraesCS2B02G348800	2	0.926943	48	B
2454	TraesCS2D02G329900	2	2.80529	48	D
2454	TraesCS2A02G333000	3	0	48	A
2454	TraesCS2B02G348800	3	0.782425	48	B
2454	TraesCS2D02G329900	3	1.90454	48	D
2454	TraesCS2A02G333000	1	0	52	A
2454	TraesCS2B02G348800	1	1.12141	52	B
2454	TraesCS2D02G329900	1	2.49354	52	D
2454	TraesCS2A02G333000	2	0	52	A
2454	TraesCS2B02G348800	2	0.337588	52	B
2454	TraesCS2D02G329900	2	1.70235	52	D
2454	TraesCS2A02G333000	3	0.056179	52	A
2454	TraesCS2B02G348800	3	1.00533	52	B
2454	TraesCS2D02G329900	3	3.20756	52	D
2454	TraesCS2A02G333000	1	0.157099	56	A
2454	TraesCS2B02G348800	1	0.712689	56	B
2454	TraesCS2D02G329900	1	2.75831	56	D
2454	TraesCS2A02G333000	2	0.066342	56	A
2454	TraesCS2B02G348800	2	0.62402	56	B
2454	TraesCS2D02G329900	2	1.84547	56	D
2454	TraesCS2A02G333000	3	0	56	A
2454	TraesCS2B02G348800	3	0.686341	56	B
2454	TraesCS2D02G329900	3	1.72958	56	D
2454	TraesCS2A02G333000	1	0.132148	60	A
2454	TraesCS2B02G348800	1	1.63479	60	B
2454	TraesCS2D02G329900	1	3.38189	60	D
2454	TraesCS2A02G333000	2	0.129186	60	A
2454	TraesCS2B02G348800	2	1.82115	60	B
2454	TraesCS2D02G329900	2	5.208	60	D
2454	TraesCS2A02G333000	3	0.169654	60	A
2454	TraesCS2B02G348800	3	2.46973	60	B
2454	TraesCS2D02G329900	3	3.81791	60	D
2454	TraesCS2A02G333000	1	0.079477	64	A
2454	TraesCS2B02G348800	1	3.13578	64	B
2454	TraesCS2D02G329900	1	5.88013	64	D
2454	TraesCS2A02G333000	2	0.262358	64	A
2454	TraesCS2B02G348800	2	3.50532	64	B
2454	TraesCS2D02G329900	2	6.74043	64	D
2454	TraesCS2A02G333000	3	0.121809	64	A
2454	TraesCS2B02G348800	3	3.16056	64	B
2454	TraesCS2D02G329900	3	4.89089	64	D
2454	TraesCS2A02G333000	1	0.081312	68	A
2454	TraesCS2B02G348800	1	2.03834	68	B
2454	TraesCS2D02G329900	1	3.75741	68	D
2454	TraesCS2A02G333000	2	0.152884	68	A
2454	TraesCS2B02G348800	2	2.6387	68	B
2454	TraesCS2D02G329900	2	6.33007	68	D
2454	TraesCS2A02G333000	3	0.140422	68	A
2454	TraesCS2B02G348800	3	4.24313	68	B
2454	TraesCS2D02G329900	3	5.6365	68	D

## Sheet: Data_Fig1n
Data for Fig 1m. Individual triads with Log10(TPM) expression in their A, B and D homoeologs. Means and standard deviations per category were calculated for bar charts in Fig 1m.
Triad balance category	Log10(BaseA)	Log10(BaseB)	Log10(BaseD)			Triad balance category	genome	avg	sd	n	se
A highly rhythmic	-0.63803	-0.30983	-0.766068			A highly rhythmic	Log10.BaseA.	0.164389	0.84657	725	0.0314408
A highly rhythmic	1.57099	1.39501	1.53691			A highly rhythmic	Log10.BaseB.	-0.063361	1.15239	725	0.0427988
A highly rhythmic	-0.997272	-1.84234	-1.54574			A highly rhythmic	Log10.BaseD.	-0.018384	1.11006	725	0.0412266
A highly rhythmic	1.02918	1.16563	1.19398			AB rhythmic	Log10.BaseA.	0.398007	0.773434	432	0.0372119
A highly rhythmic	0.322477	-0.870499	0.0785642			AB rhythmic	Log10.BaseB.	0.37491	0.782781	432	0.0376616
A highly rhythmic	0.251186	0.26248	0.346084			AB rhythmic	Log10.BaseD.	0.16592	1.06852	432	0.0514094
A highly rhythmic	0.727226	0.663135	0.780114			AD highly rhythmic	Log10.BaseA.	0.452858	0.715426	490	0.0323197
A highly rhythmic	1.4962	1.48282	1.49825			AD highly rhythmic	Log10.BaseB.	0.104828	1.08822	490	0.0491607
A highly rhythmic	0.248748	0.630869	-0.749582			AD highly rhythmic	Log10.BaseD.	0.437851	0.744408	490	0.0336289
A highly rhythmic	1.3318	1.41122	1.36592			B highly rhythmic	Log10.BaseA.	-0.112449	1.18674	716	0.0443505
A highly rhythmic	-1.06682	-1.15869	-1.32433			B highly rhythmic	Log10.BaseB.	0.113933	0.899516	716	0.0336165
A highly rhythmic	-0.581857	0.308755	0.144755			B highly rhythmic	Log10.BaseD.	-0.0993695	1.16683	716	0.0436063
A highly rhythmic	0.458321	0.735982	0.701512			BD highly rhythmic	Log10.BaseA.	0.2	0.96189	470	0.0443687
A highly rhythmic	-0.678641	-0.7793	-0.818774			BD highly rhythmic	Log10.BaseB.	0.369283	0.728901	470	0.0336217
A highly rhythmic	-0.48693	0.0305879	-0.638803			BD highly rhythmic	Log10.BaseD.	0.394642	0.717462	470	0.0330941
A highly rhythmic	0.335037	1.56457	1.75443			Circadian Balenced	Log10.BaseA.	0.891353	0.7307	1816	0.0171467
A highly rhythmic	0.326929	-0.322788	0.887133			Circadian Balenced	Log10.BaseB.	0.882467	0.736378	1816	0.01728
A highly rhythmic	0.542307	0.765751	0.506453			Circadian Balenced	Log10.BaseD.	0.888109	0.739652	1816	0.0173568
A highly rhythmic	0.734988	0.816245	0.891694			D highly rhythmic	Log10.BaseA.	-0.147219	1.12088	617	0.045125
A highly rhythmic	0.452047	0.102784	0.340139			D highly rhythmic	Log10.BaseB.	-0.181613	1.12718	617	0.0453787
A highly rhythmic	1.0744	0.610405	1.04885			D highly rhythmic	Log10.BaseD.	0.0996518	0.862026	617	0.0347038
A highly rhythmic	-0.518441	-0.800122	-1.24049			no rhythmic genes	Log10.BaseA.	-0.158639	1.27632	6458	0.0158822
A highly rhythmic	1.89633	1.87623	1.91778			no rhythmic genes	Log10.BaseB.	-0.172465	1.26011	6458	0.0156805
A highly rhythmic	-0.802808	-0.820059	-0.719707			no rhythmic genes	Log10.BaseD.	-0.144098	1.24798	6458	0.0155296
A highly rhythmic	-0.415536	-1.29574	-0.328443
A highly rhythmic	0.575198	0.68299	0.178942
A highly rhythmic	1.41583	1.83809	1.86163
A highly rhythmic	1.48138	1.30089	1.41223
A highly rhythmic	0.870898	0.915037	1.02099
A highly rhythmic	0.468625	-0.975941	0.443355
A highly rhythmic	-0.798817	-0.101152	-0.82675
A highly rhythmic	1.89912	1.88169	1.88694
A highly rhythmic	-0.238037	-1.17754	-0.572007
A highly rhythmic	0.689433	0.719411	0.830279
A highly rhythmic	0.205685	-0.0848872	-0.0528591
A highly rhythmic	-0.911484	-1.47064	-1.91083
A highly rhythmic	0.278442	-0.0241355	0.23629
A highly rhythmic	-0.0633695	-0.262927	-0.414566
A highly rhythmic	0.88683	0.610644	0.675006
A highly rhythmic	-0.705609	-0.490954	-0.993228
A highly rhythmic	1.02364	0.94427	0.911827
A highly rhythmic	0.457823	0.452583	0.478838
A highly rhythmic	2.00619	1.99588	1.92422
A highly rhythmic	1.21585	1.14861	0.542398
A highly rhythmic	-0.529526	-0.435691	-0.518963
A highly rhythmic	0.522601	0.645238	0.401073
A highly rhythmic	0.0310066	-0.371934	0.0373921
A highly rhythmic	-0.463763	-0.584677	-0.654104
A highly rhythmic	0.921359	1.23389	1.18292
A highly rhythmic	1.81388	1.76946	2.02418
A highly rhythmic	1.32698	1.38426	1.32582
A highly rhythmic	0.290971	-0.53807	0.685946
A highly rhythmic	0.219524	0.335184	0.660846
A highly rhythmic	-1.17625	0.536395	0.559534
A highly rhythmic	1.21379	1.22156	1.24102
A highly rhythmic	2.66269	2.56967	2.73791
A highly rhythmic	0.726041	0.933101	0.297402
A highly rhythmic	1.68721	1.821	1.76453
A highly rhythmic	0.514913	0.50041	0.482036
A highly rhythmic	1.11102	2.77981	2.7249
A highly rhythmic	1.13661	0.970821	0.998987
A highly rhythmic	0.794407	0.673305	0.73399
A highly rhythmic	0.628607	0.580924	0.52393
A highly rhythmic	-0.158702	-0.696101	-0.298057
A highly rhythmic	1.5179	1.54899	1.61622
A highly rhythmic	0.529218	0.167141	0.452302
A highly rhythmic	1.47212	1.29698	-1.80618
A highly rhythmic	-0.580799	-0.515338	-0.680494
A highly rhythmic	0.264468	0.441594	0.251819
A highly rhythmic	1.69266	1.60013	1.60065
A highly rhythmic	1.07334	1.31311	1.3821
A highly rhythmic	0.00407711	-0.330671	-0.0241965
A highly rhythmic	0.14904	-0.48181	0.592888
A highly rhythmic	0.966649	1.47892	1.02342
A highly rhythmic	1.1251	1.18944	0.947235
A highly rhythmic	0.660885	-0.438551	-0.194683
A highly rhythmic	0.300654	0.380237	0.169552
A highly rhythmic	0.191914	-0.450789	-3.12485
A highly rhythmic	0.971957	0.913628	1.07722
A highly rhythmic	1.23317	1.405	1.17701
A highly rhythmic	-1.55218	-1.64531	-1.57905
A highly rhythmic	0.244097	0.284438	0.140283
A highly rhythmic	0.595714	0.846468	0.645452
A highly rhythmic	-0.607923	-1.02598	-0.427519
A highly rhythmic	-0.049993	0.456621	-0.0355284
A highly rhythmic	0.581073	0.570865	0.276673
A highly rhythmic	1.07348	0.839416	0.902558
A highly rhythmic	1.12458	0.618566	0.172308
A highly rhythmic	0.801066	0.905313	0.830023
A highly rhythmic	1.00094	0.776622	1.05871
A highly rhythmic	-0.936705	-0.455974	-0.365936
A highly rhythmic	-0.942608	-1.4482	-1.00763
A highly rhythmic	-0.709148	-0.326133	-1.11716
A highly rhythmic	0.566591	0.830358	0.870863
A highly rhythmic	-0.0595462	-0.172994	-2.30528
A highly rhythmic	-0.0716148	-0.20893	-0.195613
A highly rhythmic	0.917181	0.868891	0.943724
A highly rhythmic	0.413304	0.24963	0.395541
A highly rhythmic	-2.03427	-1.93571	-2.20645
A highly rhythmic	1.1698	1.35945	0.992637
A highly rhythmic	0.762313	0.739477	0.659459
A highly rhythmic	0.240692	0.273012	0.0854746
A highly rhythmic	0.734282	0.66043	0.589122
A highly rhythmic	-0.369136	-1.06809	-0.440548
A highly rhythmic	0.366979	0.95756	0.436995
A highly rhythmic	-0.0770157	-0.0676089	-0.103507
A highly rhythmic	0.619503	0.44918	0.240124
A highly rhythmic	1.02198	1.43359	1.03737
A highly rhythmic	-0.676391	-1.86767	-1.68271
A highly rhythmic	-0.854851	-1.19684	-0.71508
A highly rhythmic	0.582711	0.661446	0.478859
A highly rhythmic	1.55512	1.3679	1.5041
A highly rhythmic	-0.029598	-0.245548	-0.964159
A highly rhythmic	0.156095	0.239054	0.0452082
A highly rhythmic	1.7963	1.61996	1.7319
A highly rhythmic	-0.151605	-0.633304	-0.712651
A highly rhythmic	0.160469	0.117091	0.143738
A highly rhythmic	0.679884	0.867215	0.645662
A highly rhythmic	0.540385	0.678365	0.755091
A highly rhythmic	1.05859	1.02689	1.02275
A highly rhythmic	0.641589	0.517943	0.599533
A highly rhythmic	0.925712	0.75365	0.81844
A highly rhythmic	1.78495	1.40146	0.998292
A highly rhythmic	-0.595053	-0.868736	-0.503861
A highly rhythmic	1.40311	1.59251	1.59511
A highly rhythmic	-0.885494	-1.6962	-0.584213
A highly rhythmic	2.03288	1.40416	1.94751
A highly rhythmic	1.70205	1.66667	1.63138
A highly rhythmic	0.54303	0.469631	0.573981
A highly rhythmic	-0.766378	-0.594301	-0.573538
A highly rhythmic	1.0159	0.660856	0.84456
A highly rhythmic	-1.45503	-0.251775	-3.35325
A highly rhythmic	-0.460397	-0.058876	-0.509755
A highly rhythmic	1.69342	1.49968	1.6186
A highly rhythmic	1.02816	0.144848	-2.99972
A highly rhythmic	-0.253232	-0.137395	-0.635729
A highly rhythmic	0.783158	0.140293	0.385229
A highly rhythmic	-0.128915	-0.184913	-0.481718
A highly rhythmic	0.465193	0.391523	0.478318
A highly rhythmic	1.31158	0.255037	1.59906
A highly rhythmic	-0.0657815	0.280136	0.071148
A highly rhythmic	-0.134248	0.334632	0.265945
A highly rhythmic	-0.132584	0.0634714	-0.161748
A highly rhythmic	1.85379	1.35376	1.72158
A highly rhythmic	0.373566	-0.0316326	-0.173816
A highly rhythmic	-0.0218769	0.150241	0.344553
A highly rhythmic	1.21095	1.1795	1.25518
A highly rhythmic	0.1102	-0.109368	0.150855
A highly rhythmic	-0.615663	-0.445266	-0.660947
A highly rhythmic	-0.268667	-0.312999	-0.544687
A highly rhythmic	0.694882	0.370868	0.660077
A highly rhythmic	0.206618	0.159993	-1.30362
A highly rhythmic	0.124356	-0.0558463	-0.160472
A highly rhythmic	1.15684	1.02431	1.07333
A highly rhythmic	-0.418431	-0.329797	0.00510814
A highly rhythmic	0.219859	0.45005	0.385335
A highly rhythmic	1.44801	1.80524	1.63206
A highly rhythmic	0.717916	0.882665	0.457018
A highly rhythmic	-0.428878	-0.081158	-0.062598
A highly rhythmic	1.36314	1.00375	1.01131
A highly rhythmic	0.631677	0.77836	0.743371
A highly rhythmic	-1.05679	-1.0225	-0.864831
A highly rhythmic	1.01683	0.448379	0.596067
A highly rhythmic	0.551689	0.941473	0.470299
A highly rhythmic	0.739325	0.606054	0.595145
A highly rhythmic	-0.441274	-0.480372	-0.41758
A highly rhythmic	2.3805	2.44497	2.25552
A highly rhythmic	-1.17599	-2.08404	-2.26782
A highly rhythmic	-0.0688296	-0.200137	0.26699
A highly rhythmic	0.0103871	-1.27825	-0.521473
A highly rhythmic	0.953769	1.15087	0.911206
A highly rhythmic	0.329675	0.330628	0.850654
A highly rhythmic	0.705453	0.454082	0.834137
A highly rhythmic	-0.352134	-1.51019	-1.2407
A highly rhythmic	0.72944	0.657104	0.847119
A highly rhythmic	-0.416681	1.08384	-2.60269
A highly rhythmic	-0.207697	0.149381	-0.0604637
A highly rhythmic	0.732999	0.903807	0.556109
A highly rhythmic	0.879808	0.918925	0.889723
A highly rhythmic	0.794431	0.641212	0.717036
A highly rhythmic	-0.457124	-1.56558	-2.23481
A highly rhythmic	-0.0788926	0.455887	0.547966
A highly rhythmic	-1.05767	-0.585554	-0.139864
A highly rhythmic	0.729527	0.848067	1.13673
A highly rhythmic	0.136659	-0.520576	0.0298061
A highly rhythmic	0.956973	0.979008	0.746507
A highly rhythmic	-0.0867801	-0.342428	0.0211079
A highly rhythmic	1.43151	1.38056	1.48606
A highly rhythmic	-0.494092	-0.880291	-0.606224
A highly rhythmic	-1.01107	-0.192688	-0.25835
A highly rhythmic	2.12599	2.2625	0.989097
A highly rhythmic	0.543978	0.633183	0.625379
A highly rhythmic	-0.788624	-1.40533	0.164116
A highly rhythmic	-0.33823	-0.478503	-0.430105
A highly rhythmic	0.758354	0.882001	0.709754
A highly rhythmic	0.322367	0.299931	0.413794
A highly rhythmic	-0.449257	-1.58693	-1.86502
A highly rhythmic	0.116941	0.745315	1.12042
A highly rhythmic	-1.04247	-1.09261	-0.642323
A highly rhythmic	0.99789	0.938208	0.840355
A highly rhythmic	0.853813	0.739801	0.869651
A highly rhythmic	1.5719	1.509	1.49102
A highly rhythmic	0.987246	0.730418	0.694277
A highly rhythmic	-0.562292	-0.389783	-0.342518
A highly rhythmic	0.00248639	0.37132	0.111642
A highly rhythmic	-0.721323	-1.74533	-1.87079
A highly rhythmic	1.6006	-1.10887	-2.40714
A highly rhythmic	-0.434835	0.408796	-0.305659
A highly rhythmic	0.703275	0.6258	0.928734
A highly rhythmic	0.901867	0.658316	1.00507
A highly rhythmic	-0.578826	-0.687128	-0.362607
A highly rhythmic	1.54876	1.43192	1.68974
A highly rhythmic	0.193101	0.457309	-0.136523
A highly rhythmic	1.48382	1.5612	1.21512
A highly rhythmic	-0.22914	-0.138135	-0.39642
A highly rhythmic	0.45467	0.687202	0.573254
A highly rhythmic	1.19116	-0.35913	-1.25365
A highly rhythmic	1.17357	1.14147	1.14435
A highly rhythmic	-0.963408	-1.10554	-0.952389
A highly rhythmic	-1.09929	-0.553417	-0.717931
A highly rhythmic	0.4675	0.190855	0.857799
A highly rhythmic	0.573273	0.750716	0.841936
A highly rhythmic	-1.80291	-0.600546	-2.27022
A highly rhythmic	1.25619	1.21443	1.24121
A highly rhythmic	-0.797354	-0.157646	-0.100916
A highly rhythmic	-0.562208	0.0871109	-0.733188
A highly rhythmic	0.852246	0.582905	0.630519
A highly rhythmic	0.808902	0.853086	0.811023
A highly rhythmic	2.04267	1.63776	1.48347
A highly rhythmic	-0.0692519	0.0772161	-0.120327
A highly rhythmic	-0.268181	-0.126408	-0.445309
A highly rhythmic	0.0778598	0.909362	1.35497
A highly rhythmic	-1.77997	-1.01762	-1.44147
A highly rhythmic	0.0624881	0.978102	-0.0878649
A highly rhythmic	-0.218297	-0.408717	-0.944104
A highly rhythmic	1.28881	1.15924	1.29556
A highly rhythmic	0.379587	0.0864168	0.44847
A highly rhythmic	1.12157	0.912673	0.431639
A highly rhythmic	1.59459	1.302	1.25701
A highly rhythmic	0.528538	0.64692	0.732572
A highly rhythmic	0.932783	0.772876	0.806199
A highly rhythmic	0.53689	0.875527	0.613368
A highly rhythmic	1.38008	0.910595	1.64804
A highly rhythmic	-0.294893	-0.724759	-0.469155
A highly rhythmic	-0.142775	-0.28706	0.274204
A highly rhythmic	0.0428936	-0.762589	-0.444926
A highly rhythmic	1.21647	1.17346	1.19131
A highly rhythmic	-0.385219	-1.07332	-0.774176
A highly rhythmic	0.104785	0.068186	-0.0173963
A highly rhythmic	1.27601	1.39485	1.41413
A highly rhythmic	-0.00185361	-0.00964092	0.135784
A highly rhythmic	-0.166926	-0.477407	-0.176898
A highly rhythmic	0.938349	0.633246	0.457003
A highly rhythmic	-0.781733	-0.974082	-1.25319
A highly rhythmic	0.248618	0.0886894	0.331093
A highly rhythmic	-0.12641	0.241139	0.18859
A highly rhythmic	-1.57181	-1.35887	-1.24548
A highly rhythmic	0.896671	0.754519	0.861316
A highly rhythmic	1.29126	1.16305	1.07168
A highly rhythmic	-0.165877	-2.0263	-2.61469
A highly rhythmic	-0.0101995	0.65507	0.449217
A highly rhythmic	0.659585	0.646554	0.576493
A highly rhythmic	1.93079	1.68517	1.93183
A highly rhythmic	0.982918	0.961639	0.916836
A highly rhythmic	-0.339756	-0.391654	-0.325893
A highly rhythmic	1.05488	0.68295	0.534603
A highly rhythmic	1.74774	1.28279	1.65707
A highly rhythmic	1.07592	0.551062	1.2219
A highly rhythmic	0.479867	0.498008	0.67264
A highly rhythmic	0.303377	0.195796	0.23445
A highly rhythmic	0.272617	-0.450274	0.0410203
A highly rhythmic	0.906854	0.962577	1.03894
A highly rhythmic	0.675457	0.763329	0.762981
A highly rhythmic	-0.355601	-1.35435	-0.727563
A highly rhythmic	-1.22297	-1.80603	-1.9014
A highly rhythmic	0.363395	0.528803	0.517769
A highly rhythmic	0.104834	0.18797	0.111792
A highly rhythmic	-0.788977	-0.397658	-0.722191
A highly rhythmic	-0.360066	-1.13791	-0.797663
A highly rhythmic	0.601858	0.177817	0.214899
A highly rhythmic	-1.71091	-0.820256	-1.28923
A highly rhythmic	1.45705	1.14521	1.25282
A highly rhythmic	0.0858215	-0.32895	0.0409256
A highly rhythmic	-0.118071	-1.39657	-0.68861
A highly rhythmic	0.617117	0.732132	0.944421
A highly rhythmic	-0.820152	-0.924794	-1.2631
A highly rhythmic	-0.58631	-0.616723	-0.683998
A highly rhythmic	0.715139	0.890293	1.09514
A highly rhythmic	-0.615744	-0.686064	-0.987333
A highly rhythmic	0.422583	0.566075	0.736276
A highly rhythmic	-0.0754897	0.0763435	-0.267842
A highly rhythmic	-0.785176	0.653239	0.919772
A highly rhythmic	0.0368708	-0.695382	-0.200301
A highly rhythmic	0.21478	-0.0373461	0.193857
A highly rhythmic	1.55807	1.58651	1.81781
A highly rhythmic	-1.98388	-2.15691	-2.57273
A highly rhythmic	0.753922	0.982482	0.863971
A highly rhythmic	1.42182	1.11831	1.48757
A highly rhythmic	-0.346627	-0.356863	-0.176011
A highly rhythmic	0.276919	0.225536	0.223407
A highly rhythmic	1.74851	1.54714	1.62049
A highly rhythmic	0.239275	0.733223	1.05015
A highly rhythmic	-0.443592	-0.241158	-0.690834
A highly rhythmic	-0.0436392	0.0927718	0.268215
A highly rhythmic	-0.176743	-0.329825	0.425754
A highly rhythmic	0.142218	0.195803	0.169869
A highly rhythmic	-0.98936	-2.4044	-2.04036
A highly rhythmic	-0.851994	-1.71027	-0.654192
A highly rhythmic	0.304314	0.601623	0.691243
A highly rhythmic	0.5497	0.267215	0.317059
A highly rhythmic	0.494533	0.60335	0.515972
A highly rhythmic	-0.772092	-1.06825	-1.62148
A highly rhythmic	-0.0243688	-0.00808368	-0.166928
A highly rhythmic	1.57081	1.61819	1.67391
A highly rhythmic	1.02279	0.893887	1.02062
A highly rhythmic	0.0634551	-0.397582	-3.28059
A highly rhythmic	0.0289696	0.388495	-0.358988
A highly rhythmic	0.961089	0.889658	1.07015
A highly rhythmic	-1.11334	-2.0738	-2.05497
A highly rhythmic	-0.0590024	-0.393347	-0.263096
A highly rhythmic	-0.297561	-0.244387	-0.304875
A highly rhythmic	0.551827	0.857998	0.576648
A highly rhythmic	0.2943	0.0657817	-0.166735
A highly rhythmic	0.942071	0.905086	1.03533
A highly rhythmic	1.1372	0.394937	0.959492
A highly rhythmic	0.506777	0.643107	0.697932
A highly rhythmic	1.15667	1.20781	1.21233
A highly rhythmic	0.782225	1.0545	1.06477
A highly rhythmic	0.567101	1.01257	0.267614
A highly rhythmic	1.24172	1.27032	1.15564
A highly rhythmic	0.430696	0.708139	0.458503
A highly rhythmic	0.39292	0.397655	0.424357
A highly rhythmic	1.77437	1.75197	1.33005
A highly rhythmic	0.592034	0.168585	0.537823
A highly rhythmic	-0.10055	0.361304	0.420597
A highly rhythmic	0.575755	0.139347	0.208413
A highly rhythmic	-1.18173	-2.66374	-2.14579
A highly rhythmic	0.155928	-0.0248253	0.377097
A highly rhythmic	0.595235	0.168058	-0.0158695
A highly rhythmic	0.287136	0.56233	0.527396
A highly rhythmic	0.79956	0.915538	1.0132
A highly rhythmic	-1.40777	-0.632271	-1.36794
A highly rhythmic	-0.382805	-1.40339	-1.35597
A highly rhythmic	0.706745	1.00134	0.694343
A highly rhythmic	0.366365	0.214515	0.30922
A highly rhythmic	-0.313785	-0.137649	-0.115187
A highly rhythmic	0.737336	1.26437	0.952045
A highly rhythmic	0.145101	0.250279	-0.0533405
A highly rhythmic	-1.37169	-1.24164	-1.10822
A highly rhythmic	0.776974	0.773231	0.891458
A highly rhythmic	0.632298	0.242066	0.139781
A highly rhythmic	-0.178451	-0.606613	0.342863
A highly rhythmic	-0.733453	-0.50014	-0.61643
A highly rhythmic	0.872668	0.715115	0.464615
A highly rhythmic	-0.527579	-0.797886	-0.847523
A highly rhythmic	1.0634	1.06739	0.913327
A highly rhythmic	0.699874	0.532824	0.748212
A highly rhythmic	1.35097	0.643549	1.42505
A highly rhythmic	-0.320855	0.000409995	0.217472
A highly rhythmic	-0.282933	-0.140851	-3.0918
A highly rhythmic	0.263953	-0.296146	0.0879413
A highly rhythmic	-0.170945	-0.460318	-0.679274
A highly rhythmic	-0.36027	-0.570535	-0.542162
A highly rhythmic	1.22581	0.93472	1.50079
A highly rhythmic	1.54816	-0.334506	1.62451
A highly rhythmic	1.39287	1.02175	1.14634
A highly rhythmic	0.428083	-1.05711	-0.710075
A highly rhythmic	-0.39485	-0.724932	-0.499998
A highly rhythmic	-0.827796	-0.241122	-0.67226
A highly rhythmic	-0.126208	0.0957236	0.451204
A highly rhythmic	0.879448	0.720009	0.89359
A highly rhythmic	0.359279	-0.675584	-0.384945
A highly rhythmic	-1.19371	-1.22224	-1.70059
A highly rhythmic	0.983846	0.885383	1.08647
A highly rhythmic	-2.15514	-1.57175	-1.42091
A highly rhythmic	-0.0576697	-0.577885	-0.338586
A highly rhythmic	0.0116135	-0.137238	-0.0880069
A highly rhythmic	1.77196	1.46173	1.42528
A highly rhythmic	0.90987	0.97022	0.987384
A highly rhythmic	-0.484902	-1.84109	-0.382831
A highly rhythmic	0.192166	-0.0386357	0.258841
A highly rhythmic	0.631916	0.113723	0.341121
A highly rhythmic	-0.373813	-0.695009	-1.12953
A highly rhythmic	0.843077	0.846636	0.38914
A highly rhythmic	0.458234	0.775506	0.645709
A highly rhythmic	1.06431	0.827861	0.606234
A highly rhythmic	-0.642788	-0.468623	-1.13752
A highly rhythmic	0.0945312	-1.32495	0.448029
A highly rhythmic	-0.51118	0.00911368	0.144957
A highly rhythmic	0.599008	0.899111	0.621593
A highly rhythmic	-1.25027	-1.70143	-1.35564
A highly rhythmic	-0.412457	-0.40808	0.0290477
A highly rhythmic	-1.06996	-1.31258	-1.18015
A highly rhythmic	0.00875621	-0.0645225	-0.551744
A highly rhythmic	1.0324	1.11434	0.91212
A highly rhythmic	1.04679	0.891413	0.75173
A highly rhythmic	0.176482	0.565659	0.458233
A highly rhythmic	0.78364	1.02478	1.04855
A highly rhythmic	-1.61379	-1.8598	-2.09871
A highly rhythmic	0.709841	0.80932	0.697285
A highly rhythmic	-0.355361	-0.355776	-0.904792
A highly rhythmic	0.641635	0.663299	0.579238
A highly rhythmic	0.183901	-0.204426	-1.80509
A highly rhythmic	0.338809	0.125173	0.264779
A highly rhythmic	-0.150531	-1.44452	-3.22402
A highly rhythmic	0.587029	0.507436	0.453421
A highly rhythmic	0.911151	0.970013	0.844175
A highly rhythmic	-1.32094	-0.31825	-1.06286
A highly rhythmic	1.08003	1.15846	1.17815
A highly rhythmic	-0.896376	-0.843867	-1.16713
A highly rhythmic	-0.902387	-0.0843795	0.298452
A highly rhythmic	0.110415	-0.0174391	0.210696
A highly rhythmic	0.514867	0.591996	0.471847
A highly rhythmic	0.643213	0.655151	0.708349
A highly rhythmic	0.332009	0.248958	0.300811
A highly rhythmic	0.945486	0.595854	0.585559
A highly rhythmic	0.411833	0.731848	0.700647
A highly rhythmic	-0.158675	-0.0447767	-0.0271461
A highly rhythmic	-0.00999038	-0.366232	-0.706315
A highly rhythmic	0.43741	-2.41819	-0.955011
A highly rhythmic	-0.289628	-0.06975	-0.251325
A highly rhythmic	-1.34891	-2.75399	-2.70245
A highly rhythmic	-1.07421	-0.573325	-1.09969
A highly rhythmic	0.611667	0.812805	0.830365
A highly rhythmic	-0.694728	-0.930041	-0.255774
A highly rhythmic	-0.921489	-0.590804	-0.352982
A highly rhythmic	-0.848326	-1.4494	-1.24982
A highly rhythmic	0.79402	0.56344	0.954491
A highly rhythmic	-0.388379	-0.0526083	-0.378506
A highly rhythmic	0.946346	1.13124	0.993352
A highly rhythmic	0.00378622	0.336255	-0.0983885
A highly rhythmic	-0.846598	-0.140793	-0.93005
A highly rhythmic	-0.102217	-1.28837	0.0795484
A highly rhythmic	0.421115	0.735934	0.563718
A highly rhythmic	-1.05042	-0.784812	-0.6807
A highly rhythmic	-0.456049	-0.707354	-0.494121
A highly rhythmic	0.337254	0.468054	-0.311636
A highly rhythmic	-0.239989	-0.184928	-0.373809
A highly rhythmic	0.486308	0.503539	0.53963
A highly rhythmic	0.697988	1.04553	1.00812
A highly rhythmic	0.855432	0.747241	0.656423
A highly rhythmic	-1.2746	-2.47207	-2.08155
A highly rhythmic	0.395909	-0.148906	-1.0293
A highly rhythmic	0.245287	0.332747	0.73851
A highly rhythmic	0.901574	0.599255	0.791583
A highly rhythmic	0.204082	0.429335	0.500209
A highly rhythmic	0.370571	-0.412977	0.308197
A highly rhythmic	-0.727753	-1.60868	-1.12318
A highly rhythmic	1.81404	1.29273	1.65657
A highly rhythmic	1.09433	0.845	0.992338
A highly rhythmic	0.225068	0.439569	0.447621
A highly rhythmic	1.52393	1.45673	1.54151
A highly rhythmic	0.364131	1.18598	1.11559
A highly rhythmic	-0.134692	0.941693	1.0317
A highly rhythmic	1.2067	1.22011	0.984938
A highly rhythmic	0.213966	0.0116714	-0.138973
A highly rhythmic	-0.716214	-0.97628	-0.63213
A highly rhythmic	0.771606	0.613242	0.89006
A highly rhythmic	0.285273	-0.585952	0.823589
A highly rhythmic	0.747528	0.817013	0.856052
A highly rhythmic	0.319521	-0.052329	0.239487
A highly rhythmic	-0.274695	-0.877855	-0.375394
A highly rhythmic	-0.147318	-0.757779	-0.26749
A highly rhythmic	-0.619617	-1.34919	-2.03639
A highly rhythmic	0.320673	0.313923	0.965481
A highly rhythmic	-1.35784	-1.27828	-1.18473
A highly rhythmic	0.303683	-0.126918	0.498382
A highly rhythmic	0.136097	0.344876	0.4434
A highly rhythmic	0.545084	-2.08819	-2.35041
A highly rhythmic	-1.57384	-1.41544	-1.32992
A highly rhythmic	-0.299435	-0.219438	-0.262021
A highly rhythmic	-0.728891	-1.44585	-1.5026
A highly rhythmic	1.10623	0.74693	1.11993
A highly rhythmic	-0.650831	-0.681844	-0.815093
A highly rhythmic	1.48708	1.7565	1.52031
A highly rhythmic	0.607494	0.649015	0.626696
A highly rhythmic	-1.20803	-2.27262	-1.23202
A highly rhythmic	-0.0382118	-0.800749	-0.687493
A highly rhythmic	-0.428223	-0.425324	-0.202916
A highly rhythmic	0.319839	0.150149	0.243809
A highly rhythmic	-2.06375	-1.37232	-2.1992
A highly rhythmic	-0.348187	-0.0894449	-1.12927
A highly rhythmic	0.611866	0.709583	0.505525
A highly rhythmic	0.447499	1.20312	1.35469
A highly rhythmic	0.107933	-0.576049	-0.218326
A highly rhythmic	-0.0147199	-1.37063	-0.823079
A highly rhythmic	1.43866	1.2333	1.13665
A highly rhythmic	-0.212077	0.296729	-0.140164
A highly rhythmic	0.233804	0.698661	0.134312
A highly rhythmic	0.429847	0.32891	0.238134
A highly rhythmic	-0.620151	-2.49051	-1.38557
A highly rhythmic	0.80429	0.570951	0.781796
A highly rhythmic	0.302596	-0.502258	-2.0776
A highly rhythmic	-0.572143	-2.53778	-1.86249
A highly rhythmic	-0.82881	-1.02037	-1.67037
A highly rhythmic	-0.536509	-2.12085	-0.375312
A highly rhythmic	0.70395	0.57764	0.685376
A highly rhythmic	0.441751	0.384773	0.158597
A highly rhythmic	-0.997472	-1.03452	-3.19508
A highly rhythmic	-0.0616431	-0.00645391	-0.175427
A highly rhythmic	0.989062	1.06468	1.2445
A highly rhythmic	-1.6509	-3.30992	-3.5408
A highly rhythmic	1.18646	1.15845	1.07226
A highly rhythmic	-0.722011	-2.99571	-2.01157
A highly rhythmic	0.401747	-0.153529	-0.375097
A highly rhythmic	-0.619757	-2.07525	-1.47574
A highly rhythmic	-0.285486	-0.347453	-0.43097
A highly rhythmic	0.486025	0.144846	0.328561
A highly rhythmic	0.688758	0.922169	0.813307
A highly rhythmic	0.610673	0.698998	0.377159
A highly rhythmic	0.0212512	0.164289	-0.121721
A highly rhythmic	0.145658	-0.120533	-1.57319
A highly rhythmic	-1.01455	-0.313535	-0.506579
A highly rhythmic	-1.21379	0.399284	-0.407315
A highly rhythmic	-1.8392	-2.53277	-2.45865
A highly rhythmic	-0.76808	-0.7212	-0.572861
A highly rhythmic	0.333278	0.361701	0.307051
A highly rhythmic	0.665575	0.508486	0.876705
A highly rhythmic	-1.05057	-0.965799	-0.940835
A highly rhythmic	0.431407	0.155918	0.195629
A highly rhythmic	-1.51215	-2.11798	-1.34293
A highly rhythmic	-0.998783	-0.279565	-1.50989
A highly rhythmic	1.19048	-0.886114	-0.0218176
A highly rhythmic	-0.250017	0.126122	1.69911
A highly rhythmic	-0.0675383	-0.825563	-0.302619
A highly rhythmic	0.578556	0.779733	0.877714
A highly rhythmic	0.396063	0.42626	0.478542
A highly rhythmic	0.433018	0.698301	0.816767
A highly rhythmic	-0.17493	0.663011	0.823331
A highly rhythmic	0.0735481	-0.417659	-0.276754
A highly rhythmic	0.504571	-0.223942	-0.298253
A highly rhythmic	0.528262	0.559267	0.585983
A highly rhythmic	0.990293	0.965276	1.02173
A highly rhythmic	1.66044	1.27779	0.828382
A highly rhythmic	-0.215149	-0.0670992	-0.514792
A highly rhythmic	1.59797	1.71953	1.45531
A highly rhythmic	1.12782	1.07028	1.14753
A highly rhythmic	0.49057	-2.40662	-0.46009
A highly rhythmic	-0.32266	-2.81353	-3.01263
A highly rhythmic	-0.0528956	0.236801	0.226724
A highly rhythmic	-0.103758	0.38573	-0.470387
A highly rhythmic	0.348942	0.53231	0.315951
A highly rhythmic	-1.1762	-2.86009	-1.67512
A highly rhythmic	-1.41494	-1.42766	-2.21627
A highly rhythmic	0.65166	0.250161	0.16961
A highly rhythmic	-0.783979	-2.82287	-2.8156
A highly rhythmic	-0.276446	0.412228	-0.254492
A highly rhythmic	0.715747	0.919855	0.525047
A highly rhythmic	1.72853	1.09306	1.73897
A highly rhythmic	-1.34626	-0.609407	-1.50275
A highly rhythmic	-0.46306	-1.16054	0.0788305
A highly rhythmic	0.61949	0.365202	0.170707
A highly rhythmic	-0.705789	-0.447897	-0.368637
A highly rhythmic	0.890207	0.900697	1.027
A highly rhythmic	0.90968	1.11947	1.19944
A highly rhythmic	-0.949129	-1.12698	-2.29906
A highly rhythmic	-0.293325	-1.26458	-1.52683
A highly rhythmic	0.199128	-1.22622	-0.537398
A highly rhythmic	0.0894161	0.168705	-0.281015
A highly rhythmic	-1.27356	-1.39337	-1.52112
A highly rhythmic	0.87203	0.954867	0.934244
A highly rhythmic	-0.603616	-1.13978	0.050827
A highly rhythmic	-0.680944	-2.41472	-1.55343
A highly rhythmic	-0.379259	-1.74683	-0.0756943
A highly rhythmic	0.343865	0.359478	0.432483
A highly rhythmic	0.634061	-0.147914	-0.160733
A highly rhythmic	-1.06467	-1.70184	-1.55361
A highly rhythmic	0.261743	0.653683	-0.383747
A highly rhythmic	1.47415	1.46683	1.57742
A highly rhythmic	-0.392427	-0.603398	-0.35613
A highly rhythmic	0.543077	0.212738	0.403392
A highly rhythmic	0.894466	0.875697	0.904731
A highly rhythmic	-0.0777065	-1.0578	-2.65672
A highly rhythmic	0.888544	1.03165	0.969384
A highly rhythmic	0.246947	-0.167505	-0.132505
A highly rhythmic	-0.13062	0.806737	0.649935
A highly rhythmic	-0.11612	-1.32624	0.186361
A highly rhythmic	-0.280675	0.00302985	-0.0206776
A highly rhythmic	0.905809	0.616524	0.409272
A highly rhythmic	-0.252841	0.0744168	-0.210057
A highly rhythmic	-0.0894228	-0.231042	-0.0341731
A highly rhythmic	-0.115803	-0.313687	-0.179856
A highly rhythmic	1.10374	1.1277	1.23744
A highly rhythmic	0.3775	0.372214	0.395893
A highly rhythmic	1.89396	1.5852	1.76938
A highly rhythmic	-0.067593	-2.92253	-2.24423
A highly rhythmic	1.52816	1.26387	1.56337
A highly rhythmic	-0.0105452	-0.112102	0.0524295
A highly rhythmic	-0.0912338	-0.0890954	0.262487
A highly rhythmic	0.417018	0.402967	0.519718
A highly rhythmic	-0.0667295	-0.0577161	0.0200934
A highly rhythmic	-1.2828	-2.24119	-1.34537
A highly rhythmic	0.799008	0.87004	0.703766
A highly rhythmic	-0.373767	-0.623772	-0.349142
A highly rhythmic	0.529856	-0.25838	0.00179108
A highly rhythmic	-0.296897	-1.6698	0.0679285
A highly rhythmic	0.249927	0.609638	-2.41153
A highly rhythmic	-0.654298	-2.06354	-1.56637
A highly rhythmic	1.33193	1.01987	1.41381
A highly rhythmic	0.956178	0.770481	0.0530888
A highly rhythmic	0.796226	0.95223	0.963869
A highly rhythmic	-0.657401	-0.699976	0.115303
A highly rhythmic	-0.135553	-0.649198	-0.658377
A highly rhythmic	-0.786347	0.27854	0.250309
A highly rhythmic	-0.924909	-2.15086	-0.133307
A highly rhythmic	-0.938023	-3.45025	-1.08412
A highly rhythmic	0.327866	0.616385	0.48886
A highly rhythmic	0.227715	-0.680333	0.289491
A highly rhythmic	0.031915	-0.293251	-0.399302
A highly rhythmic	-1.79644	-0.573051	0.0526814
A highly rhythmic	0.233512	0.11554	-0.0203186
A highly rhythmic	0.853255	0.855202	0.81919
A highly rhythmic	-0.345837	-0.880517	-0.00877384
A highly rhythmic	-0.459346	-0.306736	-0.250062
A highly rhythmic	-1.78391	-2.35082	-1.04737
A highly rhythmic	-1.5025	-3.30496	-1.20966
A highly rhythmic	0.0840065	1.14507	0.764723
A highly rhythmic	0.763906	0.481888	0.459389
A highly rhythmic	-0.118092	0.409603	0.172442
A highly rhythmic	-0.266992	-0.0686418	-0.163348
A highly rhythmic	0.707678	0.0749865	-0.280139
A highly rhythmic	0.774358	0.721811	0.642127
A highly rhythmic	-1.11102	-1.5072	-0.24165
A highly rhythmic	0.525332	-1.76182	-2.86861
A highly rhythmic	-0.935333	-1.51149	-1.82218
A highly rhythmic	-0.0210465	-0.0646036	0.0704719
A highly rhythmic	-0.277639	-0.560308	-0.844744
A highly rhythmic	0.840538	1.1423	1.29838
A highly rhythmic	-1.42175	-3.73134	-0.978253
A highly rhythmic	-0.3828	0.00259622	-0.59314
A highly rhythmic	0.537087	0.209973	0.194556
A highly rhythmic	0.427766	0.62701	0.371975
A highly rhythmic	0.959736	1.28984	0.800545
A highly rhythmic	-1.14454	-2.75134	-1.99634
A highly rhythmic	-1.01562	-1.88733	-1.09402
A highly rhythmic	-1.38446	-1.50501	-1.25612
A highly rhythmic	-0.55483	-0.390456	-0.78869
A highly rhythmic	-0.644858	-0.719377	-0.374993
A highly rhythmic	-0.0151395	-0.486748	-0.43745
A highly rhythmic	-0.848312	-1.771	-2.19402
A highly rhythmic	0.490578	0.342798	0.296793
A highly rhythmic	0.779864	0.651411	0.638196
A highly rhythmic	0.317438	0.605666	0.603362
A highly rhythmic	-1.70637	-1.25196	-1.05594
A highly rhythmic	-0.734951	-0.0881485	-0.202713
A highly rhythmic	-0.235807	0.048539	-0.0631282
A highly rhythmic	1.09073	1.09216	1.04619
A highly rhythmic	2.09773	2.25455	2.25166
A highly rhythmic	0.62554	0.806008	0.672094
A highly rhythmic	-1.16246	-1.54106	-1.67841
A highly rhythmic	0.193465	-3.23213	-0.656915
A highly rhythmic	0.544651	-1.95553	-0.343415
A highly rhythmic	-0.307782	-0.927301	0.050026
A highly rhythmic	1.13119	0.60201	1.01532
A highly rhythmic	0.987372	0.924229	0.848676
A highly rhythmic	-0.468586	-3.65281	-3.17021
A highly rhythmic	0.232071	0.512892	0.265312
A highly rhythmic	-0.889799	-1.9725	-1.08487
A highly rhythmic	-1.51567	-0.665029	-0.70954
A highly rhythmic	-0.0355306	-4.24869	-2.1425
A highly rhythmic	0.385958	-0.143367	0.0123125
A highly rhythmic	-0.715326	-3.36609	-0.987946
A highly rhythmic	0.0863728	0.488878	-0.124572
A highly rhythmic	-0.495951	-1.07683	-0.598233
A highly rhythmic	0.0057607	-1.0961	0.602139
A highly rhythmic	-1.16686	-3.02543	-2.66273
A highly rhythmic	-0.389508	0.0996696	-0.245851
A highly rhythmic	-0.45826	-0.932273	-0.838498
A highly rhythmic	0.199365	-3.33289	0.500778
A highly rhythmic	0.56615	0.895259	0.971017
A highly rhythmic	-0.734747	-0.784348	-0.711788
A highly rhythmic	0.941989	0.678303	0.913765
A highly rhythmic	-0.0356011	-2.22701	-0.528471
A highly rhythmic	-0.224513	-1.76583	0.0336129
A highly rhythmic	0.403596	0.595426	-0.53917
A highly rhythmic	0.0139628	-0.282447	0.170969
A highly rhythmic	-0.303972	-3.3742	-2.21815
A highly rhythmic	1.26331	1.20001	1.08445
A highly rhythmic	-0.769235	-0.422838	0.248249
A highly rhythmic	-1.59344	-2.99715	-2.2094
A highly rhythmic	1.03394	0.666075	0.898084
A highly rhythmic	1.58611	1.137	0.816802
A highly rhythmic	-0.685371	0.171611	-0.195367
A highly rhythmic	-0.514309	-0.627041	-0.581869
A highly rhythmic	-0.388776	-0.345442	-0.293082
A highly rhythmic	-1.30991	-1.39654	-1.30119
A highly rhythmic	0.147884	-0.261814	-0.102561
A highly rhythmic	0.289626	0.315222	0.252205
A highly rhythmic	-0.656857	0.10266	0.0415626
A highly rhythmic	0.853733	0.984457	0.942198
A highly rhythmic	0.758675	-1.03521	0.225401
A highly rhythmic	0.561849	0.462481	0.515361
A highly rhythmic	-0.0161426	-3.40338	-1.16724
A highly rhythmic	0.358898	0.0595031	0.030189
A highly rhythmic	-0.0574236	0.0950295	0.229914
A highly rhythmic	-0.825342	-0.697666	-0.897536
A highly rhythmic	-0.266042	-1.24169	-0.299395
A highly rhythmic	-1.18354	-2.09964	-1.30898
A highly rhythmic	0.795115	-0.0177732	-0.0639777
A highly rhythmic	-0.920789	-1.3394	-1.36557
A highly rhythmic	-0.909457	-3.65076	-3.10032
A highly rhythmic	0.0648069	0.676096	0.456743
A highly rhythmic	0.815732	0.249895	0.29189
A highly rhythmic	-1.58777	-2.44921	-2.45761
A highly rhythmic	1.2661	1.35119	1.244
A highly rhythmic	-1.25323	-2.21946	-2.35877
A highly rhythmic	-0.14131	-1.1267	-0.506106
A highly rhythmic	0.320595	0.166251	0.149051
A highly rhythmic	-1.19252	-2.9269	-3.2496
A highly rhythmic	0.40525	0.182257	0.217297
A highly rhythmic	0.64663	0.320942	-1.24919
A highly rhythmic	-0.260035	-0.161939	0.105903
A highly rhythmic	-0.902916	-1.47718	-0.867866
A highly rhythmic	-0.299266	-3.44109	-3.73073
A highly rhythmic	-1.67195	-2.08597	-2.1013
A highly rhythmic	0.0281967	0.239542	0.316377
A highly rhythmic	-0.0515203	0.466531	-0.356698
A highly rhythmic	1.16309	0.0377045	0.294621
A highly rhythmic	-1.42179	-3.93408	-2.27357
A highly rhythmic	-0.636124	-2.49941	-3.36219
A highly rhythmic	-0.841637	-1.18607	-0.443028
A highly rhythmic	-0.682901	-0.562061	-2.36952
A highly rhythmic	-1.16284	-1.55682	-2.27086
A highly rhythmic	-0.908892	-2.36566	-1.99751
A highly rhythmic	-0.399788	-2.99378	0.453946
AD highly rhythmic	1.05604	1.14258	1.1749
AD highly rhythmic	0.535679	0.724144	0.703486
AD highly rhythmic	0.540638	0.711056	0.382147
AD highly rhythmic	-0.625922	-1.23507	-0.767549
AD highly rhythmic	-0.0590142	0.69689	0.416773
AD highly rhythmic	-0.250588	-0.121858	0.336093
AD highly rhythmic	0.929225	1.0965	1.40396
AD highly rhythmic	0.570948	0.7053	0.726335
AD highly rhythmic	0.673842	0.982768	0.580732
AD highly rhythmic	0.717184	0.675113	0.808369
AD highly rhythmic	-0.0380527	-0.201379	-0.279216
AD highly rhythmic	-0.60705	-1.07401	-1.05967
AD highly rhythmic	0.787993	-0.861318	0.4741
AD highly rhythmic	1.2691	1.25415	1.59966
AD highly rhythmic	0.813295	0.77819	0.818364
AD highly rhythmic	2.02502	1.85114	2.09809
AD highly rhythmic	0.679742	-0.0217628	1.06966
AD highly rhythmic	0.747183	0.258935	0.55626
AD highly rhythmic	-0.204352	-1.14295	-0.417864
AD highly rhythmic	0.29302	-0.42592	0.0139881
AD highly rhythmic	-0.058761	-0.528154	-1.10673
AD highly rhythmic	-0.213677	-0.069828	-0.124351
AD highly rhythmic	1.67906	1.38378	1.9053
AD highly rhythmic	1.03172	1.1571	1.1783
AD highly rhythmic	0.742708	0.688408	0.765278
AD highly rhythmic	1.56699	1.575	1.71774
AD highly rhythmic	-0.0854088	-0.325077	-0.375005
AD highly rhythmic	-0.338892	-1.03538	-0.567539
AD highly rhythmic	1.73712	1.11802	1.89434
AD highly rhythmic	0.141646	-0.0743462	-0.0422978
AD highly rhythmic	0.401119	0.0726468	0.0940388
AD highly rhythmic	1.88731	1.85744	1.86088
AD highly rhythmic	0.106372	0.258809	0.254316
AD highly rhythmic	0.134375	0.266373	0.206149
AD highly rhythmic	1.64548	1.70738	1.55116
AD highly rhythmic	1.41302	1.22066	1.0876
AD highly rhythmic	0.800932	-0.608822	-0.384259
AD highly rhythmic	0.921969	0.966966	0.774074
AD highly rhythmic	0.618627	1.04268	0.694101
AD highly rhythmic	0.711427	0.656426	0.639099
AD highly rhythmic	0.874126	-1.81673	0.890168
AD highly rhythmic	0.142771	0.297813	0.138936
AD highly rhythmic	0.361339	0.454738	0.414245
AD highly rhythmic	0.503463	-0.469438	0.651219
AD highly rhythmic	1.55109	1.41498	1.53063
AD highly rhythmic	0.545876	0.603621	0.429882
AD highly rhythmic	-0.244193	-0.484173	-1.124
AD highly rhythmic	-0.626066	0.0235596	0.389764
AD highly rhythmic	0.244279	0.0376445	0.147238
AD highly rhythmic	1.38242	0.888029	1.10141
AD highly rhythmic	1.30554	1.29227	1.22804
AD highly rhythmic	1.78777	1.82256	1.77654
AD highly rhythmic	0.585661	0.290956	0.357902
AD highly rhythmic	-0.535396	-0.510643	-0.731141
AD highly rhythmic	-0.388101	-0.643859	-0.62328
AD highly rhythmic	1.63754	1.45298	1.51744
AD highly rhythmic	0.417568	0.758646	0.471034
AD highly rhythmic	0.486038	0.354891	0.175692
AD highly rhythmic	1.04215	0.556074	0.532593
AD highly rhythmic	0.538166	-0.173037	0.890865
AD highly rhythmic	0.362909	0.367405	0.346587
AD highly rhythmic	1.75968	1.84272	1.87901
AD highly rhythmic	-0.242282	-0.174945	-0.311396
AD highly rhythmic	0.00171052	-1.44578	-0.592171
AD highly rhythmic	0.952476	0.577729	0.871936
AD highly rhythmic	-0.16438	-0.142218	-0.014775
AD highly rhythmic	0.853311	1.14581	0.954713
AD highly rhythmic	0.870709	1.02437	1.05216
AD highly rhythmic	0.157267	0.253663	0.0617723
AD highly rhythmic	0.453252	0.487675	0.340116
AD highly rhythmic	1.66657	1.66099	1.77204
AD highly rhythmic	0.79089	-0.531373	0.287032
AD highly rhythmic	0.732486	0.246088	0.652167
AD highly rhythmic	-1.35623	-1.21995	-1.13576
AD highly rhythmic	0.204635	0.272092	0.344392
AD highly rhythmic	-0.193663	-0.0425847	-0.102302
AD highly rhythmic	0.154474	0.27722	0.533697
AD highly rhythmic	-0.473823	-0.584831	-0.527445
AD highly rhythmic	0.455226	0.542777	0.162044
AD highly rhythmic	2.26809	2.2387	2.15867
AD highly rhythmic	-0.418967	-0.0445113	-0.0400769
AD highly rhythmic	0.245442	0.116557	-0.113739
AD highly rhythmic	1.2112	0.225508	0.859204
AD highly rhythmic	-0.327308	-2.15574	-0.222367
AD highly rhythmic	0.416951	0.110569	0.566337
AD highly rhythmic	0.406569	0.436715	0.493126
AD highly rhythmic	-0.41671	-0.781303	-0.573585
AD highly rhythmic	0.175202	0.229546	0.511214
AD highly rhythmic	1.64352	1.50989	1.56911
AD highly rhythmic	0.480782	0.760022	0.25647
AD highly rhythmic	0.133574	0.0226683	0.208689
AD highly rhythmic	0.0559062	-0.0159226	0.818672
AD highly rhythmic	0.981076	0.942014	0.998602
AD highly rhythmic	0.506409	0.321268	0.0513461
AD highly rhythmic	0.479008	0.842883	0.700504
AD highly rhythmic	0.443859	0.501108	0.712759
AD highly rhythmic	1.36533	1.29333	1.4515
AD highly rhythmic	0.62695	0.534034	0.884479
AD highly rhythmic	1.62708	1.48512	1.43469
AD highly rhythmic	0.0209744	0.418773	0.505681
AD highly rhythmic	-0.16166	-0.923778	-1.11055
AD highly rhythmic	0.944653	0.883559	0.811249
AD highly rhythmic	-0.456491	0.0388174	-0.231957
AD highly rhythmic	1.58628	1.17464	1.39317
AD highly rhythmic	0.122563	0.369162	0.130847
AD highly rhythmic	1.14126	1.04471	1.15508
AD highly rhythmic	0.624803	0.73718	0.736744
AD highly rhythmic	-0.559142	-0.320713	-0.429426
AD highly rhythmic	-0.0189431	-0.66259	0.057286
AD highly rhythmic	-0.329946	-1.1499	-0.587883
AD highly rhythmic	0.941833	0.896488	0.693356
AD highly rhythmic	0.456693	0.964867	0.805069
AD highly rhythmic	0.497305	0.283263	0.785418
AD highly rhythmic	0.0833398	0.387146	0.259907
AD highly rhythmic	0.749581	1.22	0.407327
AD highly rhythmic	0.0284281	-0.409115	-0.274424
AD highly rhythmic	1.35138	0.76273	1.27565
AD highly rhythmic	0.962066	0.572457	0.368085
AD highly rhythmic	0.555617	0.33245	0.231857
AD highly rhythmic	-0.574992	-0.879879	-0.610815
AD highly rhythmic	0.40893	0.150796	-0.368865
AD highly rhythmic	0.256355	0.190334	0.479425
AD highly rhythmic	0.714276	0.942728	1.69377
AD highly rhythmic	0.591682	0.681325	0.473257
AD highly rhythmic	0.710986	0.443158	0.778242
AD highly rhythmic	1.03266	0.795058	1.11311
AD highly rhythmic	-0.0632536	0.146836	0.199734
AD highly rhythmic	0.0468663	0.14285	0.0299608
AD highly rhythmic	-0.958671	-2.20037	-0.505978
AD highly rhythmic	-0.104579	-0.434946	-0.706728
AD highly rhythmic	0.773848	0.759778	0.437365
AD highly rhythmic	0.987863	1.10732	1.07647
AD highly rhythmic	1.08565	0.943846	1.12664
AD highly rhythmic	1.29135	0.990908	0.764112
AD highly rhythmic	-0.538428	-0.127882	-0.312221
AD highly rhythmic	-0.707352	-1.49525	-0.887962
AD highly rhythmic	1.12981	1.32811	1.18688
AD highly rhythmic	-0.372147	-0.175953	-0.196804
AD highly rhythmic	-0.285942	-2.54401	-0.925291
AD highly rhythmic	0.29923	0.223985	0.0397304
AD highly rhythmic	1.01497	-0.675866	0.792579
AD highly rhythmic	0.612454	0.516475	0.542534
AD highly rhythmic	0.0470733	0.0213698	-0.244903
AD highly rhythmic	0.515807	-0.0322988	0.370745
AD highly rhythmic	1.19482	0.165827	0.894188
AD highly rhythmic	1.74151	2.07486	2.05081
AD highly rhythmic	1.42893	1.16962	1.48528
AD highly rhythmic	0.772102	-2.17773	0.52811
AD highly rhythmic	1.59759	1.02896	1.65591
AD highly rhythmic	0.437006	-0.0529762	-0.106732
AD highly rhythmic	1.28694	1.17377	1.21041
AD highly rhythmic	0.190737	1.26706	1.14271
AD highly rhythmic	1.00217	0.915292	0.968454
AD highly rhythmic	0.654215	0.631998	0.959879
AD highly rhythmic	-0.239271	-0.469908	-0.188502
AD highly rhythmic	1.57005	1.44102	1.71822
AD highly rhythmic	-0.0107494	-0.0849642	0.28576
AD highly rhythmic	1.26157	1.09261	0.67892
AD highly rhythmic	0.491398	0.278707	-0.0310981
AD highly rhythmic	0.303326	-1.84795	0.199855
AD highly rhythmic	0.849499	1.21686	1.3576
AD highly rhythmic	-0.079797	0.152962	0.0868764
AD highly rhythmic	-0.689553	-0.565062	-0.774662
AD highly rhythmic	-0.11976	-0.216617	-0.308021
AD highly rhythmic	1.09042	1.12242	1.0044
AD highly rhythmic	0.161089	0.179176	0.303291
AD highly rhythmic	0.605418	0.74673	0.737755
AD highly rhythmic	0.886163	-0.0641176	0.91627
AD highly rhythmic	0.114829	0.268778	-0.0572566
AD highly rhythmic	0.579157	0.701839	0.867798
AD highly rhythmic	0.796405	0.722178	0.774994
AD highly rhythmic	0.17669	-0.553406	0.313687
AD highly rhythmic	1.97189	2.04141	1.96967
AD highly rhythmic	0.219637	0.221013	0.0599013
AD highly rhythmic	-0.530559	-1.21714	-0.899509
AD highly rhythmic	0.211014	0.533836	0.389
AD highly rhythmic	0.629094	0.667677	0.642251
AD highly rhythmic	0.738745	0.894677	1.06235
AD highly rhythmic	0.467461	0.522941	0.849948
AD highly rhythmic	0.970588	1.2059	0.723153
AD highly rhythmic	0.137656	0.122397	0.0387981
AD highly rhythmic	0.209833	0.603907	0.747173
AD highly rhythmic	1.13978	0.78831	1.01073
AD highly rhythmic	1.38032	1.28111	1.66184
AD highly rhythmic	1.01883	0.304635	1.10219
AD highly rhythmic	0.245027	0.17752	0.237418
AD highly rhythmic	-0.33902	-0.551962	-0.433261
AD highly rhythmic	0.768018	-2.01152	0.706477
AD highly rhythmic	-0.244819	-0.146407	0.0521491
AD highly rhythmic	1.2482	1.11934	1.28855
AD highly rhythmic	-0.500211	-0.125515	-0.63351
AD highly rhythmic	0.359828	0.372319	0.0924736
AD highly rhythmic	1.20399	1.05829	0.950985
AD highly rhythmic	-0.0730386	0.324287	0.228308
AD highly rhythmic	0.170714	-0.21693	0.233901
AD highly rhythmic	1.74736	1.30626	1.42481
AD highly rhythmic	1.12081	0.896308	1.0305
AD highly rhythmic	1.97624	1.82181	2.11269
AD highly rhythmic	1.45786	1.22138	1.30884
AD highly rhythmic	0.589964	0.427066	0.600042
AD highly rhythmic	1.55651	1.77473	1.607
AD highly rhythmic	-0.214586	-0.342111	-0.601946
AD highly rhythmic	1.04466	1.07924	1.01836
AD highly rhythmic	-0.03561	-0.397481	-0.0201618
AD highly rhythmic	-0.583283	-0.0823357	-0.422524
AD highly rhythmic	1.01219	0.53052	0.467499
AD highly rhythmic	0.897375	0.993763	0.952695
AD highly rhythmic	-0.162679	-0.329222	0.0762971
AD highly rhythmic	1.66347	1.63721	1.56618
AD highly rhythmic	-0.39434	-1.0356	-0.424859
AD highly rhythmic	0.876141	0.581164	0.719996
AD highly rhythmic	1.15993	1.41988	1.24435
AD highly rhythmic	0.553791	-0.337325	0.342653
AD highly rhythmic	0.245066	-0.196243	0.0615731
AD highly rhythmic	0.155582	0.234573	0.202951
AD highly rhythmic	-0.535864	-0.798188	-0.495864
AD highly rhythmic	0.489129	0.517034	0.858099
AD highly rhythmic	0.92845	0.890936	0.859769
AD highly rhythmic	0.251549	0.904475	0.231991
AD highly rhythmic	0.951444	0.406584	1.04319
AD highly rhythmic	-0.387239	-0.996487	-0.890071
AD highly rhythmic	0.757249	0.840775	0.676896
AD highly rhythmic	1.2045	1.57043	1.00674
AD highly rhythmic	1.49881	1.32271	1.56596
AD highly rhythmic	0.543122	0.292959	0.285294
AD highly rhythmic	0.618861	0.383767	0.435561
AD highly rhythmic	-1.39835	-1.98701	-1.07437
AD highly rhythmic	-0.313416	0.17098	1.30583
AD highly rhythmic	-0.993985	-0.839692	-1.04742
AD highly rhythmic	0.964763	0.199581	0.599921
AD highly rhythmic	0.10463	0.098496	0.170772
AD highly rhythmic	0.973666	0.292827	0.401544
AD highly rhythmic	0.738395	-2.04999	0.732309
AD highly rhythmic	-0.616367	-1.80377	-1.05391
AD highly rhythmic	-0.652588	-0.461979	-0.674318
AD highly rhythmic	0.0355358	0.20644	0.0627988
AD highly rhythmic	0.96529	0.730522	0.760561
AD highly rhythmic	0.799392	-0.208642	0.972709
AD highly rhythmic	-0.0295935	-0.12767	-0.192195
AD highly rhythmic	-0.953592	-1.34148	-1.04351
AD highly rhythmic	-0.168709	-0.484331	-0.198187
AD highly rhythmic	1.10961	0.137266	0.994491
AD highly rhythmic	1.06395	-1.70773	0.728484
AD highly rhythmic	0.313241	0.1805	0.366487
AD highly rhythmic	0.669542	0.759753	0.864962
AD highly rhythmic	1.62045	1.45852	1.28143
AD highly rhythmic	-0.710138	-0.819445	0.109195
AD highly rhythmic	1.01715	0.985275	0.999205
AD highly rhythmic	0.709244	0.756538	0.634781
AD highly rhythmic	1.28146	1.2966	1.66995
AD highly rhythmic	-0.980155	-1.82198	-0.731752
AD highly rhythmic	1.78234	1.88215	1.57991
AD highly rhythmic	-0.515175	-0.874778	-0.661247
AD highly rhythmic	1.27694	0.612487	1.05467
AD highly rhythmic	1.26281	1.07283	1.11713
AD highly rhythmic	0.940022	0.812496	0.919812
AD highly rhythmic	-0.792663	-0.732727	-0.902409
AD highly rhythmic	0.841854	1.01651	0.89573
AD highly rhythmic	0.34205	-0.024552	0.64984
AD highly rhythmic	1.91936	2.07299	1.86847
AD highly rhythmic	2.46082	2.41533	2.54123
AD highly rhythmic	0.495437	-0.425344	0.681244
AD highly rhythmic	-0.480058	-0.568963	-0.963715
AD highly rhythmic	-0.840821	-0.442011	-0.688257
AD highly rhythmic	1.01371	0.91156	0.641246
AD highly rhythmic	0.701797	0.0753794	0.559026
AD highly rhythmic	0.176258	-0.64611	-0.155097
AD highly rhythmic	1.11816	1.07087	1.18172
AD highly rhythmic	0.78541	0.478294	0.757884
AD highly rhythmic	1.02823	0.876539	1.15585
AD highly rhythmic	-0.242051	-0.371255	-0.155608
AD highly rhythmic	-0.100566	0.152395	-0.389571
AD highly rhythmic	-0.0530829	-3.53246	-0.367221
AD highly rhythmic	0.382363	0.0788777	0.363585
AD highly rhythmic	0.341231	-0.00629786	0.0280009
AD highly rhythmic	0.311939	0.398411	0.251047
AD highly rhythmic	-0.280635	-0.280803	0.168532
AD highly rhythmic	0.841697	0.849661	0.770711
AD highly rhythmic	1.00342	0.28495	0.379385
AD highly rhythmic	0.611587	0.297829	0.569046
AD highly rhythmic	0.416033	0.717009	0.842603
AD highly rhythmic	0.595626	0.588346	0.591043
AD highly rhythmic	1.24752	1.82445	1.5196
AD highly rhythmic	0.519761	0.332485	0.639464
AD highly rhythmic	0.879543	1.11491	1.2326
AD highly rhythmic	1.1516	-1.44759	0.939371
AD highly rhythmic	1.18789	0.12045	1.55292
AD highly rhythmic	-0.922209	-1.49103	-0.99487
AD highly rhythmic	1.26249	1.38895	1.21282
AD highly rhythmic	-0.323365	-0.145628	0.0449175
AD highly rhythmic	0.201058	-0.787022	-0.92652
AD highly rhythmic	0.464753	0.708629	0.711096
AD highly rhythmic	0.0852856	0.167742	0.161963
AD highly rhythmic	-0.0977253	-0.703146	-0.508888
AD highly rhythmic	0.462153	0.592504	0.681703
AD highly rhythmic	-1.13346	-0.449905	-0.168549
AD highly rhythmic	-0.372427	-0.991606	0.161704
AD highly rhythmic	0.156842	0.427239	0.203254
AD highly rhythmic	1.59146	0.515964	1.47771
AD highly rhythmic	0.624353	1.1969	1.28524
AD highly rhythmic	1.15897	0.860899	1.24419
AD highly rhythmic	0.823303	0.985789	0.707767
AD highly rhythmic	-0.140008	0.380713	-0.0766137
AD highly rhythmic	0.543897	0.198622	0.680855
AD highly rhythmic	0.0640404	-1.46651	-0.865289
AD highly rhythmic	0.659747	0.603444	0.702911
AD highly rhythmic	0.627018	0.630097	0.404937
AD highly rhythmic	0.611574	0.911112	0.784151
AD highly rhythmic	-0.673849	-2.90329	-1.43867
AD highly rhythmic	-0.0276434	0.0342832	-0.199823
AD highly rhythmic	1.28371	0.391367	1.36038
AD highly rhythmic	0.815291	0.921736	0.432478
AD highly rhythmic	1.59849	1.23837	1.69079
AD highly rhythmic	-0.119598	0.931588	0.711046
AD highly rhythmic	0.437133	-0.0689642	-0.13379
AD highly rhythmic	0.78861	0.976039	1.0126
AD highly rhythmic	1.48977	1.38134	1.44168
AD highly rhythmic	-0.582349	-0.586836	-0.348001
AD highly rhythmic	-0.272618	-0.825983	-0.64626
AD highly rhythmic	1.00022	0.813308	0.889218
AD highly rhythmic	-0.0685459	0.0767951	0.00569217
AD highly rhythmic	-0.255755	-0.393393	-0.421015
AD highly rhythmic	-0.0443747	-0.786737	-0.0918512
AD highly rhythmic	-0.529829	-2.97511	-0.226663
AD highly rhythmic	0.395037	0.0343106	0.50951
AD highly rhythmic	0.460359	0.460945	0.47133
AD highly rhythmic	-0.187311	0.332921	-0.319641
AD highly rhythmic	0.713908	0.309359	1.03895
AD highly rhythmic	0.244763	0.534933	0.691451
AD highly rhythmic	0.532563	0.363107	0.730142
AD highly rhythmic	-0.160581	-0.57228	-0.347928
AD highly rhythmic	0.772292	0.863922	0.720312
AD highly rhythmic	-1.37247	-2.00707	-1.97916
AD highly rhythmic	-0.337156	-0.35374	-0.686832
AD highly rhythmic	1.59726	1.12385	0.953111
AD highly rhythmic	1.07372	1.27597	0.778657
AD highly rhythmic	0.963876	0.541562	0.689301
AD highly rhythmic	-0.325368	-1.38828	-0.569167
AD highly rhythmic	2.20957	2.31706	2.08976
AD highly rhythmic	1.26975	1.41708	1.30786
AD highly rhythmic	0.123617	0.0677787	0.376117
AD highly rhythmic	2.59744	1.66178	2.03057
AD highly rhythmic	-0.602378	-1.85007	-1.20866
AD highly rhythmic	-1.35611	-2.7026	0.00380866
AD highly rhythmic	0.525512	-0.24716	0.68579
AD highly rhythmic	0.80999	0.635432	0.718487
AD highly rhythmic	0.110885	0.356459	0.357105
AD highly rhythmic	-0.671084	-0.595274	-0.881121
AD highly rhythmic	0.231155	-2.24776	0.329344
AD highly rhythmic	1.91932	1.8846	1.82745
AD highly rhythmic	-0.943619	-1.68099	-0.724537
AD highly rhythmic	-0.51812	-0.815146	-1.27397
AD highly rhythmic	1.56371	1.5082	1.59408
AD highly rhythmic	1.16567	1.27101	0.905897
AD highly rhythmic	0.0587093	0.0557676	0.089978
AD highly rhythmic	-0.148548	-0.293583	-0.0567392
AD highly rhythmic	1.12406	0.539583	1.04539
AD highly rhythmic	0.600492	0.577801	0.77574
AD highly rhythmic	0.24123	0.362789	0.0999636
AD highly rhythmic	0.527065	0.35595	0.573131
AD highly rhythmic	1.34717	-1.57113	1.6219
AD highly rhythmic	0.742749	0.113591	0.611022
AD highly rhythmic	0.589801	0.714992	0.524174
AD highly rhythmic	0.817991	0.813893	0.788751
AD highly rhythmic	0.0547285	-0.292385	-0.0287658
AD highly rhythmic	-0.304401	-0.431714	-0.324054
AD highly rhythmic	0.777941	0.327141	0.776019
AD highly rhythmic	1.37983	1.20357	1.21429
AD highly rhythmic	-0.233703	-1.08165	-0.0225167
AD highly rhythmic	-0.195414	-0.611446	-0.212532
AD highly rhythmic	0.409081	-0.0977639	0.340259
AD highly rhythmic	0.526902	0.459711	0.326977
AD highly rhythmic	0.467852	0.302799	0.485173
AD highly rhythmic	0.850772	0.815752	0.839345
AD highly rhythmic	0.294854	-0.479902	0.166913
AD highly rhythmic	-0.207843	-0.420707	-0.394793
AD highly rhythmic	0.174708	-1.62702	-0.889601
AD highly rhythmic	0.735648	0.445063	0.652832
AD highly rhythmic	1.1072	1.06662	1.16016
AD highly rhythmic	0.451943	0.3734	0.599607
AD highly rhythmic	-0.633197	-2.82151	-1.22366
AD highly rhythmic	0.132853	-2.93696	0.566032
AD highly rhythmic	-1.26455	-1.16092	-1.31212
AD highly rhythmic	1.36233	1.17965	1.1961
AD highly rhythmic	1.02485	1.06554	1.1021
AD highly rhythmic	-0.0465572	0.580644	0.248094
AD highly rhythmic	0.218218	-0.0202506	0.0755783
AD highly rhythmic	0.696778	0.0352303	0.601948
AD highly rhythmic	-0.302115	-0.461899	-0.495666
AD highly rhythmic	-0.108531	-0.167503	-0.119912
AD highly rhythmic	0.954197	0.690136	0.760755
AD highly rhythmic	0.296891	0.468985	0.535802
AD highly rhythmic	2.03608	2.20514	2.03013
AD highly rhythmic	0.772587	1.24981	1.18123
AD highly rhythmic	0.643287	-0.59506	-0.37528
AD highly rhythmic	0.736517	-1.12356	0.661818
AD highly rhythmic	1.24259	-0.952062	1.16545
AD highly rhythmic	0.635345	0.928663	0.537247
AD highly rhythmic	-1.89651	-2.18765	0.28989
AD highly rhythmic	-0.175817	-0.355201	0.0164709
AD highly rhythmic	0.790073	0.613398	0.699254
AD highly rhythmic	0.582245	0.196545	0.612191
AD highly rhythmic	-0.912535	-1.01516	-0.372772
AD highly rhythmic	0.533211	0.449693	0.720709
AD highly rhythmic	0.762569	-0.268136	0.606547
AD highly rhythmic	0.536276	0.611062	0.202867
AD highly rhythmic	-0.851325	-0.510811	-0.597618
AD highly rhythmic	1.31199	1.16733	1.20478
AD highly rhythmic	-0.278828	-3.16515	-0.204854
AD highly rhythmic	0.496886	0.495632	0.471622
AD highly rhythmic	-0.538042	-0.764894	-0.882995
AD highly rhythmic	0.570528	0.0654823	0.582045
AD highly rhythmic	0.307913	0.194464	0.235933
AD highly rhythmic	1.01186	0.92386	0.868555
AD highly rhythmic	0.733127	0.538433	0.896388
AD highly rhythmic	-0.205194	-2.16577	-0.0439949
AD highly rhythmic	-0.486474	-1.7716	-0.436479
AD highly rhythmic	-0.0194195	0.0323553	0.073322
AD highly rhythmic	0.635581	0.463507	0.557012
AD highly rhythmic	1.15233	1.06155	0.937203
AD highly rhythmic	0.364648	0.44424	0.350846
AD highly rhythmic	0.646406	0.978317	0.600105
AD highly rhythmic	0.106295	-0.401914	0.449909
AD highly rhythmic	1.22856	-0.25093	1.63449
AD highly rhythmic	0.517245	0.142548	0.08246
AD highly rhythmic	-0.371887	-0.155968	-0.257836
AD highly rhythmic	0.640725	0.855298	0.693158
AD highly rhythmic	-0.163713	-0.0171013	-0.184236
AD highly rhythmic	1.31028	1.19633	1.38423
AD highly rhythmic	0.780328	0.829469	0.814565
AD highly rhythmic	0.00660156	0.0940441	-0.0638663
AD highly rhythmic	0.631549	-3.08197	0.534756
AD highly rhythmic	-0.486857	-0.11901	-0.404529
AD highly rhythmic	-0.0126472	-0.0790534	-0.268383
AD highly rhythmic	0.188357	0.281375	0.51507
AD highly rhythmic	0.551742	-0.0512749	0.444218
AD highly rhythmic	0.694103	0.616248	0.560826
AD highly rhythmic	1.09844	0.837719	0.855437
AD highly rhythmic	0.39645	0.366433	0.454544
AD highly rhythmic	0.212813	0.44628	0.39645
AD highly rhythmic	1.1163	0.522833	1.27737
AD highly rhythmic	-0.33744	-2.97238	-0.733321
AD highly rhythmic	-1.20214	-2.28553	-0.868536
AD highly rhythmic	-0.0452391	-0.741759	0.624325
AD highly rhythmic	0.627164	1.0598	0.60742
AD highly rhythmic	-0.428041	-0.403994	-0.275681
AD highly rhythmic	1.4077	0.584415	1.51562
AD highly rhythmic	0.499664	0.646417	0.426834
AD highly rhythmic	0.716017	-0.00410722	0.719868
AD highly rhythmic	0.413905	0.224661	0.346617
AD highly rhythmic	0.0255228	-0.740647	0.172276
AD highly rhythmic	0.101657	-0.128996	-0.212405
AD highly rhythmic	0.484253	0.206899	0.501846
AD highly rhythmic	-0.553084	-2.08183	-0.895421
AD highly rhythmic	0.389754	0.350236	0.0582378
AD highly rhythmic	1.16985	1.07946	1.05722
AD highly rhythmic	0.728418	0.979481	1.3738
AD highly rhythmic	1.14938	0.683737	0.788662
AD highly rhythmic	0.304007	-2.64559	0.00498829
AD highly rhythmic	-0.0468809	-0.324936	0.134543
AD highly rhythmic	-0.064995	-0.0869241	-0.0861976
AD highly rhythmic	0.439581	0.869534	0.589922
AD highly rhythmic	0.214473	-0.0216616	0.135685
AD highly rhythmic	-0.681046	-2.35987	-0.482605
AD highly rhythmic	-0.0556713	-3.72616	-0.512191
AD highly rhythmic	-0.25144	-3.38503	0.487782
AD highly rhythmic	1.16426	0.966844	1.16834
AD highly rhythmic	-0.0979822	-0.480262	0.267659
AD highly rhythmic	0.802966	0.708149	0.715681
AD highly rhythmic	0.383574	-3.07216	0.77778
AD highly rhythmic	1.20273	0.825587	0.916539
AD highly rhythmic	-0.445266	-2.09989	-0.0585429
AD highly rhythmic	0.270552	0.334726	0.80209
AD highly rhythmic	1.67146	1.72348	1.79029
AD highly rhythmic	0.738017	0.799004	0.688499
AD highly rhythmic	1.17133	1.41944	1.23018
AD highly rhythmic	-0.787185	-1.8942	-1.12597
AD highly rhythmic	0.206384	-3.54179	0.511506
AD highly rhythmic	1.17659	-0.660798	0.958122
AD highly rhythmic	0.818096	-3.25987	0.734627
AD highly rhythmic	1.03801	-2.49277	-0.656891
AD highly rhythmic	0.30821	0.453743	0.37388
AD highly rhythmic	0.940531	0.705138	1.20278
AD highly rhythmic	0.326517	-0.678945	0.129557
AD highly rhythmic	-0.801091	-1.68562	-0.218529
AD highly rhythmic	0.427758	-1.20262	1.0057
AD highly rhythmic	-0.345658	-2.5986	0.418246
AD highly rhythmic	0.439708	0.502916	0.557191
AD highly rhythmic	-0.90569	-1.28995	-0.928307
AD highly rhythmic	-0.881211	-1.98906	-1.0386
B highly rhythmic	-1.11609	0.0917552	-0.891151
B highly rhythmic	-0.230041	0.376023	0.190051
B highly rhythmic	-1.50541	-0.872069	-1.83623
B highly rhythmic	0.65765	0.868805	0.82945
B highly rhythmic	0.0867746	1.8354	-0.763257
B highly rhythmic	-0.120699	-0.100856	-0.0691891
B highly rhythmic	1.52544	1.89842	1.6764
B highly rhythmic	-2.10934	-1.40741	-2.33234
B highly rhythmic	1.77143	1.73359	1.57044
B highly rhythmic	0.956769	0.577916	0.988962
B highly rhythmic	-3.10273	0.318622	-2.49908
B highly rhythmic	-0.730097	0.826276	-0.0623229
B highly rhythmic	0.219276	0.367792	0.786935
B highly rhythmic	-0.211141	-0.388544	-0.520997
B highly rhythmic	1.09299	1.12315	1.07044
B highly rhythmic	0.414228	1.19894	0.601845
B highly rhythmic	-0.127129	-0.124902	0.00199877
B highly rhythmic	-1.40542	-1.30213	-1.53947
B highly rhythmic	0.715334	0.775995	0.669533
B highly rhythmic	2.05158	1.68308	1.86198
B highly rhythmic	0.841281	0.447231	0.83049
B highly rhythmic	-1.28782	-1.05254	-1.74787
B highly rhythmic	-1.98113	-1.64075	-3.08824
B highly rhythmic	-0.137605	0.789506	0.229761
B highly rhythmic	-0.73197	0.0834247	-1.14114
B highly rhythmic	-0.400887	-0.125322	0.297965
B highly rhythmic	-2.09108	0.0719358	-2.46787
B highly rhythmic	0.106998	0.464531	0.534161
B highly rhythmic	1.11968	1.48361	1.32926
B highly rhythmic	-2.87361	0.556232	-3.07618
B highly rhythmic	-0.395209	-0.253653	-1.41494
B highly rhythmic	1.21368	0.914874	0.961214
B highly rhythmic	0.218397	0.471635	0.112094
B highly rhythmic	0.495942	0.777772	0.634216
B highly rhythmic	0.764346	0.714411	0.827631
B highly rhythmic	0.0607197	0.478881	0.160777
B highly rhythmic	-2.51751	0.957191	-3.57375
B highly rhythmic	-2.94724	-1.4678	-2.01583
B highly rhythmic	-0.567394	0.942899	0.275644
B highly rhythmic	-0.904082	0.639244	-0.237435
B highly rhythmic	-1.72198	0.510394	-1.30485
B highly rhythmic	-0.752796	-0.642712	-0.645261
B highly rhythmic	0.262886	-0.17565	0.183084
B highly rhythmic	1.32249	1.52721	1.20005
B highly rhythmic	-1.09558	0.543045	0.338878
B highly rhythmic	1.03675	0.797125	0.519735
B highly rhythmic	0.684248	0.598154	0.0708569
B highly rhythmic	-0.668746	-1.11785	-2.72971
B highly rhythmic	1.06734	0.768125	0.805896
B highly rhythmic	-1.16257	-0.341213	-0.716191
B highly rhythmic	-3.14513	-2.89835	-3.60408
B highly rhythmic	0.0695163	0.246452	-0.0119165
B highly rhythmic	0.395154	-0.656442	0.319341
B highly rhythmic	1.25801	1.21461	1.22883
B highly rhythmic	-0.141478	0.691108	-0.427078
B highly rhythmic	2.0518	2.38155	1.89587
B highly rhythmic	0.512414	0.232859	0.381088
B highly rhythmic	-0.564694	-0.584123	-1.35621
B highly rhythmic	-2.16774	-0.787826	-0.436574
B highly rhythmic	-1.67154	-0.0446326	-0.966153
B highly rhythmic	-0.37431	0.896321	1.1531
B highly rhythmic	0.601281	0.830334	0.511186
B highly rhythmic	-0.141579	0.586921	0.653984
B highly rhythmic	1.62164	1.65887	1.19804
B highly rhythmic	0.102509	0.696785	0.423291
B highly rhythmic	0.621052	0.842297	0.609802
B highly rhythmic	-1.48975	-0.652594	-0.699722
B highly rhythmic	-0.955046	0.0743352	-0.75114
B highly rhythmic	-0.311218	-0.336043	0.119578
B highly rhythmic	0.22908	0.440281	-0.391887
B highly rhythmic	-0.127788	-0.0764645	-2.30719
B highly rhythmic	0.762434	0.673719	0.756084
B highly rhythmic	1.10067	0.636386	1.1385
B highly rhythmic	0.0770494	-0.192068	0.168308
B highly rhythmic	-1.0353	-0.720012	-0.976983
B highly rhythmic	1.55683	1.28572	1.39127
B highly rhythmic	-1.08804	-1.57996	-1.62551
B highly rhythmic	-0.317356	0.631968	0.027013
B highly rhythmic	1.38518	1.24098	-0.317381
B highly rhythmic	-2.43189	-0.824049	-1.27123
B highly rhythmic	1.04902	1.09933	1.15017
B highly rhythmic	1.14621	1.21679	1.28748
B highly rhythmic	-0.271971	-0.711941	-1.43998
B highly rhythmic	-2.16978	-1.48914	-1.14278
B highly rhythmic	-0.826022	-1.35215	-0.360121
B highly rhythmic	0.652154	1.05428	0.887451
B highly rhythmic	0.4246	-0.260595	0.801169
B highly rhythmic	-0.615564	-0.322312	-0.704854
B highly rhythmic	-1.2716	-0.65045	-2.90297
B highly rhythmic	1.34658	0.119791	1.62494
B highly rhythmic	0.934033	0.640997	0.861892
B highly rhythmic	-2.04902	0.0395828	0.235937
B highly rhythmic	0.574145	0.937108	0.585165
B highly rhythmic	1.39542	0.429967	1.40755
B highly rhythmic	-1.69883	-0.771372	-2.18976
B highly rhythmic	0.843452	0.940959	0.873659
B highly rhythmic	-2.67672	-0.186235	-2.55402
B highly rhythmic	0.905144	1.10789	1.35387
B highly rhythmic	0.754597	0.419484	0.879723
B highly rhythmic	1.46918	1.31828	1.47986
B highly rhythmic	-1.2429	-0.687701	-1.30029
B highly rhythmic	-1.07486	0.64142	0.392655
B highly rhythmic	-1.01349	-0.359914	-0.0501112
B highly rhythmic	-0.609637	-0.0564553	-0.53095
B highly rhythmic	-2.42988	-0.793636	-0.401181
B highly rhythmic	-2.16164	-0.155819	-1.21285
B highly rhythmic	-1.88358	0.221689	-0.812471
B highly rhythmic	1.54519	1.62404	1.32773
B highly rhythmic	-1.78093	-1.26065	-1.67929
B highly rhythmic	0.0726442	-0.207364	0.5605
B highly rhythmic	-1.84031	-1.11772	-1.18694
B highly rhythmic	1.33392	0.987094	1.12733
B highly rhythmic	1.17064	0.215813	0.821885
B highly rhythmic	-1.17089	-0.373172	-0.461989
B highly rhythmic	0.536253	0.718792	0.67186
B highly rhythmic	0.18943	0.00328204	-0.0393393
B highly rhythmic	0.00429479	0.969175	-0.407213
B highly rhythmic	-0.895049	-0.449328	-1.00403
B highly rhythmic	1.72995	1.34051	0.707486
B highly rhythmic	1.00469	0.906794	1.07942
B highly rhythmic	-2.33864	0.745241	-2.38273
B highly rhythmic	-2.10969	-1.11073	-0.0224742
B highly rhythmic	-0.571404	-0.368714	-0.188142
B highly rhythmic	-0.38328	1.09814	-2.11634
B highly rhythmic	-0.256378	-0.498566	-0.427971
B highly rhythmic	0.73465	0.903899	-1.7086
B highly rhythmic	0.296477	0.456123	0.491311
B highly rhythmic	-3.25762	-0.361383	-0.635374
B highly rhythmic	-0.330033	-0.873666	-0.459335
B highly rhythmic	-0.0626347	0.326093	-0.137567
B highly rhythmic	-0.797988	-1.04956	-1.29066
B highly rhythmic	-0.0804782	0.0329855	-0.0205734
B highly rhythmic	-0.057067	0.128114	0.0984359
B highly rhythmic	0.0269326	0.236813	0.336829
B highly rhythmic	0.237863	0.9161	0.203708
B highly rhythmic	-0.0982232	-0.836783	-0.014883
B highly rhythmic	0.709562	0.592104	0.63527
B highly rhythmic	-2.72171	-0.417358	-2.68958
B highly rhythmic	0.440168	0.863746	0.978286
B highly rhythmic	-1.12946	-0.0335238	-0.992896
B highly rhythmic	0.06736	0.0274762	0.0138481
B highly rhythmic	-0.0308505	0.762742	0.414208
B highly rhythmic	-0.492371	-0.934296	-0.0947714
B highly rhythmic	0.558045	0.540215	0.721413
B highly rhythmic	0.756825	0.776203	0.727562
B highly rhythmic	-0.290723	-0.560567	-0.855425
B highly rhythmic	0.860004	0.799689	0.838606
B highly rhythmic	-0.0895467	0.31195	0.167777
B highly rhythmic	0.890834	1.29127	1.11762
B highly rhythmic	0.877164	0.89732	0.966862
B highly rhythmic	0.33039	0.474165	0.493434
B highly rhythmic	-0.748002	-0.756543	-1.13041
B highly rhythmic	-0.263556	-0.584936	-0.593012
B highly rhythmic	0.431743	-0.118556	0.491911
B highly rhythmic	-1.02547	0.77002	-0.568074
B highly rhythmic	-0.680227	-0.122059	-0.889174
B highly rhythmic	0.0585033	-0.05311	-0.177976
B highly rhythmic	0.322397	0.381301	0.434312
B highly rhythmic	-1.01024	-0.96058	-0.834476
B highly rhythmic	-1.06669	-1.67793	-1.65456
B highly rhythmic	-1.51493	-1.61113	-0.719204
B highly rhythmic	0.791842	0.735376	0.818803
B highly rhythmic	-0.1954	-0.554397	-0.0361388
B highly rhythmic	0.464905	0.491669	0.586967
B highly rhythmic	0.46675	-0.456023	0.761384
B highly rhythmic	0.495972	0.352009	0.658588
B highly rhythmic	-1.78867	-0.143993	-0.864322
B highly rhythmic	1.03026	0.531044	0.795524
B highly rhythmic	-3.64904	-0.435541	-2.76974
B highly rhythmic	0.305418	-0.873061	-1.07612
B highly rhythmic	-1.05643	-0.337176	-0.856649
B highly rhythmic	-0.719126	-0.499471	-0.447324
B highly rhythmic	1.0773	1.12001	0.803385
B highly rhythmic	-0.491142	0.51105	-2.69762
B highly rhythmic	-0.431875	-0.436362	-2.46032
B highly rhythmic	-0.853316	-0.429795	-0.276391
B highly rhythmic	-0.557284	-0.679107	-1.17315
B highly rhythmic	0.123501	0.177288	0.155776
B highly rhythmic	0.450376	0.44682	0.477534
B highly rhythmic	0.225481	0.310335	0.311141
B highly rhythmic	0.377267	0.0118928	0.15665
B highly rhythmic	0.56596	0.648685	0.375733
B highly rhythmic	1.09998	1.0659	1.24012
B highly rhythmic	0.377989	-1.86475	-0.571148
B highly rhythmic	-0.232622	0.60096	-1.48712
B highly rhythmic	-1.39916	-0.0503662	-1.79984
B highly rhythmic	0.179938	0.142581	0.322259
B highly rhythmic	-2.12868	-0.71793	-1.96089
B highly rhythmic	-0.203758	-0.165032	-0.275034
B highly rhythmic	0.1532	-0.0437247	1.00698
B highly rhythmic	-0.678407	-0.416921	-1.45053
B highly rhythmic	2.06759	2.12576	2.00362
B highly rhythmic	-1.61555	-0.44365	-0.70103
B highly rhythmic	-2.06068	-1.50839	-1.34405
B highly rhythmic	-0.177059	-0.967738	-0.0764026
B highly rhythmic	-0.289957	-0.308962	-0.492143
B highly rhythmic	0.100866	-1.13648	-2.17015
B highly rhythmic	-1.13871	-1.15795	-1.34498
B highly rhythmic	1.14889	1.52817	1.24763
B highly rhythmic	1.12422	0.070358	1.20894
B highly rhythmic	-2.04108	0.243456	-2.57078
B highly rhythmic	-0.754142	-1.09059	-2.43153
B highly rhythmic	1.68894	1.58214	1.68839
B highly rhythmic	-1.29279	-0.889536	-1.53581
B highly rhythmic	1.02557	1.10793	0.705172
B highly rhythmic	1.86919	1.72164	1.96223
B highly rhythmic	-3.38814	-1.01117	-3.17407
B highly rhythmic	-1.02468	-1.31783	-1.26501
B highly rhythmic	0.741289	0.31804	0.583713
B highly rhythmic	0.446474	0.395576	0.364271
B highly rhythmic	0.47868	0.511719	0.645683
B highly rhythmic	1.14138	1.03784	1.20527
B highly rhythmic	0.255853	0.288119	0.344948
B highly rhythmic	-0.46893	-1.21098	-0.0455381
B highly rhythmic	-1.53805	-0.57458	-2.36371
B highly rhythmic	0.24284	0.341413	0.21873
B highly rhythmic	-2.2796	-0.487073	-1.94025
B highly rhythmic	0.339913	0.32642	0.465713
B highly rhythmic	0.620438	-0.0665076	0.204289
B highly rhythmic	0.389497	0.223786	0.664569
B highly rhythmic	-1.59197	-0.760638	-3.33704
B highly rhythmic	-3.07304	0.381322	-3.34097
B highly rhythmic	0.94038	0.533476	0.51235
B highly rhythmic	0.00722787	0.195256	0.392201
B highly rhythmic	-1.8889	0.0742822	-0.103428
B highly rhythmic	-1.76471	-0.773363	-0.504584
B highly rhythmic	-1.69845	-1.10431	-1.29815
B highly rhythmic	0.548532	0.183507	0.549559
B highly rhythmic	-0.320087	0.339241	-0.597408
B highly rhythmic	-3.11198	0.741411	0.391089
B highly rhythmic	-0.527531	-0.614723	-0.796074
B highly rhythmic	0.0698948	-0.317987	0.41335
B highly rhythmic	-0.727768	-0.537782	-1.01906
B highly rhythmic	-1.83601	-0.859948	-1.53371
B highly rhythmic	1.75499	1.48011	1.19664
B highly rhythmic	0.21513	0.172	0.393005
B highly rhythmic	0.537106	0.79981	0.795567
B highly rhythmic	-0.349929	0.500619	-0.80159
B highly rhythmic	0.440976	0.506314	0.287178
B highly rhythmic	0.190222	-0.819315	-0.436653
B highly rhythmic	0.442153	0.484612	0.605536
B highly rhythmic	1.26336	1.5414	1.07588
B highly rhythmic	0.841129	1.0987	0.88083
B highly rhythmic	-0.200559	0.0128596	-0.100607
B highly rhythmic	0.954775	1.21685	0.861731
B highly rhythmic	-2.30965	-0.429335	0.71463
B highly rhythmic	0.438813	0.57878	0.529512
B highly rhythmic	0.480047	-0.20433	-0.935726
B highly rhythmic	-0.265013	-0.380464	0.0483951
B highly rhythmic	-0.44967	0.609206	-0.700109
B highly rhythmic	1.09373	1.55234	-1.01678
B highly rhythmic	-2.60502	-1.14593	-1.79516
B highly rhythmic	-0.947637	-0.889806	-1.69621
B highly rhythmic	-2.46428	0.4926	-1.88256
B highly rhythmic	1.27761	1.19904	1.27691
B highly rhythmic	0.0784519	0.207302	0.673048
B highly rhythmic	-0.198721	1.25709	-0.946715
B highly rhythmic	-1.65043	-0.661872	-2.20911
B highly rhythmic	0.398136	-0.797646	0.937657
B highly rhythmic	-2.82163	-0.857045	-1.55745
B highly rhythmic	1.08625	0.891408	0.7784
B highly rhythmic	0.811306	0.416485	0.9288
B highly rhythmic	0.981039	1.13536	0.778039
B highly rhythmic	0.545257	0.0851849	0.365433
B highly rhythmic	0.902659	0.431291	0.862465
B highly rhythmic	0.359028	0.170797	0.16611
B highly rhythmic	0.870592	0.909609	0.845013
B highly rhythmic	0.373658	0.0545946	0.388505
B highly rhythmic	-1.41317	-1.94227	-2.13993
B highly rhythmic	1.2733	1.16996	1.13203
B highly rhythmic	-3.86971	-0.633342	-0.606547
B highly rhythmic	-1.68484	-1.0847	-1.6015
B highly rhythmic	-2.16489	-0.935052	-0.220769
B highly rhythmic	-1.80003	-0.904827	-1.56091
B highly rhythmic	-0.709155	-0.132903	-1.47127
B highly rhythmic	1.00978	0.124788	0.985946
B highly rhythmic	-2.92998	0.249634	-2.09906
B highly rhythmic	0.816848	0.894643	0.81144
B highly rhythmic	0.791302	0.897823	0.921964
B highly rhythmic	0.255099	0.144104	0.151327
B highly rhythmic	1.25872	1.64146	1.51536
B highly rhythmic	0.18861	-0.282898	-0.0182299
B highly rhythmic	-0.147962	-0.589414	-0.754161
B highly rhythmic	-2.72336	-0.265199	-3.26191
B highly rhythmic	-0.07739	0.126052	-0.978842
B highly rhythmic	1.67712	1.4801	1.5226
B highly rhythmic	-0.455841	-0.412546	-0.365218
B highly rhythmic	-0.457964	-0.306453	-3.12768
B highly rhythmic	0.674694	0.428633	0.785303
B highly rhythmic	1.46077	1.2115	-0.0205783
B highly rhythmic	0.174837	-0.382084	-0.204902
B highly rhythmic	-0.548245	-0.150258	-0.923582
B highly rhythmic	-0.318765	0.477991	0.135206
B highly rhythmic	-0.0697724	0.265188	0.167827
B highly rhythmic	1.13723	1.09626	0.749875
B highly rhythmic	-0.950673	-0.869761	-0.0914493
B highly rhythmic	-1.45912	-0.142822	-1.33972
B highly rhythmic	-1.34442	0.437584	-0.391924
B highly rhythmic	-0.256784	-0.782865	-0.411952
B highly rhythmic	0.393296	0.524865	0.728701
B highly rhythmic	0.450057	0.526147	0.697235
B highly rhythmic	-0.155731	1.6133	1.7308
B highly rhythmic	0.470579	0.643508	0.880296
B highly rhythmic	0.417116	0.457134	0.37684
B highly rhythmic	0.718376	0.114812	1.00934
B highly rhythmic	0.932264	1.02609	1.10772
B highly rhythmic	0.407684	0.491122	0.447379
B highly rhythmic	-0.85887	-0.490929	-0.739229
B highly rhythmic	-1.77735	0.562139	-2.46981
B highly rhythmic	0.264405	0.159652	0.021759
B highly rhythmic	-2.89264	-0.0478609	-0.0769231
B highly rhythmic	1.33823	1.60844	1.39729
B highly rhythmic	-0.368712	-0.485107	-0.228301
B highly rhythmic	0.530862	0.466234	0.381175
B highly rhythmic	-0.619604	-0.331209	-1.94952
B highly rhythmic	0.269731	0.734676	0.665845
B highly rhythmic	-0.821739	-0.949889	-1.1097
B highly rhythmic	-3.32203	0.63717	1.05092
B highly rhythmic	1.1675	1.25201	1.20317
B highly rhythmic	1.06101	0.878727	1.20938
B highly rhythmic	-0.291413	-0.0922132	0.22696
B highly rhythmic	0.844878	0.503904	0.990846
B highly rhythmic	-0.528903	0.306456	-0.0817741
B highly rhythmic	-0.668192	0.471375	-0.0591218
B highly rhythmic	0.707409	0.327576	0.423395
B highly rhythmic	0.508205	0.658198	0.672249
B highly rhythmic	0.118299	0.0650158	0.681157
B highly rhythmic	0.781066	0.951637	0.693965
B highly rhythmic	0.936056	0.0240319	0.0191211
B highly rhythmic	0.506643	0.777344	1.34801
B highly rhythmic	0.280943	0.205308	0.199121
B highly rhythmic	-0.00077269	-0.000388986	-0.0747713
B highly rhythmic	0.89917	1.83128	1.38629
B highly rhythmic	-2.88238	-1.73104	-3.08258
B highly rhythmic	0.516285	0.0483148	0.201657
B highly rhythmic	-1.98172	-0.877919	-2.14001
B highly rhythmic	-1.7457	-1.90713	-2.17678
B highly rhythmic	-0.101363	0.228357	0.203166
B highly rhythmic	0.902573	0.606668	0.802967
B highly rhythmic	0.335562	0.228462	0.0919637
B highly rhythmic	-0.515927	-0.294675	-0.120399
B highly rhythmic	0.5309	0.494169	0.653625
B highly rhythmic	-2.98651	-0.872172	-2.22747
B highly rhythmic	-1.7229	-0.587789	-0.593267
B highly rhythmic	-0.019944	-0.344158	-0.403058
B highly rhythmic	0.209469	0.203587	0.269795
B highly rhythmic	0.663503	-0.539116	0.000581359
B highly rhythmic	0.105393	-0.264418	-0.000594109
B highly rhythmic	-0.196952	0.55074	0.709216
B highly rhythmic	0.336396	0.195555	0.246589
B highly rhythmic	0.253466	0.751583	0.385674
B highly rhythmic	-0.940999	-1.70341	-0.20419
B highly rhythmic	0.494713	0.603981	0.507304
B highly rhythmic	0.419608	-0.195984	-0.694525
B highly rhythmic	-1.12191	-0.992023	-1.25018
B highly rhythmic	-1.64928	-0.5953	-1.99193
B highly rhythmic	-0.412561	-1.06816	-0.779366
B highly rhythmic	-2.42703	-2.19411	-3.47707
B highly rhythmic	0.155605	0.0189871	-0.0752313
B highly rhythmic	0.124907	0.576704	-0.238561
B highly rhythmic	0.22918	0.219729	0.129988
B highly rhythmic	-0.473751	-0.327409	-0.979261
B highly rhythmic	1.14156	0.913427	1.27296
B highly rhythmic	0.810028	0.643982	0.866133
B highly rhythmic	-0.0401474	0.216482	0.455733
B highly rhythmic	0.712763	0.545609	0.86195
B highly rhythmic	0.154787	0.37591	0.160418
B highly rhythmic	-0.461556	-0.262615	-0.459881
B highly rhythmic	0.536714	0.503	0.489742
B highly rhythmic	0.0117714	0.1099	-0.160591
B highly rhythmic	0.477905	0.106527	0.394737
B highly rhythmic	0.598558	0.799346	0.610087
B highly rhythmic	0.0773509	-0.273249	0.352803
B highly rhythmic	0.119914	0.132281	0.217368
B highly rhythmic	0.326144	0.194929	0.21578
B highly rhythmic	-1.02576	-1.2702	-1.08927
B highly rhythmic	0.994725	1.04424	0.947905
B highly rhythmic	0.995219	0.800208	0.703044
B highly rhythmic	0.808963	1.00592	0.876991
B highly rhythmic	-0.313128	0.0599783	-0.188894
B highly rhythmic	0.146102	0.00136796	0.338727
B highly rhythmic	0.332243	-0.0601443	-0.276746
B highly rhythmic	0.650622	0.593221	0.591239
B highly rhythmic	-1.66475	-0.708193	-0.822732
B highly rhythmic	-0.462111	0.400099	-0.0795777
B highly rhythmic	1.04446	0.850586	0.560623
B highly rhythmic	-1.9664	-2.20796	-2.05847
B highly rhythmic	-1.20276	-1.09279	-1.27003
B highly rhythmic	0.988708	1.24507	1.23594
B highly rhythmic	0.542766	0.657685	0.264475
B highly rhythmic	-2.41747	-0.875206	-3.27822
B highly rhythmic	0.497014	0.638856	0.339972
B highly rhythmic	0.390857	0.204895	0.387384
B highly rhythmic	-0.0123353	-0.196084	-0.37759
B highly rhythmic	-0.157917	-0.162831	-0.423386
B highly rhythmic	-1.06049	-0.298151	-0.337927
B highly rhythmic	1.42365	1.52865	1.41568
B highly rhythmic	0.460686	0.558644	0.440805
B highly rhythmic	1.25244	0.8683	1.12252
B highly rhythmic	-0.630986	-0.72685	-0.757282
B highly rhythmic	0.942641	0.438185	0.199045
B highly rhythmic	1.40412	1.43484	1.50094
B highly rhythmic	-2.54629	-1.82799	-1.18456
B highly rhythmic	0.760732	0.646506	0.867582
B highly rhythmic	-0.761685	-0.452855	-0.935944
B highly rhythmic	-1.29119	-1.01837	-0.833713
B highly rhythmic	-0.108917	0.415635	-0.30282
B highly rhythmic	-0.791047	-0.0627021	0.901052
B highly rhythmic	0.570429	0.525729	0.409101
B highly rhythmic	0.509785	0.479917	0.324899
B highly rhythmic	0.814193	0.73971	1.05431
B highly rhythmic	-0.461081	-0.758756	-0.867079
B highly rhythmic	0.0309281	0.676477	0.144092
B highly rhythmic	-2.08803	-1.22464	-2.41471
B highly rhythmic	-0.823371	-0.00921191	-1.23597
B highly rhythmic	0.100143	0.324589	-0.335658
B highly rhythmic	-2.87508	-1.0594	-2.02999
B highly rhythmic	0.343988	0.595046	0.408258
B highly rhythmic	1.15573	1.39344	1.2671
B highly rhythmic	1.58391	1.18046	1.45381
B highly rhythmic	-1.30152	-0.241969	-1.89397
B highly rhythmic	0.718095	0.793706	1.14126
B highly rhythmic	0.87436	1.0797	0.908919
B highly rhythmic	1.07098	1.13786	0.999087
B highly rhythmic	0.106151	-0.713103	0.0960602
B highly rhythmic	0.972079	1.26577	0.994408
B highly rhythmic	1.17357	1.27181	0.705867
B highly rhythmic	0.587344	0.0605808	0.498293
B highly rhythmic	-0.979046	-0.778404	-0.976306
B highly rhythmic	0.736812	0.768433	0.589775
B highly rhythmic	0.0394451	-0.846683	0.247598
B highly rhythmic	0.428696	0.284048	0.566219
B highly rhythmic	0.343568	0.508866	0.448214
B highly rhythmic	-0.773014	-1.66648	-0.786671
B highly rhythmic	-1.57896	0.642324	0.718422
B highly rhythmic	-1.11122	-0.735966	-1.01371
B highly rhythmic	-0.227784	0.150317	-0.403605
B highly rhythmic	0.520583	0.644559	0.602838
B highly rhythmic	0.859854	0.779628	0.773951
B highly rhythmic	-0.300542	-0.152218	-0.227112
B highly rhythmic	0.151646	0.0505905	0.0201099
B highly rhythmic	0.586937	0.598736	0.396879
B highly rhythmic	-0.640133	-0.720928	-0.573122
B highly rhythmic	-0.0913909	-1.05011	-1.95241
B highly rhythmic	1.28634	1.35959	1.30982
B highly rhythmic	0.446479	0.287806	0.249355
B highly rhythmic	0.701222	0.626457	0.617195
B highly rhythmic	0.36328	0.0283565	0.724052
B highly rhythmic	0.455649	0.0914139	0.0840533
B highly rhythmic	1.17321	1.02026	1.19159
B highly rhythmic	-0.332611	-0.20028	-0.117477
B highly rhythmic	1.32024	1.37774	1.37191
B highly rhythmic	1.20324	1.48734	1.3595
B highly rhythmic	0.835497	0.877967	0.779203
B highly rhythmic	-0.0883989	-0.0925176	-0.0741758
B highly rhythmic	0.621937	0.648452	0.261493
B highly rhythmic	-2.48942	-1.81005	-1.89523
B highly rhythmic	1.14984	0.880571	0.858017
B highly rhythmic	0.491281	0.764534	0.907978
B highly rhythmic	-3.08122	-0.810377	-2.59377
B highly rhythmic	-0.650826	-0.606348	-1.26936
B highly rhythmic	1.43656	1.39778	1.38063
B highly rhythmic	-1.17018	-0.870258	-2.63983
B highly rhythmic	0.454514	0.193798	0.851235
B highly rhythmic	0.67882	0.862885	0.78469
B highly rhythmic	-0.531749	-0.860213	-1.07477
B highly rhythmic	0.0841958	0.156116	-0.134398
B highly rhythmic	0.426258	0.0175736	0.85527
B highly rhythmic	1.62359	-0.0820101	0.854155
B highly rhythmic	-0.756	-1.17759	-1.01907
B highly rhythmic	-2.31687	-0.126669	-1.09708
B highly rhythmic	-0.188434	-0.208717	-0.187434
B highly rhythmic	0.847747	0.692653	0.897884
B highly rhythmic	1.18407	0.0437877	0.744084
B highly rhythmic	-1.60283	-0.829383	-1.70387
B highly rhythmic	1.70949	1.86862	1.81263
B highly rhythmic	0.823043	0.598554	0.617745
B highly rhythmic	1.81354	1.64432	1.3845
B highly rhythmic	-0.929964	-0.881634	-0.960001
B highly rhythmic	0.882657	1.04788	1.04742
B highly rhythmic	-1.39648	-0.927946	-1.63573
B highly rhythmic	0.603113	-0.0356229	0.359783
B highly rhythmic	1.1432	1.19687	0.228834
B highly rhythmic	-1.27593	-1.08309	-1.36078
B highly rhythmic	0.495158	-2.47778	-1.43287
B highly rhythmic	-0.0328754	0.15131	0.188734
B highly rhythmic	-1.7847	-1.68614	-0.731934
B highly rhythmic	0.699128	0.719753	0.866622
B highly rhythmic	-0.205149	-0.935221	-0.597706
B highly rhythmic	-0.123887	-0.0648126	-0.258206
B highly rhythmic	-0.495081	-0.601701	-0.482036
B highly rhythmic	-0.973448	-0.116216	-0.248062
B highly rhythmic	0.678025	0.888897	0.926103
B highly rhythmic	0.818969	0.75074	0.787298
B highly rhythmic	0.481931	1.46465	0.383173
B highly rhythmic	0.925096	0.271306	0.802568
B highly rhythmic	0.499045	0.503566	0.561475
B highly rhythmic	-2.06707	-0.670679	-2.31188
B highly rhythmic	-1.89405	-1.06948	-2.16786
B highly rhythmic	0.407286	0.568949	0.433643
B highly rhythmic	0.310176	0.108142	0.147423
B highly rhythmic	-0.17984	-0.404424	0.0594873
B highly rhythmic	1.61268	1.06298	1.23621
B highly rhythmic	-4.10736	-0.999915	-1.08854
B highly rhythmic	-1.46722	-1.32515	-1.42062
B highly rhythmic	0.913264	0.640302	0.924298
B highly rhythmic	0.0988602	0.284892	0.0624031
B highly rhythmic	-1.03634	-0.884062	-2.42442
B highly rhythmic	-0.119209	-0.478854	-0.227289
B highly rhythmic	-1.07123	-1.28171	0.00909489
B highly rhythmic	-1.15932	-1.21445	-1.31068
B highly rhythmic	1.11537	0.682045	1.21221
B highly rhythmic	1.55397	0.959695	1.01695
B highly rhythmic	-1.42607	-1.38311	-1.12082
B highly rhythmic	-3.14462	-1.56419	-1.73286
B highly rhythmic	1.98655	1.90746	2.0331
B highly rhythmic	0.658745	-0.416652	0.482063
B highly rhythmic	-0.997723	1.30055	-1.89765
B highly rhythmic	0.228091	0.386421	0.453118
B highly rhythmic	-0.213761	0.97419	-0.467967
B highly rhythmic	0.168904	0.102025	0.162453
B highly rhythmic	-0.473651	0.318375	-0.306921
B highly rhythmic	0.33538	0.231814	0.414628
B highly rhythmic	0.00133999	0.107931	-0.370116
B highly rhythmic	1.17753	1.13982	0.866276
B highly rhythmic	0.691231	0.927672	1.07633
B highly rhythmic	-1.8416	-0.550335	0.536696
B highly rhythmic	0.320229	0.488488	0.19199
B highly rhythmic	0.643534	0.668628	0.170459
B highly rhythmic	1.43709	1.33813	1.35258
B highly rhythmic	0.171379	0.652337	0.6103
B highly rhythmic	-1.38148	0.0770647	-0.162745
B highly rhythmic	1.05272	0.943868	1.04984
B highly rhythmic	0.385708	0.486435	0.44449
B highly rhythmic	0.797864	-0.192143	0.611834
B highly rhythmic	1.02315	1.07094	0.942319
B highly rhythmic	1.54545	1.52306	1.55928
B highly rhythmic	0.562723	0.520266	0.677248
B highly rhythmic	2.19445	2.21283	2.38844
B highly rhythmic	0.727274	-0.178598	0.52927
B highly rhythmic	-0.588844	-0.906515	-3.05194
B highly rhythmic	0.949248	0.776931	1.0213
B highly rhythmic	1.82225	1.94073	1.92705
B highly rhythmic	1.05588	1.21457	1.20517
B highly rhythmic	2.00967	1.78089	2.06223
B highly rhythmic	-2.57616	-0.825742	-2.82037
B highly rhythmic	0.477469	0.902426	0.574598
B highly rhythmic	-1.33089	-1.31207	-1.2751
B highly rhythmic	0.568652	0.489061	0.331634
B highly rhythmic	0.794107	0.935686	0.85012
B highly rhythmic	0.66188	0.654865	-0.100297
B highly rhythmic	-1.92336	-0.921289	-2.85869
B highly rhythmic	0.40401	0.157104	0.245638
B highly rhythmic	-2.7206	-1.30014	-2.41518
B highly rhythmic	-1.00726	-1.85451	-1.47357
B highly rhythmic	-0.95278	-0.162064	-0.738257
B highly rhythmic	-0.470207	-0.182772	-0.677394
B highly rhythmic	-2.24848	-0.281291	-1.97274
B highly rhythmic	-1.54238	-1.27505	-1.32931
B highly rhythmic	-0.170357	-0.286275	0.0568578
B highly rhythmic	1.82698	1.59194	1.41182
B highly rhythmic	0.548629	0.329874	0.819817
B highly rhythmic	0.996691	1.27404	1.30902
B highly rhythmic	0.83719	0.735946	0.795721
B highly rhythmic	-0.553592	-1.42228	-0.93056
B highly rhythmic	1.24956	1.13494	1.38182
B highly rhythmic	0.369374	0.440616	0.546841
B highly rhythmic	0.998052	1.34537	1.16762
B highly rhythmic	-1.37191	-1.39725	-0.573292
B highly rhythmic	-0.605381	-1.41911	-1.23785
B highly rhythmic	0.849437	0.927409	0.934081
B highly rhythmic	-0.653051	-0.767261	-0.493565
B highly rhythmic	1.44142	1.23241	1.31866
B highly rhythmic	0.407269	0.571571	0.409353
B highly rhythmic	0.474206	0.964809	1.10604
B highly rhythmic	0.401953	-1.0562	0.654135
B highly rhythmic	0.386444	0.395293	0.450696
B highly rhythmic	0.0190049	0.588253	0.161257
B highly rhythmic	-2.24445	-2.24292	-1.59161
B highly rhythmic	-0.610916	-0.352452	-0.361427
B highly rhythmic	-1.03961	-2.01232	0.348931
B highly rhythmic	0.469927	-0.0825858	-0.416527
B highly rhythmic	-1.72867	-0.628816	-1.62945
B highly rhythmic	-0.0686206	-0.35835	-0.55345
B highly rhythmic	0.631757	0.461351	0.226552
B highly rhythmic	-1.651	-0.968554	-1.01703
B highly rhythmic	-0.830939	-0.14831	-0.29834
B highly rhythmic	1.01034	1.08587	0.988423
B highly rhythmic	0.0913881	-0.490009	-0.017591
B highly rhythmic	0.651572	0.641494	0.596597
B highly rhythmic	0.530266	0.646937	0.607023
B highly rhythmic	-1.1453	-0.706028	-1.49435
B highly rhythmic	0.452195	0.195396	0.21929
B highly rhythmic	1.40892	1.74612	1.19453
B highly rhythmic	0.218465	-0.11716	-0.103473
B highly rhythmic	-0.121812	-0.0654849	0.117722
B highly rhythmic	1.71055	1.74471	1.97338
B highly rhythmic	-1.00689	-0.716152	-0.84219
B highly rhythmic	1.52099	1.74461	1.578
B highly rhythmic	0.282149	0.293977	0.348409
B highly rhythmic	-1.50872	-2.19062	-1.37427
B highly rhythmic	-0.282138	-0.322192	-0.0759044
B highly rhythmic	1.06436	1.12705	0.976498
B highly rhythmic	0.78877	0.337451	0.978985
B highly rhythmic	-3.41549	-0.700876	-2.1397
B highly rhythmic	1.02898	1.02458	0.904957
B highly rhythmic	0.129729	0.092748	-0.148367
B highly rhythmic	0.858259	0.059655	0.676685
B highly rhythmic	-1.8861	-0.283214	-1.44219
B highly rhythmic	0.344677	0.211177	0.131352
B highly rhythmic	0.505938	0.589889	0.191352
B highly rhythmic	0.607192	0.670482	0.677356
B highly rhythmic	-2.90605	-2.03991	-3.62401
B highly rhythmic	0.319855	-0.0712572	0.397703
B highly rhythmic	-0.797879	-0.620575	-1.35514
B highly rhythmic	0.635529	0.296045	0.203077
B highly rhythmic	-0.611595	-0.294526	-2.23839
B highly rhythmic	-0.111355	-0.322253	-0.383393
B highly rhythmic	-2.64472	-0.0238564	-2.17546
B highly rhythmic	0.607807	0.544601	0.733353
B highly rhythmic	0.453144	0.675139	0.136108
B highly rhythmic	0.386778	0.335109	0.470314
B highly rhythmic	-1.0954	-0.318704	-0.0682755
B highly rhythmic	-1.31467	-1.58639	-2.22762
B highly rhythmic	-1.08698	-0.990024	-1.38081
B highly rhythmic	0.420454	0.443041	0.805414
B highly rhythmic	-0.873115	-2.2153	-2.03716
B highly rhythmic	1.12526	1.01331	1.21431
B highly rhythmic	1.2385	1.32566	1.30132
B highly rhythmic	0.526401	0.332688	0.608412
B highly rhythmic	0.954974	0.910501	0.833843
B highly rhythmic	-0.0271652	-0.110295	-0.0788054
B highly rhythmic	-2.61538	-1.0414	-1.56328
B highly rhythmic	0.991453	1.03892	1.17174
B highly rhythmic	0.268019	0.0329815	0.162462
B highly rhythmic	1.53507	1.66963	1.75178
B highly rhythmic	1.41815	1.65255	1.59874
B highly rhythmic	-0.196892	0.416416	0.104618
B highly rhythmic	0.0336059	0.166839	0.125588
B highly rhythmic	-0.46146	-0.69112	-0.203495
B highly rhythmic	0.819028	0.376238	1.05484
B highly rhythmic	0.415998	0.652741	0.395335
B highly rhythmic	0.413899	-0.938652	0.127459
B highly rhythmic	0.270929	-0.194239	0.114638
B highly rhythmic	1.35687	1.03182	1.27834
B highly rhythmic	-0.26304	-0.332079	0.276055
B highly rhythmic	-1.46434	-0.321459	-0.451304
B highly rhythmic	-2.06251	-1.87168	-1.74426
B highly rhythmic	0.835907	0.941746	0.719354
B highly rhythmic	0.966952	0.516187	0.439667
B highly rhythmic	-1.8528	-1.64119	-0.871918
B highly rhythmic	0.969787	0.981451	0.832725
B highly rhythmic	0.035647	0.129392	0.186004
B highly rhythmic	1.32652	1.17259	1.22571
B highly rhythmic	-0.642686	-0.312957	-1.94869
B highly rhythmic	1.01698	0.972917	0.127267
B highly rhythmic	-0.0534352	-0.216345	-0.0429466
B highly rhythmic	1.19126	0.986131	0.841852
B highly rhythmic	1.3502	-0.00640529	1.11448
B highly rhythmic	0.687851	0.243475	0.660339
B highly rhythmic	-0.202808	-0.0767163	0.0775895
B highly rhythmic	-1.54463	-1.50425	-1.28089
B highly rhythmic	-2.55264	-1.12347	-1.29979
B highly rhythmic	1.54798	1.49663	1.6326
B highly rhythmic	-0.892575	-1.03876	-1.27078
B highly rhythmic	0.0779994	0.246379	0.0463127
B highly rhythmic	-0.449128	-0.404332	-0.291239
B highly rhythmic	-0.151023	-0.461299	-0.501914
B highly rhythmic	-0.797634	-1.20096	-0.419873
B highly rhythmic	2.0052	2.43746	2.1168
B highly rhythmic	1.90261	1.80191	1.10178
B highly rhythmic	-1.48606	-1.33946	-1.71144
B highly rhythmic	1.11448	1.0216	1.1598
B highly rhythmic	-1.85475	-1.43516	-0.685239
B highly rhythmic	1.41823	0.595776	-1.04571
B highly rhythmic	-0.143977	-0.253263	-0.296039
B highly rhythmic	0.684557	0.93026	0.835799
B highly rhythmic	0.447167	0.534584	0.655587
B highly rhythmic	0.356703	0.760823	-2.30581
B highly rhythmic	0.636443	0.521272	0.533728
B highly rhythmic	1.47352	1.70418	1.89479
B highly rhythmic	-1.26588	-1.57319	-1.46606
B highly rhythmic	0.483345	0.194499	0.670835
B highly rhythmic	-0.871888	-2.26754	-2.67923
B highly rhythmic	0.7853	0.726999	0.6622
B highly rhythmic	-0.298681	-0.27358	-1.25576
B highly rhythmic	-0.13844	-0.383979	0.173699
B highly rhythmic	1.64662	1.72387	1.73604
B highly rhythmic	0.370496	0.51686	0.672469
B highly rhythmic	-1.13607	-0.683259	-1.32296
B highly rhythmic	0.431528	0.357262	0.363675
B highly rhythmic	0.687536	0.715396	0.844961
B highly rhythmic	0.531891	0.379052	0.068411
B highly rhythmic	-0.404611	-0.712129	-0.427509
B highly rhythmic	-0.992195	-0.747075	-1.19461
B highly rhythmic	-0.942812	-0.931818	-0.611381
B highly rhythmic	0.47042	0.262526	0.191174
B highly rhythmic	0.985787	1.35246	1.29826
B highly rhythmic	1.50296	1.71062	1.64255
B highly rhythmic	1.62257	1.49044	1.94609
B highly rhythmic	1.45952	0.34063	1.00304
B highly rhythmic	0.858177	1.01402	0.960838
B highly rhythmic	-0.0510866	-0.390487	-0.192199
B highly rhythmic	-1.96541	-2.13976	-1.98664
B highly rhythmic	0.620728	0.586378	0.717149
B highly rhythmic	-0.0148349	0.0939595	-0.0334818
B highly rhythmic	1.01265	0.98519	0.974109
B highly rhythmic	-2.47551	-2.97256	-2.53508
B highly rhythmic	-0.665385	-0.849942	-0.702997
B highly rhythmic	0.873384	1.18168	0.828676
B highly rhythmic	-1.30395	0.398489	0.446862
B highly rhythmic	-0.935943	-0.461879	-2.34352
B highly rhythmic	-3.61531	-1.34793	-2.5724
B highly rhythmic	-1.47338	-1.7653	-1.67786
B highly rhythmic	1.23558	1.04572	0.805878
B highly rhythmic	0.182176	0.316424	0.102283
BD highly rhythmic	-2.4294	-0.751157	0.173478
BD highly rhythmic	-0.390558	0.545473	0.410646
BD highly rhythmic	1.15708	1.1564	1.10361
BD highly rhythmic	0.145916	0.462671	0.176355
BD highly rhythmic	0.520179	0.674003	0.633346
BD highly rhythmic	-0.136662	0.91143	0.701486
BD highly rhythmic	0.246142	0.34875	0.280423
BD highly rhythmic	1.08547	1.35698	0.658125
BD highly rhythmic	-0.642349	0.00380364	0.264675
BD highly rhythmic	-1.48045	0.667993	0.42811
BD highly rhythmic	0.664178	0.685785	0.751047
BD highly rhythmic	1.88743	1.9668	1.93921
BD highly rhythmic	-0.225796	0.347972	0.78198
BD highly rhythmic	1.20814	0.793318	1.03228
BD highly rhythmic	-0.235837	-0.0406373	-0.620582
BD highly rhythmic	1.22592	0.994198	1.08013
BD highly rhythmic	-2.60146	0.415573	0.801008
BD highly rhythmic	0.996826	1.20767	0.894014
BD highly rhythmic	0.481399	0.284936	0.476489
BD highly rhythmic	-1.59098	-0.370821	-0.306859
BD highly rhythmic	0.978173	0.870296	1.01237
BD highly rhythmic	-0.73895	0.448074	-0.492391
BD highly rhythmic	0.456971	0.464291	0.479017
BD highly rhythmic	1.05986	0.970073	1.03573
BD highly rhythmic	1.2314	1.12451	1.41795
BD highly rhythmic	-0.569919	-0.470338	-0.41055
BD highly rhythmic	1.52672	1.19503	1.36888
BD highly rhythmic	0.724767	0.55679	0.668597
BD highly rhythmic	0.131128	0.309288	0.617265
BD highly rhythmic	0.523087	0.543192	0.521029
BD highly rhythmic	0.706205	0.796645	0.720128
BD highly rhythmic	1.76113	1.73102	1.8554
BD highly rhythmic	1.11321	0.95711	1.3376
BD highly rhythmic	1.30397	1.23709	1.26919
BD highly rhythmic	2.01321	2.07103	2.00308
BD highly rhythmic	0.741983	0.943119	1.08855
BD highly rhythmic	-0.0430936	0.196296	0.539563
BD highly rhythmic	-0.0103685	-0.0547498	0.0324438
BD highly rhythmic	-3.08423	-1.40247	-1.07654
BD highly rhythmic	0.450615	0.481952	0.632259
BD highly rhythmic	-1.3189	0.0576215	0.123991
BD highly rhythmic	0.159327	0.12186	0.10948
BD highly rhythmic	-0.0873855	-0.221127	-0.326288
BD highly rhythmic	-0.858565	0.833545	0.551859
BD highly rhythmic	0.488697	0.398487	0.589825
BD highly rhythmic	0.203471	-0.154712	-0.221715
BD highly rhythmic	-0.171386	0.155318	-0.212864
BD highly rhythmic	0.0270759	0.0656223	0.123415
BD highly rhythmic	-2.12424	-0.605678	-0.23625
BD highly rhythmic	0.407337	0.586021	0.413971
BD highly rhythmic	-1.87253	1.34528	1.61904
BD highly rhythmic	1.33437	1.23251	1.17229
BD highly rhythmic	-0.258399	0.0715618	0.338563
BD highly rhythmic	0.750984	0.534143	0.503255
BD highly rhythmic	0.981637	0.94269	0.72812
BD highly rhythmic	-0.0332614	-0.00251981	-0.0622501
BD highly rhythmic	0.967966	-0.058111	0.903123
BD highly rhythmic	-0.848754	0.0841973	0.208318
BD highly rhythmic	-2.07815	-0.398547	-1.3478
BD highly rhythmic	-0.131087	-0.0521985	-0.0675977
BD highly rhythmic	0.377683	0.476863	0.457581
BD highly rhythmic	0.460188	0.144188	0.181822
BD highly rhythmic	0.188951	0.526081	0.482112
BD highly rhythmic	0.197323	-0.342183	0.175221
BD highly rhythmic	-1.62237	-0.511636	-0.541529
BD highly rhythmic	0.616534	1.06568	1.50269
BD highly rhythmic	1.0288	0.531183	0.770132
[truncated: 9,726 more rows]

## Sheet: Data_Fig2b-e
Data for Fig 2b-e. Individual gene expression within rhythmic modules in wheat and Arabidopsis normalised to their mean. Eigengenes of modules presented in the main figure are highlighted.
Species	gene	moduleColor	cluster_id	ZT_24	ZT_28	ZT_32	ZT_36	ZT_40	ZT_44	ZT_48	ZT_52	ZT_56	ZT_60	ZT_64	ZT_68			Species	Module eigengenes	ZT_24	ZT_28	ZT_32	ZT_36	ZT_40	ZT_44	ZT_48	ZT_52	ZT_56	ZT_60	ZT_64	ZT_68
Wheat	TraesCS1A02G013800	turquoise	W4	0.6727	0.702209	1.41176	1.28083	0.85593	0.429649	0.540018	0.784929	1.22185	1.6481	1.45559	0.996445			wheat	W9	1.36538	1.13631	0.677365	0.58857	1.06696	1.37393	1.43374	0.99324	0.766575	0.646848	0.799952	1.15113
Wheat	TraesCS1A02G017900	turquoise	W4	0.179294	0.4207	1.4447	1.58219	0.824104	0.312131	0.34698	0.748957	1.45399	2.21432	1.40015	1.07248			wheat	W2	1.52301	1.4113	0.852812	0.686254	0.666012	0.84255	1.239	1.30168	1.09803	0.779341	0.71507	0.884942
Wheat	TraesCS1A02G018600	turquoise	W4	0.301244	0.579685	1.23897	1.30617	0.788674	0.454125	0.66131	0.687283	1.29034	1.94512	1.51367	1.23342			wheat	W1	1.29122	1.37186	1.07136	0.822926	0.561202	0.56601	0.896312	1.38443	1.37177	1.01624	0.831421	0.815242
Wheat	TraesCS1A02G025900	turquoise	W4	0.855314	0.786426	1.04861	1.1714	0.983617	0.892205	0.808871	0.761626	0.877711	1.29687	1.3308	1.18655			wheat	W3	0.831244	1.14134	1.39689	1.26989	0.691509	0.518295	0.616338	1.17007	1.34333	1.23656	0.994279	0.79026
Wheat	TraesCS1A02G029800	turquoise	W4	0.81863	0.647457	1.19126	1.44067	1.24088	0.827471	0.699166	0.725036	0.802641	1.30313	1.27653	1.02714			wheat	W4	0.629497	0.749945	1.30115	1.40536	1.05308	0.681856	0.595224	0.816795	1.00151	1.3426	1.34735	1.07564
Wheat	TraesCS1A02G045300	turquoise	W4	0.620358	0.815111	1.37904	1.40949	0.956602	0.591671	0.62272	0.848735	1.09973	1.40034	1.25793	0.998274			wheat	W5	0.640956	0.634856	0.958126	1.15723	1.39081	1.10416	0.849016	0.653397	0.723297	1.08774	1.4097	1.39071
Wheat	TraesCS1A02G053600	turquoise	W4	0.9913	0.972172	1.13706	0.98348	0.924078	0.663721	0.626223	0.961989	1.12892	1.46681	1.16184	0.982402			wheat	W6	0.707766	0.774935	1.00065	1.3081	1.54091	1.40346	0.941413	0.625529	0.644361	0.849183	1.0982	1.10549
Wheat	TraesCS1A02G062100	turquoise	W4	0.630607	0.738923	1.34602	1.40885	1.12621	0.752552	0.612549	0.834078	1.04281	1.37659	1.20073	0.930072			wheat	W7	0.915307	0.810148	0.711221	0.77286	1.34443	1.50482	1.27597	0.754825	0.65503	0.780902	1.10982	1.36466
Wheat	TraesCS1A02G073300	turquoise	W4	0.655321	0.799807	1.22535	1.29076	0.975548	0.77975	0.637787	0.929066	1.1962	1.12804	1.19752	1.18486			wheat	W8	1.21961	0.876554	0.631154	0.551789	1.2102	1.19116	1.22428	0.800011	0.592215	0.979357	1.36383	1.35983
Wheat	TraesCS1A02G077600	turquoise	W4	0.820779	0.919377	1.1159	1.16747	0.968088	0.868392	0.744711	0.996075	1.02549	1.06883	1.12896	1.17592			Arabidopsis	A7	1.1487	0.800124	0.545363	0.822639	1.29499	1.42546	1.09947	0.774813	0.605166	0.863906	1.26008	1.3593
Wheat	TraesCS1A02G084300	turquoise	W4	0.752327	0.991975	1.15454	1.23882	0.996998	0.921558	0.784387	1.05682	1.19571	1.04037	0.992591	0.873897			Arabidopsis	A8	1.43524	0.997058	0.540365	0.639863	1.07855	1.34525	1.27028	0.879982	0.687037	0.780707	1.01316	1.3325
Wheat	TraesCS1A02G086100	turquoise	W4	0.907851	0.911024	1.25983	1.47663	1.18087	0.779117	0.746355	0.888324	1.00076	0.982482	0.992163	0.874597			Arabidopsis	A9	1.49727	1.29173	0.713151	0.610699	0.860934	1.22318	1.27261	1.08106	0.745189	0.624429	0.846765	1.23299
Wheat	TraesCS1A02G088600	turquoise	W4	0.118493	0.133987	1.57478	1.64835	0.747922	0.201965	0.101962	0.518855	1.25805	2.77289	2.23579	0.686954			Arabidopsis	A1	1.37226	1.37531	0.970024	0.568821	0.699221	0.990539	1.28268	1.35936	1.03777	0.622317	0.700625	1.02107
Wheat	TraesCS1A02G088900	turquoise	W4	0.493049	0.533567	1.22744	1.35317	1.17982	0.714245	0.623875	0.778049	0.919875	1.42426	1.5311	1.22155			Arabidopsis	A2	1.04824	1.38732	1.3147	0.771625	0.63587	0.754136	1.07863	1.4102	1.3512	0.786639	0.643867	0.817573
Wheat	TraesCS1A02G089400	turquoise	W4	0.791473	0.87202	1.26497	1.10796	1.19086	0.789042	0.790478	0.868205	0.965587	1.12488	1.14445	1.09008			Arabidopsis	A3	0.821294	1.21919	1.50379	1.02127	0.764912	0.649864	0.798379	1.20678	1.50633	1.04144	0.779336	0.68741
Wheat	TraesCS1A02G089500	turquoise	W4	0.5494	0.616854	1.62427	1.43317	0.856034	0.492581	0.465259	0.66989	0.968033	1.83973	1.20422	1.28055			Arabidopsis	A4	0.638208	0.894831	1.36097	1.38612	1.011	0.666841	0.692525	0.937172	1.36875	1.36282	0.999256	0.681507
Wheat	TraesCS1A02G096200	turquoise	W4	0.792127	0.802701	1.07693	1.23867	1.00215	0.94564	0.634936	0.87193	0.797948	1.09518	1.49779	1.24401			Arabidopsis	A5	0.686639	0.67438	0.945576	1.43605	1.33958	0.899854	0.730096	0.686178	1.01566	1.46173	1.26809	0.856171
Wheat	TraesCS1A02G100800	turquoise	W4	0.785111	0.875354	1.23945	1.35969	0.973352	0.715954	0.510982	0.922978	1.03431	1.34944	1.25986	0.973523			Arabidopsis	A6	0.980822	0.66426	0.553221	1.04084	1.46401	1.21961	0.96851	0.619206	0.736213	1.24122	1.34882	1.16326
Wheat	TraesCS1A02G108300	turquoise	W4	0.726889	0.718978	1.31932	1.01829	0.961054	0.523868	0.637646	0.933457	1.03522	1.44549	1.43137	1.24842
Wheat	TraesCS1A02G111000	turquoise	W4	0.706925	0.87924	1.07557	1.13068	1.03532	0.837192	0.831843	0.820382	1.0489	1.24212	1.27578	1.11605
Wheat	TraesCS1A02G111900	turquoise	W4	0.852711	0.789685	1.13298	1.23512	1.13928	0.845438	0.745559	0.772076	0.935031	1.1829	1.2842	1.08503
Wheat	TraesCS1A02G114300	turquoise	W4	0.822986	0.858211	1.13422	1.08664	1.07308	0.772699	0.817774	0.914549	0.966378	1.16228	1.28119	1.10999
Wheat	TraesCS1A02G119800	turquoise	W4	0.37905	0.480785	1.5277	1.81559	1.20346	0.606301	0.446792	0.648548	0.870346	1.69884	1.50358	0.818999
Wheat	TraesCS1A02G119900	turquoise	W4	0.648666	0.581816	1.58487	1.71838	1.18577	0.37553	0.392271	0.831581	0.837048	1.23047	1.55175	1.06185
Wheat	TraesCS1A02G122800	turquoise	W4	0.419437	0.217379	1.92475	2.72923	1.07144	0.536323	0.298094	0.337162	0.592362	1.8234	1.45376	0.596657
Wheat	TraesCS1A02G126800	turquoise	W4	0.365403	0.60605	1.42238	1.5834	1.13731	0.513823	0.391617	0.698072	1.04539	1.51396	1.63557	1.08703
Wheat	TraesCS1A02G131000	turquoise	W4	0.984322	0.933049	1.19714	1.13647	1.00632	0.729665	0.563971	1.03693	1.05754	1.19551	1.07563	1.08345
Wheat	TraesCS1A02G134800	turquoise	W4	0.960434	0.960485	1.03122	1.11931	0.928146	0.7486	0.847952	0.955277	1.01474	1.02879	1.25073	1.15432
Wheat	TraesCS1A02G136100	turquoise	W4	0.652663	0.662769	1.12336	1.10718	1.09169	0.83299	0.841436	0.847715	0.945357	1.25899	1.3348	1.30106
Wheat	TraesCS1A02G141900	turquoise	W4	0.261839	0.44364	1.54844	1.78329	1.01346	0.63776	0.399366	0.681585	0.966895	1.51903	1.76422	0.980471
Wheat	TraesCS1A02G143200	turquoise	W4	0.727303	0.742225	1.06917	1.09181	1.04687	0.869793	0.766787	0.967755	1.02355	1.07592	1.30676	1.31205
Wheat	TraesCS1A02G143300	turquoise	W4	0.34823	0.549261	1.34529	2.06884	1.03108	0.648911	0.44682	0.546106	0.94051	1.68238	1.43515	0.957407
Wheat	TraesCS1A02G146900	turquoise	W4	0.284282	0.618906	1.6821	1.89425	0.966683	0.490811	0.366684	0.7425	1.19787	1.45049	1.4555	0.849927
Wheat	TraesCS1A02G150600	turquoise	W4	0.719781	0.749037	1.16073	1.23354	1.08003	0.726613	0.678245	0.913274	1.00054	1.23219	1.2857	1.22032
Wheat	TraesCS1A02G158400	turquoise	W4	0.618179	0.748166	1.25587	1.39415	1.15648	0.823694	0.635225	0.883126	0.996144	1.25689	1.39832	0.833757
Wheat	TraesCS1A02G158600	turquoise	W4	0.66715	0.611506	1.20144	1.16914	1.073	0.478756	0.47857	0.681388	1.0201	1.68005	1.48449	1.45441
Wheat	TraesCS1A02G164600	turquoise	W4	0.775986	0.736298	1.35541	1.34746	0.972472	0.716856	0.711115	0.900894	1.06181	1.26588	1.17414	0.981688
Wheat	TraesCS1A02G173400	turquoise	W4	0.622544	0.710048	1.14883	1.11024	1.24799	0.785916	0.724989	0.816874	0.96108	1.31216	1.33599	1.22334
Wheat	TraesCS1A02G179600	turquoise	W4	0.757854	1.11776	1.23724	1.30307	0.931336	0.774123	0.669312	0.926258	1.12562	1.21817	1.10975	0.829498
Wheat	TraesCS1A02G184400	turquoise	W4	0.56494	0.66821	1.47366	1.5448	1.39203	0.724711	0.461552	0.816366	0.920623	1.34491	1.1869	0.901296
Wheat	TraesCS1A02G185900	turquoise	W4	0.97844	1.03991	1.00197	1.02474	1.00144	0.917751	0.770172	0.970182	0.996147	1.04442	1.15752	1.09731
Wheat	TraesCS1A02G187400	turquoise	W4	0.788805	0.801112	1.16666	1.00589	0.986748	0.672895	0.729735	0.927335	0.993049	1.35027	1.32532	1.25218
Wheat	TraesCS1A02G188700	turquoise	W4	0.575165	0.685394	1.27822	1.76941	0.99087	0.662036	0.680104	0.807897	0.970802	1.34446	1.35792	0.87772
Wheat	TraesCS1A02G189100	turquoise	W4	0.909806	0.987404	1.34797	1.21653	0.650178	0.59474	0.776653	1.01282	1.1817	1.33686	1.15056	0.834772
Wheat	TraesCS1A02G194100	turquoise	W4	0.993907	0.963577	1.08803	1.23369	1.16998	0.916854	0.834048	0.876489	0.995601	1.03238	0.958305	0.93715
Wheat	TraesCS1A02G201700	turquoise	W4	0.804977	0.959727	1.07021	1.04048	1.01579	0.904921	0.917777	0.918765	0.880354	1.16163	1.1531	1.17227
Wheat	TraesCS1A02G206400	turquoise	W4	0.866486	1.07984	1.01663	1.0531	0.986511	0.835076	0.824193	0.936503	0.914575	1.15072	1.18854	1.14782
Wheat	TraesCS1A02G215700	turquoise	W4	0.404403	0.443895	1.33859	1.59681	1.22157	0.684019	0.591335	0.554841	0.684555	1.48522	1.83781	1.15695
Wheat	TraesCS1A02G217900	turquoise	W4	0.787474	0.832001	0.989448	1.0629	0.928207	0.765315	0.73564	0.94533	0.955625	1.4255	1.45446	1.1181
Wheat	TraesCS1A02G218000	turquoise	W4	0.729627	0.75139	1.14487	1.11224	1.04973	0.85705	0.784059	0.903367	1.00719	1.18731	1.35705	1.11612
Wheat	TraesCS1A02G218800	turquoise	W4	0.884734	0.933437	1.11045	1.07033	0.955416	0.755839	0.762084	0.96282	1.09971	1.1955	1.18011	1.08957
Wheat	TraesCS1A02G218900	turquoise	W4	0.858599	0.855483	1.12964	1.06177	1.00208	0.859514	0.82123	0.922703	0.989708	1.2545	1.18175	1.06303
Wheat	TraesCS1A02G221700	turquoise	W4	0.484218	0.432264	0.933936	1.13216	1.24645	0.824919	0.62918	0.656831	1.09533	1.39641	1.82875	1.33954
Wheat	TraesCS1A02G228000	turquoise	W4	0.748206	1.04439	1.27709	1.24352	0.950734	0.868882	0.740533	0.89427	1.10975	1.01513	1.17372	0.933774
Wheat	TraesCS1A02G234200	turquoise	W4	0.787828	0.870541	1.18886	1.1858	0.99704	0.83966	0.795703	0.984928	1.14474	1.09118	1.1528	0.960916
Wheat	TraesCS1A02G234500	turquoise	W4	0.950336	0.764678	1.12718	1.3988	1.18352	0.550325	0.518633	0.855696	0.763789	1.15662	1.41752	1.3129
Wheat	TraesCS1A02G237000	turquoise	W4	0.613521	0.874101	1.03229	1.24354	1.06928	0.815388	0.774718	0.747491	1.1935	1.37278	1.15041	1.11297
Wheat	TraesCS1A02G247700	turquoise	W4	0.782079	0.604044	1.09217	1.23042	1.28494	0.798483	0.810479	0.706333	1.00247	1.31613	1.19831	1.17414
Wheat	TraesCS1A02G251600	turquoise	W4	0.849312	0.901709	0.994974	1.07876	1.08311	0.937539	0.924689	0.892908	0.987293	1.15624	1.11814	1.07533
Wheat	TraesCS1A02G258400	turquoise	W4	0.606899	0.891661	1.49572	1.66469	0.964564	0.675705	0.554693	0.696521	0.928681	1.31139	0.990371	1.2191
Wheat	TraesCS1A02G263600	turquoise	W4	0.0893673	0.890707	1.8521	2.06961	0.212421	0.152238	0.104941	0.830985	1.22314	2.28618	1.15576	1.13254
Wheat	TraesCS1A02G265200	turquoise	W4	0.564313	0.63245	1.31867	1.1088	0.913829	0.661285	0.583192	0.853129	1.06026	1.37035	1.7117	1.22202
Wheat	TraesCS1A02G269400	turquoise	W4	0.735744	1.01799	1.37805	1.25696	0.837582	0.722309	0.688391	0.939283	0.972798	1.26127	1.08007	1.10956
Wheat	TraesCS1A02G269500	turquoise	W4	0.426115	0.594851	1.09393	1.15164	0.978481	0.50572	0.563047	0.728568	0.992779	1.69734	1.84952	1.418
Wheat	TraesCS1A02G270200	turquoise	W4	0.542482	0.704794	1.26475	1.5845	1.24001	0.871009	0.667966	0.617327	0.820755	1.36084	1.28169	1.04388
Wheat	TraesCS1A02G271700	turquoise	W4	0.434567	0.693885	1.19614	1.38555	1.23207	0.902213	0.710355	0.773716	0.98066	1.29642	1.17381	1.22061
Wheat	TraesCS1A02G277400	turquoise	W4	0.38987	0.669375	1.55427	1.76799	0.976444	0.758519	0.380196	0.815103	0.931707	1.27477	1.56126	0.920486
Wheat	TraesCS1A02G278300	turquoise	W4	0.761139	0.762393	1.04507	1.20492	1.10605	0.891029	0.765662	0.84904	0.874699	1.23149	1.26428	1.24422
Wheat	TraesCS1A02G278600	turquoise	W4	0.286459	0.359276	1.2876	2.01633	1.31374	0.593214	0.315789	0.358229	0.669837	1.72538	1.95285	1.1213
Wheat	TraesCS1A02G279500	turquoise	W4	0.586574	0.735884	1.3733	1.3927	1.17733	1.00919	0.620486	0.816575	0.980532	1.15476	1.26986	0.882822
Wheat	TraesCS1A02G280600	turquoise	W4	0.934698	0.938893	1.14964	1.27661	1.07572	0.895007	0.875106	0.839255	0.906494	1.02628	1.03739	1.0449
Wheat	TraesCS1A02G281000	turquoise	W4	0.108036	0.344718	1.73251	1.79626	1.15821	0.371025	0.266148	0.600367	0.875788	1.67154	2.10558	0.969818
Wheat	TraesCS1A02G281300	turquoise	W4	0.639489	1.12455	1.29854	1.30995	0.926013	0.679997	0.754356	0.994089	0.963951	1.0456	1.17957	1.0839
Wheat	TraesCS1A02G286200	turquoise	W4	1.0393	1.0144	0.976645	0.976434	0.992569	0.681102	0.849934	0.882879	0.999251	1.11258	1.27697	1.19793
Wheat	TraesCS1A02G287200	turquoise	W4	0.220337	0.481283	2.03218	1.79858	0.547962	0.263691	0.297603	0.75309	1.3633	2.38614	1.29896	0.556874
Wheat	TraesCS1A02G289900	turquoise	W4	0.215716	0.391169	2.07608	3.24211	0.648646	0.313103	0.235549	0.338413	1.06717	2.06449	1.1162	0.291357
Wheat	TraesCS1A02G290100	turquoise	W4	0.00922868	0.128998	1.92099	3.63947	0.78501	0.171043	0.050741	0.196084	0.720192	2.20043	1.68354	0.494274
Wheat	TraesCS1A02G290200	turquoise	W4	0.00637853	0.10657	1.99566	3.21843	0.33313	0.0867254	0.037832	0.237141	0.8054	3.10348	1.80957	0.259677
Wheat	TraesCS1A02G298900	turquoise	W4	0.809491	0.838625	1.17077	1.17547	0.981154	0.768882	0.760194	0.978757	1.04266	1.20807	1.13629	1.12963
Wheat	TraesCS1A02G307800	turquoise	W4	0.572928	1.35109	1.45963	1.58523	0.872045	0.650951	0.685354	0.968013	1.05709	1.02731	0.950536	0.81982
Wheat	TraesCS1A02G308900	turquoise	W4	0.302731	0.506403	1.34544	1.73392	1.3382	0.752709	0.656024	0.546502	0.917007	1.42644	1.47945	0.995165
Wheat	TraesCS1A02G309200	turquoise	W4	0.666329	0.825033	1.16025	1.37271	1.20315	0.979793	0.862828	0.797784	0.90663	1.16527	1.10997	0.950254
Wheat	TraesCS1A02G315600	turquoise	W4	0.640723	0.89103	1.23314	1.33776	1.16421	0.855476	0.757433	0.783588	0.816917	1.10828	1.41013	1.00132
Wheat	TraesCS1A02G317200	turquoise	W4	0.60531	0.592631	1.37832	1.7021	0.922526	0.513658	0.564464	0.810208	1.00481	1.56662	1.45199	0.887367
Wheat	TraesCS1A02G322700	turquoise	W4	0.608633	0.627402	1.38775	1.6579	1.21276	0.812686	0.523137	0.75956	0.9572	1.23282	1.25915	0.960989
Wheat	TraesCS1A02G330700	turquoise	W4	0.70805	0.869048	1.42514	1.17733	0.804417	0.584766	0.618691	1.09626	1.33501	1.35839	1.12251	0.900397
Wheat	TraesCS1A02G333900	turquoise	W4	0.970723	0.977861	1.02555	1.11757	0.957348	0.978968	0.920042	0.992369	1.02156	1.07199	1.01908	0.946934
Wheat	TraesCS1A02G338400	turquoise	W4	0.40999	0.884797	1.6318	1.78245	0.863388	0.772653	0.549884	0.736977	0.926943	1.34103	1.39286	0.707227
Wheat	TraesCS1A02G339700	turquoise	W4	0.676127	0.756821	1.62919	1.6983	1.12991	0.635381	0.490278	1.04826	1.21868	1.14842	0.975145	0.593492
Wheat	TraesCS1A02G347100	turquoise	W4	0.656069	0.629822	0.988795	1.24982	1.24424	0.790321	0.639448	0.800483	1.06794	1.28057	1.30747	1.34503
Wheat	TraesCS1A02G347400	turquoise	W4	0.391708	0.462381	0.908487	1.31552	1.37311	0.937349	0.716264	0.693239	0.909909	1.42801	1.29308	1.57095
Wheat	TraesCS1A02G356900	turquoise	W4	0.634099	0.479772	1.37699	1.87587	1.49833	0.699544	0.509196	0.395901	0.478743	1.53501	1.67536	0.841192
Wheat	TraesCS1A02G358400	turquoise	W4	0.329647	0.80023	1.22662	1.60283	0.647506	0.5757	0.657457	0.723855	1.38662	1.89807	1.08008	1.07138
Wheat	TraesCS1A02G362100	turquoise	W4	0.847957	0.84187	1.16594	1.21286	0.973204	1.00183	0.69562	0.905005	1.00199	1.29648	1.14532	0.911924
Wheat	TraesCS1A02G363300	turquoise	W4	0.851944	0.994072	1.06133	1.15479	1.01923	0.82095	0.791791	0.94287	1.08216	1.0691	1.13063	1.08113
Wheat	TraesCS1A02G366700	turquoise	W4	0.867456	0.911843	1.11883	1.1011	1.03367	0.754336	0.767123	1.04691	1.05498	1.11865	1.19981	1.02529
Wheat	TraesCS1A02G372300	turquoise	W4	0.331818	0.832274	1.62777	2.02593	1.19944	0.644969	0.408117	0.753186	0.940359	1.36862	1.03643	0.831092
Wheat	TraesCS1A02G373200	turquoise	W4	1.07845	0.987934	1.1261	1.00061	0.75269	0.713476	0.735296	0.943635	1.05577	1.29742	1.12942	1.17919
Wheat	TraesCS1A02G376700	turquoise	W4	0.358907	0.916968	1.6038	1.96826	1.39193	0.800993	0.325331	0.449229	1.10117	0.986485	1.44987	0.647062
Wheat	TraesCS1A02G377500	turquoise	W4	0.513637	0.803811	2.34783	2.09535	0.984795	0.500543	0.523324	0.509361	0.99799	1.30987	1.12238	0.291111
Wheat	TraesCS1A02G377600	turquoise	W4	0.570107	0.552182	1.68152	1.48547	1.79976	1.00281	0.36115	0.542551	0.750325	1.0944	1.3389	0.820834
Wheat	TraesCS1A02G387600	turquoise	W4	0.334555	0.565149	1.39085	1.91934	1.05178	0.614243	0.483333	0.652723	1.02959	1.52391	1.51236	0.922164
Wheat	TraesCS1A02G388000	turquoise	W4	0.834595	0.965536	1.09411	1.03479	0.994407	0.829732	0.807675	1.00834	1.05063	1.12938	1.15173	1.09908
Wheat	TraesCS1A02G392000	turquoise	W4	0.917674	1.04033	1.11926	1.2877	1.04384	0.927065	0.825782	0.962996	1.0739	1.04727	0.921919	0.832268
Wheat	TraesCS1A02G392400	turquoise	W4	0.767573	0.792894	0.975698	1.16139	1.12331	0.914256	0.96113	0.799968	0.93431	1.22152	1.21362	1.13434
Wheat	TraesCS1A02G395100	turquoise	W4	0.503036	0.354001	1.03189	1.24051	1.31611	0.693048	0.61068	0.769401	1.09806	1.35787	1.44368	1.58171
Wheat	TraesCS1A02G404300	turquoise	W4	0.815614	0.984912	1.18201	1.22144	0.995933	0.886129	0.693921	0.868602	0.874358	1.05138	1.39219	1.03351
Wheat	TraesCS1A02G405800	turquoise	W4	0.313948	0.226913	1.29179	1.63279	1.60636	0.790522	0.429874	0.477823	0.728904	1.55917	1.88059	1.06132
Wheat	TraesCS1A02G409100	turquoise	W4	0.869558	0.911032	1.19648	1.20411	1.02359	0.72107	0.702194	0.996607	1.1267	1.24991	1.08791	0.910842
Wheat	TraesCS1A02G416100	turquoise	W4	0.261605	0.416147	1.27692	2.12435	1.29672	0.769106	0.52937	0.672199	0.838938	1.39302	1.34869	1.07293
Wheat	TraesCS1A02G416200	turquoise	W4	0.690212	0.633563	1.1605	1.31098	1.16217	0.705821	0.666412	0.826848	0.958813	1.31039	1.58495	0.989346
Wheat	TraesCS1A02G419000	turquoise	W4	0.636419	0.583656	1.43745	1.60256	1.44129	0.72896	0.389352	0.627289	0.86786	1.38394	1.3499	0.951325
Wheat	TraesCS1A02G422600	turquoise	W4	0.727623	0.73505	1.05793	1.2435	0.944162	0.668641	0.72649	0.795649	1.13965	1.28114	1.3715	1.30866
Wheat	TraesCS1A02G423100	turquoise	W4	0.92845	1.15144	1.26387	1.42249	0.831319	0.660557	0.77111	0.849608	0.981608	1.15413	1.27776	0.707655
Wheat	TraesCS1A02G426900	turquoise	W4	0.827017	0.756311	1.15036	1.09903	1.09214	0.908149	0.728055	0.964867	1.19337	1.16007	1.07853	1.04211
Wheat	TraesCS1A02G431000	turquoise	W4	0.694296	0.904656	0.975541	1.31216	1.10341	0.766346	0.723508	0.959249	1.07311	1.06725	1.14637	1.2741
Wheat	TraesCS1A02G431600	turquoise	W4	0.205641	0.398141	1.67256	2.14723	1.22179	0.543064	0.287447	0.525835	0.907959	1.62824	1.67113	0.790961
Wheat	TraesCS1A02G433300	turquoise	W4	0.591693	0.877713	1.34731	1.51635	1.17285	0.889592	0.705971	0.848765	0.891815	1.18583	1.14757	0.824531
Wheat	TraesCS1A02G442200	turquoise	W4	0.638082	1.0051	1.55155	1.94156	0.936888	0.817848	0.50539	0.674017	1.04142	1.20642	1.01621	0.665507
Wheat	TraesCS1A02G443900	turquoise	W4	0.503672	0.712472	1.43055	1.54461	1.03712	0.713617	0.520772	0.83433	1.21893	1.55303	1.02188	0.90903
Wheat	TraesCS1A02G445900	turquoise	W4	1.08864	0.945399	1.18135	1.16011	1.0621	0.723134	0.643045	0.98298	1.09151	1.15968	0.982745	0.979306
Wheat	TraesCS1B02G017900	turquoise	W4	0.785366	0.828751	1.13488	1.20269	1.10318	0.886622	0.804798	0.791589	0.936632	1.17218	1.25613	1.09718
Wheat	TraesCS1B02G037900	turquoise	W4	0.650819	1.05578	1.08885	1.33703	1.00833	0.974994	0.879654	0.851824	0.951688	1.14443	1.16481	0.891793
Wheat	TraesCS1B02G042400	turquoise	W4	0.821392	0.88604	1.06673	1.06257	1.04549	0.935148	0.867708	0.891187	0.983532	1.0595	1.18654	1.19416
Wheat	TraesCS1B02G043200	turquoise	W4	0.331528	0.221059	1.26469	1.78819	1.20474	0.314266	0.197713	0.695994	1.38384	1.54186	1.8609	1.19522
Wheat	TraesCS1B02G046800	turquoise	W4	0.865846	0.918231	1.15614	1.1622	0.878664	0.648871	0.81021	0.909763	1.14238	1.38684	1.0314	1.08945
Wheat	TraesCS1B02G047700	turquoise	W4	0.980147	0.995746	0.980099	1.06841	1.05923	0.885802	0.871923	0.939282	0.948799	1.0973	1.13522	1.03805
Wheat	TraesCS1B02G052800	turquoise	W4	0.102904	0.088964	1.8857	2.34734	1.5234	0.281872	0.0963516	0.312509	0.769757	1.71965	2.07402	0.79754
Wheat	TraesCS1B02G058600	turquoise	W4	0.903581	0.83194	1.15318	1.20043	0.993866	0.69971	0.686431	0.920488	1.04858	1.21921	1.23168	1.1109
Wheat	TraesCS1B02G059000	turquoise	W4	0.762324	0.790947	1.11964	1.15334	0.974264	0.655396	0.735861	1.08418	1.09951	1.27416	1.2254	1.12498
Wheat	TraesCS1B02G073600	turquoise	W4	0.289893	0.577701	1.56798	1.72321	1.07729	0.637619	0.420006	0.579272	0.883699	1.51647	1.49095	1.23591
Wheat	TraesCS1B02G089700	turquoise	W4	0.94695	1.05018	1.14763	1.16481	0.864047	0.82071	0.879123	0.975148	0.955219	1.07404	1.08837	1.03377
Wheat	TraesCS1B02G095600	turquoise	W4	0.874175	0.805145	1.19489	1.20502	1.08014	0.772104	0.654127	0.858993	0.957664	1.23149	1.23117	1.13508
Wheat	TraesCS1B02G104500	turquoise	W4	0.627059	0.696012	1.39401	1.53489	0.952305	0.670346	0.62845	0.909334	1.32339	1.19685	1.23496	0.8324
Wheat	TraesCS1B02G119100	turquoise	W4	0.830958	0.989391	1.08549	1.16229	1.0653	0.884339	0.740743	0.967014	1.08822	1.02383	1.16539	0.997033
Wheat	TraesCS1B02G121600	turquoise	W4	0.315644	0.224221	1.98252	1.88897	1.10847	0.346436	0.304989	0.533992	1.10805	1.73004	1.69059	0.76608
Wheat	TraesCS1B02G126300	turquoise	W4	0.858191	0.87364	1.06645	1.03444	1.05567	0.85498	0.81037	0.863882	0.917684	1.12687	1.32989	1.20793
Wheat	TraesCS1B02G128100	turquoise	W4	0.880313	0.905956	1.04339	1.00518	0.923007	0.798716	0.891374	0.989691	0.969259	1.13496	1.29167	1.16649
Wheat	TraesCS1B02G128800	turquoise	W4	0.810604	0.869631	1.04709	1.11638	0.943914	0.857729	0.866289	0.920548	1.09777	1.19436	1.14301	1.13267
Wheat	TraesCS1B02G132100	turquoise	W4	0.797128	0.85394	1.19925	1.192	1.04957	0.766952	0.740896	0.869912	1.00159	1.23226	1.27359	1.0229
Wheat	TraesCS1B02G132900	turquoise	W4	0.809814	0.85325	1.22399	1.11113	0.881196	0.649464	0.708887	1.00657	1.0243	1.38394	1.3205	1.02696
Wheat	TraesCS1B02G136700	turquoise	W4	0.677646	0.808547	1.10543	1.35133	1.29524	0.740147	0.648067	0.720838	0.994507	1.27192	1.30291	1.08343
Wheat	TraesCS1B02G138700	turquoise	W4	0.538043	0.704952	1.3339	1.59494	0.968009	0.691441	0.589521	0.925272	1.02625	1.37368	1.27095	0.983041
Wheat	TraesCS1B02G139200	turquoise	W4	0.681362	0.675252	1.22329	1.17539	1.22124	0.817043	0.713635	0.92629	0.927045	1.27201	1.29189	1.07556
Wheat	TraesCS1B02G145800	turquoise	W4	0.432542	0.677031	1.38416	1.5909	1.13864	0.636254	0.537131	0.734964	1.06947	1.44792	1.31965	1.03134
Wheat	TraesCS1B02G146400	turquoise	W4	0.885074	0.915707	1.00471	1.05834	0.950009	0.862536	0.837147	0.957328	0.998139	1.12664	1.24743	1.15694
Wheat	TraesCS1B02G149000	turquoise	W4	0.933736	0.974426	1.01101	1.04325	0.995039	0.84732	0.918824	0.939717	0.905378	1.01233	1.27953	1.13944
Wheat	TraesCS1B02G149900	turquoise	W4	0.614886	0.908774	1.17405	1.47071	0.89737	0.974768	0.741086	0.829315	0.942235	1.07529	1.2736	1.09792
Wheat	TraesCS1B02G155100	turquoise	W4	0.753646	0.831715	1.07687	1.07257	1.04065	0.764648	0.836629	0.892982	1.02696	1.19969	1.31185	1.1918
Wheat	TraesCS1B02G159800	turquoise	W4	0.604501	0.83492	1.35687	1.69284	0.846377	0.44634	0.454398	0.95149	1.2817	1.35214	1.44939	0.729033
Wheat	TraesCS1B02G159900	turquoise	W4	0.418631	0.709629	1.36543	1.91007	0.883898	0.579865	0.480807	0.70658	1.25144	1.49868	1.25136	0.943612
Wheat	TraesCS1B02G164400	turquoise	W4	0.925824	0.931207	1.31506	1.14448	0.687812	0.578994	0.643893	0.859747	0.960203	1.30179	1.2763	1.37469
Wheat	TraesCS1B02G164700	turquoise	W4	0.408047	0.6638	1.55447	1.78428	1.06794	0.524116	0.429272	0.822605	1.09685	1.46643	1.29952	0.882666
Wheat	TraesCS1B02G173200	turquoise	W4	0.695648	0.915638	1.2122	1.72458	1.32369	0.830702	0.612141	0.785272	0.922464	0.990086	1.11454	0.873048
Wheat	TraesCS1B02G173400	turquoise	W4	0.206854	0.333165	1.62479	2.53299	1.02905	0.418395	0.197823	0.484082	0.749583	2.04802	1.49436	0.88089
Wheat	TraesCS1B02G174400	turquoise	W4	0.77379	0.798129	1.14723	1.26901	1.09136	0.964175	0.775397	0.950534	1.08057	1.2026	1.13126	0.815941
Wheat	TraesCS1B02G174600	turquoise	W4	0.759561	0.691348	1.46974	1.43895	0.873718	0.466358	0.530127	0.857299	1.11704	1.66501	1.08691	1.04395
Wheat	TraesCS1B02G175900	turquoise	W4	0.669054	0.918037	1.3368	1.33894	0.783359	0.685002	0.830096	0.92234	1.10104	1.36608	1.25139	0.797862
Wheat	TraesCS1B02G181500	turquoise	W4	0.921419	0.844781	1.19655	1.12142	0.877889	0.794921	0.838107	0.972461	1.11801	1.15088	1.13064	1.03291
Wheat	TraesCS1B02G181800	turquoise	W4	0.482859	0.714023	1.23342	1.38702	1.29865	0.678857	0.685128	0.623801	0.986046	1.39341	1.40278	1.114
Wheat	TraesCS1B02G184400	turquoise	W4	0.650992	0.831274	1.32125	1.15552	1.04397	0.724844	0.730734	1.0397	1.03416	1.09896	1.29174	1.07685
Wheat	TraesCS1B02G186700	turquoise	W4	0.864304	0.878914	1.20369	1.16217	0.966049	0.70336	0.715735	1.07442	1.19931	1.29339	1.1317	0.806955
Wheat	TraesCS1B02G196400	turquoise	W4	0.761425	0.887897	1.28756	1.47476	0.89518	0.708224	0.700589	0.946803	1.01715	1.22408	1.21029	0.886037
Wheat	TraesCS1B02G198700	turquoise	W4	0.803758	0.923492	1.18703	1.19607	1.0396	0.905105	0.763985	0.848491	0.926098	1.14162	1.19157	1.07318
Wheat	TraesCS1B02G200600	turquoise	W4	0.393124	0.949499	1.2649	1.54929	1.14318	0.971448	0.699605	0.759107	0.874752	1.03853	1.34423	1.01233
Wheat	TraesCS1B02G203500	turquoise	W4	0.589915	0.634901	1.28163	1.39603	0.907763	0.63118	0.639973	0.714994	0.796101	1.52762	1.65223	1.22767
Wheat	TraesCS1B02G210300	turquoise	W4	0.871799	0.877209	1.13075	1.04491	0.898771	0.723827	0.860281	0.974801	0.965002	1.16778	1.28531	1.19956
Wheat	TraesCS1B02G211600	turquoise	W4	0.75336	0.752344	1.20183	1.14897	0.972215	0.747831	0.730206	0.829724	0.815577	1.33722	1.48971	1.22102
Wheat	TraesCS1B02G215300	turquoise	W4	0.795269	0.773365	1.36368	1.20666	1.00322	0.559028	0.61494	1.0091	1.10014	1.20784	1.16502	1.20174
Wheat	TraesCS1B02G217600	turquoise	W4	0.292861	0.432784	1.19193	1.62346	1.24108	0.5728	0.457339	0.461957	0.986191	1.58509	1.80273	1.35179
Wheat	TraesCS1B02G220800	turquoise	W4	0.614418	0.695448	1.18026	1.24194	1.09639	0.851031	0.803868	0.893949	1.06335	1.25404	1.36364	0.94167
Wheat	TraesCS1B02G225000	turquoise	W4	0.90583	1.24926	1.23653	1.34284	0.957918	0.750959	0.752848	0.844313	0.968958	1.13273	1.06718	0.790635
[truncated: 26,262 more rows]

## Sheet: Data_Fig3a-m
Data for Fig 3a-m. Transcript expression for core clock genes in wheat and Arabidopsis, at the individual rep level and mean across reps. Expression of TaELF3 transcripts were calculated by mapping to both CS and Jagger gene models for the chromosome 1D introgression shared between Jagger and Cadenza.
[truncated: 2,414 more rows]

[truncated: 1 more sheets: Data_Fig4a-f]
