# Supplementary material for: Circadian regulation of the transcriptome in a complex polyploid crop
Source: PLoS Biol. 2022 Oct 13;20(10):e3001802. doi: 10.1371/journal.pbio.3001802 (PMC9560141; doi:10.1371/journal.pbio.3001802)
Supplement: S2 Data — (XLSX) [file pbio.3001802.s042.xlsx]

## Sheet: Read me
Supplementary Data xlsx files
S1_Data: Data used in main figures in the manuscript including replicate level data, means, standard deviations and mean normalisation where appropriate.
S2_Data: Data used in Supplementary figures including replicate level data, means, standard deviations and mean normalisation where appropriate.
Additional information:
Raw Fastq files are available in our Grassroots Data Repository:
https://opendata.earlham.ac.uk/opendata/data/wheat_circadian_Rees_2021
A summary csv table with expression of wheat genes (TPM), Metacycle estimates, gene annotations and triad balance classification can be viewed in Supplementary Table 11 is also available here:
https://opendata.earlham.ac.uk/opendata/data/wheat_circadian_Rees_2021.
A TPM expression matrix at the individual replicate level with triad IDs information is also available:
https://opendata.earlham.ac.uk/opendata/data/wheat_circadian_Rees_2021

## Sheet: Data_Fig_S1a-c
Data for Fig S1a-c: Comparison of periods, circadian phases and amplitudes estimated using meta2d (Metacycle) and FFT-NLLS (Biodare). Wheat transcripts were filtered for rhythmicity (q< 0.01) before quantification.
CycID	Biodare period	meta2d_period	difference period	Biodare circadian phase by fit	meta2d_phase	(meta2d_phase*24)/meta2d_period	Biodare amplitude by fit	meta2d_AMP
TraesCS2D02G441100	12	12.0323	0.0323232	16.1	6.86571	13.6945	0.000587488	0.000524093
TraesCS7A02G005800	34.97	34.6639	0.306088	13.7329	21.4705	14.8654	0.001606	0.00156384
TraesCS2B02G212300		30.1566			8.44482	6.72077
TraesCS6A02G026300		25.7841			20.6593	19.2298
TraesCS6D02G150700	16.11	16.9258	0.815842	20.4544	1.07328	1.52186	0.002908	0.00180282
TraesCS1D02G049600	27.88	27.914	0.0339573	18.0516	21.4528	18.4448	0.002905	0.00303623
TraesCS7B02G245100		12.0323			3.86355	7.70634
TraesCS2D02G370200	20.46	21.9906	1.53064	1.2434	19.9455	21.768	0.003126	0.00317239
TraesCS2B02G372400	26.12	27.8727	1.75272	15.1424	14.5086	12.4927	0.002794	0.00298986
TraesCS5B02G312100	12.25	12.1013	0.1487	21.5118	0.622606	1.23479	0.004456	0.00369753
TraesCS6D02G361500	18.73	18.3838	0.346158	6.24026	6.08326	7.94166	0.004086	0.00410295
TraesCS7B02G470500	15.05	15.4544	0.404441	6.36279	2.91549	4.52762	0.004424	0.00461796
TraesCS7B02G062900	34.48	31.8792	2.60077	0.104408	4.60289	3.46524	0.004163	0.00390635
TraesCS3A02G157500	14	14.6525	0.652516	7.78286	4.94974	8.1074	0.003933	0.0023272
TraesCS2A02G558400		34.4851			6.93333	4.82527
TraesCS1B02G011800	34.44	32.9248	1.51518	16.9408	26.0936	19.0205	0.00472	0.00464299
TraesCS6D02G047100	20.11	19.7792	0.330785	3.07907	3.61788	4.38991	0.004955	0.00489655
TraesCS2A02G219900		24.401			22.5074	22.1375
TraesCS6B02G448000		35.0399			18.4345	12.6264
TraesCS7A02G077800	15.62	15.861	0.240966	14.3201	9.47089	14.3309	0.002238	0.00232571
TraesCS2B02G442100		23.8355			16.0423	16.153
TraesCS4B02G078300	19.37	19.7615	0.391509	5.15436	4.16165	5.05425	0.006136	0.00584323
TraesCS2B02G538100	34.82	34.5828	0.237241	15.4187	23.2934	16.1653	0.004897	0.00484014
TraesCS5A02G374200	18.51	20.7843	2.27426	10.4765	6.65447	7.68404	0.003883	0.00197624
TraesCS5D02G290500	32.19	30.5161	1.67395	9.2302	14.492	11.3976	0.006616	0.00669094
TraesCS5B02G150000	16.75	16.4771	0.272888	6.86328	6.46449	9.41595	0.004438	0.00410186
TraesCS5B02G567800		30.7022			17.9552	14.0356
TraesCS4A02G476300	31.01	32.2516	1.24157	16.338	20.8686	15.5294	0.004702	0.00475727
TraesCS2B02G029600	21.6	22.3572	0.757192	6.75556	4.5149	4.84666	0.003134	0.00330376
TraesCS4D02G061700	20.28	20.3458	0.0658347	4.91124	4.20868	4.96457	0.00621	0.00618708
TraesCS7A02G552500	20.99	20.2246	0.765427	6.57456	13.5178	16.0412	0.005668	0.00209388
TraesCS4A02G143500		32.1684			27.2739	20.3483
TraesCS5A02G284900		19.3094			6.45691	8.02542
TraesCS2B02G200700	15.42	15.5456	0.125604	11.9844	7.35332	11.3524	0.006451	0.00647525
TraesCS5D02G547200		17.1802			8.59444	12.0061
TraesCS5D02G326700	21.81	21.298	0.512017	0.154058	1.56523	1.7638	0.007399	0.00737922
TraesCS7A02G165200	14.79	15.199	0.409035	4.54361	15.1465	23.9171	0.007475	0.00578928
TraesCS5D02G046900	14.75	15.3233	0.573267	12.4149	6.09365	9.54415	0.003738	0.0037408
TraesCS7A02G092600	20.46	20.2186	0.241385	3.27273	3.3123	3.93178	0.00815	0.00818009
TraesCS1A02G362900	15.21	15.4885	0.278541	4.74951	3.9171	6.06967	0.006438	0.00506636
TraesCS7A02G326900		12.008			4.7756	9.54482
TraesCS6A02G114800	24.5	26.6926	2.19255	11.7551	9.70314	8.72436	0.009342	0.00990295
TraesCS4B02G383300		29.525			8.48576	6.89783
TraesCS6B02G311500		25.7343			21.2523	19.82
TraesCS2A02G119000	33.73	35.1379	1.40793	10.5947	14.1049	9.63395	0.009734	0.00961385
TraesCS3B02G293400	14.67	15.0783	0.40834	9.37423	5.9918	9.53707	0.009743	0.00796293
TraesCS4A02G396200		26.6801			9.05433	8.14481
TraesCS3B02G565300	33.12	34.3978	1.27785	16.8986	22.9184	15.9906	0.005717	0.00575848
TraesCS7B02G322300	32.24	31.7928	0.447206	1.5335	2.64061	1.99336	0.007134	0.00718255
TraesCS2A02G460200		22.2811			16.0192	17.255
TraesCS2D02G587200	29.59	29.3519	0.238114	10.463	14.1493	11.5694	0.008533	0.00874224
TraesCS5D02G301500		33.0246			16.2291	11.7942
TraesCS4D02G193900	24.63	25.6366	1.00655	18.3191	18.3688	17.1962	0.009659	0.0101419
TraesCS1A02G138300	15.48	15.604	0.123984	11.8915	8.36292	12.8627	0.009781	0.00937607
TraesCS1B02G443800	20.01	19.4292	0.580759	15.5922	14.0705	17.3806	0.009292	0.00931135
TraesCS4B02G280600	34.08	32.2437	1.83632	1.88732	5.34921	3.98159	0.007383	0.00713511
TraesCS2B02G348700	28.69	28.805	0.115029	10.5319	12.213	10.1757	0.008938	0.0096149
TraesCS1B02G351400	22.58	23.0585	0.478457	14.349	13.1158	13.6514	0.010828	0.0111526
TraesCS7D02G120600		19.6069			4.36874	5.34759
TraesCS6D02G284900		34.312			18.6902	13.0731
TraesCS2A02G485600	15.15	15.5873	0.437302	0.316832	14.212	21.8824	0.007599	0.00768158
TraesCS5A02G520000	27.15	27.3709	0.220866	5.05635	6.02361	5.28177	0.010336	0.0102496
TraesCS1A02G187500	20.32	20.3181	0.00189258	9.56693	8.89179	10.5031	0.010333	0.0102351
TraesCS1A02G103013	15.77	15.8401	0.0700943	9.38998	6.71397	10.1726	0.012293	0.011852
TraesCS4B02G377700	32.21	29.9247	2.28533	4.67929	9.49727	7.61695	0.014511	0.0146546
TraesCS1B02G120700	15.15	15.4544	0.304441	4.67327	2.41158	3.74507	0.013974	0.014524
TraesCS5D02G267400	19.68	19.6996	0.0196402	18.9756	15.7757	19.2195	0.009034	0.00899808
TraesCS4B02G345000	25.5	26.6152	1.11518	21.3459	23.0897	20.821	0.011706	0.0118982
TraesCS4D02G213400	15.76	15.7183	0.0417486	0.441624	2.03568	3.10825	0.009258	0.00809035
TraesCS3A02G081200	26.65	27.7726	1.12264	7.3666	7.45167	6.43943	0.016606	0.0169637
TraesCS1A02G079500	23.71	24.0983	0.388344	20.8013	19.966	19.8845	0.009971	0.0104109
TraesCS7B02G102200	24.01	27.1001	3.09008	12.7247	9.27945	8.21794	0.009894	0.0101778
TraesCS6D02G099900	34.18	34.8487	0.66874	4.13575	5.01258	3.45212	0.015343	0.0155376
TraesCS4A02G453000		28.0119			5.82379	4.9897
TraesCS1D02G006900	20.99	20.8809	0.109126	3.92187	4.47617	5.14481	0.014883	0.0144752
TraesCS5A02G450000	21.08	22.3928	1.31285	12.0114	8.92624	9.56688	0.013844	0.0141588
TraesCS1A02G161800	27.73	27.2443	0.48572	11.6928	13.9412	12.281	0.012399	0.0139473
TraesCS3A02G339800	30.08	28.8084	1.27163	12.7979	17.2194	14.3453	0.013641	0.0136043
TraesCS5D02G081200	19.35	19.7921	0.442119	11.845	8.37691	10.1579	0.011196	0.011015
TraesCS7A02G083100	16.2	16.1459	0.0540554	9.92593	7.43287	11.0485	0.011868	0.0119144
TraesCS2D02G131000	25.46	24.8171	0.642932	6.29694	8.97734	8.68178	0.009276	0.00863877
TraesCS1B02G475500	17.94	19.7555	1.81552	6.94314	1.77625	2.15788	0.013797	0.0131024
TraesCS5B02G192900	24.93	24.5011	0.428855	19.8797	21.2385	20.804	0.01357	0.0133968
TraesCS7B02G016200	29.2	29.8967	0.696676	15.0164	19.2704	15.4696	0.013202	0.0122227
TraesCS6B02G098100	27.82	30.0798	2.25977	7.46226	7.75254	6.18558	0.012792	0.0125918
TraesCS2A02G439900	23.64	23.9745	0.33449	22.7919	22.232	22.2556	0.008942	0.00900809
TraesCS6D02G131000	28.63	28.567	0.0630438	10.621	12.7516	10.713	0.008759	0.0094952
TraesCS1B02G347800	31.39	29.3519	2.03811	4.18987	8.82285	7.21413	0.016179	0.0165878
TraesCS2B02G414000		17.951			9.09621	12.1614
TraesCS7D02G007900	22.66	22.3883	0.271658	23.6187	21.7266	23.2907	0.010924	0.0110054
TraesCS6B02G351200		15.2047			11.2659	17.7828
TraesCS2D02G490500		22.1602			13.6821	14.8181
TraesCS5D02G311400	19.14	18.9724	0.167594	8.26332	7.08945	8.96812	0.012316	0.0123573
TraesCS2B02G365800	14.19	14.8127	0.622726	17.1501	9.868	15.9884	0.014816	0.0133515
TraesCS2D02G543700	21.57	22.3928	0.822846	3.0153	0.708225	0.759055	0.011338	0.011297
TraesCS6B02G428300	30.76	28.1351	2.62486	4.01821	9.48139	8.08787	0.009987	0.0103716
TraesCS5A02G052500	14.42	14.9913	0.571307	1.4147	10.5359	16.8672	0.010923	0.000257625
TraesCS1A02G162700	21.78	22.738	0.957992	22.7218	19.8341	20.9349	0.015472	0.0163657
TraesCS7B02G459900	31.42	31.6225	0.202458	9.90707	13.1423	9.97441	0.010496	0.0104743
TraesCS5D02G066600	34.62	34.8487	0.22874	14.0104	20.6197	14.2006	0.015485	0.0155901
TraesCS5B02G292400	26.74	27.6349	0.894887	6.97382	6.69383	5.81337	0.019952	0.0205763
TraesCS1A02G152300	22.32	23.4371	1.11714	19.2151	16.5676	16.9655	0.007289	0.00826612
TraesCS2B02G415500	20.94	22.2857	1.34574	1.40974	21.5303	23.1865	0.008727	0.00822654
TraesCS2D02G513900	21.09	20.2496	0.840372	2.21906	4.45104	5.27541	0.014172	0.0137306
TraesCS1B02G087500	16.04	15.8401	0.199906	5.71571	4.42635	6.70655	0.010414	0.0108979
TraesCS5D02G161300	27.61	27.4613	0.14865	16.1159	19.1033	16.6954	0.01839	0.0182672
TraesCS2D02G130600	27.61	27.7801	0.170087	19.1496	23.5116	20.3123	0.009642	0.00980874
TraesCS1B02G419600	19.84	19.9821	0.142142	6.7621	5.30869	6.37612	0.016756	0.0166847
TraesCS5B02G045900	26.86	27.5675	0.707477	9.63217	10.5454	9.18071	0.013985	0.0156456
TraesCS3A02G499600	27.21	27.1211	0.0888842	6.67696	8.43668	7.46578	0.013895	0.0144038
TraesCS5B02G198900	20.24	21.8147	1.57474	0.592885	19.6939	21.6667	0.013235	0.0132343
TraesCS3D02G370200		34.4851			2.77122	1.92864
TraesCS7B02G449000	14.62	15.0783	0.45834	18.7633	11.0023	17.5123	0.013337	0.0133389
TraesCS6A02G318000	14.66	15.107	0.44705	17.5825	7.96456	12.653	0.014192	0.0115657
TraesCS1B02G282700		34.8487			4.4296	3.05062
TraesCS4A02G048800	22.13	22.9359	0.805921	22.883	20.6305	21.5876	0.01944	0.0199768
TraesCS5D02G220600	19.55	19.6375	0.0875291	8.66701	6.94124	8.48324	0.020326	0.0202608
TraesCS2D02G443000	27.61	26.8587	0.751305	13.1431	16.7445	14.9623	0.011437	0.0119776
TraesCS3D02G385100		20.5526			0.330693	0.386161
TraesCS1B02G257600		35.0399			16.3972	11.231
TraesCS7B02G270800	28.79	27.7801	1.00991	11.604	15.7406	13.5988	0.01354	0.0141441
TraesCS2D02G320800	16.89	17.8818	0.991821	17.6057	12.903	17.3177	0.012693	0.0075113
TraesCS1A02G081600	22.9	25.2671	2.36708	3.98253	1.26144	1.19818	0.014905	0.014388
TraesCS7A02G568500	21.65	22.5914	0.941407	17.3598	16.0781	17.0806	0.01109	0.0106679
TraesCS2D02G144400		31.1748			19.1781	14.7643
TraesCS4D02G316200	32.86	29.0372	3.82277	17.1126	26.6868	22.0573	0.015892	0.0155093
TraesCS2D02G383900		34.8487			1.2212	0.841032
TraesCS6A02G283900	20.81	20.7673	0.0426831	4.68236	3.8051	4.39741	0.018386	0.0183729
TraesCS5B02G547300		26.3187			17.3934	15.861
TraesCS2D02G276700		28.97			12.1744	10.0858
TraesCS2B02G625800	34.85	35.1379	0.287931	16.6864	24.9637	17.0508	0.011179	0.0109908
TraesCS6D02G066900	26.78	27.2443	0.46428	15.4145	17.1556	15.1127	0.013606	0.0140167
TraesCS2D02G389600	16.74	16.4771	0.262888	5.07527	3.98202	5.80008	0.015619	0.0154523
TraesCS4A02G143800	22.63	22.9763	0.346315	0.615113	0.513114	0.535976	0.010418	0.0103459
TraesCSU02G010300	33.03	31.9687	1.06128	2.97911	5.73078	4.30229	0.018219	0.018009
TraesCS3D02G480200	32.22	29.5849	2.6351	4.6257	9.27247	7.52206	0.009472	0.00961532
TraesCS6B02G295000		26.7984			10.6219	9.51276
TraesCS6A02G114900	23.09	23.8494	0.759398	17.0256	15.7089	15.8081	0.019929	0.0231196
TraesCS2D02G172800		22.853			2.63112	2.76318
TraesCS1B02G096600		32.5329			8.13812	6.00361
TraesCS6B02G378000		24.1609			22.9303	22.7776
TraesCS5A02G545300	26.1	26.6801	0.580066	6.6023	7.06251	6.35307	0.019456	0.0193701
TraesCS4B02G128000		25.8383			16.6421	15.458
TraesCS2D02G366900	18.67	18.9483	0.278304	9.10123	8.53144	10.806	0.018068	0.0140088
TraesCS7A02G431500	22.46	23.309	0.848989	2.51113	1.08213	1.11421	0.014883	0.0153326
TraesCS6A02G031800	24.02	24.1677	0.147677	20.8626	20.8839	20.739	0.016106	0.0163156
TraesCS7B02G141400		27.564			25.3082	22.0359
TraesCS6D02G035400	22.44	23.4371	0.997143	18.5989	16.4615	16.8568	0.021637	0.0245193
TraesCS6D02G103300		26.6221			9.85292	8.88248
TraesCS5B02G443900		26.3749			9.81054	8.92717
TraesCS7B02G086100		25.0618			22.1927	21.2525
TraesCSU02G004200	14.14	14.7958	0.655813	18.8232	10.3825	16.8412	0.008488	0.00791274
TraesCSU02G270700	16.13	16.1099	0.0201264	11.7396	8.21978	12.2456	0.0175	0.0184568
TraesCSU02G092500	32.27	31.6944	0.5756	1.46514	3.4298	2.59715	0.013547	0.013432
TraesCS6A02G103300	21.78	23.721	1.94105	3.72452	23.3405	23.615	0.02049	0.0203984
TraesCS7D02G139500	19.31	19.0596	0.250437	8.77473	9.44759	11.8965	0.018879	0.015186
TraesCS6A02G248100	22.63	23.3163	0.68628	0.774194	23.0201	23.6951	0.016842	0.0169819
TraesCS6D02G258200		29.686			8.14318	6.58344
TraesCS6B02G043000	32.11	29.7552	2.35476	5.53099	10.2826	8.29376	0.016157	0.0163806
TraesCS2B02G526600		21.0145			17.2851	19.7408
TraesCS1A02G289500	28.74	27.3036	1.43643	12.4342	16.0353	14.0951	0.017697	0.0181129
TraesCS4A02G180900	21.78	22.4315	0.651517	3.88981	2.86632	3.06674	0.019567	0.019801
TraesCS5D02G044700	21.45	22.7784	1.32839	0.391608	20.9083	22.0296	0.016054	0.0158598
TraesCS4D02G061500	32.95	31.88	1.06996	6.76662	10.4138	7.8397	0.015499	0.0155453
TraesCS3A02G401500	20.09	19.9542	0.135845	5.37581	5.22027	6.27872	0.017273	0.0171314
TraesCS4A02G213500	25.09	24.5294	0.560561	8.48466	10.8339	10.6001	0.01429	0.013966
TraesCS7A02G365300	28.3	28.567	0.266956	5.80919	7.21321	6.06005	0.01695	0.017583
TraesCS7D02G009100		29.1842			11.1953	9.20656
TraesCS1B02G389800	25.05	25.9895	0.93946	19.6886	19.9452	18.4185	0.018019	0.0182021
TraesCS2A02G094800	28.34	30.9464	2.60636	0.990826	30.1387	23.3736	0.012023	0.010155
TraesCS2B02G408000	26.15	26.9199	0.769858	8.08566	8.41915	7.50597	0.023814	0.02471
TraesCS6D02G229200	14.82	14.9239	0.103894	22.753	12.2767	19.743	0.025109	0.0208192
TraesCS4D02G239800	20.79	20.0149	0.775085	2.03175	3.28958	3.94455	0.018703	0.0185474
TraesCS1B02G400100		28.2113			16.0657	13.6675
TraesCS3D02G138200		23.4371			16.0911	16.4775
TraesCS5D02G333900	20.02	19.5268	0.493213	4.27972	4.86075	5.97425	0.021529	0.0213521
TraesCS7D02G041600	20.11	20.6214	0.511398	5.48981	4.67194	5.43739	0.011782	0.0110286
TraesCS1A02G310400	28.41	28.3395	0.0704563	11.4889	13.0809	11.0779	0.018987	0.020192
TraesCS1B02G470600	31.46	31.2194	0.240628	21.5207	28.4927	21.9038	0.0098	0.0098727
TraesCS3B02G366200	20.02	21.859	1.83896	10.5375	5.09478	5.5938	0.011105	0.010654
TraesCS6B02G205700	31.83	33.5181	1.68807	21.9566	28.666	20.5257	0.020872	0.0200227
TraesCS2B02G160800	22.53	23.6145	1.08446	23.7976	20.8413	21.1816	0.016626	0.0170778
TraesCS1B02G381300		13.7734			0.539003	0.939206
TraesCS1A02G437000	33.95	34.7556	0.805556	5.30191	6.45857	4.45988	0.019347	0.0194399
TraesCS2B02G601100	18.61	19.0343	0.424268	21.8979	16.145	20.3569	0.022063	0.0216813
TraesCS5B02G444600		30.2776			7.82131	6.19969
TraesCS7D02G097000		12.607			11.336	21.5804
TraesCS2A02G569000		12.0323			10.5108	20.9651
TraesCS5D02G028500	34.38	29.9834	4.39661	1.19372	9.96261	7.9745	0.017035	0.0149562
TraesCS4B02G358400	32.86	31.4574	1.40256	4.96652	8.49915	6.4843	0.017312	0.0172121
TraesCS5B02G396300	30.54	30.778	0.237963	11.6542	14.7994	11.5402	0.017064	0.01701
TraesCS2A02G558300	20.53	20.048	0.481984	2.93424	3.84276	4.60026	0.024815	0.0245243
TraesCS2B02G153500	28.59	28.7116	0.121565	14.3295	17.2816	14.4457	0.019188	0.0191395
TraesCS7D02G357100	28.02	26.9546	1.06545	7.00642	11.0371	9.82734	0.020233	0.0215232
TraesCSU02G041900		29.2276			19.4832	15.9984
TraesCS6A02G031400	25.89	25.5152	0.374786	8.4635	10.3517	9.73695	0.014913	0.0154673
TraesCS6B02G323900	21.44	23.0662	1.62617	2.19403	22.3493	23.2541	0.02153	0.0212861
TraesCS3A02G019400		20.2552			8.70887	10.319
TraesCS4A02G458100	27.17	27.2443	0.07428	18.7177	21.6145	19.0406	0.020004	0.0208514
TraesCS5A02G375700	22.01	23.1425	1.13246	0.676056	21.7545	22.5606	0.019002	0.0189274
TraesCS6A02G246200		30.6726			10.4618	8.1859
TraesCS1D02G150800	23.61	24.0219	0.411919	21.784	21.2068	21.1875	0.019291	0.0195407
TraesCS5D02G249900	23.5	24.0219	0.521919	21.6817	21.0162	20.9971	0.021099	0.0213929
TraesCS2B02G333700	14.28	14.8642	0.584196	23.0924	13.7912	22.2675	0.022528	0.0182365
TraesCS7D02G216300	30.11	28.8869	1.22311	6.66357	10.7732	8.95066	0.027728	0.0295154
TraesCS6B02G282500	18.9	19.2578	0.357766	8.0254	5.58654	6.96223	0.027189	0.0269882
TraesCS1B02G268100	27.03	26.9302	0.0997957	22.1088	0.409873	0.365276	0.020418	0.0208753
TraesCS5D02G493900	29.91	31.258	1.348	22.4995	27.6972	21.266	0.024413	0.0243242
TraesCS1B02G052300	16.28	16.2563	0.0236523	7.03194	4.4022	6.49918	0.01663	0.0165241
TraesCS5A02G067000	31.12	31.1758	0.0558165	7.14139	8.86251	6.8226	0.016752	0.017078
TraesCS6B02G042000	23.3	25.0404	1.74043	20.3433	18.696	17.9192	0.019311	0.0198401
TraesCS2D02G394000	20.38	20.1838	0.196201	10.9048	10.3227	12.2744	0.027643	0.0271244
TraesCS5A02G432612		25.9911			15.7785	14.5698
TraesCS7D02G183100	21.22	20.8722	0.347768	2.62394	3.3701	3.87513	0.025788	0.0256623
TraesCS3B02G261900	30.67	30.3551	0.314868	16.2139	21.4037	16.9226	0.017627	0.0181174
TraesCS1A02G232800	26.15	25.3467	0.803267	16.465	19.1872	18.1677	0.018177	0.018263
TraesCS7D02G517700	28.29	28.1935	0.0964909	5.84517	7.6726	6.53137	0.02164	0.0226649
TraesCSU02G115000	22.45	23.2721	0.822075	15.3728	13.3312	13.7482	0.02735	0.0285717
TraesCS6B02G120500	19.85	20.048	0.198016	5.33199	4.78059	5.72297	0.028513	0.0273838
TraesCS1B02G221900	32.54	30.1129	2.42706	4.51383	10.553	8.41074	0.020544	0.0201812
TraesCS3B02G352700	19.8	20.0796	0.279595	3.23636	3.03832	3.63153	0.025908	0.0244312
TraesCS4D02G103400	22.12	23.0652	0.945217	22.6763	19.462	20.2507	0.014782	0.0159879
TraesCS5B02G045600	29.34	28.6451	0.694907	7.7137	10.9821	9.20123	0.016136	0.0176129
TraesCS4B02G274900		32.272			11.2419	8.36034
TraesCS7A02G515100		26.7984			9.24104	8.27607
TraesCS5B02G347500	19.76	19.2072	0.552792	5.46559	5.50864	6.88322	0.028679	0.0286146
TraesCS6A02G376300	33.99	32.0589	1.93114	14.3477	22.242	16.6509	0.022995	0.0221712
TraesCS1A02G120700	23.42	25.9106	2.49065	18.8967	16.8524	15.6098	0.021368	0.022578
TraesCS1A02G104300		27.4271			19.1065	16.7191
TraesCS6B02G120300	14.33	14.9346	0.604582	20.6504	11.1845	17.9736	0.037415	0.0373903
TraesCS5A02G210300	19.14	20.4269	1.28694	12.8777	8.97045	10.5396	0.022825	0.021014
TraesCS6D02G068100	22.06	23.1047	1.04474	17.9293	16.3306	16.9634	0.01816	0.0193117
TraesCS2A02G470500	23.42	23.0207	0.399303	22.1144	22.0333	22.9706	0.018415	0.0184165
TraesCS1D02G357500	24.12	27.0183	2.89834	14.7761	15.9577	14.175	0.020525	0.0124641
TraesCS3D02G507000		32.1684			6.51191	4.85837
TraesCS5B02G035500	34.11	31.8792	2.23077	1.72383	5.70308	4.29352	0.019505	0.0186701
TraesCS3B02G166800		15.36			13.909	21.7328
TraesCS2B02G413400	33.31	33.7841	0.47413	3.53768	4.933	3.50437	0.030554	0.0305237
TraesCS1D02G264800	23.38	23.4808	0.100843	22.4602	21.7732	22.2546	0.022103	0.0222755
TraesCS7A02G001200	19.06	19.3487	0.288725	8.54984	6.30627	7.82225	0.04282	0.0423424
TraesCS3D02G259500		33.302			4.20559	3.03087
TraesCS6A02G110300	32.77	33.4322	0.662219	1.25236	1.25309	0.899558	0.021267	0.0212589
TraesCSU02G266600		21.0213			17.0924	19.5145
TraesCSU02G049900		33.5154			7.93142	5.6796
TraesCS3A02G031400	22.2	22.8174	0.617358	5.75135	4.75007	4.99627	0.022278	0.024643
TraesCS1D02G275400	27.03	27.1823	0.152279	7.77802	8.70319	7.68429	0.034439	0.0372985
TraesCS5B02G557400	20.85	19.9448	0.905179	3.55683	5.47484	6.58799	0.034621	0.0340358
TraesCS2D02G451200	22.86	23.8896	1.02958	2.67717	0.630451	0.633365	0.019409	0.0205273
TraesCS5D02G038100	27.71	27.5862	0.123793	13.8058	15.9974	13.9177	0.019523	0.0203102
TraesCS4A02G267700	22.56	22.9844	0.424411	21.4255	19.5978	20.4637	0.024687	0.0269179
TraesCS6D02G295100	29.49	28.513	0.976962	6.81994	11.4601	9.6462	0.021787	0.0225348
TraesCS6B02G432400	24.17	24.2678	0.0978473	10.0389	10.5385	10.4221	0.033317	0.0333433
TraesCS5A02G130500	19.38	19.3105	0.0694835	5.70898	5.30301	6.59082	0.031357	0.0309344
TraesCS2B02G245400	18.82	19.4874	0.667355	8.50584	5.82213	7.17035	0.029644	0.0282739
TraesCS4B02G117100	24.18	23.4413	0.738724	19.5931	20.8022	21.298	0.0411	0.0417361
TraesCS2A02G451400	23.46	23.6577	0.197665	0.0511509	0.356816	0.361979	0.03453	0.0351801
TraesCS6A02G268500	34.75	34.2984	0.451571	1.2846	2.87436	2.01131	0.02429	0.024149
TraesCS3D02G301800	27.17	27.6349	0.464887	7.59661	8.29864	7.2071	0.046196	0.0496083
TraesCS6B02G450100	22.57	23.525	0.955048	23.8937	21.4652	21.8985	0.035022	0.0355427
TraesCS5D02G317800	26.79	27.3071	0.517136	6.47704	6.91469	6.07726	0.041397	0.0421844
TraesCS3B02G358400	21.9	22.9872	1.08724	21.8192	19.0158	19.8536	0.023694	0.0255156
TraesCS6A02G224400		28.7244			10.2943	8.60112
TraesCS5D02G567600	20.72	20.6936	0.0264063	3.55598	3.48463	4.0414	0.033795	0.0335497
TraesCS7B02G403900	18.26	20.1207	1.86069	7.22892	0.503179	0.600194	0.023482	0.0202363
TraesCS5B02G530100	22.38	23.1047	0.724736	21.2225	18.5549	19.2739	0.01423	0.0158194
TraesCS7B02G248400	23.27	23.6608	0.390784	12.0155	11.9729	12.1446	0.024109	0.0241834
TraesCS7B02G021000		18.3361			8.27191	10.8271
TraesCS7D02G178400		29.2276			11.5618	9.49384
TraesCS6B02G088000	26.02	26.3433	0.323288	4.34435	4.34386	3.95746	0.026839	0.0282373
TraesCS6B02G035300	33.26	32.3384	0.921552	0.692724	2.72064	2.01913	0.019472	0.0192563
TraesCS7B02G018100	22.86	23.4808	0.620843	23.685	22.1132	22.6021	0.040266	0.0404965
TraesCS3B02G338800	26.87	27.0608	0.190774	7.2259	7.92874	7.03194	0.015715	0.0165292
TraesCS6A02G231700	27.57	27.501	0.0689832	4.73558	7.0754	6.17467	0.037979	0.035555
TraesCS3B02G057900	32.84	31.3546	1.48537	1.92205	5.37543	4.11455	0.022421	0.0218337
TraesCS6A02G233500	21.05	20.8426	0.207383	5.25606	5.21024	5.99953	0.021848	0.0219573
TraesCS7D02G023400	23.15	24.8653	1.71531	14.8043	12.0891	11.6684	0.02365	0.0256235
TraesCS5B02G509400	23.64	23.9745	0.33449	22.2132	21.3274	21.3501	0.038972	0.039418
TraesCS2A02G138800	31.18	29.5017	1.67825	2.72482	6.74195	5.48465	0.016139	0.0160604
TraesCS2D02G541100	12.66	12.3465	0.313504	2.23697	3.82972	7.44448	0.014006	0.00933146
TraesCS1A02G208100		26.9914			12.817	11.3966
TraesCS1B02G162400	31.07	30.7532	0.316778	15.2018	20.8839	16.2979	0.032971	0.0328885
TraesCS7D02G027400	26.96	27.843	0.88302	9.05341	9.76331	8.41573	0.040889	0.0447943
TraesCS3A02G044600		29.1404			10.8702	8.95269
TraesCS1A02G050400	33.8	31.6342	2.16578	2.88994	7.81246	5.92709	0.040521	0.0390904
TraesCS3B02G485700	25.31	26.2612	0.95118	9.12209	9.3613	8.55526	0.036322	0.0370285
TraesCS7D02G506000	21.21	22.2422	1.03223	23.9661	20.2701	21.872	0.038422	0.0396472
TraesCS2D02G514700	24.64	25.4518	0.811835	8.81494	9.09935	8.5803	0.046683	0.0454305
TraesCS2B02G572900		31.5395			1.89395	1.4412
TraesCS5A02G407900		30.6007			13.0887	10.2654
TraesCS7D02G331700	29.72	30.0703	0.350284	13.7443	17.2487	13.7667	0.044098	0.0435547
TraesCS7D02G049700	25.87	26.6221	0.75209	22.627	23.8913	21.5382	0.042346	0.0478871
TraesCS7B02G436800	27.99	28.1935	0.203509	5.05038	5.4628	4.65027	0.033708	0.0345005
TraesCS1D02G042900	25.29	26.5084	1.2184	18.0024	17.7035	16.0283	0.034812	0.0361735
TraesCS2A02G057600	21.46	21.0982	0.361817	3.05312	4.05507	4.6128	0.020665	0.0204205
TraesCS2D02G329700	21.84	22.8564	1.01645	22.2857	19.316	20.2825	0.017724	0.0190269
TraesCS7B02G075300		26.6726			26.4939	23.8392
TraesCS4A02G354100	24.78	24.5522	0.227836	20.6683	22.2725	21.7716	0.038251	0.0375652
TraesCS5A02G498400	33.51	31.3546	2.15537	0.100269	3.97006	3.03883	0.023303	0.0224418
TraesCS2A02G056800	18.68	19.1527	0.472707	10.8565	7.373	9.23901	0.012492	0.0122154
TraesCSU02G026100		31.7069			1.41489	1.07098
TraesCS1B02G253000	33.93	34.4864	0.556376	3.79841	5.0632	3.52362	0.017688	0.0177995
TraesCS6A02G343800	23.03	23.4808	0.450843	22.4368	21.441	21.915	0.027604	0.0278852
TraesCS6B02G293300		12.4504			4.91333	9.47118
TraesCS7A02G567600	30.62	29.5849	1.0351	0.995428	3.84441	3.11868	0.027575	0.0268319
TraesCS1B02G448700	21.23	21.9906	0.760641	6.30805	3.92799	4.28691	0.016614	0.0167756
TraesCS3D02G538800	33.56	31.2645	2.29551	2.11681	7.45131	5.71995	0.035635	0.0334564
TraesCS6B02G367700	27.82	27.7801	0.0399126	14.6485	17.0642	14.7422	0.04374	0.0442112
TraesCS5B02G483000	31.71	30.2891	1.42088	6.52412	10.4672	8.29385	0.031508	0.0321835
TraesCS4A02G197100	31.24	31.0886	0.151429	6.01536	7.81906	6.03622	0.023325	0.0239063
TraesCS2A02G343300	22.68	23.0585	0.378457	0.931217	1.10766	1.15289	0.028193	0.0280201
TraesCS5B02G206300	26.56	27.1823	0.622279	7.91566	8.52719	7.52889	0.045187	0.047575
TraesCS2D02G420100	29.89	29.7475	0.142459	8.81633	11.3959	9.19413	0.028923	0.0304972
TraesCS1D02G292900	27.06	25.4375	1.62252	18.6785	23.1273	21.8203	0.048374	0.048825
TraesCS5B02G314000		15.2899			9.41713	14.7817
TraesCS6A02G224100	33.48	32.0589	1.42114	4.00717	7.78989	5.83169	0.020535	0.0201999
TraesCS1A02G421700	26.38	27.1936	0.813628	15.2661	16.4296	14.5001	0.030746	0.0326175
TraesCS1A02G141500	24.48	25.4013	0.921309	13.9412	14.0993	13.3215	0.029693	0.0338602
TraesCS2D02G125900	20.85	22.1134	1.2634	6.34245	3.39819	3.6881	0.035095	0.035712
TraesCS2B02G603700	24.63	24.5522	0.077836	6.91839	7.65617	7.48398	0.03215	0.0328383
TraesCS5D02G113300		21.0812			2.37102	2.69929
TraesCS2D02G521800	31.57	31.258	0.311999	18.7013	25.3648	19.4752	0.045067	0.045811
TraesCS7A02G158700		28.7748			11.3849	9.49574
TraesCS5A02G551500	19.75	19.7951	0.0451015	5.91797	5.29069	6.41454	0.021399	0.0210502
TraesCS1B02G074700		33.5154			30.2552	21.6654
TraesCS3A02G493600	20.33	22.2506	1.92057	3.77767	21.8933	23.6147	0.02838	0.0262674
TraesCS5D02G098600	29.63	29.6729	0.042877	3.61255	5.0901	4.11698	0.026496	0.0267103
TraesCS5B02G045400	32.86	34.6639	1.80391	3.96592	3.67686	2.54572	0.024943	0.0254925
TraesCS3D02G112900	22.98	24.8142	1.83418	13.389	11.8364	11.448	0.014497	0.0145458
TraesCS2B02G422300		22.207			10.1554	10.9753
TraesCS1D02G280500	23.88	24.1146	0.234605	21.3568	21.398	21.2963	0.040272	0.0403199
TraesCS3B02G155900	26.48	26.9199	0.439858	9.86103	10.9737	9.78344	0.048273	0.0543603
TraesCS1B02G249600		24.0219			21.2172	21.1979
TraesCS4B02G138700	32.53	34.5738	2.04377	4.33815	3.91427	2.71716	0.029311	0.0300379
TraesCS7A02G555900	32.28	29.7038	2.5762	4.87732	10.3569	8.36818	0.046163	0.0468162
TraesCS3D02G250700	23.38	23.898	0.51798	1.60137	0.686834	0.689766	0.033589	0.0357736
TraesCS1D02G029700	20.69	20.4135	0.27648	3.95553	4.17888	4.91307	0.036286	0.0363187
TraesCS3D02G462000	21.03	20.1706	0.859351	16.525	15.7388	18.7268	0.042682	0.044188
TraesCS3D02G030200		21.9192			20.7703	22.7421
TraesCS7B02G160600	18.65	18.3148	0.335178	23.6654	17.709	23.2061	0.027457	0.0250447
TraesCS2A02G217300	26.76	28.8613	2.10131	7.43498	7.30683	6.07609	0.028145	0.0265685
TraesCS1B02G120500	22.17	23.0172	0.847158	21.4235	18.4874	19.2769	0.023609	0.0262268
TraesCS7D02G052400	23.34	23.5698	0.229767	21.8201	21.37	21.76	0.031062	0.0313444
TraesCS6D02G310600	34.3	30.1129	4.18706	0.601749	7.67915	6.12027	0.031255	0.0277699
TraesCS4A02G114700	18.34	19.0343	0.694268	9.98473	6.76204	8.52615	0.028535	0.0276017
TraesCS2B02G328700		23.1594			1.01032	1.04699
TraesCS3B02G551900	22.67	22.2779	0.392101	5.84385	7.54811	8.13159	0.030908	0.0321671
TraesCS1D02G299100	19.71	19.3105	0.399484	5.46728	6.1121	7.5964	0.044587	0.0436107
TraesCS6B02G108900	27.44	27.5862	0.146207	13.6793	15.7843	13.7323	0.014641	0.0154817
TraesCS6D02G063900	26.84	27.1211	0.281116	16.9896	19.0118	16.8239	0.013109	0.0131181
TraesCS3A02G131900	22.77	23.1852	0.415172	22.9671	21.6871	22.4492	0.038798	0.0391751
TraesCS6B02G203300	30.38	29.1404	1.23962	8.10533	12.1583	10.0136	0.033452	0.0354125
TraesCS3A02G118400	28.82	27.501	1.31898	9.29355	13.3312	11.6341	0.035679	0.0401106
TraesCS6B02G133000	19.19	19.3181	0.128116	7.07869	6.0395	7.50322	0.032889	0.0321214
TraesCSU02G215100		21.6406			6.14421	6.81408
TraesCS5B02G444500	23.74	24.0219	0.281919	14.7801	15.1476	15.1338	0.049476	0.0568691
TraesCS4A02G197400	21.55	22.6651	1.11513	21.0042	18.2947	19.3721	0.017515	0.0187143
TraesCS2B02G162700		32.1684			12.2449	9.13562
TraesCS2D02G172500	22.44	23.1425	0.702456	23.615	21.687	22.4906	0.031894	0.0321659
TraesCS1D02G445800		32.0589			0.626678	0.469146
TraesCS4B02G048900	26.83	27.3071	0.477136	6.75363	6.57139	5.77554	0.056833	0.0583248
TraesCS2A02G537600	14.68	31.974	17.294	7.32425	1.20958	0.907923	0.022831	0.0403001
TraesCS6B02G087000		12.0323			8.29203	16.5395
TraesCS2B02G393900	34.01	33.577	0.432982	23.8306	0.698507	0.499275	0.028838	0.0287581
TraesCS6A02G420200	23.23	23.208	0.0220226	1.69436	1.36761	1.41429	0.042418	0.0434441
TraesCS1B02G120200		32.3384			9.38703	6.96659
TraesCS3B02G290600	19.6	19.5766	0.0233988	7.95918	6.96469	8.53839	0.040755	0.0404303
TraesCS5B02G409000	20.55	20.177	0.373049	2.62774	3.43669	4.08786	0.048325	0.0477156
TraesCS3B02G403900	31.95	30.7711	1.17893	4.31925	8.10109	6.31847	0.018456	0.0184038
TraesCS2A02G561500		28.49			11.324	9.53933
TraesCS1B02G300800	20.82	21.6362	0.81616	1.3487	0.217908	0.241716	0.040197	0.0388185
TraesCSU02G205400	26.54	26.7984	0.258353	6.82743	8.38341	7.50799	0.041718	0.0411235
TraesCS4D02G173900	31.04	31.1758	0.135817	18.9588	24.8203	19.1073	0.024898	0.025545
TraesCS6D02G103400	24.93	25.3122	0.382202	11.7641	12.4831	11.836	0.054606	0.061692
TraesCS5A02G285500	21.92	22.5905	0.670473	18.9526	17.0063	18.0674	0.032124	0.0353864
TraesCS3A02G421100	30.47	29.1818	1.28818	9.94027	14.2232	11.6976	0.062125	0.063677
TraesCS4D02G129900		27.263			11.7902	10.379
TraesCS3A02G436000	24.42	23.5717	0.848254	11.7641	13.1585	13.3976	0.053859	0.0566132
TraesCS6D02G079800	18.96	19.2878	0.327797	11.4304	7.37525	9.17709	0.029471	0.0274562
TraesCSU02G024900	28.34	29.7475	1.40754	17.9788	21.0618	16.9925	0.023942	0.0242448
TraesCSU02G188200		28.4454			24.907	21.0146
TraesCS5B02G165600	33.63	30.1241	3.50589	2.59768	7.6478	6.09303	0.022172	0.021278
TraesCS6B02G306800	26.61	26.7708	0.160817	7.78354	8.83336	7.9191	0.035916	0.0380504
TraesCS5A02G390600	22.56	22.698	0.138039	15.6489	15.1164	15.9835	0.034307	0.0366668
TraesCS5A02G541900	20.18	19.9606	0.219368	3.36571	3.59501	4.32252	0.042635	0.0422956
TraesCS7A02G008500	25.76	26.4527	0.692651	20.0311	21.7439	19.7278	0.025004	0.0253877
TraesCS6D02G390300	19.83	19.8816	0.0515636	2.56581	2.76679	3.33993	0.030312	0.029368
TraesCS4A02G396400	24.14	24.0699	0.0700802	12.4374	12.9323	12.8947	0.049038	0.0534227
TraesCS2B02G500800		26.9819			15.1978	13.5182
TraesCS1D02G125300	19.4	18.9544	0.445584	8.82062	9.13623	11.5683	0.037448	0.0350959
TraesCS6B02G273000	33.9	30.8172	3.08283	0.955752	5.75561	4.48239	0.035021	0.0339728
TraesCS3D02G517800	30.43	32.1882	1.75825	4.78738	5.36249	3.99835	0.036388	0.035396
TraesCS7A02G461600	21.96	22.698	0.738039	1.33333	22.5414	23.8343	0.030627	0.0306688
TraesCS6A02G245400	26	28.4286	2.42855	10.6708	10.0506	8.48496	0.027828	0.0286271
TraesCS5D02G093300	19.19	19.1806	0.00943057	7.02866	6.4608	8.08418	0.04417	0.0427711
TraesCS2D02G138900	30.14	31.0886	0.948571	21.9774	26.9345	20.7931	0.024645	0.0248727
TraesCS6B02G158000	22.9	23.2284	0.328375	0.31441	23.0979	23.8652	0.039836	0.0400351
TraesCS1D02G304600	25.61	26.3433	0.733288	20.6638	22.3156	20.3306	0.053308	0.0545051
TraesCS2B02G431800	15.56	15.8401	0.280094	16.1337	9.65684	14.6315	0.028529	0.0302849
TraesCS4D02G049100	24.8	26.3749	1.57487	11.2355	9.83769	8.95187	0.064863	0.0697088
TraesCS3A02G223300		35.1379			29.9002	20.4225
TraesCS4B02G327000	30.06	29.9247	0.135332	3.56886	4.99421	4.00543	0.03773	0.0386457
TraesCS3B02G555900		27.5806			10.2797	8.94515
TraesCS6A02G139300	31.13	30.1384	0.991638	7.16993	10.9737	8.73869	0.032367	0.0334455
TraesCS5B02G475600		31.5393			15.5735	11.8508
TraesCS4B02G308600	25.79	26.6801	0.890066	9.39899	9.32446	8.3878	0.048805	0.0523713
TraesCS2B02G416700	21.21	22.4706	1.26061	21.8614	18.4474	19.703	0.021774	0.0228962
TraesCS7B02G104700		23.3512			18.8643	19.3884
TraesCS3B02G394400	28.43	28.4194	0.0105519	4.0605	5.08645	4.29546	0.020043	0.0202563
TraesCS4D02G008100	23.12	23.4371	0.317143	13.474	13.4518	13.7749	0.048185	0.0501993
TraesCS3B02G407600	33.39	32.6356	0.754375	4.36298	7.5244	5.53339	0.029363	0.0290586
TraesCS4A02G181400		30.947			4.82748	3.74381
TraesCS7D02G043500	20.23	20.8286	0.598575	3.40484	2.48532	2.86374	0.045031	0.0429187
TraesCS5B02G553100	19.27	19.3989	0.128925	6.96212	6.04655	7.48069	0.05338	0.0517718
TraesCS4D02G115800	31.7	31.5156	0.184417	23.894	0.397225	0.302498	0.027844	0.0278673
TraesCS1B02G208300		24.9955			19.7034	18.9187
TraesCS6D02G346000	20.31	20.2435	0.0665138	5.38848	4.74195	5.6219	0.031167	0.0312179
TraesCS4D02G021300		35.1379			0.659665	0.450566
TraesCS1B02G142700	20.96	21.9934	1.03338	0.675573	21.3783	23.3288	0.041869	0.0398146
TraesCS7A02G339000	22.45	23.1852	0.735172	4.42584	3.24033	3.35421	0.021726	0.0236878
TraesCS2A02G188900	20.01	19.9176	0.0924412	6.15292	5.3013	6.38789	0.038666	0.0387618
TraesCS7A02G381200	32.61	29.7038	2.9062	3.87121	10.1205	8.17712	0.048553	0.0477286
TraesCS6A02G046200	21.04	22.2793	1.23929	12.6958	8.70337	9.37557	0.04117	0.0432135
TraesCS5D02G531900	22.96	23.1851	0.225083	18.3449	17.0489	17.6482	0.0204	0.023727
TraesCS3D02G184900	20.53	21.9906	1.46064	5.21383	2.12598	2.32023	0.037847	0.0357607
TraesCS4A02G165800		28.526			7.54437	6.34737
TraesCS3B02G352400		25.1751			23.7544	22.6456
TraesCS2A02G031300	25.56	29.339	3.77897	23.1268	23.8819	19.536	0.047121	0.0460797
TraesCS3B02G147700	22.89	23.7456	0.85557	22.4273	20.5258	20.7457	0.030113	0.0311654
TraesCS7D02G364500	20.93	22.4301	1.50015	2.5571	21.8429	23.3716	0.040635	0.0395904
TraesCS3D02G054300	20.12	19.8857	0.23426	3.94831	4.1283	4.98243	0.035883	0.0356476
TraesCS4A02G292600		34.9435			27.9423	19.1914
TraesCS1A02G323300	31.84	28.567	3.27304	3.30151	8.84619	7.43196	0.027659	0.0289712
TraesCS2B02G034600	26.55	26.7984	0.248353	16.7593	18.3929	16.4722	0.024834	0.0251101
TraesCS5A02G500500	14.04	14.8048	0.764766	19.2479	8.07381	13.0885	0.024751	0.0193386
TraesCS7A02G426000	21.76	22.6194	0.859429	4.27941	2.66277	2.8253	0.065319	0.0666314
TraesCS7B02G169700	27.78	27.3398	0.440156	17.6674	21.356	18.7471	0.052956	0.0544898
TraesCS6D02G050800	23.83	22.7072	1.12281	12.2165	14.2618	15.0738	0.019034	0.0194941
TraesCS1A02G283300	23.04	23.4371	0.397143	0.229167	23.0854	23.6398	0.076227	0.0766899
TraesCS1D02G450500	15.38	15.4932	0.113212	1.52926	1.94794	3.01749	0.023922	0.0223139
TraesCS2D02G419800	29.09	29.6824	0.592398	3.45686	3.93994	3.18568	0.034874	0.0347028
TraesCS7B02G316100	25.34	26.1504	0.810402	18.0521	18.1864	16.6909	0.054908	0.0569903
TraesCS2B02G134000	20.28	21.5171	1.23713	23.5385	19.1909	21.4054	0.046048	0.0463914
TraesCS6B02G054800	26.66	26.9425	0.282487	19.4449	21.9753	19.5753	0.046618	0.0486126
TraesCS6D02G170300		35.2377			30.9238	21.0619
TraesCS4D02G117700	27.97	28.1351	0.165137	12.665	14.3436	12.2355	0.072115	0.0764244
TraesCS1D02G269800		12.0944			11.6097	23.0382
TraesCS4A02G192400	23.31	23.9276	0.617623	23.0322	21.6001	21.6655	0.07232	0.073684
TraesCS2B02G252000	20.1	20.5514	0.451449	4.07164	2.87681	3.35954	0.043709	0.0431296
TraesCS1A02G104200	24.59	25.9895	1.39946	11.6633	10.4199	9.62225	0.068856	0.0742614
TraesCS7B02G384500	20.96	20.7303	0.229739	1.92366	2.94063	3.40445	0.055507	0.0536805
TraesCS1A02G102400	22.05	23.1851	1.13508	23.5973	20.7983	21.5294	0.040873	0.0418069
TraesCS6B02G455200	22.58	23.4808	0.900843	0.457042	22.0277	22.5147	0.019657	0.0200256
TraesCS7B02G270400	31.34	29.4064	1.93356	5.25335	10.6707	8.70885	0.036265	0.0367238
TraesCS4D02G247000		23.1002			1.15978	1.20496
TraesCS7B02G070000		21.6286			9.30032	10.32
TraesCS4D02G244600	28.14	28.0517	0.0882925	17.0917	20.8262	17.8181	0.031366	0.031875
TraesCS5A02G527500	29.93	28.567	1.36304	5.02773	8.81962	7.40964	0.062769	0.0660056
TraesCS6B02G368900	29.47	28.8808	0.589155	12.4357	16.0803	13.3627	0.043289	0.0435893
TraesCS5B02G356800	29	28.6369	0.363099	14.7062	18.9938	15.9183	0.033021	0.0322439
TraesCS3D02G313700	21.76	21.1713	0.588683	1.44485	2.82156	3.19854	0.044164	0.0438439
TraesCS6A02G150100	17.93	18.3735	0.443495	13.9074	11.1154	14.5193	0.037276	0.0300248
TraesCS3B02G031100	19.08	19.4108	0.330836	10.6038	8.64886	10.6937	0.029401	0.0277928
TraesCS2D02G381600	25.3	24.7091	0.590905	20.4806	22.7761	22.1225	0.032043	0.0317491
TraesCS2A02G001700	23.14	23.615	0.47501	0.321521	23.0206	23.3959	0.030648	0.031009
TraesCS2D02G263500	23.05	23.4808	0.430843	23.8855	23.1219	23.6331	0.028781	0.0287381
TraesCS2B02G119000		29.9834			9.63267	7.71041
TraesCS3B02G415100		27.4773			12.0246	10.5029
TraesCS7D02G540700	27.45	27.501	0.0510168	20.6689	24.3139	21.2186	0.054602	0.0610357
TraesCS5D02G077400	21.28	23.3525	2.07255	15.5977	12.2039	12.5423	0.030095	0.0286736
TraesCS3D02G049500	22.55	23.4983	0.948333	18.902	17.1411	17.5071	0.029314	0.0329548
TraesCS4A02G324700	20.77	22.5914	1.82141	2.55368	21.4659	22.8044	0.033312	0.0319596
TraesCS1B02G017700	22.18	22.8192	0.639229	0.822362	22.3575	23.5144	0.049526	0.0499014
TraesCS3B02G484600	27.33	28.1351	0.805137	13.3919	14.9137	12.7218	0.052817	0.0559727
TraesCS7D02G048900		26.9199			26.3299	23.474
TraesCS2B02G305200	26.01	26.1327	0.122715	17.1995	18.8929	17.351	0.060182	0.0609625
TraesCS3D02G380700	31.58	31.3769	0.203143	9.49968	13.2943	10.1688	0.022178	0.0222192
TraesCS7A02G303000	21.3	22.5501	1.25008	2.3662	22.3557	23.7932	0.030347	0.0298279
TraesCS6D02G155200	31.77	28.7755	2.99454	17.3447	24.5582	20.4826	0.049171	0.0513641
TraesCS7B02G114600	30.67	32.8268	2.15677	5.45419	5.18234	3.78886	0.033466	0.0342356
TraesCS1A02G060600		23.9472			20.2231	20.2677
TraesCS5B02G558000		28.691			24.3292	20.3514
TraesCS4A02G196300		22.9763			0.827656	0.864531
TraesCS4A02G018800		18.2528			5.94505	7.81694
TraesCS2B02G211800		32.4263			12.7864	9.46374
TraesCS2D02G478300	27.49	27.7801	0.290087	2.14769	2.84275	2.45593	0.030558	0.0310626
TraesCS7D02G245400	33.56	31.4463	2.11372	2.03814	6.10627	4.66035	0.033275	0.0323778
TraesCS6A02G296300	33.84	32.1505	1.6895	14.4184	21.3525	15.9394	0.068929	0.0670475
TraesCS2A02G087500	13.01	12.5855	0.424455	17.6172	11.8983	22.6895	0.053049	0.0450666
TraesCS5A02G391400		18.8923			6.5125	8.27321
TraesCS4A02G006900		32.8726			29.0749	21.2273
TraesCS3B02G348800	22.71	23.1425	0.432456	0.147952	22.5347	23.3697	0.054064	0.054367
TraesCS2B02G013100	20.06	20.5507	0.490684	5.08475	3.83936	4.48377	0.038676	0.0371585
TraesCS3D02G099800	29.82	29.8967	0.0766762	11.2193	14.2162	11.4123	0.064136	0.0650312
TraesCS1A02G234100	33.43	29.5913	3.83873	2.14657	10.8039	8.76252	0.03191	0.0277746
TraesCS3A02G229000		21.1876			2.64767	2.99912
TraesCS1B02G008600	30.52	30.3397	0.180333	23.9371	0.941206	0.744535	0.032533	0.0321106
TraesCS2B02G043500	12.53	12.3128	0.217241	5.32482	4.28112	8.34474	0.032214	0.0294964
TraesCS2B02G032000	26.2	26.4527	0.252651	21.6916	24.431	22.1657	0.065759	0.0728273
TraesCS1D02G307700	25.13	24.6561	0.473874	19.9602	21.4069	20.8373	0.03969	0.0390993
TraesCS1A02G220500	23.58	24.4758	0.895797	23.7455	22.451	22.0145	0.044793	0.0458551
TraesCS5A02G227600	34.08	34.1601	0.0801046	15.5563	22.5533	15.8454	0.02923	0.0291469
TraesCS3B02G227400	32.74	34.2984	1.55843	22.8491	30.8612	21.5948	0.041734	0.0411237
TraesCS3A02G521400	27.84	27.9144	0.0744385	6.44828	7.90166	6.79361	0.045747	0.04837
TraesCS3D02G292900	22.12	22.8605	0.740529	2.34358	1.06171	1.11463	0.019004	0.0190448
TraesCS2A02G355900	22.73	23.525	0.795048	22.7963	21.3737	21.8053	0.040995	0.0409332
TraesCS5B02G117300	24.46	28.0982	3.63818	17.2984	14.0362	11.989	0.040849	0.0405675
TraesCS5B02G127800	24.82	24.5838	0.23623	18.9718	19.7303	19.2618	0.04516	0.0463709
TraesCS4A02G034400	25.42	24.8171	0.602932	19.7231	22.2883	21.5545	0.052779	0.0510537
TraesCS6A02G247000	21.17	21.9547	0.784732	1.5418	0.372035	0.406693	0.057497	0.0563921
TraesCS3D02G455700	26.84	27.6349	0.794887	19.0999	20.7023	17.9793	0.045418	0.0473139
TraesCS2A02G421500	21.97	23.1851	1.21508	2.6436	23.0428	23.8528	0.040856	0.0410542
TraesCS4A02G345600	34.94	33.5248	1.41521	1.44934	4.75395	3.4033	0.031955	0.0308342
TraesCS6B02G045200	29.67	29.613	0.0569725	12.2386	15.5206	12.5788	0.022274	0.0223656
TraesCS3D02G380900	27.03	27.843	0.81302	8.71032	9.66	8.32668	0.070555	0.0764032
TraesCS7D02G414900	25.75	25.0643	0.685715	18.6035	20.9063	20.0186	0.051441	0.0502871
TraesCS6B02G142500	27.2	26.3187	0.881315	8.29412	12.4918	11.3913	0.053522	0.0569249
TraesCS1A02G066000		30.2776			8.45681	6.70342
TraesCS4A02G118200	22.8	23.2721	0.472075	22.8632	21.6756	22.3536	0.063854	0.0642452
TraesCS2D02G133300	24.82	25.8345	1.01448	20.4609	20.9478	19.4604	0.040398	0.0404836
TraesCS2A02G282200	20.6	19.8932	0.706773	3.39029	5.11437	6.17018	0.046935	0.0452803
TraesCS3B02G213100	31.23	29.6137	1.61634	6.79347	11.5474	9.35842	0.051164	0.0532462
TraesCS1A02G139200	21.18	21.9593	0.779263	2.33428	1.04831	1.14574	0.063829	0.0621775
TraesCS1D02G207300		27.2443			6.20369	5.46495
TraesCS2B02G626700	28.55	28.97	0.420042	4.62347	6.65342	5.51198	0.041576	0.0392698
TraesCS6D02G355800	24.01	24.1185	0.108502	20.7214	20.8714	20.7689	0.064769	0.0655454
TraesCS4A02G380800	27.72	27.843	0.12302	18.1905	22.1617	19.1028	0.046979	0.047344
TraesCS7D02G090900	16.9	18.0789	1.17887	11.7302	14.0993	18.7171	0.038759	0.0362183
TraesCS7D02G299200	25.07	26.3177	1.24765	18.7347	18.7019	17.0549	0.051081	0.0525005
TraesCS7D02G505500	23.92	25.7562	1.83616	14.2475	12.7169	11.8498	0.079292	0.0865775
TraesCS3A02G138300		26.9199			9.41356	8.39252
TraesCS7B02G015000	20.51	20.0478	0.462224	11.959	11.5409	13.8161	0.019633	0.0190299
TraesCS4B02G095000	19.18	19.2529	0.0729417	8.29614	6.73046	8.38994	0.037634	0.0374462
TraesCS1A02G352100	25.38	24.7091	0.670905	18.818	20.6402	20.0478	0.07888	0.0777263
TraesCS3D02G192000	25.05	26.66	1.61004	21.8539	20.5349	18.486	0.044455	0.0462511
TraesCS5A02G147200		30.9246			11.0146	8.54823
TraesCS2A02G446100	31.32	30.6726	0.647366	8.98084	13.2373	10.3576	0.029991	0.0303031
TraesCS6A02G024400		16.0608			3.54647	5.29958
TraesCS6D02G331300	29.47	29.0291	0.440932	11.6132	14.8376	12.2671	0.053192	0.0543824
TraesCS6A02G228400	26.74	27.1084	0.368445	10.6537	12.2585	10.8529	0.042775	0.0487149
TraesCS6A02G417300	21.16	22.4672	1.3072	2.8242	0.233699	0.249643	0.059879	0.058314
TraesCS5D02G081300	25.68	26.6115	0.931478	8.86916	9.06517	8.17557	0.078046	0.0804128
TraesCS2B02G494800	19.09	19.5715	0.481522	7.14091	4.78422	5.86675	0.076268	0.075401
TraesCS5D02G553900		24.1609			15.94	15.8338
TraesCS1B02G311700	31.86	34.028	2.16797	4.18079	3.21863	2.27011	0.028218	0.0289004
TraesCS5D02G018800	31.91	30.6726	1.23737	6.39298	9.79278	7.66243	0.043852	0.0442627
TraesCS1B02G120900		31.6944			8.86641	6.71393
TraesCS5D02G075600	29.65	30.6726	1.02263	23.7329	29.4138	23.015	0.026677	0.0262723
TraesCS1B02G066900	33.04	29.0545	3.98547	3.53753	11.7582	9.71264	0.054537	0.0541728
TraesCS2D02G168000	25.61	26.7984	1.18835	17.2433	16.6449	14.9068	0.055425	0.0577283
TraesCSU02G003500	22.4	24.379	1.97895	12.7393	9.46732	9.32016	0.040763	0.0410965
TraesCS7A02G168600	34.73	34.2984	0.431571	16.592	24.6387	17.2407	0.045805	0.0456748
TraesCS7D02G334000	15.72	15.8401	0.120094	0.0305344	1.23349	1.86891	0.033925	0.0295547
TraesCS4A02G179900	29.35	28.7244	0.625559	9.65724	12.3438	10.3135	0.075727	0.0810366
TraesCS2B02G042000	33.58	32.7833	0.796689	19.676	28.5348	20.8897	0.03724	0.0373992
TraesCSU02G015300	12.28	12.2605	0.0195491	4.90554	4.07218	7.97136	0.070254	0.0492521
TraesCS7A02G389600	29.7	30.1417	0.441702	12.2828	14.8084	11.791	0.049441	0.0494084
TraesCS7A02G004100	23.33	23.6145	0.284462	22.2512	21.5984	21.951	0.015307	0.0154406
TraesCS6A02G120500	21.89	23.5405	1.65046	1.82001	22.4808	22.9197	0.069289	0.0696364
TraesCS3B02G103600	25.93	26.7388	0.808815	8.21905	8.8694	7.96092	0.050857	0.0515022
TraesCS4B02G282000	20.14	20.2101	0.0700524	20.4846	18.0466	21.4308	0.036989	0.0360047
TraesCS2D02G295600	30.89	31.6342	0.744224	8.10359	10.097	7.6603	0.021921	0.0222332
TraesCS2A02G582400	32.69	29.6137	3.07634	4.82349	11.0079	8.92124	0.026387	0.0263299
TraesCS6B02G067800	29.64	31.0027	1.36272	9.82996	10.3539	8.01522	0.030094	0.0306817
TraesCS3A02G012900	24.64	25.5925	0.952515	12.8279	13.7318	12.8774	0.056213	0.0589146
TraesCS6A02G233800	31.7	31.1758	0.524183	3.38423	5.9057	4.54637	0.063511	0.0635756
TraesCS2A02G288600	26.41	27.1211	0.711116	8.62401	8.90601	7.8811	0.057801	0.0622485
TraesCS5A02G549100	24.42	24.6038	0.18382	11.5479	12.2921	11.9904	0.065169	0.0701308
TraesCS5D02G349900	20.28	20.3114	0.0313721	2.50888	2.83898	3.35455	0.078546	0.0757688
TraesCS2B02G333500	31.97	30.7711	1.19893	17.6866	24.1072	18.8025	0.050372	0.0509249
TraesCS2A02G489800	29.84	30.5176	0.677576	10.1823	11.2377	8.83771	0.038351	0.0386624
TraesCS5B02G343000	24.21	23.8467	0.363264	21.2937	15.839	15.9408	0.05668	0.000148748
TraesCS3B02G219100	29.53	30.1976	0.667647	15.4501	19.4427	15.4524	0.039615	0.0388753
TraesCS4A02G481200	31.51	30.4737	1.03629	4.74516	7.79245	6.13705	0.049382	0.0505591
TraesCS3B02G187900		28.6666			15.6459	13.0989
TraesCS5D02G469300	23.56	23.9276	0.367623	20.9032	20.1058	20.1666	0.046941	0.0490701
TraesCSU02G204800		34.8487			7.87663	5.42456
TraesCS5A02G427900	23.59	24.4228	0.832828	20.8156	19.6257	19.2859	0.023472	0.0245818
TraesCS5B02G573100		28.2797			16.0823	13.6485
TraesCS2D02G504600	26.15	28.4286	2.27855	13.06	11.5792	9.77537	0.03152	0.0344128
TraesCS2D02G377600	25.25	25.1751	0.0749364	22.5838	0.0165755	0.0158019	0.0416	0.0448369
TraesCS2B02G227700	23.86	25.6205	1.76049	17.6731	16.0215	15.0082	0.044589	0.0484812
TraesCS1A02G263900	20.14	22.3213	2.18128	7.1142	1.50282	1.61584	0.030817	0.0282907
TraesCS2A02G215900	22.05	22.9763	0.926315	17.6653	15.7062	16.406	0.038326	0.0413134
TraesCS7D02G262400	19.72	20.0149	0.294915	6.54767	5.1253	6.14578	0.052928	0.0520458
TraesCS6B02G104100	28.66	28.1439	0.516095	3.29937	5.11618	4.36287	0.026047	0.0259727
TraesCS2D02G177000	20.82	22.3167	1.49674	9.71758	6.07101	6.52892	0.043788	0.0458424
TraesCS6D02G225400	20.28	19.7615	0.518491	7.89349	8.17768	9.93165	0.04447	0.0442801
TraesCS1B02G166400		34.3978			8.91898	6.22294
TraesCSU02G056100	34.49	35.1379	0.647931	15.3157	22.4682	15.3463	0.038347	0.0382171
TraesCS7D02G053200	29.91	30.4382	0.528196	14.0903	17.8354	14.0629	0.042683	0.0418549
TraesCS2D02G109600	24.78	25.6366	0.856551	11.4383	11.0854	10.3778	0.096168	0.10549
TraesCS1B02G400900	27.61	27.3071	0.302864	13.7342	16.9238	14.8742	0.053726	0.0551338
TraesCS6D02G383900		12.172			6.55618	12.9271
TraesCS5B02G342900	18.66	19.183	0.523026	8.69453	5.5871	6.99005	0.076301	0.0754786
TraesCS1B02G439600	22	22.8192	0.819229	23.0073	20.8548	21.9339	0.031222	0.0317089
TraesCS7D02G362800	31.08	32.3384	1.25845	18.9884	23.7142	17.5995	0.039368	0.0401144
TraesCS4A02G336100	25.79	28.0255	2.23547	21.3943	22.4176	19.1976	0.037213	0.0378587
TraesCS2D02G101900	21.48	22.4315	0.951517	4.02235	2.53799	2.71546	0.023096	0.0227959
TraesCS4D02G090200	28.05	27.6499	0.400064	14.8706	17.691	15.3557	0.068982	0.0688614
TraesCS5B02G279000		29.2409			9.9005	8.12601
TraesCS4D02G179100	21.66	22.5101	0.850126	1.95014	0.657893	0.701437	0.045459	0.0447846
TraesCS6B02G178800	20.94	22.3213	1.38128	0.618911	20.6071	22.1569	0.073615	0.0710409
TraesCS3A02G073500	27.79	28.1221	0.332091	18.516	21.2902	18.1695	0.040545	0.0430274
TraesCS5A02G213500	24.2	22.9485	1.2515	10.6612	12.6595	13.2396	0.029216	0.0284851
TraesCSU02G261800		28.2879			15.139	12.8442
TraesCS5B02G219800	33.99	34.6808	0.690804	15.9365	22.3289	15.4522	0.044615	0.045069
TraesCS3D02G232200		27.1797			1.2075	1.06624
TraesCS5A02G190700	26.17	26.4527	0.282651	6.11693	7.05328	6.39931	0.067915	0.0668571
TraesCS5D02G293500	21.45	22.896	1.44597	2.37203	22.1007	23.1664	0.043106	0.0429569
TraesCS4A02G251300	26.27	27.5102	1.24022	17.276	17.7647	15.498	0.051817	0.0525358
TraesCS3A02G514200	26.26	26.6221	0.36209	18.1691	20.5585	18.5337	0.058883	0.0573149
TraesCS3A02G234600	25.68	26.9199	1.23986	15.2056	14.435	12.8693	0.057621	0.0640554
TraesCS6A02G238200	26.34	27.7164	1.37644	11.7084	20.329	17.6031	0.064376	0.0407186
TraesCS1B02G242800		28.1221			7.48448	6.38742
TraesCS3B02G033300		32.7908			11.8254	8.65515
TraesCS6D02G064800	30.99	33.6015	2.6115	5.35915	4.47165	3.1939	0.036013	0.036499
TraesCS2B02G377900	29.42	28.0517	1.36829	3.87492	7.30314	6.24829	0.072935	0.0742892
TraesCS3A02G494200	25.74	26.6221	0.88209	8.22378	7.92102	7.14085	0.095224	0.0979101
TraesCS7A02G520600	20.34	21.714	1.37398	3.77581	1.79454	1.98347	0.056311	0.0500005
TraesCS5B02G089900	20.7	20.5602	0.139772	2.91014	3.16173	3.6907	0.065876	0.0654523
TraesCS6D02G153200	18.94	19.1694	0.229358	6.52587	5.43516	6.80481	0.041319	0.0403375
TraesCS7B02G230000	27.96	27.6349	0.325113	12.8927	15.3619	13.3413	0.055334	0.0586022
TraesCS2A02G399100	19.96	20.5875	0.627476	7.27455	5.54123	6.45973	0.061971	0.0593752
TraesCS5B02G148600	27.72	29.0545	1.33453	15.3939	17.6215	14.5559	0.036959	0.0353534
TraesCS1D02G240500	24.41	25.5508	1.14079	20.5686	20.3551	19.1196	0.042879	0.043047
TraesCS3B02G254900	23.33	23.5698	0.239767	23.8045	23.1724	23.5954	0.054908	0.0553788
TraesCS1A02G012900	32.52	29.8425	2.67752	4.01476	8.88154	7.14273	0.053559	0.0535464
TraesCS3A02G133600	26.14	26.5084	0.368397	8.8508	9.67673	8.76106	0.036236	0.0390053
TraesCS3A02G262900	31.95	29.2674	2.6826	2.13333	7.72961	6.33847	0.057952	0.0563822
TraesCS3D02G024200	23.53	27.1427	3.61274	18.1453	21.6684	19.1595	0.031205	0.0181028
TraesCS3D02G278100	32.14	29.525	2.61502	1.62788	6.24862	5.07933	0.034982	0.0347795
TraesCS4A02G266100	26	26.3433	0.343288	9.79385	10.8035	9.84254	0.107254	0.119002
TraesCS3D02G081000		22.1098			8.74272	9.49013
TraesCS3B02G147400	26.34	28.1036	1.7636	13.9043	13.6948	11.6951	0.057026	0.0617641
TraesCS7D02G346900	22.05	22.8192	0.769229	0.217687	21.9881	23.1258	0.095228	0.0950263
TraesCS7D02G406100	34.71	30.4953	4.21468	0.0138289	7.47736	5.88473	0.033195	0.0287377
TraesCS1D02G194500	27.5	28.1036	0.603602	13.2829	14.5794	12.4505	0.048274	0.0514141
TraesCS3D02G013600	26.57	27.0012	0.431236	16.2499	17.836	15.8535	0.026818	0.0273168
TraesCS2B02G181500		22.5905			15.6325	16.6079
TraesCS5B02G488300		24.58			14.6317	14.2865
TraesCS5B02G208200	31.97	32.7102	0.74019	23.0841	30.1959	22.1552	0.033261	0.0327878
TraesCS5D02G034300	28.81	30.0449	1.2349	13.412	15.2	12.1418	0.025733	0.0253017
TraesCS2D02G500900	22.91	25.4758	2.56585	21.821	20.7777	19.574	0.065319	0.0553796
TraesCS2B02G084100	29.57	29.2276	0.342376	2.71086	8.54272	7.01478	0.038238	0.0201618
TraesCS6B02G270400	26.94	27.1823	0.242279	16.0624	17.2643	15.2431	0.049177	0.0495022
TraesCS3B02G588900	28.55	29.1404	0.590378	5.63222	7.58672	6.24842	0.022822	0.0222161
TraesCS3B02G579800	21.19	21.1193	0.0706549	2.76357	3.16999	3.60238	0.076601	0.0751793
TraesCS2B02G519000		21.0559			14.7569	16.8203
TraesCS3A02G092700	22.76	23.1852	0.425172	23.304	21.9	22.6697	0.070361	0.0710363
TraesCS6D02G277700	23.23	22.9492	0.280802	14.4021	14.7389	15.4138	0.089231	0.09651
TraesCS5A02G232500	21.29	21.2167	0.0732542	1.83748	2.3608	2.6705	0.0605	0.0594479
TraesCS4D02G135800	32.37	32.5424	0.172441	21.0639	28.7177	21.1792	0.050306	0.0500792
TraesCS7D02G270500	21.36	21.2872	0.0727913	2	21.0542	23.7373	0.077419	0.0682626
TraesCS2B02G223300	22.21	22.698	0.488039	2.29086	1.61217	1.70464	0.07453	0.074931
TraesCS3B02G451000		31.6342			5.05453	3.83473
TraesCS5B02G208500	26.41	28.8613	2.45131	8.63309	7.99105	6.64506	0.059178	0.0576451
TraesCS6D02G012100	30.86	29.0545	1.80547	6.62605	11.7856	9.73528	0.100553	0.105836
TraesCS2A02G494000	19.71	19.6799	0.0300933	5.06545	4.32471	5.27406	0.063766	0.0637314
TraesCS6A02G003800	29.12	30.6726	1.55263	11.9341	13.4824	10.5494	0.048191	0.0473325
TraesCS4D02G248800		24.9086			15.0759	14.5259
TraesCS3B02G466200	23.99	25.7039	1.71386	11.5748	9.59105	8.95528	0.026381	0.0271636
TraesCS2A02G333000	24.57	27.1056	2.53558	13.3822	16.9659	15.022	0.067672	0.00871282
TraesCS3D02G462500		24.6038			21.9667	21.4276
TraesCS2B02G120600		25.1751			20.0345	19.0994
TraesCS7A02G382100	31.38	30.5176	0.862424	19.5258	25.6743	20.1911	0.031301	0.0317432
TraesCS3B02G217100	26.55	28.8613	2.31131	20.9356	23.8407	19.825	0.098648	0.0945573
TraesCS5D02G325000	23.64	26.1347	2.49466	1.9797	25.3342	23.2649	0.052551	0.0494418
TraesCS3D02G112700		26.9425			21.8355	19.4508
TraesCS1D02G202700	21.68	22.7787	1.09869	0.0885609	21.0336	22.1613	0.067649	0.0675072
TraesCS1B02G086700	29.75	29.2674	0.482601	9.44672	12.1049	9.92635	0.042618	0.0449044
TraesCS3A02G360900	22.29	23.1002	0.810221	23.5693	21.6405	22.4834	0.080334	0.0798956
TraesCS4D02G171000	23.51	23.7071	0.197101	11.8724	11.7791	11.9246	0.024939	0.0253881
TraesCS7A02G316000	26.09	26.4527	0.362651	20.5136	22.4018	20.3248	0.043881	0.04649
TraesCS6B02G213600	31.66	33.8244	2.16443	16.4574	20.2088	14.3391	0.036202	0.0370811
TraesCS7B02G248800	30.22	33.9819	3.76191	19.4017	20.9239	14.7777	0.03991	0.0410526
TraesCS7B02G146100	22.89	23.4808	0.590843	0.901704	0.285826	0.292146	0.050908	0.0516305
TraesCS6D02G009700	33.1	31.0371	2.06287	3.27009	8.21176	6.34988	0.0797	0.0773668
TraesCS6D02G117500	22.71	23.2721	0.562075	23.4082	21.7017	22.3805	0.053327	0.0539807
TraesCS7B02G109300	31.13	29.525	1.60502	6.43752	10.5198	8.55127	0.106694	0.111489
TraesCS7A02G103200	28.43	28.0774	0.352555	0.438973	1.31544	1.12441	0.048034	0.050203
TraesCS3D02G178900	30.78	31.1748	0.394845	11.0097	14.0278	10.7993	0.034259	0.0340736
TraesCS7B02G079100	24.38	26.848	2.468	14.776	15.1448	13.5383	0.033182	0.030142
TraesCS7B02G462100	22.23	22.6651	0.43513	23.9244	22.3103	23.6243	0.108536	0.107179
TraesCS7D02G359600	24.63	24.5011	0.128855	20.9988	21.6267	21.1843	0.113879	0.113492
TraesCS3B02G224600	22.05	23.0172	0.967158	0.565986	22.0336	22.9744	0.053518	0.0534755
TraesCS7A02G069500	24.38	23.7903	0.58971	18.4873	19.9945	20.1708	0.055354	0.0573526
TraesCS6B02G359500	23.2	23.452	0.252016	1.23103	1.09041	1.11589	0.039591	0.041165
TraesCS3B02G278800	25.86	28.9566	3.09659	11.9258	10.1229	8.39016	0.029878	0.0311932
TraesCS4D02G000300		28.2879			12.9928	11.0234
TraesCS2A02G070800	31.75	29.7552	1.99476	3.40157	7.49407	6.04457	0.045923	0.0465845
TraesCS1B02G339800		12.0944			4.30799	8.54875
TraesCS3D02G308300	25.3	26.0424	0.742428	7.84506	7.14334	6.58311	0.071857	0.0728185
TraesCSU02G214200		27.1084			9.23115	8.17264
TraesCS7D02G038200	26.11	27.1731	1.06307	16.9039	17.1982	15.1899	0.030236	0.0310698
TraesCS5B02G327000	25.19	26.4916	1.3016	18.3787	17.6955	16.0312	0.037736	0.0390315
TraesCS5A02G095600	24.3	24.1677	0.132323	22.5284	23.5178	23.3546	0.079719	0.0810043
TraesCS2B02G589500	25.36	24.7091	0.650905	19.4953	21.053	20.4489	0.085991	0.0841433
TraesCS7A02G001500	32.58	32.7833	0.203311	4.30939	6.40587	4.68961	0.076816	0.076529
TraesCS2B02G149600	27.29	28.17	0.880011	7.65995	11.8315	10.0801	0.062592	0.0442525
TraesCS3A02G452000	23.83	23.9745	0.14449	19.488	19.6522	19.6731	0.07502	0.0789875
TraesCS1A02G225100	24.11	24.4508	0.340753	21.7404	21.9346	21.5302	0.047203	0.0473595
TraesCS4A02G208500	27.33	27.7164	0.386444	8.84303	17.7709	15.388	0.040023	0.010441
TraesCS7D02G323200	17.73	18.3577	0.627738	22.132	16.1256	21.0819	0.042832	0.0422283
TraesCS6D02G212500		30.3706			23.9014	18.8878
TraesCS1D02G219900		22.8564			21.1371	22.1946
TraesCS4B02G342400	20.7	22.2506	1.55057	2.58551	21.8933	23.6147	0.067119	0.06414
TraesCS5D02G295000	33.8	34.3978	0.597849	18.845	27.0358	18.8633	0.035419	0.0346536
TraesCS1A02G168500	21.69	22.4301	0.740145	1.17289	0.17912	0.191656	0.089229	0.0878341
TraesCS6A02G325800	32.79	31.6043	1.18574	5.27722	8.4617	6.42575	0.025777	0.0256736
TraesCS3A02G348800	30.72	29.3202	1.39975	5.34375	9.22406	7.55033	0.045588	0.0477998
TraesCS3B02G462600	23.39	22.0514	1.3386	22.1018	18.5735	20.2148	0.051084	0.0151916
TraesCS1B02G106500	21.72	22.3113	0.591333	23.779	21.4055	23.0257	0.066773	0.0677513
TraesCS1A02G299900	30.09	30.0213	0.0686998	4.96112	7.30728	5.84168	0.037286	0.0381176
TraesCS3B02G364900	32.7	31.1758	1.52418	0.484404	3.0833	2.37361	0.071947	0.0718852
TraesCS2B02G303200	21.4	23.4527	2.05272	3.6785	22.1975	22.7155	0.080039	0.0798054
TraesCS6D02G323600	22.19	23.4371	1.24714	2.59576	23.2817	23.8409	0.057359	0.057911
TraesCS3D02G093700	22.63	21.7251	0.904876	23.2894	1.19314	1.31808	0.111035	0.110913
TraesCS7B02G296200	14.84	15.3974	0.557378	8.60377	5.36028	8.3551	0.046357	0.0356922
TraesCS1D02G229100	26.41	27.0608	0.650774	16.7664	17.8881	15.8648	0.053273	0.0542804
TraesCS3A02G416600		27.8465			7.19793	6.20365
TraesCS5D02G326400	22.3	22.3935	0.0934778	13.9265	13.5211	14.4911	0.038894	0.0387965
TraesCS2A02G130300	23.26	25.1387	1.87869	0.257954	23.3494	22.2918	0.039332	0.0379897
TraesCS6D02G276200	23.36	23.6608	0.300784	12.4315	12.1445	12.3186	0.083985	0.086143
TraesCSU02G203700	25.11	24.6561	0.453874	23.3309	0.336974	0.328006	0.085721	0.0965349
TraesCS7D02G302200	24.15	28.664	4.51403	16.4472	14.2046	11.8933	0.038708	0.035337
TraesCS3B02G283500		31.3152			1.00404	0.769495
TraesCS1D02G081600	21.97	22.5047	0.534651	23.2681	21.3477	22.7662	0.072096	0.0726544
TraesCS2D02G112600	22.05	22.7404	0.69043	21.3442	19.0816	20.1385	0.028053	0.0306424
TraesCS1B02G454900	25.89	28.8649	2.97495	3.32793	1.35216	1.12426	0.049741	0.0455235
TraesCS1B02G386800	25.28	26.3433	1.06329	19.6899	20.4724	18.6513	0.035426	0.034923
TraesCS4B02G334300	25.06	22.9074	2.15261	18.9338	21.0457	22.0495	0.057769	0.0553567
TraesCS1A02G013000	26.55	27.0608	0.510774	5.64972	5.56873	4.93886	0.072381	0.072803
TraesCS1D02G378800	24.29	25.5508	1.26079	11.2441	10.1583	9.54176	0.060732	0.063627
TraesCS7A02G295000	25.1	24.8171	0.282932	19.2	20.3278	19.6586	0.042853	0.0428991
TraesCS5D02G094700	32.69	28.7755	3.91454	1.87947	9.4813	7.90782	0.034425	0.0321953
TraesCS5B02G239400	29.93	29.3519	0.578114	3.5122	5.85295	4.78575	0.050818	0.0515871
TraesCS6B02G291200	22.01	22.9763	0.966315	1.77737	22.9521	23.9747	0.065038	0.0649493
TraesCS2B02G365705	23.05	23.6608	0.610784	0.697614	23.5717	23.9096	0.040885	0.041555
TraesCS6D02G212700	20.29	20.2773	0.0127423	2.12913	1.82712	2.16257	0.033287	0.0335991
TraesCS6B02G401200	26.69	27.843	1.15302	7.94904	7.97025	6.87016	0.06042	0.0631374
TraesCS7A02G413900	33.73	31.786	1.94396	2.39787	5.80516	4.38318	0.029751	0.0288616
TraesCS7D02G132400	25.59	25.1193	0.470683	18.6448	20.64	19.7202	0.048288	0.0476128
TraesCS6A02G137800	21.94	23.5926	1.65263	0.218778	20.4521	20.8053	0.046233	0.0476373
TraesCS1B02G092700		12.0323			10.7478	21.4378
TraesCS1D02G353700	19.12	19.4899	0.369884	9.5523	7.65375	9.4249	0.056246	0.0535916
TraesCS5A02G402900		14.7022			0.550056	0.897917
TraesCS1B02G158000	33.81	33.2494	0.560574	1.8882	3.68059	2.65671	0.054822	0.0541934
TraesCS6D02G015700	27.05	27.7146	0.664557	18.9871	21.5199	18.6356	0.04538	0.0468421
TraesCS4B02G004300		19.1779			12.6818	15.8705
TraesCS5B02G501000		23.452			21.9196	22.4318
TraesCS1B02G388400	25.75	26.4527	0.702651	5.3033	4.62969	4.20043	0.089283	0.0926783
TraesCS4B02G302100	19.96	20.3114	0.351372	3.03006	2.74142	3.23927	0.06987	0.065806
TraesCS4B02G028500		22.9492			17.2063	17.9941
TraesCS7B02G191600	29.52	27.7726	1.74736	6.33333	10.5615	9.12679	0.073704	0.0818248
TraesCS7A02G110000		20.2837			2.86603	3.39113
TraesCS5A02G327700	25.11	26.2054	1.09543	10.9152	11.0369	10.108	0.075813	0.0809226
TraesCS3D02G240700	33.94	32.9248	1.01518	14.2628	21.5854	15.7343	0.078293	0.0760953
TraesCS1A02G377100	25.74	33.2494	7.50943	11.4872	6.02019	4.34547	0.111029	0.110102
TraesCS3B02G016300	27.73	27.843	0.11302	5.62568	6.67046	5.74977	0.061631	0.0634503
TraesCS2A02G333100	32.79	31.5395	1.25054	5.02104	8.42378	6.41009	0.085608	0.0852831
TraesCS5A02G271300	25.89	26.4647	0.574719	16.2503	17.9545	16.2823	0.077175	0.0786126
TraesCS4D02G306800	31.48	33.2146	1.73455	21.7052	27.671	19.9943	0.044266	0.0428078
TraesCS3A02G133000	26.38	27.1084	0.728445	7.52388	8.24901	7.30312	0.080157	0.0810464
TraesCS3B02G150200		29.4981			7.71475	6.27682
TraesCS2A02G338200	25.77	26.5649	0.794872	17.099	17.5541	15.8592	0.087337	0.0910005
TraesCS5A02G183800	23.78	22.4822	1.2978	1.26156	2.57208	2.74572	0.070248	0.0661466
TraesCS6A02G352500	15.01	15.4544	0.444441	10.3451	4.60475	7.15095	0.047726	0.0485759
TraesCS4D02G121000		23.0172			22.1121	23.0563
TraesCS3A02G148300	25.54	26.0817	0.541696	11.1543	12.3717	11.3842	0.029035	0.0324749
TraesCS1D02G015900	31.21	34.1444	2.93436	21.6777	26.9293	18.9285	0.043737	0.0409034
TraesCS6B02G284400	21.9	22.0141	0.114095	1.00822	0.898727	0.979801	0.065952	0.0661615
TraesCS4D02G334100	27.86	27.7801	0.0799126	5.67696	7.15261	6.17935	0.094102	0.0973105
TraesCS7D02G393300	20.33	20.2538	0.0762104	2.21938	2.87665	3.40873	0.061421	0.0589389
TraesCS3A02G140100	22.42	23.0585	0.638457	0	21.9895	22.8874	0.046605	0.0469698
TraesCS2A02G363400	27.24	27.3709	0.130866	6.26432	7.73027	6.77825	0.104445	0.10631
TraesCS3A02G425000	20.2	20.2101	0.0100524	8.42376	7.31918	8.69173	0.057782	0.0579222
TraesCS4D02G076600		25.7245			15.3662	14.3361
TraesCS7D02G398400	22.18	22.9763	0.796315	22.734	20.6408	21.5604	0.033126	0.0339417
TraesCS5A02G397700	26.55	27.1211	0.571116	16.2169	17.7719	15.7267	0.085407	0.0868484
TraesCS3D02G351300	20.86	21.9177	1.05769	1.99041	21.7474	23.8135	0.054968	0.0548507
TraesCS5A02G487200	29.72	29.6729	0.047123	10.0054	12.8373	10.3831	0.04009	0.0417343
TraesCS7B02G480500	27.96	27.3709	0.589134	12.1631	14.7281	12.9143	0.113875	0.124111
TraesCS5D02G402500	23.09	25.9911	2.90109	17.8467	17.3899	16.0577	0.071787	0.0524226
TraesCS4D02G080800	27.41	27.3709	0.0391345	14.2634	16.4685	14.4403	0.055552	0.0578205
TraesCS5B02G377500	22.42	22.9763	0.556315	1.24175	22.5052	23.5079	0.030602	0.0306445
TraesCS3A02G436400	26.74	27.1211	0.381116	18.534	21.1766	18.7396	0.035658	0.0358025
TraesCSU02G006300		28.9486			10.8693	9.01131
TraesCS2A02G462400	21.19	20.6573	0.532692	1.41576	2.73666	3.17949	0.100427	0.0993341
TraesCS7D02G116600	23.48	24.15	0.67	21.9148	21.0526	20.9219	0.093755	0.0952812
TraesCS1D02G326500		29.0918			12.2676	10.1204
TraesCS2B02G626000	25.3	26.2612	0.96118	9.18261	9.37498	8.56777	0.066408	0.0677321
TraesCS5B02G002500		33.5235			0.846646	0.606128
TraesCS5A02G313100	23.98	23.5717	0.408254	21.618	22.076	22.4771	0.055097	0.0545372
TraesCS2B02G533700	21.2	22.4301	1.23015	0.781132	21.0261	22.4977	0.033448	0.0330231
TraesCS6A02G136400	13.93	13.1802	0.749817	1.75736	8.23107	14.9881	0.030408	0.0191935
TraesCS6D02G220200		19.9448			3.60924	4.34308
TraesCS7D02G369100	24.6	24.6561	0.0561264	11.1512	12.0593	11.7384	0.120562	0.129326
TraesCS2B02G202800	18.19	19.1151	0.925136	18.1946	13.0378	16.3696	0.036403	0.0353262
TraesCS2A02G063400	29.98	29.4064	0.573559	9.07805	13.4676	10.9916	0.06508	0.0664828
TraesCS7B02G048200	23.85	25.9171	2.0671	12.9006	10.3271	9.56323	0.081788	0.085878
TraesCS3B02G505600	27.69	29.7475	2.05754	13.0011	12.364	9.97515	0.039931	0.0407285
TraesCS6A02G125500	32.41	31.0886	1.32143	1.3033	3.64242	2.81191	0.057919	0.0582078
TraesCS5D02G173900	29.2	30.6007	1.40073	4.10959	3.69247	2.89599	0.081774	0.0809397
TraesCS2D02G332700	25.37	26.5084	1.1384	18.3618	18.5307	16.7772	0.076157	0.0774739
TraesCS3B02G574500	19.41	19.3796	0.0303692	3.017	2.33765	2.89498	0.035494	0.0354049
TraesCS5A02G150000	24.68	24.5011	0.178855	22.2788	24.0376	23.5459	0.021749	0.0223891
TraesCS1B02G337300	30.15	31.4036	1.25362	0.565174	1.29902	0.992766	0.031498	0.0264709
TraesCS3A02G078100	32.41	34.6639	2.25391	6.54613	6.47054	4.47996	0.096484	0.0962754
TraesCS5D02G162900	15.47	15.6437	0.173658	9.52553	6.10303	9.36307	0.057051	0.0565939
TraesCS3D02G101500	33.72	31.6342	2.08578	4.11388	8.33001	6.31974	0.035114	0.0340883
TraesCS7A02G538500	19.98	20.048	0.0680164	6.11411	6.18508	7.40432	0.069792	0.0647048
TraesCS7A02G042500	27.95	29.7824	1.83241	14.5717	16.376	13.1965	0.061013	0.057937
TraesCS5B02G182100	26.09	26.7388	0.648815	21.8199	23.6301	21.2097	0.06205	0.0689585
TraesCS3B02G256300	24.47	25.6522	1.1822	23.3527	23.9214	22.3807	0.047968	0.0501609
TraesCS6A02G186500	24.74	24.3705	0.369478	20.7211	22.1782	21.841	0.04128	0.0406698
TraesCS7B02G434200	23.36	23.898	0.53798	21.6678	20.9818	21.0714	0.072554	0.0736037
TraesCS6D02G039200	23.43	25.106	1.67601	20.4968	19.3526	18.5001	0.031281	0.0318222
TraesCS6B02G094400	27.29	27.7146	0.424557	14.6251	16.0966	13.9392	0.02953	0.0305733
TraesCS5D02G372700		26.9819			10.5533	9.38705
TraesCS6B02G244700	31.86	28.8869	2.97311	4.0226	10.5651	8.77777	0.029088	0.0289297
TraesCS7D02G411800	28.31	27.9823	0.327663	5.23914	7.50901	6.44036	0.06408	0.0653914
TraesCS6D02G310400		26.9819			7.48974	6.66203
TraesCS1A02G219500	26.29	26.5649	0.274872	6.35375	7.29149	6.58749	0.077383	0.0767722
TraesCS3D02G415900		26.1948			22.0689	20.2199
TraesCS1B02G281800		35.2377			24.6056	16.7586
TraesCS4A02G400500		21.0595			4.22216	4.81169
TraesCSU02G262800	27.36	27.1823	0.177721	15.9211	18.0787	15.9622	0.07264	0.0725131
TraesCS2A02G314200	23.56	23.7071	0.147101	21.4635	21.17	21.4315	0.064295	0.0651498
TraesCS7D02G087100		23.0652			0.147679	0.153664
TraesCS2D02G090800	26.94	24.4544	2.48555	4.63252	5.59842	5.49438	0.081331	0.0521841
TraesCS2D02G067400	31.89	30.7711	1.11893	6.44967	9.54321	7.44326	0.022592	0.0227457
TraesCS5B02G414400		22.4632			10.4483	11.1631
TraesCS2D02G599000	23.78	26.3942	2.61418	6.39865	8.65816	7.87279	0.056697	0.0054513
TraesCS5D02G030500	26.47	27.1211	0.651116	6.35587	7.97152	7.05415	0.066934	0.0611523
TraesCS5D02G312800	32.34	31.2645	1.07551	4.6308	8.29685	6.36903	0.035773	0.0357821
TraesCS1A02G153400	26.69	24.0473	2.64267	20.1064	1.47305	1.47015	0.074215	0.0909073
TraesCS7D02G459300	30.92	32.9558	2.03579	7.63001	7.49763	5.46014	0.063655	0.0642419
TraesCS5B02G330400		21.1606			3.59258	4.07463
TraesCS4A02G266000	26.04	26.9819	0.94186	8.85714	8.83787	7.86116	0.143273	0.152101
TraesCS3A02G449700	32.63	30.3879	2.24214	16.255	23.95	18.9154	0.106218	0.105495
TraesCS1B02G042100	32.26	31.88	0.37996	5.42343	7.93232	5.97163	0.068142	0.0686188
TraesCS2A02G323400	32.32	31.1748	1.14516	18.2896	25.9706	19.9935	0.03169	0.0319323
TraesCSU02G075200	20.48	20.4158	0.0641744	3.48047	3.26592	3.83928	0.097207	0.0973272
TraesCS2A02G265400	26.25	28.8649	2.61495	21.0286	23.6346	19.6512	0.136031	0.1232
TraesCS6A02G163900	27.39	28.526	1.13596	4.60022	4.50228	3.78794	0.072497	0.070066
TraesCS3D02G177200	26.93	27.0012	0.0712359	14.6335	16.5396	14.7012	0.085332	0.0901967
TraesCS2B02G626600	25.5	26.6221	1.12209	8.19765	7.4677	6.73218	0.125643	0.128309
TraesCS2A02G194805	13.95	14.7623	0.812347	23.1226	10.889	17.7029	0.084843	0.0760348
TraesCS5B02G260900	24.92	25.9372	1.01715	20.0995	19.7525	18.2773	0.061822	0.0628803
TraesCS2A02G547300	29.86	28.7874	1.07264	9.64501	13.097	10.919	0.088111	0.0926857
TraesCS2D02G567000	26.69	27.0608	0.370774	15.5024	16.9003	14.9887	0.046155	0.0480635
TraesCS1A02G256900		12.3664			2.75367	5.34416
TraesCS6D02G015900	24.55	24.4228	0.127172	20.7544	21.3861	21.0158	0.092831	0.0925531
TraesCS3B02G515100	21.53	22.6194	1.08943	23.6656	19.9556	21.1736	0.058026	0.0612854
TraesCS6D02G287600		22.1334			0.363444	0.394095
TraesCS5D02G404700	34.25	34.8487	0.59874	2.60672	3.72755	2.56713	0.077542	0.0779944
TraesCS3A02G172400	31.96	32.6308	0.670842	9.3567	12.6512	9.30497	0.085173	0.0830238
TraesCS5A02G294500		29.4377			22.139	18.0495
TraesCS2A02G530700	25.92	26.6221	0.70209	7.09259	7.31392	6.59355	0.038246	0.0382922
TraesCS2D02G597700	27.26	28.2109	0.950933	13.4351	14.0344	11.9395	0.102677	0.109584
TraesCS4A02G471300	27.03	28.2109	1.18093	6.96115	7.55483	6.42715	0.077444	0.0768813
TraesCS5A02G464100	20.97	21.1641	0.194061	2.30043	1.71494	1.94474	0.112466	0.113401
TraesCS6A02G272400	26.38	28.6861	2.30613	15.8848	15.7602	13.1857	0.045536	0.0448421
TraesCS4B02G065700		32.9248			22.3797	16.3133
TraesCS5A02G304300	33.47	32.5329	0.937124	2.5599	5.10521	3.76619	0.044233	0.0435076
TraesCS1A02G300700	20.36	21.9934	1.63338	3.33595	0.312999	0.341556	0.061584	0.0576125
TraesCS3D02G093800	22.6	23.1425	0.542456	23.6389	21.8996	22.7111	0.116921	0.118168
TraesCS6B02G145100		26.1347			16.5198	15.1705
TraesCS2B02G488000	30.51	29.4446	1.06537	23.3156	1.61864	1.31933	0.04368	0.0431365
TraesCS3B02G317700	19.04	18.8189	0.221101	15.2269	13.3162	16.9823	0.071662	0.0687516
TraesCS6A02G360200	22.24	23.2672	1.02723	17.8058	16.2849	16.7978	0.070986	0.0764745
TraesCS3A02G483400	24.54	24.5838	0.0437701	11.0807	12.0971	11.8099	0.141049	0.149822
TraesCS7B02G314900	22.15	23.1425	0.992456	23.274	20.7501	21.519	0.104303	0.106994
TraesCS7A02G314500	29.59	29.5017	0.0882547	10.3413	12.8255	10.4337	0.037194	0.0386766
TraesCS5B02G261800	23.7	23.2857	0.41426	13.6911	14.4045	14.8463	0.124489	0.136531
TraesCS2D02G545900	24.42	24.3518	0.0681999	23.4103	0.102172	0.100696	0.060527	0.0646683
TraesCS5B02G078900	22.28	23.0172	0.737158	18.3986	16.7363	17.451	0.079085	0.0884614
TraesCS2A02G002800	34.05	31.974	2.07601	16.0564	25.067	18.8155	0.055199	0.0534379
TraesCS1A02G023600	29.94	28.2109	1.72907	7.77555	13.1578	11.1938	0.037332	0.0400632
TraesCS5D02G482100	24.01	22.913	1.09704	8.11662	10.191	10.6744	0.081231	0.0805318
TraesCS7B02G229500	24.87	23.805	1.06496	11.4258	13.3578	13.4672	0.063329	0.0685379
TraesCS5D02G061400		34.7556			29.4849	20.3604
TraesCS5A02G290100	21.39	22.4315	1.04152	1.64937	0.118538	0.126827	0.078221	0.0760056
TraesCS5D02G216600	26.37	28.7748	2.40481	10.1479	9.84912	8.21479	0.069544	0.0712993
TraesCS3D02G264900	29.17	28.266	0.904014	3.95749	6.97574	5.92294	0.03066	0.0309069
TraesCS2B02G068900	24.59	24.2678	0.322153	22.4969	23.7157	23.4539	0.08281	0.0853577
TraesCS3B02G358900	26.45	26.8587	0.408695	8.05747	8.97673	8.02129	0.065878	0.0694801
TraesCS2A02G192800	21.98	22.7026	0.72258	23.5632	21.2357	22.4493	0.113633	0.114872
TraesCS5A02G185100		26.6221			9.29014	8.37513
TraesCS4A02G212100	25.4	26.1504	0.750402	6.97323	6.77449	6.21741	0.10145	0.102128
TraesCS3D02G338900	23.07	23.3163	0.24628	22.554	21.094	21.7126	0.052197	0.0534281
TraesCS4B02G309400	23.42	23.7071	0.287101	23.9283	0.173673	0.175819	0.072449	0.0733799
TraesCS2A02G212700	24.09	24.1677	0.0776767	18.2615	18.2927	18.1658	0.054876	0.0615218
TraesCS1A02G135900	19.69	19.5168	0.173177	5.37532	5.66162	6.96214	0.119739	0.115011
TraesCS6D02G379100		29.3519			5.71681	4.67443
TraesCS7B02G185800	23.94	24.0219	0.0819194	22.6967	23.2277	23.2066	0.131324	0.131913
TraesCS2A02G215800	25.52	26.9914	1.47138	11.6426	11.0974	9.86753	0.079036	0.0880757
TraesCS3B02G071100	24.17	26.3691	2.1991	15.4307	15.6429	14.2375	0.051334	0.0459439
TraesCS5B02G388700	27.76	27.9869	0.226915	11.6282	13.2415	11.3552	0.073232	0.0810525
TraesCS5D02G147500		27.6499			20.8014	18.0555
TraesCS5A02G199100	34.58	35.0399	0.459886	1.3048	1.1898	0.814933	0.053534	0.0545208
TraesCS2A02G304000	19.11	19.3989	0.288925	10.5243	8.49223	10.5064	0.05269	0.0508666
TraesCS2D02G405400	20.3	20.4514	0.151365	5.37931	5.32596	6.2501	0.066895	0.0630346
TraesCS7A02G358800	31.99	31.0371	0.952869	4.06627	7.12307	5.50803	0.088251	0.0889165
TraesCS6D02G327700	25.2	24.2079	0.992054	18.6381	15.7266	15.5915	0.126166	0.0478128
TraesCS5B02G567600	22.31	22.3935	0.0834778	1.24787	1.06152	1.13767	0.074241	0.0742859
TraesCS5B02G497800	28.21	27.9485	0.261488	6.04041	8.39315	7.20738	0.039205	0.0409493
TraesCS4B02G018300	31.84	29.1404	2.69962	3.9799	10.336	8.51276	0.109964	0.108228
TraesCS2A02G405800	24.81	25.7343	0.924308	23.7291	24.952	23.2704	0.06137	0.066947
TraesCS7A02G198600	23.19	27.468	4.278	16.5071	11.924	10.4185	0.049561	0.0470887
TraesCS2A02G484000	21.47	22.0627	0.592656	1.92268	0.949174	1.03252	0.056908	0.0562811
TraesCS3D02G307800	33.02	34.7556	1.73556	18.3016	23.6375	16.3226	0.054875	0.0548942
TraesCS6A02G251000	19.89	19.8934	0.00342657	6.62443	6.56313	7.91795	0.056835	0.053659
TraesCS2A02G300300	22.42	22.9872	0.567243	3.24353	2.18897	2.28541	0.084465	0.0879289
TraesCS3B02G053058	32.05	29.2674	2.7826	3.30983	8.45905	6.93663	0.101578	0.102559
TraesCS3D02G405500	24.11	22.7784	1.33161	21.1929	0.204681	0.215658	0.073931	0.0776412
TraesCS5B02G069700	21.04	21.7469	0.706853	2.34981	1.56896	1.73151	0.079382	0.0751166
TraesCS6D02G060500		31.4574			2.31965	1.76974
TraesCSU02G079700	25.28	26.0961	0.816071	18.2658	18.3061	16.8357	0.039855	0.0412472
TraesCS2A02G284000	27.34	27.6349	0.294887	6.82955	8.10293	7.03713	0.083295	0.0869539
TraesCS1A02G056100	21.79	22.7784	0.988386	1.21156	22.3322	23.5299	0.107826	0.106739
TraesCS2B02G478500		31.8873			12.8784	9.69292
TraesCS6D02G189800	27.05	27.3071	0.257136	7.16007	8.27912	7.27645	0.08488	0.0892526
TraesCS5D02G308100	29.27	29.6824	0.412398	11.9795	14.5188	11.7393	0.033145	0.0335618
TraesCS1D02G052800	21.01	20.8703	0.139662	1.16516	3.09788	3.56243	0.075621	0.0630315
TraesCS7A02G383100	23.37	23.615	0.24501	23.5995	22.9966	23.3715	0.091452	0.0920197
TraesCS3B02G350500	21.07	20.4928	0.577151	2.60845	4.1021	4.80413	0.093101	0.0912211
TraesCS6A02G235800	23.4	23.7071	0.307101	21.1795	20.3242	20.5753	0.151627	0.158262
TraesCS7D02G120800	19.22	19.5208	0.300789	7.79188	5.9785	7.35032	0.147522	0.144842
TraesCS2D02G455400	19.31	19.823	0.513024	8.09114	5.56813	6.74141	0.070329	0.0687916
TraesCS7D02G051000	22.49	22.9875	0.497455	2.37972	1.52255	1.58962	0.07097	0.0727389
TraesCS1D02G401400	34.24	33.0246	1.21543	1.40187	3.84391	2.79349	0.076954	0.0751011
TraesCS1A02G289400	29.93	29.1818	0.748184	9.96726	12.7766	10.5079	0.167284	0.172405
TraesCS4B02G216900	25.02	25.7841	0.764086	19.8369	20.3502	18.9421	0.047459	0.0480225
TraesCS1D02G058516		28.5972			15.5677	13.0651
TraesCS6B02G153000	25.8	26.3177	0.517655	8.08372	9.21843	8.40661	0.058149	0.0576161
TraesCS1A02G266700	21	22.2529	1.25288	5.6	3.12573	3.37114	0.063226	0.0621752
TraesCS6B02G077400	20.46	20.8048	0.344767	4.93842	3.59581	4.14806	0.045523	0.0453921
TraesCS6B02G078700	28.22	27.3071	0.912864	11.6428	14.9948	13.1788	0.078155	0.0853435
TraesCS7A02G222900		27.6255			12.251	10.6432
TraesCS3B02G306400	30.24	27.7726	2.46736	3.39683	8.86827	7.66361	0.037746	0.0378582
TraesCS1D02G096300		28.6451			8.51625	7.13525
TraesCS3D02G226200	34.03	35.1379	1.10793	19.4511	28.0731	19.1745	0.084988	0.0816079
TraesCS7A02G124400	23.72	23.898	0.17798	19.7909	19.5006	19.5839	0.098161	0.10505
TraesCS7B02G161700	21.87	23.1851	1.31508	23.6708	20.6643	21.3906	0.110154	0.110808
TraesCS2A02G382400	22.21	23.0585	0.848457	1.30752	22.5008	23.4195	0.096636	0.0970084
TraesCS5D02G391500	28.96	28.1221	0.837909	11.8757	16.4772	14.062	0.08688	0.0865862
TraesCS7A02G383900		29.686			8.73517	7.06205
TraesCS7B02G358900	21.62	21.2861	0.333904	2.41998	3.28249	3.701	0.053654	0.0531606
TraesCS2B02G042900	25.81	25.1193	0.690683	7.42968	9.99628	9.55084	0.05625	0.0547167
TraesCS2D02G479100	26.92	27.843	0.92302	6.67756	7.22095	6.22428	0.047776	0.0477932
TraesCS7B02G127700	22.13	22.896	0.765968	1.45323	22.6272	23.7183	0.077287	0.0776689
TraesCS5D02G035400	24.89	26.0715	1.18147	16.9032	17.189	15.8233	0.047577	0.0508806
TraesCS7A02G448700	24.91	25.8855	0.975497	8.43998	8.11987	7.52842	0.057839	0.0578856
TraesCS2D02G442900	29.73	28.8613	0.868692	5.30373	9.20098	7.65119	0.120869	0.122914
TraesCS6B02G431300		14.8752			9.85248	15.8962
TraesCS7A02G440300		24.3705			4.24686	4.1823
TraesCS7D02G304200		20.725			13.1972	15.2827
TraesCS1B02G038400	24.57	25.7039	1.13386	20.0342	19.8181	18.5044	0.044901	0.0457805
TraesCS2A02G376400	33.74	32.034	1.70603	1.58625	4.63191	3.47025	0.069761	0.0678514
TraesCS6D02G275400	19.92	20.3252	0.405239	4.73494	3.15424	3.72452	0.124008	0.123592
TraesCS6B02G400700		28.4286			9.99508	8.43807
TraesCS1D02G282700	22.6	23.0585	0.458457	0.817699	0.59147	0.615621	0.130478	0.129876
TraesCS1A02G228600	28.83	29.6824	0.852398	5.71072	6.35143	5.13551	0.160344	0.166125
TraesCS2B02G511200	32.62	29.525	3.09502	3.20049	8.8808	7.21894	0.053263	0.0526678
TraesCS5A02G165900	23.67	23.8494	0.179398	21.3232	21.0169	21.1496	0.060224	0.0611812
TraesCS4A02G457700	27.58	27.1823	0.397721	5.11675	8.72954	7.70756	0.063196	0.0550184
TraesCS3A02G064300	30.66	31.7928	1.13279	3.13894	2.46278	1.85912	0.054277	0.0546922
TraesCS2D02G121800	20.6	22.1381	1.5381	2.63301	21.9697	23.8174	0.114768	0.107496
TraesCS3B02G183800	24.94	24.6561	0.283874	19.3905	20.5246	19.9784	0.105514	0.105588
TraesCS3B02G006000	21.71	22.7787	1.06869	22.9277	20.1182	21.1969	0.074408	0.0763443
TraesCS7A02G472800	27.87	28.266	0.395986	16.6717	19.383	16.4577	0.037477	0.0376552
TraesCS1D02G389600	29.77	28.805	0.964971	4.97414	7.59054	6.32434	0.077699	0.0827174
TraesCS1B02G368300		26.961			17.5771	15.6467
TraesCS2D02G393800	27.32	28.8567	1.53668	15.7862	16.7599	13.9391	0.11019	0.109222
TraesCS5B02G053100	22.92	22.9763	0.056315	17.8639	17.0289	17.7876	0.032893	0.0381286
TraesCS2B02G451800	33.61	33.3477	0.262268	19.7798	28.6792	20.6401	0.081828	0.0811638
TraesCS1A02G046100	27.25	27.3071	0.0571363	4.94092	5.84145	5.134	0.065426	0.0654361
TraesCS2D02G313900	18.3	18.8923	0.592303	10.977	7.12484	9.0511	0.083823	0.0818345
TraesCS5D02G206000	29.15	29.8233	0.673337	18.0391	22.8088	18.3551	0.103034	0.104882
TraesCS2A02G585800	22.99	23.5698	0.579767	22.2044	20.5842	20.96	0.06964	0.0723403
TraesCS3D02G156900	29.74	30.5933	0.853286	2.76799	2.87198	2.25303	0.080549	0.079441
TraesCS7A02G221800	29.82	30.2877	0.467737	12.5553	15.6783	12.4235	0.09445	0.0932602
TraesCS5B02G026100		26.5084			20.6236	18.672
TraesCS5B02G285100		19.9553			4.59694	5.52869
TraesCS7D02G175700	33.43	30.947	2.48301	15.4711	23.5739	18.282	0.113776	0.110358
TraesCS7B02G333300	28.24	27.9823	0.257663	5.45609	7.17949	6.15773	0.115567	0.120425
TraesCS6D02G072700	20.27	20.3114	0.0413722	4.81894	4.40429	5.20413	0.081861	0.0808913
TraesCS1B02G398000	24.13	22.7366	1.39341	12.1243	13.1905	13.9235	0.162075	0.151538
TraesCS3B02G462000		21.4091			6.14278	6.88617
TraesCS3A02G320000	20.88	20.5236	0.35644	19.8276	18.631	21.7869	0.04772	0.0471713
TraesCS1A02G064900	23.87	25.4033	1.53325	12.93	11.8298	11.1764	0.053374	0.0563208
TraesCS3B02G346100	28.35	29.686	1.33603	4.17354	4.973	4.02047	0.08883	0.0785082
TraesCS7D02G320500		30.5176			3.09766	2.4361
TraesCS4B02G024700	23.39	23.7903	0.40029	22.8918	22.1174	22.3123	0.056926	0.0572139
TraesCS3A02G255600	20.86	21.0239	0.163859	4.65964	3.74299	4.27284	0.076055	0.0758434
TraesCS7D02G335200	23.67	23.7014	0.0313651	21.3029	21.3125	21.581	0.065082	0.0655113
TraesCS3B02G503700	13.14	12.7435	0.396516	2.30137	11.2105	21.1128	0.076984	0.0350859
TraesCS1B02G023600	22.63	23.1002	0.470221	1.61202	1.44966	1.50613	0.120745	0.122388
TraesCS4A02G102500		23.1425			18.8759	19.5753
TraesCS5B02G259200		27.914			5.6815	4.88487
TraesCS6A02G186600	27.56	28.1221	0.562091	13.881	15.4476	13.1833	0.059464	0.0619336
TraesCS1A02G115600	28.32	27.8857	0.43432	12.1186	20.7595	17.8668	0.070047	0.00764077
TraesCS1A02G393800	26.19	27.5806	1.3906	16.6964	17.2229	14.987	0.055499	0.0565146
TraesCS2D02G366000	27.62	27.5234	0.0966493	5.12672	6.07739	5.29941	0.119505	0.121144
TraesCS1B02G308400		34.8487			29.2372	20.1354
TraesCS3B02G214300	28.87	29.2276	0.357624	15.6952	20.1684	16.5611	0.056484	0.0527898
TraesCS4D02G006300	31.89	29.4981	2.39192	17.5729	25.3009	20.5852	0.040062	0.040904
TraesCS2B02G575400	23.66	23.1319	0.52813	0.649197	1.90141	1.97277	0.085523	0.0883683
TraesCS3A02G406200	20.72	21.8569	1.13689	3.55598	1.37416	1.5089	0.056487	0.0538525
TraesCS2A02G006800	22.87	23.3939	0.523939	23.2654	21.9026	22.47	0.063356	0.0637668
TraesCS6D02G304600		29.3202			12.5678	10.2874
TraesCS6D02G114500		33.3922			2.70793	1.94628
TraesCS3B02G024300	31.71	29.3519	2.35811	17.8694	25.8171	21.1098	0.041322	0.0423945
TraesCS1B02G173000	25.1	25.8603	0.760295	17.0677	17.9602	16.6682	0.114981	0.120883
TraesCS5B02G158400	29.71	27.7726	1.93736	18.5473	25.1433	21.7279	0.102595	0.112848
TraesCS3A02G436800	26.46	25.01	1.45005	16.4989	19.9547	19.1489	0.107848	0.10479
TraesCS1B02G312900	18.14	17.4574	0.682563	10.6637	8.90157	12.2376	0.069684	0.0677678
TraesCS1D02G440900	26.39	27.1084	0.718445	8.07579	8.52959	7.55153	0.168569	0.176528
TraesCS1A02G174100	32.05	31.1748	0.875155	2.06677	4.49242	3.45849	0.039108	0.0389357
TraesCS7B02G289300	26.97	26.6801	0.289934	9.37041	11.6086	10.4424	0.040946	0.0468494
TraesCS3A02G135100	21.04	22.4301	1.39015	1.11787	20.9584	22.4252	0.050381	0.0501907
TraesCS6B02G015300		28.6369			16.8429	14.1157
TraesCSU02G121400	26.93	29.4387	2.50872	12.6461	14.1491	11.5351	0.056181	0.0455742
TraesCS2D02G369900		30.5933			2.77237	2.17489
TraesCS5A02G343200	21.23	22.1007	0.87065	1.32266	21.8699	23.7494	0.104382	0.104214
TraesCS1A02G101100	34.21	31.6342	2.57578	3.05174	7.96573	6.04337	0.030759	0.0292718
TraesCS2A02G229200	29.8	30.0578	0.257774	10.6872	12.7859	10.2091	0.084344	0.0858953
TraesCS5A02G051500	26.8	27.1211	0.321116	14.8567	16.4926	14.5947	0.06763	0.0713658
TraesCS6B02G296200	28.89	29.9834	1.09339	13.2752	15.8094	12.6545	0.057149	0.0552464
TraesCS2D02G221600	25.67	26.5649	0.894872	18.0538	18.4445	16.6636	0.13092	0.133639
TraesCS2D02G102800	26.91	27.1823	0.272279	16.5262	18.1219	16.0004	0.107854	0.108504
TraesCS2B02G466800	34.76	33.9819	0.778088	13.7814	21.0997	14.9018	0.036299	0.0355945
TraesCS5A02G514300	25.12	24.9278	0.192154	8.27389	9.76661	9.40309	0.05935	0.0584415
TraesCS2A02G551200	32.15	33.2134	1.06337	4.29984	5.08504	3.67445	0.061523	0.0622043
TraesCS7D02G436600		29.4064			10.6349	8.67968
TraesCS3B02G271900	14.95	15.2513	0.301319	16.6796	9.70771	15.2764	0.041317	0.0422186
TraesCS3A02G284000	33.53	29.7038	3.8262	1.59618	8.71357	7.04037	0.078717	0.0735645
TraesCS5B02G117100	30.91	31.5156	0.605583	6.17276	7.88828	6.00715	0.085852	0.0878652
TraesCS3D02G321700		31.4283			20.3098	15.5094
TraesCS4B02G084800	27.74	28.3454	0.605395	21.0411	25.5	21.5908	0.055196	0.0589054
TraesCSU02G060900		34.312			24.0337	16.8107
TraesCS3A02G249200	32.8	34.3978	1.59785	4.36829	4.22097	2.94505	0.097999	0.100138
TraesCS2A02G552400	33.01	34.7556	1.74556	3.56256	3.00177	2.07284	0.043885	0.0450248
TraesCS6A02G264200	20.85	20.7645	0.0855029	3.78705	3.77176	4.35947	0.111334	0.110883
TraesCS3D02G254600	23.32	23.4371	0.117143	14.5214	14.5804	14.9306	0.064087	0.071059
TraesCS5D02G301900	22.28	23.2284	0.948375	4.52424	2.61722	2.70416	0.06813	0.0730398
TraesCS6D02G283500	25.98	26.5084	0.528397	7.52887	7.86117	7.11729	0.063614	0.0647697
TraesCS3D02G482400	25.98	24.9563	1.02369	9.01617	11.8675	11.4128	0.088105	0.0942389
TraesCS5D02G192800	32.47	28.97	3.49996	2.72005	10.2049	8.45413	0.092448	0.0869819
TraesCS4B02G177800	22.94	23.2284	0.288375	23.0166	21.8806	22.6074	0.104874	0.105897
TraesCS1B02G308200	21.91	22.3935	0.483478	1.01871	0.0218699	0.0234389	0.070179	0.0706722
TraesCS4B02G191600	20.63	20.3458	0.284165	2.26854	3.02014	3.56257	0.101232	0.0997919
TraesCS5A02G552300	31.15	33.8549	2.70487	5.83242	4.94647	3.50659	0.103574	0.105779
TraesCS4B02G063600	25.75	26.0961	0.346071	18.5476	19.5719	17.9999	0.083542	0.0842337
TraesCS1B02G399500	31.88	33.2404	1.36044	0.986198	32.5584	23.5076	0.033044	0.0326295
TraesCSU02G122600	21.95	22.698	0.748039	14.2032	12.7426	13.4735	0.049883	0.049342
TraesCS7D02G313500	25.04	24.3032	0.736782	17.3195	18.6928	18.4596	0.067165	0.0729218
TraesCS5A02G180100	33.47	33.3306	0.139421	3.94383	6.14852	4.4273	0.133289	0.132512
TraesCS4D02G269700	19.83	21.4279	1.59787	9.12557	4.8886	5.47541	0.057083	0.0552511
TraesCS6A02G375100	24.87	26.2054	1.33543	11.117	10.093	9.24361	0.144523	0.156159
TraesCS6B02G388700	22.14	23.5452	1.4052	0.813008	21.9034	22.3265	0.102414	0.103598
TraesCS5B02G208400	34.5	32.2437	2.25632	1.66957	6.49911	4.83749	0.073383	0.0685235
TraesCS4A02G409500	27.17	27.0012	0.168764	16.7744	19.4125	17.2548	0.102987	0.102538
TraesCS1B02G075800	29.37	27.2336	2.13638	6.65169	11.9434	10.5253	0.07111	0.0779283
TraesCS7B02G435600		29.0545			15.7021	12.9704
TraesCS1D02G372400	20.49	20.4727	0.0173028	7.66032	7.12671	8.35459	0.08808	0.0881434
TraesCS4D02G100600	22.11	22.9023	0.792292	3.19132	1.751	1.83492	0.030264	0.0306799
TraesCS6B02G203000	29.66	29.1049	0.555137	11.3122	14.715	12.134	0.076457	0.0781986
TraesCS3B02G556000	24.37	24.4228	0.0528283	10.6262	11.2669	11.0718	0.106668	0.109752
TraesCS1B02G336200	23.67	24.2072	0.537231	22.256	22.3813	22.1897	0.142213	0.140228
TraesCS3B02G455900	22.54	23.3163	0.77628	0.809228	22.6995	23.3652	0.115398	0.116364
TraesCS7B02G269400	24.61	25.2946	0.684596	18.8314	19.2721	18.2858	0.068002	0.0699662
TraesCS5B02G187200		34.4864			15.5811	10.8433
TraesCS3D02G253800	30.27	28.567	1.70304	5.81962	9.84774	8.2734	0.060749	0.065525
TraesCSU02G094000	23.45	23.5698	0.119767	13.3254	13.5746	13.8224	0.129094	0.13791
TraesCS4A02G324600	30.51	31.4131	0.903105	6.67847	8.27802	6.32451	0.084006	0.0861006
TraesCS5B02G387000	24.15	22.6741	1.47591	6.7677	8.46417	8.95913	0.07145	0.0768089
TraesCS6A02G131500	26.52	28.8649	2.34495	13.81	15.4245	12.8249	0.053551	0.0411797
TraesCS2B02G526000	21.02	20.8281	0.191878	0.365366	1.19922	1.38184	0.090784	0.0907377
TraesCS2D02G327200	31.74	29.2276	2.51238	3.41777	8.824	7.24574	0.043394	0.0432735
TraesCS2B02G309300	24.27	24.1677	0.102323	12.3115	13.2544	13.1624	0.055826	0.0615051
TraesCS2D02G223000		26.5649			7.21637	6.51962
TraesCS2B02G358100	18.51	19.1118	0.601783	10.6451	8.61361	10.8167	0.079957	0.0655125
TraesCS7A02G453400	33.64	32.9248	0.715184	19.4197	27.5382	20.0735	0.086651	0.0872634
TraesCS7D02G509200	27.62	27.5675	0.052523	16.2578	19.7987	17.2365	0.083651	0.0809328
TraesCS1B02G118500	34.45	33.451	0.99902	18.4128	27.7516	19.9109	0.082718	0.0828226
TraesCS3A02G332100	28.8	28.0605	0.739527	4.24167	7.4521	6.37375	0.106063	0.103903
TraesCS5A02G126200	12.89	12.5931	0.296873	8.17378	8.11036	15.4567	0.06812	0.0153572
TraesCS6A02G173400	24.35	24.2678	0.0821527	19.0719	19.9524	19.7322	0.108964	0.111901
TraesCS5A02G215200	28.63	29.3122	0.682198	7.44394	9.72056	7.95892	0.10915	0.11145
TraesCS5A02G386000		29.0498			12.8294	10.5993
TraesCS6B02G364500	24.88	25.2178	0.337802	19.9678	20.3097	19.3289	0.072641	0.0733867
TraesCS4A02G223400	27.78	27.7033	0.0767337	5.67603	7.64092	6.61951	0.072402	0.0732576
TraesCS1D02G100900	30.76	29.0545	1.70547	4.14304	8.54112	7.05525	0.109004	0.11154
TraesCS3B02G255600	32.23	30.1976	2.03235	4.40832	9.26797	7.36585	0.103288	0.103057
TraesCS5B02G399400	20.12	20.048	0.0719836	5.7495	4.97757	5.95878	0.11225	0.112482
TraesCS2A02G128900	26.52	26.2367	0.283323	8.67873	10.2781	9.40188	0.10267	0.113016
TraesCS6B02G211000	23.55	23.754	0.203968	10.7924	11.2237	11.3399	0.113072	0.111166
TraesCS7A02G309300	26.65	27.843	1.19302	14.8863	16.1551	13.9253	0.051422	0.052822
TraesCS5B02G292000	30.71	29.2674	1.4426	3.36047	7.46675	6.12292	0.085856	0.0851861
TraesCS5B02G306200	33.55	33.302	0.247951	1.90999	2.90683	2.09488	0.03787	0.0377325
TraesCS2B02G063600	27.13	27.3071	0.177136	14.0568	16.5572	14.552	0.099351	0.103339
TraesCS1B02G179800	22.86	23.2721	0.412075	1.88976	1.34747	1.38961	0.126588	0.131385
TraesCS4A02G413400	25.18	25.4943	0.314254	20.4448	22.4977	21.1791	0.104308	0.100893
TraesCS7B02G033700	32.58	31.0027	1.57728	13.709	21.2486	16.4491	0.088981	0.0852262
TraesCS3D02G328700	26.4	27.0012	0.601236	6.98182	7.00372	6.22524	0.169365	0.173177
TraesCS2B02G576400	26.43	26.9425	0.512487	7.53689	7.43326	6.62144	0.110943	0.115212
TraesCS3A02G402100		21.3137			2.5322	2.85135
TraesCS1B02G175600		26.9258			8.83532	7.87525
TraesCS5B02G444200	26.37	25.5152	0.854786	8.7554	11.2841	10.614	0.11138	0.122081
TraesCS6B02G401000	24.29	25.7039	1.41386	12.4002	11.8322	11.0478	0.091996	0.0988448
TraesCS5A02G301700	20.2	21.9255	1.72549	4.76436	1.19632	1.30952	0.058322	0.0522284
TraesCS3A02G390500	20.15	20.2893	0.139329	3.1206	2.93726	3.47445	0.11813	0.115443
TraesCS7B02G287700		28.4454			12.1084	10.2161
TraesCS4B02G168800	21.08	20.1493	0.930664	1.51423	4.16825	4.96483	0.038345	0.0373107
TraesCS1B02G255400	31.12	31.0886	0.0314289	19.1877	25.56	19.732	0.207433	0.211951
TraesCS6B02G037300		34.4851			3.85285	2.68141
TraesCS1D02G379200	27.62	28.9486	1.32855	13.1904	14.099	11.6889	0.079	0.0824504
TraesCS4D02G259700	22.24	22.6585	0.418521	5.83813	5.79633	6.1395	0.07085	0.0764414
TraesCS5A02G313400	23.25	23.525	0.275048	22.3381	21.4347	21.8675	0.095158	0.0965977
TraesCS5B02G193700	32.83	29.9312	2.89884	3.04843	8.16219	6.54477	0.069342	0.0682978
TraesCS2B02G127400	23.96	24.0699	0.10992	12.9616	13.1898	13.1515	0.218404	0.240549
TraesCS6A02G240200	21.15	22.2422	1.09223	2.33759	0.436141	0.470609	0.116304	0.112009
TraesCS4A02G471700	32.89	30.1822	2.70775	4.08635	9.65743	7.6793	0.044334	0.0439639
TraesCS5A02G503600	20.68	22.2793	1.59929	4.37524	0.838117	0.902848	0.135646	0.130673
TraesCS6B02G462400	20.3	21.0505	0.750546	3.40493	2.88929	3.29412	0.073133	0.0620329
TraesCS7A02G457200	19.15	19.5835	0.433505	9.24909	6.33052	7.75819	0.05665	0.0554988
TraesCS3D02G352900	32.36	30.947	1.41301	3.46354	7.04759	5.46554	0.09393	0.0935591
TraesCS4B02G112400	25.78	25.01	0.770045	17.3623	19.7689	18.9706	0.054972	0.0548454
TraesCS5A02G252800	33.55	35.0399	1.48989	5.13621	5.18611	3.55214	0.08016	0.0812327
TraesCS1B02G245400	31.29	31.0124	0.2776	8.55992	12.2334	9.46724	0.072076	0.0729611
TraesCS4D02G099900	26.45	27.0121	0.562061	14.9898	19.1932	17.053	0.07758	0.0555815
TraesCS5B02G520800	26.15	26.5649	0.414872	19.6772	21.3705	19.3072	0.065784	0.0679254
TraesCS4A02G347900	30.27	28.366	1.90398	7.47671	12.6307	10.6866	0.090053	0.0968422
TraesCS5B02G542400	31.11	31.093	0.0170122	0.192864	0.627088	0.484036	0.063585	0.0633863
TraesCS7B02G009100	26.78	27.843	1.06302	6.2823	6.61464	5.70166	0.064854	0.0635082
TraesCS2A02G464000	21.68	22.6194	0.939429	1.05166	21.5981	22.9164	0.083099	0.0845688
TraesCS5A02G328500	14.73	15.3008	0.570772	7.05499	3.31815	5.20468	0.060932	0.0603155
TraesCS1A02G282900	34.66	33.966	0.694041	11.3076	15.7882	11.1558	0.082711	0.0806487
TraesCS5B02G205900		28.266			6.80072	5.77433
TraesCS2D02G446800	29.02	29.1024	0.082386	10.3625	12.3414	10.1777	0.07464	0.0793917
TraesCS1B02G246300	32.47	30.3551	2.11487	3.89529	8.37271	6.61981	0.046214	0.0461553
TraesCS2A02G401600	23.98	23.7903	0.18971	21.8182	22.0809	22.2756	0.088406	0.0879621
TraesCS2D02G069700	30.79	28.691	2.09903	6.2202	11.2615	9.42025	0.058304	0.0613563
TraesCS3D02G025100	28.08	28.97	0.890042	3.7265	5.96515	4.94178	0.069437	0.0539161
TraesCS1A02G036300	21.84	22.896	1.05597	1.1978	22.2026	23.2732	0.052688	0.0524561
TraesCS2B02G031900		26.848			0.255396	0.228304
TraesCS2A02G372900	25.41	24.8171	0.592932	20.6281	22.9838	22.2271	0.076364	0.076724
TraesCS7A02G034700	28.74	28.1439	0.596095	2.04593	3.54269	3.02106	0.076617	0.0763083
TraesCS5D02G073600	23.04	23.4808	0.440843	22.0312	20.9136	21.376	0.104639	0.107557
TraesCS2B02G104800	22.26	23.0585	0.798457	0.312668	21.9865	22.8842	0.150622	0.151428
TraesCS5D02G188700	24.66	26.2054	1.54543	23.1241	22.7823	20.865	0.121657	0.129224
TraesCS4D02G199800	24.25	24.2175	0.0325452	23.3369	23.7441	23.5309	0.099873	0.104031
TraesCS6D02G017800	23.02	23.6608	0.640784	21.6855	20.2959	20.5869	0.067067	0.0699304
TraesCS6D02G134100	18.73	21.2936	2.56364	10.8019	14.9323	16.8302	0.092156	0.0703236
TraesCS7B02G362800		34.9435			30.7574	21.1249
TraesCS4B02G376200	27.77	27.8465	0.0765477	23.5506	27.1481	23.3981	0.170864	0.190004
TraesCS4A02G231700	19.23	19.228	0.00198104	7.75039	6.59824	8.23578	0.127004	0.126173
TraesCS5B02G487100	29.47	28.1829	1.28705	4.95962	9.79732	8.34319	0.05408	0.0535264
TraesCS4B02G286600	22.67	21.9013	0.768705	16.9704	17.0728	18.7088	0.092454	0.0993767
TraesCS3D02G451500	24.33	27.948	3.61804	15.0333	12.3614	10.6152	0.143286	0.151973
TraesCS6D02G353000		25.8603			14.1462	13.1286
TraesCS6A02G378300	29.21	28.6451	0.564907	9.60493	12.8167	10.7383	0.056532	0.0611745
TraesCS1A02G221300	31.39	29.8425	1.54752	17.1341	23.879	19.204	0.084989	0.087643
TraesCS1A02G234300	33.77	28.9486	4.82145	0.611193	9.54475	7.91314	0.113559	0.102543
TraesCS6D02G239300	25.7	26.7388	1.03882	16.8934	17.1904	15.4297	0.104141	0.10881
TraesCS5D02G435900	27.36	27.0608	0.299226	13.6754	16.4145	14.5579	0.052491	0.0555997
TraesCS4A02G291200	28.24	27.7033	0.536734	23.5326	0.110253	0.095515	0.153483	0.167609
TraesCS2A02G200300	31.85	27.8727	3.97728	3.2854	11.4118	9.8262	0.091124	0.0930347
TraesCS3B02G593000		27.9869			15.6628	13.4315
TraesCS2B02G281900	21.04	22.2056	1.16557	1.01521	21.6276	23.3754	0.056083	0.0529365
TraesCS6D02G162500	24.52	26.1416	1.62157	19.9478	18.9635	17.41	0.080947	0.0837662
TraesCS2B02G152000	34.28	31.3425	2.93751	14.4224	23.112	17.6977	0.08972	0.0842294
TraesCS2D02G445300	29.92	29.8233	0.0966632	7.0508	9.68965	7.79764	0.057127	0.0602125
TraesCS6A02G169700	28.52	29.0372	0.517229	12.4965	15.4919	12.8044	0.065554	0.0653409
TraesCS2D02G044400	24.19	23.7456	0.44443	20.9343	21.5955	21.8269	0.164421	0.163198
TraesCS5A02G446800		27.3576			14.7724	12.9594
TraesCS5A02G525400	31.72	34.2581	2.53815	6.78689	5.89172	4.12752	0.128431	0.129552
TraesCS6B02G185300	22.28	22.8605	0.580529	23.7415	21.9552	23.0495	0.090235	0.0902168
TraesCS1B02G169800	28.9	28.1036	0.796398	7.10865	11.3055	9.65472	0.081186	0.0857248
TraesCS7A02G028400	32.03	29.1404	2.88962	3.98626	10.6136	8.74138	0.046568	0.0461257
TraesCS3A02G155300	33.95	29.7038	4.2462	15.1918	24.71	19.9652	0.149047	0.140062
TraesCS5D02G274700	27.03	29.1764	2.14635	18.495	21.8018	17.9338	0.13198	0.110427
TraesCS3B02G571800		30.1417			2.42244	1.92884
TraesCS7A02G421700	26.04	28.8649	2.82495	15.8802	14.4974	12.054	0.061651	0.0615414
TraesCS5B02G345000	21.97	22.9359	0.965921	0.491579	22.004	23.0249	0.145508	0.143504
TraesCS5A02G162200	26.54	28.0605	1.52047	18.0497	18.8555	16.127	0.100761	0.101051
TraesCS6A02G188600	21.03	20.9982	0.0318449	2.62482	2.60596	2.9785	0.043114	0.0431158
TraesCS5D02G555200	32.12	29.2276	2.89238	3.91532	10.5523	8.66496	0.090235	0.0880685
TraesCS2A02G299100	24.66	25.7039	1.04386	22.2968	23.1205	21.5879	0.090267	0.0920424
TraesCS2D02G402500	24.44	25.7039	1.26386	23.9705	24.4038	22.7862	0.088519	0.0946351
TraesCS6D02G305100	31.2	30.9182	0.281765	2.30769	3.52325	2.73489	0.09014	0.0914416
TraesCS5D02G414300	22.67	23.452	0.782016	0.275254	0.00139291	0.00142546	0.169562	0.164205
TraesCS2B02G584100	23.18	23.4371	0.257143	22.5608	21.535	22.0521	0.082098	0.0833094
TraesCS7D02G053300	32.54	33.966	1.42596	23.4542	31.8049	22.473	0.074301	0.0726649
TraesCS3B02G024100	33.13	29.525	3.60502	0.999698	7.44336	6.05049	0.077259	0.0718099
TraesCS7A02G408500	31.82	31.7069	0.113055	8.97549	11.9608	9.05348	0.089607	0.0899549
TraesCS2B02G206200	33.03	34.8487	1.81874	11.7275	15.6527	10.7799	0.052099	0.0509517
TraesCS3A02G257200	26.35	26.7388	0.388815	8.01518	8.36873	7.51153	0.085221	0.0899064
TraesCS4D02G344400	28.1	29.0309	0.930877	11.7694	12.7654	10.5533	0.079069	0.0841581
TraesCS2B02G538900		27.0012			19.4885	17.3223
TraesCS6B02G404800	24.96	24.5011	0.458855	17.5673	19.0586	18.6688	0.101363	0.10747
TraesCS1A02G110000	20.92	22.4672	1.5472	2.50096	22.317	23.8395	0.055938	0.0528479
TraesCS3A02G537500	33.8	34.9435	1.1435	18.497	25.9632	17.8321	0.076538	0.075203
TraesCS5A02G233200		27.2443			14.1547	12.4691
TraesCS7A02G518100	20.7	22.3572	1.65719	4.66087	0.789921	0.847964	0.146073	0.140338
TraesCS1D02G038300		22.2422			0.533543	0.575709
TraesCS2D02G419400	25.66	26.1327	0.472715	11.7288	12.6745	11.6401	0.048444	0.0560604
TraesCS5A02G170900	23.56	23.754	0.193968	21.6469	21.2894	21.5099	0.06871	0.0695011
TraesCS5A02G534200	28.38	29.2276	0.847624	10.3425	11.8407	9.72291	0.069834	0.0749161
TraesCS4A02G051700	21.35	22.3546	1.00459	2.68665	0.676404	0.72619	0.127684	0.125666
TraesCS7D02G154300	20.92	20.5602	0.359772	2.56979	2.78788	3.2543	0.091851	0.0929047
TraesCS3A02G169900	20.12	22.1134	1.9934	1.44334	20.4777	22.2248	0.042628	0.0366749
TraesCS5A02G011900	25.57	24.7091	0.860905	9.94916	12.6326	12.2701	0.092092	0.101235
TraesCS1D02G254100	25.83	26.1844	0.354371	8.7619	9.75919	8.94506	0.120554	0.126199
TraesCS7D02G011800		27.4415			0.334115	0.292214
TraesCS7B02G090400	26.45	26.4527	0.00265052	8.29338	9.68907	8.79071	0.092389	0.0991301
TraesCS4B02G113700	25.57	28.1813	2.61133	18.4623	17.5626	14.9568	0.127397	0.125656
TraesCS3A02G344300	24.39	24.2175	0.172545	21.4613	22.5981	22.3952	0.085804	0.0848239
TraesCS5A02G165000	24.43	23.9745	0.45551	21.6029	22.8281	22.8524	0.095291	0.0941285
TraesCS2B02G359500	30.38	30.3624	0.0175991	1.72219	2.88714	2.28215	0.032499	0.0321868
TraesCS5B02G311800	24.43	25.6522	1.2222	11.052	10.5431	9.86401	0.124406	0.12896
TraesCS2D02G131800	20.59	22.0957	1.50573	2.64594	1.13169	1.22923	0.098085	0.0802535
TraesCS6D02G089800	32.95	31.8792	1.07077	1.88649	4.84793	3.64972	0.100549	0.0983072
TraesCS2B02G121800	23.02	23.3512	0.331224	13.47	12.7307	13.0844	0.136061	0.140545
TraesCS7A02G141900	23.13	23.525	0.395048	23.4708	22.0305	22.4753	0.169057	0.170391
TraesCS5B02G533900	33.88	35.0399	1.15989	15.6978	21.9706	15.0484	0.067211	0.067861
TraesCS7B02G413600	25.36	24.551	0.808957	9.01893	7.72032	7.54704	0.075302	0.0523513
TraesCS4D02G161900	22.07	23.2259	1.15593	3.22972	1.20445	1.2446	0.075703	0.0780619
TraesCS5B02G085900		29.3122			11.2846	9.23952
TraesCS2B02G531100		26.7346			8.863	7.95642
TraesCS7B02G291100	19.18	19.3796	0.199631	6.90719	5.282	6.5413	0.154955	0.154373
TraesCS5B02G014800	25.01	25.3393	0.329308	23.453	0.189757	0.179727	0.166069	0.182624
TraesCS3B02G358700	30.82	29.3163	1.5037	6.39325	10.818	8.85624	0.088865	0.0933496
TraesCS3D02G327600	32.1	27.6152	4.48478	3.14019	14.9291	12.9747	0.085836	0.0532687
TraesCS2B02G284700	20.8	21.9681	1.16807	3.73846	1.73024	1.89028	0.179057	0.170329
TraesCS6D02G206900	22.29	22.9872	0.697243	3.72544	2.13037	2.22423	0.082671	0.0857502
TraesCS3D02G043400	23.75	24.1677	0.417677	11.9444	11.6856	11.6045	0.158985	0.165022
TraesCS5D02G525800	31.19	31.093	0.0970122	0.207759	1.19053	0.918941	0.099203	0.0976195
TraesCS2A02G339000	32.6	29.0372	3.56277	2.90798	9.76776	8.0733	0.037619	0.0360799
TraesCS5D02G058800	25.08	23.891	1.18904	10.3158	12.0874	12.1426	0.230571	0.232909
TraesCS5A02G121800	32.43	31.1758	1.25418	4.72155	8.41619	6.47902	0.092732	0.0927068
TraesCS1B02G193800	23.72	23.8014	0.0813972	21.8651	21.573	21.753	0.095708	0.0962409
TraesCS7A02G220200	18.98	19.4593	0.479274	9.01581	7.63497	9.41655	0.057077	0.049418
TraesCS1B02G426400	33.04	34.4851	1.44509	6.63196	7.75341	5.39601	0.062327	0.0617201
TraesCS7B02G356000	29.94	30.8549	0.914915	21.7796	26.6412	20.7224	0.099471	0.101551
TraesCSU02G118600	14.64	15.2433	0.603276	13.4098	6.7337	10.602	0.071649	0.0702142
TraesCS3D02G352300	20.52	20.2101	0.309948	2.97076	4.12018	4.89283	0.089128	0.0856193
TraesCS3A02G468100	26.19	26.6221	0.43209	18.1718	19.0815	17.2021	0.105814	0.10618
TraesCS4A02G197200	30.45	30.1976	0.252353	1.87586	3.50235	2.78354	0.061517	0.0608978
TraesCS2D02G352200	19.29	19.3397	0.0497093	7.04199	6.16473	7.65025	0.079182	0.0776893
TraesCS3A02G148600	27.95	28.0605	0.110473	6.07084	7.67869	6.56755	0.144239	0.149772
TraesCS4B02G025200	33.08	31.786	1.29396	5.15115	8.39708	6.3402	0.072858	0.0721019
TraesCS5D02G216800	24.78	23.8478	0.93224	15.8547	17.9338	18.0483	0.069961	0.0810812
TraesCS2A02G494600	21.35	22.8564	1.50645	4.46276	1.81751	1.90844	0.062491	0.0631744
TraesCS6B02G010000		29.4772			16.5673	13.4889
TraesCS5D02G276400	14.59	15.1811	0.591115	13.7848	8.37584	13.2415	0.060835	0.0495594
TraesCS5A02G453800		23.3512			12.9523	13.3122
TraesCS2D02G339800	28.14	27.8836	0.256436	4.79318	5.91424	5.09052	0.080025	0.0817822
TraesCS2D02G066600	32.51	29.525	2.98502	3.78714	10.0738	8.18871	0.089089	0.0875818
TraesCS4B02G332400	20.46	21.5027	1.04274	3.87097	18.7195	20.8935	0.120608	0.0509145
TraesCS3A02G363500		31.0886			17.9325	13.8437
TraesCS1D02G263700	27.06	27.3071	0.247136	5.14412	5.93641	5.21746	0.18912	0.188565
TraesCS2D02G201700	30.83	30.9331	0.103052	0.918586	1.20697	0.936451	0.082482	0.0825032
TraesCS3D02G482200	19.6	19.7312	0.13115	4.0898	4.0782	4.96052	0.078294	0.0739924
TraesCS1A02G126400	22.45	22.9763	0.526315	23.9572	22.1427	23.1293	0.12432	0.125243
TraesCS3A02G327400	29.55	29.3519	0.198114	5.83147	8.01513	6.55369	0.122438	0.129531
TraesCS3D02G130000	20.16	20.1838	0.0237987	5.08333	4.56898	5.43285	0.154445	0.153174
TraesCS6B02G022000		29.385			11.9928	9.79506
TraesCS6A02G046400	21.08	22.3935	1.31348	2.88046	22.2349	23.8301	0.100117	0.0991725
TraesCS1B02G219400	34.21	35.1379	0.927931	0.841859	0.409542	0.279726	0.084922	0.0867266
TraesCS5D02G353300	26.9	26.9425	0.0424868	16.2736	18.4747	16.457	0.121596	0.122115
TraesCS5D02G068700	28.88	28.5633	0.316657	2.65097	5.27274	4.43035	0.148243	0.136265
TraesCS1B02G306000	33.29	31.6944	1.5956	1.35536	4.83814	3.66359	0.03656	0.0353714
TraesCS1B02G375400	20.34	21.3384	0.998395	6.21829	4.51457	5.07768	0.105973	0.0979844
TraesCSU02G090000	31.89	30.9182	0.971765	6.55503	9.54268	7.40742	0.055066	0.055575
TraesCS7B02G330600	25.58	26.9199	1.33986	9.14777	8.78364	7.83092	0.163081	0.16815
TraesCS2B02G568000	26.68	25.1751	1.50494	7.81709	11.5145	10.977	0.138998	0.146694
TraesCS2B02G363400	21.78	22.9359	1.15592	1.42149	22.0366	23.059	0.066063	0.0657158
TraesCS7B02G325700	17.81	18.4506	0.64063	14.8231	11.7101	15.2321	0.109547	0.0796656
TraesCS1B02G363200	20.38	20.2435	0.136514	3.22669	3.37463	4.00085	0.141741	0.141054
TraesCS5D02G487200		34.312			5.74899	4.02121
TraesCS5D02G194700		28.4454			23.9574	20.2134
TraesCS3D02G428600	25.16	26.4328	1.27285	10.3116	9.52185	8.64547	0.298618	0.318209
TraesCS1A02G084400	31.75	30.0092	1.74085	6.34205	10.7523	8.5992	0.078681	0.0804735
TraesCS3A02G102900	22.03	22.9359	0.905921	23.0522	20.7634	21.7267	0.126574	0.128215
TraesCS7A02G031000	24.85	25.9171	1.0671	19.3738	19.3182	17.8892	0.085057	0.087343
TraesCS6D02G315000	26.75	27.1823	0.432279	16.2931	17.9332	15.8337	0.091266	0.0923799
TraesCS5B02G281800	23.76	23.1463	0.61374	20.9798	21.5931	22.3896	0.051506	0.0516361
TraesCS5B02G366900	27.29	27.0012	0.288764	5.71638	7.67851	6.82503	0.147731	0.148168
TraesCS4B02G091400	20.52	20.1347	0.385261	3.23977	3.66251	4.36561	0.044656	0.0446722
TraesCS5A02G266800	21.17	20.4814	0.688594	2.29003	3.12301	3.65953	0.141823	0.142898
TraesCS1B02G022500	27.91	28.4454	0.53537	19.6317	24.6079	20.7623	0.162901	0.160459
TraesCS1A02G123300	26.31	26.8587	0.548695	9.21323	9.63318	8.60787	0.198101	0.217993
TraesCS4B02G301000		34.312			1.37995	0.965224
TraesCS3B02G170600	21.11	20.0992	1.0108	23.0564	0.911206	1.08805	0.071361	0.0681779
TraesCS1A02G170100	25.69	26.1075	0.417512	5.82016	7.14548	6.56866	0.077104	0.0723652
TraesCS1D02G274200	26.57	27.3051	0.735057	10.1799	10.914	9.59293	0.111677	0.126127
TraesCS2D02G567200	24.74	24.5522	0.187836	20.7017	21.716	21.2276	0.127298	0.126546
TraesCS1A02G353200	26.02	25.8397	0.180268	16.3075	17.9781	16.6981	0.115315	0.121091
TraesCS5A02G185900	33.22	34.5738	1.35377	2.9115	2.87216	1.99376	0.060638	0.0616032
TraesCS5B02G193800	22.48	23.4371	0.957143	20.5302	18.18	18.6166	0.0357	0.0399088
TraesCS4B02G271600	23.75	25.7562	2.00616	15.0467	12.9973	12.1111	0.075613	0.0829026
TraesCS2A02G207800		24.9475			16.4521	15.8272
TraesCSU02G204000	24.89	28.6177	3.72773	0.212133	24.3905	20.4549	0.169919	0.162203
TraesCSU02G055900	24.81	25.5508	0.740788	20.7497	21.9259	20.5951	0.080617	0.0796283
TraesCS7B02G051800	28.83	29.4772	0.647238	2.83871	4.45906	3.63051	0.094829	0.0838079
TraesCS4D02G117500	30.17	29.9312	0.238841	0.859132	4.9928	4.00342	0.072221	0.0493659
TraesCS2A02G068800	33.12	29.2276	3.89238	2.22464	10.5476	8.66106	0.04726	0.0429159
TraesCS1B02G479300	25.53	25.0643	0.465715	19.7697	21.5921	20.6752	0.064726	0.064112
TraesCS2D02G101400	30.67	30.3009	0.369109	2.59015	4.86822	3.8559	0.098924	0.0972495
TraesCS3A02G053900	26.94	27.0012	0.0612359	7.56347	8.86048	7.87562	0.151565	0.161791
TraesCS3B02G391700	24.06	24.925	0.864967	23.1322	22.9035	22.0535	0.074934	0.0776437
TraesCS4D02G311900	29.17	29.8967	0.726676	11.6586	13.9485	11.1973	0.111451	0.112973
TraesCS3A02G043000	21.92	23.0304	1.11045	3.85401	1.74639	1.81991	0.097183	0.0998354
TraesCS2B02G161600	26.29	26.6221	0.33209	18.267	19.2242	17.3307	0.130018	0.129968
TraesCS3D02G479700	27.25	27.5862	0.336207	7.13394	8.19686	7.13127	0.151058	0.159828
TraesCS2B02G386400	20.42	20.4873	0.0672746	4.28991	3.99567	4.68076	0.153039	0.150739
TraesCS5A02G003900	19.36	19.552	0.191995	9.50826	8.3237	10.2173	0.121013	0.113719
TraesCS2A02G487800	26.12	28.513	2.39304	8.96784	7.67652	6.46148	0.108567	0.108458
TraesCS3B02G198000	32.59	34.4864	1.89638	5.30224	5.37868	3.74317	0.088671	0.0897535
TraesCS5B02G305300	26.86	27.6349	0.774887	6.43336	7.15391	6.21294	0.210864	0.209655
TraesCS4A02G382900	31.87	31.258	0.611999	0.38406	1.86658	1.43317	0.074916	0.0750069
TraesCS7B02G124500	27.09	27.3709	0.280866	6.17497	7.90603	6.93236	0.156639	0.15301
TraesCS5B02G429600		34.9435			25.7476	17.684
TraesCS1B02G063800	20.91	20.7303	0.179739	2.4792	2.53776	2.93804	0.185847	0.187553
TraesCS5B02G252800	19.27	19.5063	0.236298	11.2714	8.82882	10.8627	0.039212	0.038859
TraesCS1D02G376400	22.35	22.1474	0.202559	7.55973	7.71354	8.35875	0.060724	0.0670591
TraesCS4D02G270700		25.3393			11.1213	10.5335
TraesCS1B02G333500	29.69	29.26	0.430048	4.00135	5.81086	4.76627	0.072847	0.0754151
TraesCS5A02G073500	23.46	23.3939	0.0660606	12.0307	12.5642	12.8897	0.053141	0.0538064
TraesCS4B02G347100	24.27	24.2175	0.0525452	20.5488	20.9146	20.7268	0.185294	0.186666
TraesCS2A02G215200	24.66	25.6522	0.992199	8.64234	8.62193	8.06661	0.145812	0.141268
TraesCS1B02G020600	27.37	28.366	0.996022	7.78663	7.94189	6.71949	0.042798	0.0458439
TraesCS4D02G092800	23.75	23.8014	0.0513972	21.2008	21.133	21.3093	0.090718	0.0917796
TraesCS6B02G445200	31.68	33.4322	1.75222	5.04545	5.34736	3.83871	0.069864	0.0706418
TraesCS5B02G123300		24.0473			0.29835	0.297763
TraesCS1D02G032500	20.54	21.6475	1.10754	5.64362	4.27791	4.74279	0.159041	0.140655
TraesCS3B02G406600	32.02	32.272	0.25198	5.66646	7.41806	5.51665	0.072042	0.0728328
TraesCS7A02G001400	29.02	28.2109	0.809067	6.45899	9.59249	8.16065	0.111018	0.120156
TraesCS2B02G492400	25.93	26.6726	0.742641	18.9742	20.1304	18.1133	0.068454	0.0689323
TraesCS6A02G259200	21.42	22.4837	1.06367	1.33333	21.522	22.9735	0.10214	0.103377
TraesCS5A02G207600	25.57	26.4527	0.882651	8.88854	8.29556	7.52641	0.181226	0.189193
TraesCS7B02G144700	32.74	30.3009	2.43911	2.08919	6.78977	5.37787	0.069044	0.0669168
TraesCS2D02G050700	29.62	28.0605	1.55953	7.26806	11.5729	9.89824	0.110362	0.12185
TraesCS5D02G305400	32.85	29.8886	2.96137	2.22831	8.01729	6.43774	0.144969	0.139329
TraesCS6B02G356000	26.35	27.9485	1.59851	11.6949	12.6354	10.8503	0.056956	0.0598384
TraesCS1A02G304700		19.1227			6.55763	8.23019
TraesCS4B02G355900	19.76	19.8276	0.067552	6.24291	5.27486	6.38488	0.094992	0.0943426
TraesCS2A02G042600	31.63	30.947	0.68301	3.93803	5.88104	4.56086	0.077216	0.0787797
TraesCS7A02G353600	31.79	30.8583	0.931686	5.65461	8.90354	6.92472	0.075712	0.077056
TraesCS1B02G400400		26.3177			14.68	13.3872
TraesCS3B02G463700	32.04	29.525	2.51502	5.85768	10.8375	8.80951	0.064867	0.0658844
TraesCS5B02G095400	21.66	22.3546	0.694588	23.5568	20.7195	22.2446	0.056058	0.0582889
TraesCS5A02G149300	26.27	26.6221	0.35209	16.7826	17.8165	16.0617	0.085418	0.087515
TraesCS2B02G044400	30.74	30.2142	0.525822	0.421601	1.98764	1.57884	0.063567	0.0630648
TraesCS7D02G406200	25.61	26.2896	0.679645	9.67122	9.86528	9.00609	0.198053	0.213442
TraesCS6D02G293600		26.3973			3.88724	3.53421
TraesCS6A02G318900	20.98	22.0059	1.02592	2.59676	0.954585	1.04109	0.165934	0.159799
TraesCS5A02G434000	24.39	24.2175	0.172545	22.2189	23.284	23.0749	0.088947	0.0898692
TraesCS1B02G440500	23.94	23.8813	0.0586934	21.1028	21.1542	21.2593	0.120513	0.121599
TraesCS7A02G491000	24.07	23.8782	0.191754	0.239302	20.6993	20.8048	0.101955	0.0572426
TraesCS1B02G383600		20.4514			4.61679	5.41787
TraesCS5B02G488700	24.1	24.7798	0.679781	14.7187	15.0858	14.6111	0.14428	0.164447
TraesCS1A02G436900	27.59	27.6349	0.0448867	6.03697	7.83806	6.8071	0.124784	0.126876
TraesCS1D02G338500	23.96	25.1236	1.16362	1.17195	0.540867	0.516678	0.142977	0.152165
TraesCS2A02G241500	26.34	26.7708	0.430817	15.8815	17.0456	15.2814	0.126696	0.133032
TraesCS6A02G129600	20.07	20.3114	0.241372	6.40957	5.6576	6.68504	0.075586	0.0730506
TraesCS5A02G273200	25.69	25.9324	0.242351	10.6968	11.6436	10.776	0.16657	0.18955
TraesCS5A02G501700	28.76	27.7033	1.05673	6.05007	8.79019	7.61515	0.083997	0.0916095
TraesCS5A02G546300	25.63	26.3976	0.767619	19.2618	20.3299	18.4834	0.154365	0.154431
TraesCS4D02G182500	21.62	22.3928	0.772846	2.36448	0.645982	0.692345	0.091871	0.0916471
TraesCS5A02G327900	27.32	27.0608	0.259226	6.20205	8.10956	7.19231	0.073486	0.0752797
TraesCS7D02G466200	26.53	27.0012	0.471236	16.0844	17.2301	15.3149	0.087378	0.0901653
TraesCS2D02G512200	23.65	25.1827	1.53273	0.020296	23.0855	22.0013	0.070185	0.0714508
TraesCS2D02G353200	25.52	26.6726	1.15264	17.0031	17.321	15.5854	0.07884	0.0831673
TraesCS7A02G339500	22.87	23.4808	0.610843	22.9716	21.5148	21.9905	0.044291	0.0448446
TraesCS6D02G281800		28.6078			25.9027	21.7306
TraesCS6B02G311800	18.78	18.0308	0.749162	8.52396	8.07692	10.7508	0.036259	0.0360901
TraesCS2A02G260600	26.02	24.7994	1.22062	23.3912	2.14664	2.07744	0.106832	0.128484
TraesCS7D02G229600	25.13	25.9171	0.787103	20.8961	21.6979	20.0929	0.044164	0.0447931
TraesCS5B02G015400	20.32	19.7312	0.588809	4.1811	4.3576	5.30036	0.17987	0.179388
TraesCS3B02G382000		34.4851			24.0138	16.7125
TraesCS4A02G432800	24.62	26.2612	1.64118	11.6881	10.3921	9.49735	0.189593	0.204048
TraesCS1D02G049900		29.5216			11.5409	9.38234
TraesCS2B02G013500	24.64	26.3177	1.67765	11.3961	9.9218	9.04804	0.056074	0.0598829
TraesCS5D02G470800	24.53	25.6522	1.1222	23.5989	24.7953	23.1983	0.182047	0.187173
TraesCS7D02G078900	21.39	20.8722	0.517768	1.35764	2.8409	3.26661	0.233563	0.228962
TraesCS5B02G344500	19.78	21.7134	1.93342	4.55005	0.848309	0.937642	0.113489	0.0961609
TraesCS2B02G484100	27.39	27.9144	0.524438	6.62432	7.70668	6.62597	0.189558	0.194627
TraesCS1D02G352500	30.58	30.6852	0.105219	8.67233	11.4076	8.9223	0.081928	0.0840993
TraesCS1B02G437400	25.41	25.2178	0.192198	18.0779	19.0956	18.1734	0.069002	0.0706964
TraesCS2D02G338900	20.58	22.7076	2.1276	3.68513	22.3241	23.5946	0.095639	0.0906196
TraesCS5B02G464300	32.56	29.525	3.03502	4.62899	10.5311	8.56043	0.125316	0.124975
TraesCS2B02G151900	23.24	23.7071	0.467101	3.68675	3.52856	3.57216	0.036641	0.0417314
TraesCS4A02G267600	30.19	28.7116	1.47843	10.0722	14.0105	11.7114	0.051346	0.0526963
TraesCS5A02G057400	26.98	27.3709	0.390866	5.7109	7.23628	6.3451	0.136526	0.130984
TraesCS2A02G566800	29.12	28.9425	0.17755	6	8.12387	6.73657	0.191936	0.204019
TraesCS6A02G061100	24.78	26.0424	1.26243	14.7409	14.1599	13.0494	0.074429	0.0859569
TraesCS6D02G198900	25.39	26.2175	0.827502	18.3663	20.0329	18.3385	0.123992	0.117528
TraesCS2A02G241800	21.37	22.0059	0.635917	1.39261	0.719093	0.784255	0.132791	0.128698
TraesCS5A02G238700	25.57	26.4527	0.882651	20.7806	22.1325	20.0804	0.065102	0.0670767
TraesCS6B02G024800		28.7244			20.4359	17.0747
TraesCS7B02G287900	32.92	31.5156	1.40442	2.36209	5.6339	4.29038	0.111947	0.110545
TraesCS3A02G177000	26.54	26.9425	0.402487	14.5501	15.3335	13.6589	0.073699	0.0804436
TraesCS1D02G398100	20.74	21.5511	0.811143	2.97396	1.66157	1.85038	0.152042	0.144955
TraesCS1B02G231100	27.16	30.5523	3.39235	10.2415	8.78306	6.89942	0.044351	0.0469359
TraesCS2A02G239400	32.88	31.5395	1.34054	4.34307	8.16522	6.21333	0.069624	0.0682346
TraesCS2B02G540400	22.26	22.698	0.438039	1.02426	0.332478	0.351549	0.173308	0.173584
TraesCS5D02G311300		28.2658			10.2531	8.70569
TraesCS4B02G007800	27.79	28.1351	0.345137	22.6787	25.7918	22.0011	0.08139	0.0910732
TraesCS2D02G188900	31.86	29.1024	2.75761	6.04896	11.2047	9.24024	0.065752	0.0672703
TraesCS4D02G345200	21.02	22.0978	1.07783	2.86584	1.04912	1.13942	0.158337	0.150783
TraesCS7D02G399600	25.41	26.4328	1.02285	18.3991	18.5815	16.8713	0.128396	0.131567
TraesCS6B02G357300	32.62	32.9446	0.324646	9.24831	12.2036	8.89027	0.200627	0.199537
TraesCS6B02G463200		25.3393			17.564	16.6356
TraesCSU02G088100	18.4	18.6782	0.278167	12.5087	7.1685	9.21097	0.138708	0.106996
TraesCS4D02G075000	23.76	23.9745	0.21449	21.6465	21.2814	21.3041	0.131309	0.13269
TraesCS2A02G503100		26.4916			9.31478	8.4387
TraesCS1D02G310500	21.66	22.6194	0.959429	2.80332	1.72277	1.82792	0.110182	0.107284
TraesCS3D02G465100	33.36	33.7841	0.42413	23.9065	33.0727	23.4946	0.061641	0.0615789
TraesCS4B02G106000	31.61	28.691	2.91903	2.65739	8.86657	7.41689	0.098116	0.0960919
TraesCS3B02G344500	28.68	27.6499	1.03006	5.02092	8.11075	7.04009	0.136504	0.141146
TraesCS7B02G414800	26.12	26.9199	0.799858	5.13629	4.78933	4.26986	0.136105	0.137909
TraesCS4B02G113900	27.08	27.1211	0.0411158	16.6174	18.308	16.2011	0.137004	0.136444
TraesCSU02G035100	24.19	24.3189	0.128866	19.5155	19.5208	19.2648	0.096479	0.101631
TraesCS5A02G344600	19.91	19.8542	0.05577	4.86991	5.00102	6.04528	0.167724	0.161276
TraesCS7D02G391800	23.03	23.525	0.495048	15.0065	14.4095	14.7005	0.076963	0.0846358
TraesCS5A02G206000	24.94	24.6038	0.33618	19.7658	20.7204	20.2119	0.175041	0.174061
TraesCS1A02G146400		29.2276			11.9641	9.8242
TraesCS7B02G459300	20.02	19.8632	0.156804	4.83117	5.22322	6.31103	0.207031	0.199155
TraesCS5B02G299000	23.85	23.9276	0.0776228	22.2792	22.185	22.2522	0.062949	0.0630432
TraesCS2B02G352300	29.8	28.366	1.43398	8.69799	13.3145	11.2652	0.067937	0.0736644
TraesCS7D02G404000	26.44	27.3709	0.930866	16.1029	17.2944	15.1645	0.119199	0.121655
TraesCS3B02G070200	26.02	26.3433	0.323288	3.63413	3.99902	3.6433	0.095476	0.101759
TraesCS2A02G127500	21.24	22.698	1.45804	0.542373	20.4141	21.585	0.106371	0.107424
TraesCS4B02G019800	28.88	29.8242	0.9442	12.9557	14.8817	11.9755	0.067506	0.0674959
TraesCS1D02G188800	22.09	21.643	0.447018	0.423721	1.44589	1.60335	0.138774	0.1393
TraesCS3B02G198500	21.98	22.0841	0.104112	16.5532	15.7649	17.1326	0.08421	0.0879698
TraesCS3B02G150800	29.87	29.1842	0.685757	5.51188	8.61117	7.08149	0.054152	0.0568225
TraesCS5B02G016800	27.92	29.4981	1.57808	6.57593	6.86356	5.58428	0.151669	0.15255
TraesCS4B02G001700	23.89	22.3244	1.56561	21.1369	20.5614	22.1047	0.085694	0.0803928
TraesCS5A02G320336	24.96	26.2054	1.24543	9.41346	8.40756	7.69999	0.124273	0.128249
TraesCS2D02G309500	23.05	23.3939	0.343939	21.9696	20.6631	21.1984	0.1453	0.151175
TraesCS6B02G400300		27.1252			12.2137	10.8065
TraesCS2B02G433200	20.43	22.0978	1.66783	3.72394	0.189601	0.205922	0.165471	0.157538
TraesCS3B02G218300	32.58	30.8583	1.72169	2.33517	5.8589	4.55675	0.049727	0.0493485
TraesCS2B02G192600	28.3	27.6349	0.665113	5.70742	8.04725	6.98877	0.06791	0.0718191
TraesCS7D02G443000	33.62	31.786	1.83396	4.09042	9.82338	7.41712	0.086601	0.0818603
TraesCSU02G042400	22.68	23.361	0.681	23.619	21.7115	22.3054	0.131835	0.133747
TraesCS5B02G034600	26.11	26.3433	0.233288	10.2214	11.808	10.7576	0.130393	0.146339
TraesCS4B02G329800	19.45	19.6996	0.24964	6.77429	5.80341	7.07028	0.100713	0.0962223
TraesCS5A02G511600	20.62	20.6347	0.0147332	7.00679	6.51758	7.58051	0.064538	0.0646604
TraesCS5A02G309800	24.62	24.6038	0.0161797	9.72868	10.4869	10.2295	0.276598	0.279895
TraesCS7D02G501100		29.5913			10.6775	8.65998
TraesCS3D02G220100	20.54	22.8862	2.34623	4.69718	0.0869442	0.0911754	0.113638	0.108463
TraesCS4B02G012400	26.53	29.5033	2.97334	9.45345	9.0646	7.37376	0.098961	0.0964051
TraesCS1A02G241600	27.52	27.2443	0.27572	4.74419	6.3266	5.57322	0.053618	0.0533647
TraesCS3A02G338100	20.99	22.1334	1.14337	1.82944	22.0959	23.9594	0.060283	0.0574917
TraesCS2D02G237200	24.21	24.3189	0.108866	19.9752	20.4353	20.1674	0.106923	0.108563
TraesCS2D02G454400	28.45	28.2109	0.239067	5.35677	7.53054	6.40649	0.255084	0.262584
TraesCS2A02G173200	29.92	29.3122	0.607802	17.7754	24.2557	19.8599	0.226751	0.227692
TraesCS4A02G333700		21.8921			0.682184	0.74787
TraesCS5D02G233100	21.3	21.9934	0.693377	2.79437	1.48043	1.6155	0.1338	0.131687
TraesCS5A02G310000	24.57	24.3189	0.251134	8.78144	10.3565	10.2207	0.255506	0.246958
TraesCS1D02G266900	24.05	24.1185	0.068502	21.6649	22.0107	21.9026	0.120812	0.120492
TraesCS7A02G067000	21.63	22.7026	1.07258	1.56449	22.3793	23.6583	0.07281	0.0717068
TraesCS1B02G298500	31.26	29.3519	1.90811	6.37236	10.781	8.81521	0.099449	0.103729
TraesCS3B02G466300	20.55	22.0978	1.54783	4.58978	1.91106	2.07556	0.109429	0.101688
TraesCS6D02G245100	34.16	33.0583	1.10172	3.29508	6.28565	4.56332	0.079541	0.0779287
TraesCS4D02G011200	28.32	29.0479	0.72789	4.88983	5.64559	4.66451	0.075194	0.0749767
TraesCS3D02G283900	27.5	27.9144	0.414438	6.50182	7.76521	6.6763	0.118553	0.122
TraesCS7D02G341000	20.65	20.3807	0.269349	3.66102	4.12231	4.85438	0.149211	0.148065
TraesCS7B02G260800	25.03	26.2612	1.23118	16.6073	16.2759	14.8745	0.082223	0.0898248
TraesCS3B02G031500		27.9869			27.783	23.8252
TraesCS6D02G404600	22.84	23.4371	0.597143	23.5902	22.1399	22.6716	0.088255	0.0888885
TraesCS1B02G435600	27.5	29.4064	1.90644	12.2356	12.3653	10.0919	0.074904	0.0782525
TraesCS7D02G218300	29.35	28.6451	0.704907	10.5567	13.7174	11.493	0.115326	0.121587
TraesCS2A02G466000	20.03	22.7441	2.71408	6.66201	0.948209	1.00057	0.102962	0.0973784
TraesCS6D02G118500	30.44	28.8869	1.55311	8.12089	11.776	9.78381	0.084272	0.0886427
TraesCS5D02G410500	27.98	27.2386	0.741404	7.21372	10.2248	9.00908	0.161757	0.177496
TraesCS2B02G503300	30.01	30.8549	0.844915	23.3842	28.8915	22.4728	0.129659	0.129063
TraesCS3B02G309600	32.03	30.6007	1.42927	4.19607	7.83706	6.14657	0.119922	0.121349
TraesCS5D02G061600	28.76	28.0517	0.708293	2.82058	6.07307	5.19589	0.168899	0.154614
TraesCS2A02G210400	20.99	20.8426	0.147383	4.02477	4.50574	5.1883	0.19021	0.186608
TraesCS3D02G202200	22.3	22.9359	0.635921	0.914798	0.0425182	0.0444908	0.063962	0.063516
TraesCS2A02G432500	33.03	30.9331	2.09695	15.7748	23.1729	17.9792	0.164163	0.161876
TraesCS6A02G131300	26.11	26.2922	0.182166	5.91957	10.9142	9.96269	0.107814	0.0424299
TraesCS5A02G294000	31.82	31.4283	0.391663	17.1892	23.2185	17.7306	0.256595	0.260406
TraesCS6A02G237500	27.14	28.2109	1.07093	7.44584	8.41096	7.15549	0.11718	0.119153
TraesCS1B02G267200	27.24	27.3709	0.130866	5.79736	6.48472	5.6861	0.074001	0.0754513
TraesCS6D02G281300	23.12	23.7456	0.62557	23.1592	21.8283	22.0621	0.136099	0.137369
TraesCS1B02G056500	27.88	27.914	0.0339573	4.51937	4.33659	3.72853	0.049309	0.0485293
TraesCS2B02G580000	21.98	22.896	0.915968	22.657	20.5605	21.552	0.06594	0.0659866
TraesCS2D02G407100	34.22	32.6326	1.58737	1.22735	4.22668	3.10855	0.098474	0.0953051
TraesCS2D02G512700	24.67	25.2243	0.554297	15.8865	16.4061	15.6098	0.092741	0.105404
TraesCS2B02G509200	25.96	26.5084	0.548397	10.9461	11.9038	10.7774	0.090929	0.103726
TraesCS7B02G008200	30.67	27.3118	3.35824	4.77339	11.4893	10.0961	0.066704	0.0705157
TraesCS4A02G471400	31.92	29.6694	2.25061	1.08271	5.36291	4.33814	0.142395	0.140031
TraesCS3B02G496100	31.18	32.7908	1.61078	4.42591	4.58472	3.35561	0.126996	0.128832
TraesCS3D02G414500	29.79	30.5151	0.725149	11.6657	14.7513	11.6018	0.079902	0.0778597
TraesCS2A02G450800		28.6451			6.8724	5.75797
TraesCS6D02G132200		29.0498			14.3786	11.8791
TraesCS3D02G063800	26.93	27.501	0.571017	5.76606	6.03285	5.26484	0.133936	0.134975
TraesCS4D02G070500	25.17	24.4508	0.719247	23.8284	2.17196	2.13192	0.125553	0.145289
TraesCS5D02G092500	24.65	25.7841	1.13409	11.3136	11.3236	10.5401	0.165546	0.174107
TraesCS4D02G147200		27.652			12.7156	11.0362
TraesCS3A02G167800	25.76	26.2896	0.529645	8.65528	9.4381	8.6161	0.085633	0.0885956
TraesCS3D02G156400	24.28	25.8382	1.55817	11.7727	9.80971	9.11183	0.094728	0.101148
TraesCS7D02G230500	29.72	29.1049	0.615137	10.2638	13.5757	11.1946	0.150759	0.157257
TraesCS7D02G538300	24.64	24.6038	0.0361797	8.56169	9.99938	9.75398	0.067945	0.0652848
TraesCS1A02G155700	31.53	31.7069	0.176945	0.274025	31.5812	23.9048	0.166398	0.166321
TraesCS1B02G114800	29.68	29.5849	0.0950985	9.85714	11.79	9.56433	0.087428	0.090453
TraesCS6D02G301200	28.53	28.3491	0.180935	13.4511	16.671	14.1135	0.127604	0.128469
TraesCS2D02G067000	30.4	28.805	1.59497	4.19211	8.48361	7.06844	0.097754	0.100091
TraesCS3B02G591700	29.74	31.9284	2.1884	18.9724	22.1497	16.6495	0.104107	0.108302
TraesCS5B02G210500	24.47	24.3705	0.0994778	0.823866	1.92761	1.89831	0.144863	0.165748
TraesCS7A02G445400	24.85	26.2612	1.41118	15.3851	14.1313	12.9145	0.092852	0.106644
TraesCS7B02G001800		20.5488			2.63304	3.07526
TraesCS1A02G297400	25.38	26.6221	1.24209	11.7352	11.5308	10.3951	0.111598	0.125967
TraesCS1B02G340900	25.73	27.0447	1.31472	22.0039	23.8579	21.172	0.13733	0.144614
TraesCS5D02G306100	25.11	24.7627	0.347262	18.8292	20.2715	19.6471	0.089037	0.0892135
TraesCS3D02G355300	21.93	22.8564	0.92645	23.9891	21.1931	22.2534	0.095602	0.0973927
TraesCS2A02G587800	26.11	25.4055	0.704518	17.1888	19.4424	18.3668	0.192016	0.191678
TraesCS3A02G255900	33.51	31.6043	1.90574	2.92927	6.95536	5.28184	0.05754	0.0557831
TraesCS7A02G569400	22.28	22.7787	0.498687	0.754039	22.7416	23.961	0.156692	0.156912
TraesCS7D02G356400	19.78	19.763	0.0170309	9.01517	7.9868	9.69911	0.045939	0.0454651
TraesCS7B02G379800	29.92	29.1481	0.771865	11.7834	14.9889	12.3416	0.183969	0.183818
TraesCS1D02G431400	24.69	24.7091	0.0190946	9.40948	10.7439	10.4356	0.115685	0.114583
TraesCS5D02G336700	23.65	23.898	0.24798	0.345032	0.139874	0.140471	0.156015	0.162356
TraesCS1B02G024800	27.39	27.1731	0.216934	6.70318	8.62566	7.61842	0.174787	0.183416
TraesCS1D02G418400	22.2	23.3939	1.19394	23.9568	21.3905	21.9447	0.105191	0.103955
TraesCS2D02G568400	30.09	30.1778	0.0878171	1.71486	4.32039	3.43595	0.063115	0.0544251
TraesCS3B02G492300	32.88	34.6639	1.78391	0.167883	32.4257	22.4503	0.067748	0.0669028
TraesCS3D02G083000	22.29	22.698	0.408039	1.03365	0.161643	0.170914	0.128641	0.128605
TraesCS3D02G266600	32.46	30.7711	1.68893	2.69131	6.99523	5.45595	0.173141	0.169086
TraesCS2A02G336700	24.18	24.1677	0.0123233	22.3424	23.3298	23.1679	0.049307	0.0493795
TraesCS6A02G080400	28.1	27.7033	0.396734	5.42349	7.80787	6.76414	0.20187	0.205967
TraesCS5A02G334100	31.95	29.3163	2.6337	5.91174	12.0032	9.82647	0.086086	0.0874043
TraesCS7A02G112300	26.59	27.501	0.911017	17.9075	19.3253	16.8651	0.097348	0.0978139
TraesCS7A02G140300	25.62	25.9717	0.351723	16.8337	18.4137	17.0158	0.126203	0.129838
TraesCS2B02G467600	32.71	32.6356	0.0743753	6.2513	8.48827	6.24221	0.16215	0.16236
TraesCS6A02G236600	28.75	32.0922	3.34225	21.9047	23.7273	17.7443	0.268551	0.275148
TraesCS5A02G338200	25.62	25.9815	0.361525	9.97658	10.5844	9.77716	0.117097	0.128491
TraesCS5B02G000500	32.96	31.222	1.73804	1.74757	6.09498	4.68515	0.081841	0.0780779
TraesCS2A02G398500	24.03	24.1185	0.088502	22.5518	23.0877	22.9742	0.132502	0.133349
TraesCS1A02G437700	29.95	30.0703	0.120284	1.08982	2.80196	2.23633	0.102696	0.094924
TraesCS1B02G440400	28.73	28.2797	0.450306	1.85451	3.35333	2.84586	0.212134	0.211008
TraesCS5D02G361100	29.18	26.7984	2.38165	5.62577	11.2955	10.116	0.060592	0.0656812
TraesCS4D02G102700	29.9	29.339	0.561031	6.3893	14.8409	12.1402	0.107431	0.0383378
TraesCS6A02G070400	27.08	27.1823	0.102279	16.3072	18.1166	15.9957	0.064962	0.0651742
TraesCS6A02G340200	25.22	25.9895	0.76946	18.6328	19.1182	17.6547	0.085985	0.0874904
TraesCS1A02G367500		19.9677			4.1743	5.01725
TraesCS6D02G214600	25.24	24.5522	0.687836	6.95087	8.3589	8.17091	0.10708	0.105732
TraesCS4B02G162300	28	28.4142	0.414208	7.56857	8.39322	7.08932	0.140346	0.153568
TraesCS3D02G034900		28.4286			25.7293	21.7212
TraesCS4D02G149600	23.57	23.754	0.183968	22.6865	22.0546	22.2831	0.096342	0.0967726
TraesCS1D02G437600		35.1379			24.4704	16.7138
TraesCS5B02G090100	24.25	25.8091	1.55913	18.7744	17.9409	16.6833	0.062598	0.0653248
TraesCS7A02G344400	32.9	31.0371	1.86287	3.90274	8.51082	6.58114	0.069489	0.0685512
TraesCS7A02G105600	26.82	27.1823	0.362279	6.21924	7.6256	6.73286	0.182556	0.178447
TraesCS4D02G273500	25.59	24.8171	0.772932	12.9144	15.5349	15.0234	0.072937	0.0880322
TraesCS1D02G082300		24.0219			4.94446	4.93995
TraesCS7B02G182300	24.92	26.0279	1.10788	18.9823	19.1401	17.6488	0.102321	0.104944
TraesCS5A02G299200	26.9	27.7033	0.803266	15.774	17.2749	14.9656	0.104752	0.106005
TraesCS6D02G165900	25.21	26.0961	0.886071	9.20587	9.05144	8.32442	0.06863	0.0708573
TraesCS4D02G044600	26.43	29.339	2.90897	14.0204	15.7772	12.9062	0.117843	0.0772054
TraesCS4B02G152500	26.84	27.0608	0.220774	18.4292	20.5937	18.2644	0.170699	0.174536
TraesCS3B02G087300	22.07	22.9644	0.894414	0.31536	22.1241	23.1218	0.064968	0.0641498
TraesCS6D02G407300	25.65	24.9843	0.665679	17.4784	19.1158	18.3627	0.069641	0.0712004
TraesCS1A02G227700	24.72	24.5522	0.167836	21.5534	23.0198	22.5021	0.292457	0.294195
TraesCS4D02G307600	24.37	24.3705	0.00052224	22.1584	23.074	22.7232	0.165561	0.167383
TraesCS6D02G174900	29.85	30.6275	0.777503	11.5216	13.3204	10.438	0.177968	0.177376
TraesCS3A02G346000	20.77	20.7673	0.00268312	3.82475	3.52616	4.07505	0.204077	0.203637
TraesCS6B02G211500	33.06	32.8735	0.186548	0.573503	1.69882	1.24027	0.053655	0.0531422
TraesCS5D02G294400	22.05	22.8605	0.810529	0.816327	22.2034	23.3102	0.113279	0.113872
TraesCS3D02G541700	29.1	29.9784	0.878426	4.19794	4.38849	3.51332	0.080889	0.0814474
TraesCS5D02G170300	23.44	23.6608	0.220784	22.4539	21.579	21.8884	0.105423	0.106483
TraesCS6A02G031600	27.44	28.49	1.05	7.58309	8.33187	7.01877	0.11784	0.122854
TraesCS4B02G256500	22.68	23.0585	0.378457	18.4339	17.0106	17.7052	0.052677	0.0607383
TraesCS6B02G443800	28.5	28.3491	0.150935	13.3221	16.2511	13.758	0.157586	0.159968
TraesCS3B02G212400	20.03	20.8359	0.805946	5.6675	4.03611	4.64901	0.144782	0.134889
TraesCS2A02G183300	22.11	22.9763	0.866315	2.87653	1.56085	1.63039	0.106868	0.10881
TraesCS7B02G256600	31.44	30.1976	1.24235	0.992366	3.88141	3.0848	0.067222	0.0665152
TraesCS6A02G135500	24.56	24.5011	0.0588546	19.9251	20.5077	20.0882	0.081258	0.0820998
TraesCS4D02G163700	23.09	23.3939	0.303939	23.709	23.0927	23.691	0.131378	0.131242
TraesCS3B02G166000	27.63	28.4454	0.81537	7.21824	7.77621	6.56096	0.080708	0.0855662
TraesCS7D02G187000	19.7	19.552	0.148005	4.06904	4.10248	5.03578	0.144501	0.142418
TraesCS1B02G251700	29.47	29.1134	0.356579	4.11266	6.23486	5.13978	0.130798	0.133451
TraesCS2B02G292900	26.46	28.8649	2.40495	14.9932	15.8397	13.17	0.100024	0.092937
TraesCS4A02G212800	23.82	24.0219	0.201919	22.8715	22.9488	22.9278	0.171386	0.173019
TraesCS1B02G354600	21.68	22.5808	0.900758	1.31734	21.917	23.2946	0.183776	0.18612
TraesCS4D02G268900	26.61	26.7151	0.105071	19.7159	22.2868	20.0217	0.167658	0.176957
TraesCS4A02G473800		22.5047			12.4307	13.2567
TraesCS7D02G208000	26.48	26.7984	0.318353	16.7583	18.2156	16.3135	0.103401	0.104913
TraesCS5B02G275000	25.03	25.9372	0.907154	12.4171	13.2843	12.2921	0.083081	0.0915593
TraesCS3B02G474800		27.5234			19.1638	16.7106
TraesCS3A02G239000	26.78	27.4355	0.655486	8.36146	9.56432	8.36667	0.103783	0.109825
TraesCS6D02G197900	22.05	22.896	0.845968	2.11156	0.605401	0.634594	0.156358	0.155431
TraesCS1D02G226500	24.41	24.401	0.00902521	20.8046	21.2991	20.9491	0.096956	0.0969924
TraesCS2D02G399000	24.43	24.6388	0.208802	21.9664	22.7646	22.1744	0.113525	0.114893
TraesCSU02G117900	26.47	25.5865	0.883475	13.3102	15.7841	14.8054	0.129091	0.151577
TraesCS3A02G320900	27.12	25.3267	1.79329	20.7876	0.616934	0.584617	0.22071	0.250397
TraesCS2B02G199400	23.14	23.754	0.613968	7.77874	6.03044	6.09291	0.109731	0.12442
TraesCS1A02G230500	21.85	22.698	0.848039	1.80137	22.6904	23.9919	0.0789	0.0787124
TraesCS1D02G311200		27.501			13.3634	11.6621
TraesCS5A02G281000	25.59	26.5084	0.918397	9.96952	9.82953	8.8994	0.125734	0.136381
TraesCS3B02G252200	24.45	24.0699	0.38008	10.611	12.4111	12.375	0.058605	0.0598477
TraesCS6A02G252300	26.81	27.1211	0.311116	18.7363	20.8069	18.4124	0.092238	0.0950973
TraesCS2B02G429900	24.43	25.5508	1.12079	23.0372	23.1897	21.7822	0.065185	0.0684533
TraesCS1A02G046700		31.6453			12.1782	9.23603
TraesCS3A02G348900	22.44	23.3512	0.911224	0.780749	22.5631	23.19	0.096839	0.0968982
TraesCS6B02G123000	23.73	25.7562	2.02616	0.475348	22.938	21.374	0.086339	0.089604
TraesCS7B02G247600	23.95	24.0219	0.0719194	22.3967	23.2027	23.1815	0.068795	0.0681004
TraesCS5A02G265900	25.02	25.9895	0.96946	19.9329	19.8288	18.3109	0.082102	0.0833709
TraesCS3A02G264600		34.8487			25.1768	17.339
TraesCS1D02G340400	28.22	27.914	0.306043	4.29483	6.46764	5.56078	0.119465	0.117647
TraesCS2B02G096500	29.22	29.9784	0.758426	10.7269	12.3177	9.86128	0.085725	0.0886476
TraesCS3D02G011800	27.63	27.0012	0.628764	5.65472	8.12526	7.22212	0.127319	0.129173
TraesCS3D02G028500	24.46	25.8345	1.37448	4.08177	2.39885	2.22851	0.095537	0.109168
TraesCSU02G191800	27.13	26.8587	0.271305	9.33284	11.4048	10.191	0.098602	0.113275
TraesCS6B02G116000	23.64	23.8355	0.195532	11.797	11.9929	12.0757	0.221928	0.227155
TraesCS1A02G277700	24.77	27.3334	2.56338	18.3222	15.6683	13.7575	0.142219	0.1458
TraesCS2B02G342100	28.31	29.6014	1.29139	5.96821	8.59545	6.96896	0.12374	0.100843
TraesCS7A02G140800		26.3433			15.1004	13.7572
TraesCS1A02G347600	28.67	28.0119	0.658086	6.49599	9.03475	7.74078	0.180238	0.196432
TraesCS3D02G011900	28.94	27.0952	1.84478	6.51002	15.2522	13.5099	0.085439	0.0500934
TraesCS4A02G224800	22.12	21.2024	0.917592	0.0542495	1.59295	1.80313	0.067901	0.068451
TraesCS5A02G088000		21.1606			4.5812	5.19591
TraesCSU02G140300	18.91	19.1527	0.242707	8.82073	6.60796	8.28035	0.056399	0.0559529
TraesCSU02G026400	24.57	24.4508	0.119247	23.6972	0.520885	0.511282	0.185061	0.203478
TraesCS3A02G386100	26.23	27.2443	1.01428	18.931	20.3999	17.9706	0.154445	0.154304
TraesCS2A02G486200	26.07	25.6952	0.374845	15.7699	18.5583	17.334	0.046246	0.0469845
TraesCS2D02G261000		23.8355			17.066	17.1838
TraesCS6B02G191600	25.61	26.6221	1.01209	17.9836	18.4132	16.5996	0.079644	0.0811738
TraesCS1A02G295900	34.86	31.7306	3.12939	0.702238	5.85985	4.4322	0.188297	0.175103
TraesCS5A02G124900	27.52	27.9823	0.462337	6.73256	7.42587	6.36905	0.186846	0.197108
TraesCS5B02G293600	21.56	22.4315	0.871517	4.60853	3.03185	3.24384	0.123069	0.124793
TraesCS2A02G243800	23.49	23.8494	0.359398	1.62452	1.79734	1.80869	0.080854	0.0879574
TraesCS7B02G079000	22.47	23.4371	0.967143	21.5007	18.2456	18.6838	0.070816	0.0777174
TraesCS2B02G533200		25.106			13.8678	13.2568
TraesCS5B02G311500		27.7726			7.23953	6.25611
TraesCS4A02G496600	33.87	28.6469	5.22312	1.6581	21.6779	18.1615	0.14854	0.121156
TraesCS4A02G396000	23.93	24.0219	0.0919194	18.0426	18.0011	17.9847	0.060374	0.068895
TraesCS2B02G541100		24.3089			14.5878	14.4024
TraesCS3B02G217800	26.73	27.0012	0.271236	17.9753	20.3109	18.0533	0.180446	0.180643
TraesCS5B02G208600	31.39	29.4377	1.95226	4.87034	9.9459	8.10869	0.098976	0.10018
TraesCS7B02G501300	34.42	34.7556	0.335556	18.1011	25.66	17.7192	0.152011	0.15198
TraesCS6D02G219000	25.84	26.6221	0.78209	7.97833	7.57004	6.82444	0.290907	0.299353
TraesCS2B02G084000	29.72	29.7528	0.0327814	3.64199	4.85484	3.91614	0.121062	0.123511
TraesCS3A02G493700	22.81	23.2284	0.418375	0.526085	22.7004	23.4544	0.13704	0.13753
TraesCS7A02G089900	21.48	22.2056	0.725565	2.48045	1.1883	1.28433	0.112001	0.109168
TraesCS2D02G487500	25.06	24.7091	0.350905	21.51	23.2152	22.5489	0.079396	0.0813322
TraesCS7A02G185400	21.96	22.9359	0.975921	1.93443	22.6784	23.7306	0.084565	0.0849485
TraesCS1A02G042900	28.78	29.1404	0.360378	3.00208	4.05657	3.34099	0.094263	0.0914215
TraesCS4D02G111100	23.02	23.5698	0.549767	21.55	20.8911	21.2724	0.101202	0.100735
TraesCS6B02G126800	30.06	31.0051	0.945114	8.34331	9.63034	7.45452	0.12755	0.132183
TraesCS7A02G498100	28.32	29.4108	1.09078	4.38136	3.60767	2.94396	0.120753	0.121183
TraesCS2A02G139600	20.75	21.6803	0.930318	4.68434	2.70638	2.99595	0.149902	0.146013
TraesCS3D02G245200	31.46	30.6007	0.859267	7.72791	11.567	9.07195	0.165036	0.168645
TraesCS5B02G422100	24.64	24.4228	0.217172	9.01948	9.25925	9.09895	0.127183	0.12605
TraesCS2D02G478200	25.51	26.9914	1.48138	5.60721	4.57789	4.07053	0.119702	0.120754
TraesCS5B02G379300	21.18	22.1474	0.967441	3.11615	22.1002	23.9488	0.180725	0.181747
TraesCS5D02G443900	33.58	31.2645	2.31551	2.27278	6.90011	5.29683	0.075511	0.072678
TraesCS4B02G023700	32.98	32.3607	0.619344	4.79563	7.51132	5.57071	0.152488	0.152039
TraesCS7A02G310800	21.66	22.2857	0.625743	22.5928	20.0213	21.5614	0.184034	0.195345
TraesCS5B02G440100	32.78	31.0371	1.74287	5.05918	10.4763	8.10098	0.064805	0.0633563
TraesCS7A02G438300	26.83	27.1823	0.352279	18.2482	20.0479	17.7009	0.094971	0.0966346
TraesCS1B02G161000	21.04	22.2422	1.20223	1.36882	21.3286	23.0142	0.135111	0.13442
TraesCS6A02G225300	24.68	26.2612	1.58118	10.8525	9.79519	8.95179	0.118673	0.123742
TraesCS5D02G355800	25.37	25.0415	0.32846	19.2889	20.394	19.5458	0.074179	0.0733879
TraesCS3A02G484600		26.3177			9.23257	8.41951
TraesCS1B02G266800	22.45	23.2259	0.775926	0.865924	22.7149	23.472	0.114173	0.114721
TraesCS5D02G277800	26.15	23.519	2.63096	8.44359	14.1239	14.4127	0.215124	0.226055
TraesCS6A02G322600	31	28.97	2.02996	4.42065	9.294	7.69954	0.081823	0.0841384
TraesCS3B02G163000	21.8	22.6585	0.858521	2.53211	1.78738	1.8932	0.142648	0.139387
TraesCS5B02G568600	19.52	22.3857	2.86567	7.57377	7.49353	8.03392	0.143127	0.0738347
TraesCS7A02G161400	25.76	26.5649	0.804872	16.4627	17.6742	15.9677	0.17253	0.178135
TraesCS4D02G038000	26.24	27.3725	1.13247	9.30183	8.96115	7.85707	0.148497	0.161297
TraesCS3D02G306300		28.6861			15.0964	12.6303
TraesCS5A02G345000	18.52	19.4108	0.890836	9.71922	5.91691	7.3158	0.194058	0.184398
TraesCS5A02G069700	32.23	31.6225	0.607542	23.1809	0.848953	0.644316	0.100592	0.0981764
TraesCS3A02G000600	20.91	21.4185	0.508467	5.22238	4.86302	5.44915	0.136029	0.130174
TraesCS5A02G079700	30.62	28.7244	1.89556	4.92227	10.299	8.60506	0.166998	0.169177
TraesCS3B02G603300	22.32	23.1002	0.780221	0.55914	22.7694	23.6562	0.103063	0.10233
TraesCS4A02G375300	24.98	24.8171	0.162932	18.7158	19.1969	18.5649	0.050702	0.0522235
TraesCS5A02G048600	24.51	23.805	0.704956	11.6132	13.0395	13.1463	0.10355	0.110331
TraesCS1D02G397500	27.11	26.8273	0.282707	14.3858	16.8978	15.117	0.106901	0.112266
TraesCS3B02G242500	24.54	24.5522	0.012164	20.3912	21.2963	20.8174	0.131492	0.130703
TraesCS5D02G231800	21.03	21.3148	0.284827	0.399429	19.0104	21.4053	0.092537	0.07997
TraesCS3B02G534900	28.31	30.3034	1.99338	11.7499	11.307	8.95506	0.091929	0.0942267
TraesCS2A02G486400	30.55	30.6726	0.122634	9.28576	11.856	9.27681	0.100589	0.102722
TraesCS4A02G013800	25.48	26.2054	0.725433	7.30926	7.63672	6.99401	0.079424	0.0776815
TraesCS3B02G458600	20.01	19.9821	0.0278582	4.98951	4.18876	5.031	0.155798	0.156106
TraesCS7B02G438500	19.79	20.4352	0.645247	6.50025	4.16536	4.89197	0.103546	0.100722
TraesCS2D02G296100	24.74	24.6038	0.13618	10.6225	11.969	11.6752	0.205115	0.216313
TraesCS5D02G489300	27.55	29.3122	1.7622	9.05989	9.73627	7.97178	0.088409	0.091855
TraesCS3B02G132500	28.3	29.2674	0.967399	11.6608	13.2997	10.9061	0.114524	0.120575
TraesCS2D02G365800	21.26	21.9547	0.694732	1.99812	0.137276	0.150064	0.210203	0.213407
TraesCS3D02G372000	19.3	19.8816	0.581564	6.39171	4.23797	5.11586	0.086579	0.0858967
TraesCS2A02G468400	27.71	28.0605	0.350473	9.22411	11.2962	9.66157	0.123599	0.136269
TraesCS3A02G382400	25.9	27.8727	1.97272	9.39614	8.5048	7.32312	0.157523	0.162511
TraesCS3B02G146900	19.14	19.3796	0.239631	7.05956	5.8855	7.28868	0.110601	0.106668
TraesCS6A02G329300	23.94	24.1185	0.178502	20.4311	20.5545	20.4535	0.099567	0.101423
TraesCS4D02G178200	23.14	23.4808	0.340843	23.7303	22.3613	22.8557	0.113739	0.114354
TraesCS5A02G295500	21.07	22.5047	1.43465	2.16421	21.7359	23.1801	0.151159	0.148329
TraesCS3B02G034900	28.63	28.2109	0.419067	5.56619	8.5597	7.28203	0.154009	0.156371
TraesCS3A02G072600	21.4	21.4047	0.00465855	1.96262	2.14402	2.40399	0.130511	0.129551
TraesCS3D02G048000	30.69	31.093	0.402988	4.68426	5.61763	4.33613	0.096662	0.0996151
TraesCS3D02G086600	27.14	26.8273	0.312707	7.05674	9.78816	8.7566	0.093814	0.0955649
TraesCS4B02G229500	20.85	22.2658	1.41579	2.93525	3.57925	3.85803	0.127449	0.0748265
TraesCS4B02G051400	23.33	23.2672	0.0627747	23.0227	22.5949	23.3065	0.16297	0.162631
TraesCS7B02G224900	24.61	23.805	0.804956	0.126778	2.2635	2.28203	0.151663	0.169314
TraesCS2B02G428000		33.4222			22.5314	16.1795
TraesCS6A02G253600	24.33	24.2175	0.112545	22.9445	23.6965	23.4837	0.180144	0.186318
TraesCS6A02G250900	23.61	24.0219	0.411919	0.0813215	23.6527	23.6311	0.130693	0.134969
TraesCS5B02G451400	22.77	21.8518	0.918162	22.1976	0.0698143	0.0766775	0.07425	0.0758315
TraesCS5D02G096600	28.73	28.567	0.163044	11.4612	13.2009	11.0905	0.074758	0.0778509
TraesCS6D02G173600	27.6	27.5234	0.0766494	5.8087	7.47511	6.5182	0.089936	0.0918901
TraesCS4B02G119100	31.96	30.6852	1.27478	4.61827	8.59977	6.72618	0.088101	0.0880776
TraesCS1A02G399200	27.09	27.1823	0.092279	15.8405	17.835	15.747	0.099542	0.100603
TraesCS1A02G283600	24.69	24.4508	0.239247	21.1519	22.6781	22.26	0.230559	0.228452
TraesCS3B02G380800	31.58	29.4199	2.16011	3.69348	7.84044	6.39603	0.133889	0.13762
TraesCS3D02G542600	27.12	27.2443	0.12428	5.85841	6.60072	5.8147	0.175624	0.178518
TraesCS5D02G125300	26.91	28.8613	1.95131	13.7258	14.8082	12.314	0.079527	0.077098
TraesCS5A02G345100	19.91	19.8934	0.0165734	4.15871	3.77427	4.55338	0.145653	0.14489
TraesCS4B02G103400	32.03	33.8549	1.82487	6.12176	6.24739	4.42882	0.134526	0.135766
TraesCS5A02G065500		27.7033			7.0152	6.07743
TraesCS2D02G468500	27.33	27.5234	0.193351	9.24698	10.6497	9.28637	0.099421	0.11286
TraesCS3A02G401700		34.6639			25.9363	17.9573
TraesCS7D02G376000	23.75	23.1047	0.645264	23.9394	1.65937	1.72367	0.121614	0.1237
TraesCS7D02G127100	25.24	25.9895	0.74946	17.0586	17.789	16.4273	0.133681	0.141589
TraesCS2A02G414100	19.29	19.7921	0.502119	7.19129	5.27894	6.40126	0.252464	0.242962
TraesCS5B02G560900	26.92	28.1351	1.21514	6.53492	6.85136	5.84439	0.169441	0.166317
TraesCS7B02G089900	19.08	19.2878	0.207797	10.6415	8.89546	11.0687	0.130998	0.12473
TraesCS3B02G546300	22.91	22.8739	0.0361023	21.2763	21.0011	22.035	0.0835	0.0847278
TraesCS1A02G070100		29.5913			10.9069	8.84601
TraesCS3B02G455300	19.87	19.5063	0.363702	3.98591	4.22866	5.20282	0.140607	0.139369
TraesCS7D02G553300	32.04	31.0886	0.951429	18.4794	25.8409	19.9488	0.095915	0.0970483
TraesCS3A02G123100	23.54	23.6608	0.120784	23.6024	0.181113	0.18371	0.088349	0.0889035
TraesCS5B02G392700	24.82	25.9372	1.11715	8.00645	7.27192	6.7288	0.302152	0.302639
TraesCS7B02G033200	25.1	25.7343	0.634308	16.0637	15.8345	14.7674	0.091508	0.104643
TraesCS5B02G131900	26.67	27.0012	0.331236	17.2868	18.6631	16.5887	0.088442	0.0886747
TraesCS2B02G474800	22.32	23.6406	1.32063	3.33333	0.481669	0.488991	0.084527	0.0870449
TraesCS1A02G186200	22.26	22.9023	0.642292	0.948787	22.5208	23.6003	0.158131	0.15917
TraesCS4A02G439400	31.24	29.0545	2.18547	6.46863	12.046	9.95038	0.168931	0.176192
TraesCS3B02G003500	21.98	23.3004	1.3204	1.25569	21.7876	22.4418	0.138899	0.141084
TraesCS3D02G451400	25.61	26.3433	0.733288	10.4116	10.4044	9.47891	0.177916	0.197492
TraesCS1B02G344600		28.1829			9.96429	8.48538
TraesCS3A02G503500	26.97	28.7748	1.80481	12.8142	14.0918	11.7534	0.084936	0.0852131
TraesCS7D02G184200	32.83	29.0545	3.77547	2.34663	10.212	8.43545	0.061863	0.0557066
TraesCS1D02G276100	31.21	30.6726	0.537366	7.42839	10.5357	8.24376	0.112982	0.115973
TraesCS7B02G070400		31.0371			22.7974	17.6285
TraesCS5D02G040200	24.58	25.8345	1.25448	19.9089	19.5109	18.1255	0.068644	0.0694791
TraesCS5D02G055200	25.65	26.5649	0.914872	8.66433	9.12248	8.2417	0.091285	0.092308
TraesCS3B02G371000	25.85	25.3434	0.50664	16.1919	18.4102	17.4344	0.104356	0.10967
TraesCS5A02G350100	31.27	31.4283	0.158337	7.50624	9.50728	7.26016	0.065951	0.0670366
TraesCS4B02G351300	24.62	24.0688	0.55117	12.5264	14.0627	14.0224	0.065971	0.0755421
TraesCS1A02G377900	25.77	29.4387	3.66872	11.3527	8.45811	6.8955	0.253271	0.259658
TraesCS7D02G006200	30.51	28.366	2.14398	4.42085	9.41709	7.96763	0.146298	0.152095
TraesCS3B02G266700	26.24	26.4527	0.212651	15.311	17.0208	15.4427	0.212167	0.226491
TraesCS5B02G217500	27.06	27.1823	0.122279	7.05987	8.5736	7.56987	0.147914	0.154072
TraesCS3D02G140600	21.25	22.3167	1.06674	2.97035	0.776339	0.834896	0.097538	0.0961592
TraesCS6B02G429700	25.81	26.1844	0.374371	18.9322	20.2989	18.6055	0.15699	0.157849
TraesCS2A02G030300	26.77	26.7388	0.0311846	8.33769	10.5175	9.44021	0.110029	0.117785
TraesCS1B02G064800	20.38	20.2773	0.102742	2.3788	2.90136	3.43403	0.114423	0.111401
TraesCS1A02G058700		15.4193			11.5865	18.0343
TraesCS1A02G245400	28.92	25.7528	3.16722	1.59336	1.11706	1.04103	0.109248	0.0311641
TraesCS5B02G429800		24.7091			20.2656	19.684
TraesCS7B02G124600	28.03	27.914	0.116043	4.10988	6.39657	5.49968	0.183192	0.172885
TraesCS5B02G341400	20.69	22.1334	1.44337	3.02755	0.00548979	0.00595278	0.157157	0.151697
TraesCS1A02G199900	22.33	22.022	0.307999	19.8083	18.2595	19.8996	0.099748	0.109007
TraesCS3A02G263300	28.8	28.2797	0.520306	17.7833	22.1273	18.7787	0.199541	0.213465
TraesCS4A02G384600	33.65	32.4348	1.21517	23.5079	1.04362	0.772224	0.087307	0.0872714
TraesCS1B02G379700	20.62	24.3573	3.73729	3.34045	19.8757	19.5841	0.160457	0.150012
TraesCS5D02G070000	23.23	23.7903	0.56029	16.365	15.8679	16.0078	0.074288	0.0855335
TraesCS7A02G328800	29.76	29.9702	0.210234	3.37097	4.21135	3.37243	0.083425	0.0846849
TraesCS6A02G228100	22.07	22.6313	0.561316	4.67603	3.73143	3.9571	0.126771	0.134361
TraesCS3B02G578600	33.78	32.5424	1.23756	1.38544	4.20704	3.10269	0.202094	0.196745
TraesCS2D02G474300		30.6852			9.84747	7.70206
TraesCS5D02G029100		31.7069			23.9825	18.1531
TraesCS2B02G509400	21.57	25.7419	4.17188	21.3741	21.5638	20.1046	0.128757	0.051891
TraesCS1D02G019200	22.99	23.525	0.535048	22.9769	21.5719	22.0074	0.175734	0.178303
TraesCS5D02G317200	25.4	26.3976	0.997619	9.06142	9.30043	8.4557	0.311782	0.317533
TraesCS5A02G492300		28.0119			16.9702	14.5397
TraesCS6A02G295200	20.32	20.3114	0.00862785	4.33465	3.92798	4.64132	0.209593	0.208886
TraesCS7A02G354700	23.46	23.4808	0.0208429	21.9642	22.1313	22.6207	0.121013	0.119149
TraesCS2B02G514200	22.17	24.4336	2.26355	22.4411	20.7268	20.359	0.127513	0.0980155
TraesCS6A02G096000	27.96	28.0517	0.0917075	3.73391	5.33617	4.56543	0.058025	0.0557891
TraesCS7A02G091800	26.21	26.4527	0.242651	15.3743	16.7646	15.2102	0.149105	0.160718
TraesCS3D02G121900	29.33	28.737	0.59305	10.6294	13.5909	11.3506	0.111611	0.117317
TraesCS4A02G336600	28.98	29.2409	0.260924	8.32298	11.9351	9.79592	0.080738	0.0807925
TraesCS5B02G195700	28.69	29.2674	0.577399	2.29209	3.70583	3.03887	0.076993	0.0691608
TraesCS5D02G374600	26.28	26.8587	0.578695	5.69863	5.95249	5.31894	0.17698	0.1767
TraesCS6D02G095300	32.31	30.8583	1.45169	4.07799	7.99226	6.21596	0.152136	0.150714
TraesCS2A02G026200	28.09	30.0578	1.96777	19.9672	22.8965	18.282	0.123782	0.129422
TraesCS4D02G059600	23.34	24.2553	0.915274	22.7455	20.9812	20.7604	0.108818	0.111203
TraesCS7A02G214100	24.34	24.1146	0.225395	22.9449	0.304118	0.302673	0.259518	0.266929
TraesCS6D02G271400		35.0399			4.83824	3.31387
TraesCS3B02G158200	18.2	18.1854	0.0145827	13.5297	11.5672	15.2656	0.077787	0.0683475
TraesCS2A02G448900	26	26.6221	0.62209	17.5015	18.5056	16.6829	0.127271	0.129438
TraesCS3A02G426300	33.87	31.786	2.08396	23.6103	2.3369	1.76447	0.155712	0.154474
TraesCS3D02G339900	20.26	20.048	0.211984	4.70286	4.84298	5.79766	0.151004	0.149413
TraesCS2D02G234000	23.04	23.1851	0.145083	23.2188	22.0109	22.7845	0.048863	0.0492724
TraesCS7B02G087800	32.44	31.6043	0.835742	3.17386	5.99173	4.55007	0.079006	0.0783798
TraesCS4D02G124700	23.63	24.0699	0.43992	15.4685	15.3851	15.3404	0.099375	0.115624
TraesCS2B02G010100	32.96	31.88	1.07996	20.7743	29.8454	22.4683	0.095238	0.0953676
TraesCS6B02G457400	31.73	31.1758	0.554184	1.05893	2.57395	1.98149	0.068474	0.0686512
TraesCS4A02G055500	32.53	29.3163	3.2137	4.90624	12.2967	10.0668	0.08247	0.0797479
TraesCS4B02G320600	22.31	22.8192	0.509229	0.38727	22.446	23.6075	0.17351	0.17429
TraesCS3B02G046700	23.41	23.7071	0.297101	21.7548	20.6778	20.9332	0.173888	0.17916
TraesCS6B02G430400	25.48	26.5084	1.0284	9.32496	9.36507	8.47889	0.11017	0.115109
TraesCS5B02G273800	25.98	26.7984	0.818353	17.0439	17.4418	15.6205	0.121943	0.125949
TraesCS3A02G239600	19.78	19.4292	0.350759	7.09808	6.50879	8.03999	0.184341	0.185747
TraesCS6D02G026800	33.4	34.6639	1.26391	4.74251	5.3515	3.70518	0.090615	0.0915557
TraesCS2A02G275400	25.53	25.1751	0.354936	17.4853	19.5379	18.626	0.090562	0.0913518
TraesCS7B02G425900	23.61	23.754	0.143968	22.2414	21.6101	21.834	0.111902	0.112704
TraesCS5D02G447700	26.98	26.7151	0.264929	6.76056	8.69033	7.80713	0.219661	0.226107
TraesCS5A02G345700	22	21.8518	0.148162	0.196364	0.441654	0.485071	0.211216	0.215539
TraesCS4A02G230200	34.3	29.6137	4.68634	1.94519	11.0588	8.96246	0.087405	0.0797848
TraesCS6A02G011500	30.12	30.4382	0.318196	11.9761	14.7932	11.6642	0.094332	0.0941424
TraesCS5B02G145300	32.9	35.0399	2.13989	10.4462	12.2485	8.38942	0.115731	0.111046
TraesCS7D02G411100	24.03	24.991	0.960998	21.573	21.0466	20.212	0.260123	0.263743
TraesCS7A02G555800	28.35	28.366	0.0160222	11.2762	13.1619	11.1361	0.306669	0.331703
TraesCS2B02G203300		15.4512			8.44483	13.1172
TraesCS4D02G203400	22.82	22.6924	0.12756	23.4741	22.2805	23.5643	0.08408	0.0846976
TraesCS1D02G361100		27.4613			5.50353	4.80984
TraesCS5B02G240500	22.54	22.9445	0.404527	2.50222	2.15651	2.25572	0.156843	0.162125
TraesCSU02G171900	27.17	29.5033	2.33334	1.76665	0.733003	0.596274	0.130329	0.115375
TraesCS4A02G349900	29.67	28.8643	0.805686	2.11931	4.89153	4.0672	0.258164	0.249418
TraesCS7A02G453700	29.64	29.4377	0.202265	11.1822	14.6009	11.9038	0.089818	0.0915964
TraesCS2A02G193600	25.39	26.2896	0.899645	11.6739	12.0203	10.9734	0.099521	0.112795
TraesCS6B02G081600	33.02	31.786	1.23396	2.57299	5.99105	4.52353	0.11143	0.10881
TraesCS1A02G254600	26.51	27.7033	1.19327	8.60958	8.24049	7.13893	0.222003	0.237526
TraesCS3A02G293800	20.39	20.3458	0.0441653	3.8254	3.98993	4.70653	0.21965	0.214314
TraesCS1D02G296300	29.69	28.3395	1.35046	5.48063	9.0425	7.65785	0.20756	0.222538
TraesCS1B02G244700	25.82	26.3976	0.577619	18.897	20.7031	18.8227	0.125242	0.122762
TraesCS3B02G090200	21.77	21.4047	0.365341	3.88057	4.61158	5.17074	0.198964	0.199961
TraesCS5A02G342200	16.09	16.7271	0.637066	15.7216	10.7172	15.377	0.167068	0.14908
TraesCS3D02G353900	24.47	25.658	1.18805	22.9407	23.2036	21.7041	0.199783	0.209026
TraesCS3A02G003900	21.63	22.6585	1.02852	3.41748	1.35406	1.43423	0.098343	0.0982196
TraesCS7D02G188700	18.27	18.7353	0.46528	12.0854	8.08046	10.3511	0.064983	0.0635358
TraesCS7B02G247400	20.56	21.4568	0.896792	4.20233	1.24354	1.39093	0.104626	0.103658
TraesCS5D02G278800		26.7648			18.5454	16.6296
TraesCS6A02G028700	24.1	23.9276	0.172377	20.1859	20.8672	20.9303	0.108371	0.109121
TraesCS4D02G235800	21.96	22.8192	0.859229	0.786885	22.215	23.3645	0.156957	0.156364
TraesCS4A02G399200		26.7984			6.83425	6.1206
TraesCS4A02G404600	27.6	28.567	0.966956	19.1304	22.9569	19.2868	0.201204	0.197461
TraesCS1D02G096500	23.79	24.8243	1.03432	10.5725	10.1469	9.80994	0.128775	0.125156
TraesCS6B02G345900	21.43	22.5425	1.1125	5.85721	3.5988	3.83149	0.073451	0.0758482
TraesCS1B02G372300	23.67	24.2175	0.547455	11.1838	11.1613	11.061	0.080717	0.0809778
TraesCS5B02G505700	29.67	30.5176	0.847576	9.89282	10.9538	8.61443	0.130751	0.134143
TraesCS7D02G455300	24.62	24.4508	0.169247	9.70918	11.1066	10.9018	0.245544	0.245416
TraesCS5A02G063600	29.33	33.8244	4.49443	10.1384	6.5495	4.64718	0.16493	0.160414
TraesCS3A02G122800	22.09	22.1094	0.0193675	0.249887	0.320955	0.348401	0.164162	0.166091
TraesCS7A02G046200	20.94	20.4814	0.458594	2.96848	4.10006	4.80443	0.225027	0.221494
TraesCS5A02G079300	21.5	22.3928	0.892846	4.4093	3.08092	3.30204	0.210325	0.209899
TraesCS4B02G366500	22.51	23.361	0.851	0.820968	22.4579	23.0722	0.093108	0.0938762
TraesCS5B02G054400		21.9547			0.703493	0.769029
TraesCS6A02G017400	23.13	23.4371	0.307143	0.77821	0.704309	0.721223	0.099363	0.101629
TraesCS6B02G440800		32.272			0.479945	0.356925
TraesCS5A02G491400	23.78	23.6608	0.119216	20.942	21.1688	21.4723	0.209986	0.211793
TraesCS5B02G409100	24.62	24.2078	0.412211	21.7384	23.4725	23.2711	0.106799	0.106271
TraesCS4A02G113500	29.64	29.6729	0.032877	4.48583	6.24713	5.0528	0.05818	0.0595126
TraesCS7B02G164100	28.55	28.1221	0.427909	16.594	20.7186	17.6817	0.121139	0.123404
TraesCS2B02G341100	23.41	23.5698	0.159767	20.4938	20.1936	20.5622	0.185066	0.193315
TraesCS2B02G624200	24.71	24.0236	0.686412	11.7426	13.0313	13.0185	0.122192	0.133328
TraesCS1D02G004500	34.43	29.9802	4.44979	0.871333	9.48117	7.58994	0.11568	0.0975222
TraesCS6A02G190100	30.45	31.0886	0.638571	8.66207	10.1458	7.83247	0.070957	0.0725372
TraesCS6D02G163800	27.49	27.501	0.0110168	14.0386	15.8718	13.8512	0.148416	0.155092
TraesCS6A02G411800	30.36	29.5216	0.838418	10.9012	14.3748	11.6862	0.128762	0.129907
TraesCS6B02G314200		34.5738			22.1577	15.3812
TraesCS6B02G253600	22.24	22.9023	0.662292	3.43165	1.98123	2.07619	0.125686	0.12908
TraesCS6B02G220400	28.16	28.6369	0.476901	13.1506	15.5471	13.0297	0.141479	0.144909
TraesCS2D02G293300	27.37	27.6499	0.279936	16.0292	17.9164	15.5513	0.074654	0.0748775
TraesCS7D02G409800		34.312			26.1843	18.315
TraesCS1A02G381300	32.14	33.694	1.55399	5.18233	5.95906	4.2446	0.100802	0.100991
TraesCS2D02G080500	21.72	22.7404	1.02043	0.154696	21.2321	22.4082	0.172206	0.172613
TraesCS2B02G479100	24.62	24.5011	0.118855	9.19253	11.038	10.8122	0.095254	0.0910305
TraesCS7B02G222800	29.57	30.3551	0.785132	2.87318	3.04819	2.41003	0.071141	0.0702514
TraesCS1D02G113500	27.14	28.1036	0.963602	12.1503	12.9536	11.0621	0.116946	0.129494
TraesCS7D02G238200	24.24	23.519	0.720962	19.3366	20.7986	21.2239	0.089591	0.0903949
TraesCS1A02G256800	27.57	28.0605	0.490473	5.64091	6.87233	5.87787	0.137454	0.135847
TraesCS6D02G052200		23.9347			20.7677	20.8244
TraesCS4A02G443100		28.3517			11.9874	10.1475
TraesCS5B02G232200	21.6	22.3546	0.754588	1.15556	0.179119	0.192303	0.209638	0.205165
TraesCS2D02G366800	19.27	19.7059	0.435943	7.84639	6.62201	8.06499	0.185253	0.170033
TraesCS4D02G131400	29.45	30.5176	1.06758	16.5433	20.5094	16.1292	0.16689	0.165422
TraesCS7A02G326200	22.71	23.525	0.815048	23.0911	20.743	21.1618	0.149036	0.153991
TraesCS3A02G175700	31.46	29.3519	2.10811	2.48697	7.35331	6.01254	0.205284	0.199726
TraesCS3B02G098100	20.52	20.6936	0.173594	4.11696	3.70275	4.29438	0.133332	0.130799
TraesCS2D02G534300	29.9	30.2142	0.314178	14.0789	17.0248	13.5233	0.150312	0.150706
TraesCS5B02G325400	23.66	23.5698	0.0902326	23.4624	0.316346	0.32212	0.084194	0.0847452
TraesCS4A02G320400	28.07	28.015	0.054954	6.24154	6.65869	5.70438	0.221202	0.233072
TraesCS1D02G281100	28.39	28.4454	0.0553703	11.6323	13.8153	11.6563	0.093747	0.100278
TraesCS2D02G339500		26.6801			7.11371	6.39912
TraesCS3A02G234700	28.05	29.1842	1.13424	11.3626	12.0638	9.92078	0.09674	0.103653
TraesCS4D02G290700	27.96	28.513	0.553038	11.1931	13.4087	11.2864	0.131358	0.141865
TraesCSU02G125700	32.85	29.3163	3.5337	3.60183	10.772	8.81856	0.136594	0.134289
TraesCS5D02G134700	21.88	23.2259	1.34593	1.16271	21.2167	21.9238	0.176076	0.178701
TraesCS7A02G216700	29.31	27.5675	1.74252	6.55067	10.5896	9.21924	0.126607	0.141005
TraesCS3D02G281400	30.57	29.0218	1.5482	5.80177	10.3422	8.55261	0.17444	0.184083
TraesCS7B02G055700	33.43	32.0589	1.37114	22.4924	0.631098	0.472455	0.128819	0.127934
TraesCS2B02G314500	26.08	26.3976	0.317619	8.9908	10.4332	9.48558	0.139859	0.148408
TraesCS7D02G080500	29.51	30.2142	0.704178	1.0654	0.990069	0.786441	0.063904	0.062282
TraesCS4D02G282300	22.2	22.3792	0.179219	22.0216	20.1513	21.6108	0.195247	0.21043
TraesCS2B02G302300	29.18	27.9823	1.19766	5.78204	9.14882	7.8468	0.143917	0.155318
TraesCS3B02G346700	25.46	26.7984	1.33835	9.53967	8.91758	7.98638	0.543862	0.570455
TraesCS3D02G032900	30.68	31.974	1.29399	21.0665	26.0838	19.5788	0.174118	0.174546
TraesCS4A02G247800		35.1379			30.8003	21.0373
TraesCS3B02G372900	25.69	26.368	0.677962	16.8346	18.9418	17.2408	0.103489	0.0988578
TraesCS7D02G459100	31.73	31.4283	0.301663	8.25213	11.5997	8.85803	0.081144	0.0819824
TraesCS4A02G102100	20.61	20.7673	0.157317	7.0917	6.1327	7.08733	0.126201	0.126727
TraesCS5D02G462500	33.22	29.8886	3.33137	1.87116	7.77817	6.24572	0.122339	0.116654
TraesCS4A02G396100	26.19	25.6366	0.553449	10.0985	12.724	11.9118	0.066946	0.0771076
TraesCS6B02G456400	23.88	23.2466	0.633352	21.9799	22.4082	23.1343	0.124727	0.122649
TraesCS6B02G253400	28.36	30.4737	2.11371	11.9831	11.5397	9.08822	0.130498	0.132198
TraesCS5D02G365200		34.2275			9.91621	6.95315
TraesCS2B02G577700	26.18	28.1036	1.9236	9.76318	9.67238	8.26005	0.288374	0.293679
TraesCS3D02G145900		26.9325			17.558	15.6462
TraesCS6D02G206400	30.74	28.4286	2.31145	6.32401	11.7733	9.93925	0.06345	0.0676846
TraesCS3D02G480800	24.81	25.0961	0.286142	4.17896	3.62803	3.46956	0.079994	0.0935432
TraesCS6B02G298700	26.06	26.6801	0.620066	6.69532	6.91065	6.21646	0.160104	0.160389
TraesCS1A02G356800	25.68	28.1813	2.50133	14.7757	13.5539	11.5429	0.079193	0.0852798
TraesCS3B02G409000	32.55	29.3163	3.2337	2.49217	9.05678	7.4144	0.164408	0.157637
TraesCS7A02G243600	25.61	24.8171	0.792932	10.8989	13.7873	13.3334	0.154659	0.1774
TraesCS7A02G245400	23.6	23.8014	0.201397	21.1322	20.342	20.5118	0.151592	0.157399
TraesCS5D02G341300	30.21	28.9544	1.2556	10.6058	14.7881	12.2577	0.128459	0.130847
TraesCS2A02G344500	27.23	28.5989	1.36889	8.81381	9.80066	8.22465	0.112755	0.117179
TraesCS7B02G382700		26.5231			14.8303	13.4195
TraesCS4D02G295800	19.64	19.6375	0.00247086	8.12627	7.46475	9.12304	0.186429	0.180533
TraesCS3D02G543000	31.78	34.2275	2.44751	19.9899	24.9259	17.4778	0.127553	0.124939
TraesCS6D02G128100	25.33	28.5989	3.26889	22.5124	22.7004	19.05	0.2719	0.268995
TraesCS5A02G293200	23.61	22.9074	0.702614	11.2834	13.5728	14.2202	0.065063	0.0618309
TraesCS3A02G536300	26.82	28.526	1.70596	6.32662	5.92239	4.98274	0.100863	0.0972872
TraesCS2D02G259500	26.56	27.0447	0.484716	7.5	8.61674	7.64666	0.108202	0.110781
TraesCS4A02G115400	26.16	26.1844	0.024371	21.7615	24.8484	22.7755	0.110233	0.121891
TraesCS5A02G194300	24.57	25.9372	1.36715	18.989	18.3115	16.9439	0.11733	0.121854
TraesCS3D02G118100	32.27	28.8869	3.38311	3.74837	9.55672	7.93998	0.08007	0.0805711
TraesCS5A02G033500	25.56	24.6482	0.911808	17.8404	20.2564	19.7237	0.117361	0.115885
TraesCS1B02G277600	19.79	19.9821	0.192142	6.03941	5.06638	6.0851	0.150849	0.147905
TraesCS2A02G376500	29.03	28.567	0.463044	4.15846	6.84246	5.74857	0.165428	0.164239
TraesCS1B02G217300	20.94	23.1247	2.18473	2.39542	21.6984	22.5196	0.204019	0.191634
TraesCS2B02G384400	28.01	28.6451	0.635093	16.7512	19.4885	16.3282	0.104107	0.104663
TraesCS3B02G533500	29.18	29.1404	0.0396218	5.98766	8.59174	7.07615	0.071692	0.0739722
TraesCS3B02G148900		12.5773			7.30771	13.9446
TraesCS7B02G028300	32.6	31.5156	1.08442	4.29939	7.99339	6.08719	0.11038	0.109458
TraesCS3D02G097300	32.93	30.1129	2.81706	4.61342	10.777	8.58929	0.096681	0.0944125
TraesCS1A02G415700	24.65	24.5522	0.097836	19.8621	20.488	20.0272	0.14003	0.141218
TraesCS7B02G079400	23.95	23.8355	0.114468	0.701461	1.50135	1.51171	0.102854	0.11177
TraesCS7A02G300200	31.31	33.0639	1.75394	5.35037	5.23849	3.80244	0.123029	0.125604
TraesCS3A02G456100		31.1758			9.35841	7.20436
TraesCS7A02G384800	31.47	28.691	2.77903	5.51382	12.2915	10.2819	0.114609	0.116346
TraesCS6A02G318300	33.32	34.0625	0.7425	19.8439	28.1642	19.8441	0.046234	0.0448155
TraesCS2B02G474000	24.99	27.8564	2.86638	11.3325	8.99052	7.74589	0.181632	0.187977
TraesCS3D02G511800	27.81	27.5234	0.286649	4.33225	5.79728	5.05515	0.178352	0.178042
TraesCS6B02G198200	30.37	29.7597	0.610346	12.162	15.7513	12.7028	0.187132	0.187564
TraesCSU02G021000	26.39	26.6801	0.290066	14.4236	15.9195	14.3203	0.155296	0.171074
TraesCS2B02G210500	28.62	27.7146	0.905443	6.25577	9.11582	7.89404	0.318708	0.346084
TraesCS5D02G031000	22.44	23.7071	1.2671	22.0428	20.3803	20.6321	0.110829	0.111084
TraesCS6D02G243200	24.03	24.2678	0.237847	0.988764	0.855125	0.845687	0.127052	0.140853
TraesCS4D02G051500	32.44	29.3519	3.08811	2.80395	9.72064	7.94823	0.115648	0.109554
TraesCS7D02G314000		22.4763			17.363	18.5401
TraesCS2A02G359800		27.7245			7.92683	6.86194
TraesCS2D02G218500	33.05	33.7704	0.720387	7.16006	9.4371	6.70678	0.117582	0.116479
TraesCS1B02G190300	27.91	28.49	0.580003	5.85597	6.77639	5.70843	0.195261	0.200149
TraesCS2A02G482600	29.63	29.0218	0.608202	9.63888	12.3928	10.2484	0.173627	0.183446
TraesCS3B02G377700	20.92	21.2861	0.366096	3.70554	2.5704	2.89812	0.281679	0.280699
TraesCS6B02G212300	32.54	34.4851	1.94509	5.39889	4.71168	3.27911	0.074486	0.0758152
TraesCS2B02G138400	24.16	26.2054	2.04543	0.566225	24.2711	22.2284	0.113282	0.119927
TraesCS6A02G379000	29.95	29.1274	0.82263	4.26311	8.96869	7.3899	0.111903	0.101331
TraesCS3A02G244700	26.26	26.9199	0.659858	7.63138	7.45944	6.65035	0.218537	0.226359
TraesCS3B02G364500	25.41	25.0415	0.36846	9.02952	11.3025	10.8324	0.30056	0.304779
TraesCS3A02G416700	32.13	32.1505	0.0205003	4.04108	5.93596	4.43113	0.111974	0.11245
TraesCS5D02G155600		24.2678			11.6973	11.5682
TraesCS5D02G160500	27.52	27.7726	0.252637	6.4186	7.86533	6.7969	0.276105	0.284656
TraesCS2B02G178300		31.2645			22.7308	17.4491
TraesCS6A02G150800	31.21	31.6225	0.412458	3.50657	4.28528	3.25233	0.208126	0.211434
TraesCS5B02G135700	24.65	24.9278	0.277846	20.3878	21.71	20.9019	0.105571	0.103344
TraesCS2B02G143500		27.9823			15.5936	13.3744
TraesCS3B02G264500	26.17	25.465	0.70498	17.0577	19.469	18.349	0.188252	0.1875
TraesCS6B02G471800	29.41	30.4382	1.0282	11.5879	13.917	10.9733	0.109005	0.108035
TraesCS6B02G133400	30.04	28.4142	1.62579	3.50732	7.27323	6.14332	0.095416	0.0980269
TraesCS2A02G261700	32.11	28.8869	3.22311	4.8882	10.9905	9.13118	0.125897	0.127865
TraesCS3A02G357400	26.14	26.3433	0.203288	16.4713	17.8374	16.2508	0.168563	0.175068
TraesCS4D02G352000	25.83	25.2888	0.541243	11.6516	13.9596	13.2482	0.330744	0.394992
TraesCS1D02G370800	21.24	21.7474	0.507407	1.84181	17.8092	19.6539	0.17162	0.0425502
TraesCS4A02G453500	23.84	25.261	1.42096	13.8121	13.4462	12.775	0.070931	0.0732248
TraesCS7B02G102900	24.04	23.8813	0.158693	19.9567	20.1585	20.2587	0.195613	0.203298
TraesCS1A02G206300		28.9486			11.436	9.48109
TraesCS2B02G235900	21.16	22.2793	1.11929	5.76181	3.56621	3.84164	0.102904	0.104382
TraesCS5A02G191500		24.5011			22.7802	22.3142
TraesCS3D02G342700	27.2	27.2443	0.04428	8.19706	9.96986	8.78264	0.176747	0.194061
TraesCS6D02G348800	25.81	26.9199	1.10986	9.36381	9.17036	8.1757	0.16635	0.177494
TraesCS4A02G026700	32.49	33.5154	1.02541	22.0277	30.7662	22.0314	0.196742	0.186663
TraesCS5D02G004700	26.6	27.0608	0.460774	6.45113	7.06107	6.26241	0.225282	0.227328
TraesCS4A02G252500	25.96	26.4449	0.484914	16.4838	18.9704	17.2166	0.169216	0.161538
[truncated: 26,596 more rows]

## Sheet: Data_Fig_S2a-f
Data for Fig S2a-f: Period estimates for rhythmically categorized data predicted using either Metacycle or Biodare2. MESA and FFT-NLLS are independently run in Biodare2 (A and B), ARSER, JTK and LS (C-E) are all run through Metacycle to produce an average period prediction meta2d (F). Data for Arabidopsis (blue) and wheat (yellow) was filtered for BH q<0.01 on a data window of 24-68h after transf…
Method	Period	Species
Ara_ARS_period	23.6213	Ara
Ara_ARS_period	22.6818	Ara
Ara_ARS_period	24.1939	Ara
Ara_ARS_period	23.4824	Ara
Ara_ARS_period	23.2093	Ara
Ara_ARS_period	24.0482	Ara
Ara_ARS_period	25.4268	Ara
Ara_ARS_period	23.9042	Ara
Ara_ARS_period	23.4824	Ara
Ara_ARS_period	22.3017	Ara
Ara_ARS_period	23.6213	Ara
Ara_ARS_period	26.2632	Ara
Ara_ARS_period	23.345	Ara
Ara_ARS_period	23.6213	Ara
Ara_ARS_period	23.9042	Ara
Ara_ARS_period	23.7619	Ara
Ara_ARS_period	24.0482	Ara
Ara_ARS_period	22.9425	Ara
Ara_ARS_period	23.6213	Ara
Ara_ARS_period	23.2093	Ara
Ara_ARS_period	23.4824	Ara
Ara_ARS_period	24.0482	Ara
Ara_ARS_period	24.1939	Ara
Ara_ARS_period	24.0482	Ara
Ara_ARS_period	23.9042	Ara
Ara_ARS_period	24.1939	Ara
Ara_ARS_period	23.9042	Ara
Ara_ARS_period	23.345	Ara
Ara_ARS_period	22.1778	Ara
Ara_ARS_period	23.6213	Ara
Ara_ARS_period	23.6213	Ara
Ara_ARS_period	23.4824	Ara
Ara_ARS_period	24.4908	Ara
Ara_ARS_period	23.9042	Ara
Ara_ARS_period	23.7619	Ara
Ara_ARS_period	23.6213	Ara
Ara_ARS_period	23.0751	Ara
Ara_ARS_period	23.0751	Ara
Ara_ARS_period	23.2093	Ara
Ara_ARS_period	18.5674	Ara
Ara_ARS_period	22.1778	Ara
Ara_ARS_period	23.9042	Ara
Ara_ARS_period	23.7619	Ara
Ara_ARS_period	24.3415	Ara
Ara_ARS_period	24.4908	Ara
Ara_ARS_period	24.0482	Ara
Ara_ARS_period	23.4824	Ara
Ara_ARS_period	23.7619	Ara
Ara_ARS_period	23.6213	Ara
Ara_ARS_period	23.4824	Ara
Ara_ARS_period	24.0482	Ara
Ara_ARS_period	24.3415	Ara
Ara_ARS_period	23.345	Ara
Ara_ARS_period	23.7619	Ara
Ara_ARS_period	23.6213	Ara
Ara_ARS_period	24.3415	Ara
Ara_ARS_period	22.9425	Ara
Ara_ARS_period	22.9425	Ara
Ara_ARS_period	23.7619	Ara
Ara_ARS_period	23.345	Ara
Ara_ARS_period	23.345	Ara
Ara_ARS_period	23.9042	Ara
Ara_ARS_period	23.345	Ara
Ara_ARS_period	23.4824	Ara
Ara_ARS_period	23.9042	Ara
Ara_ARS_period	23.6213	Ara
Ara_ARS_period	22.8114	Ara
Ara_ARS_period	23.345	Ara
Ara_ARS_period	24.0482	Ara
Ara_ARS_period	23.9042	Ara
Ara_ARS_period	23.4824	Ara
Ara_ARS_period	23.9042	Ara
Ara_ARS_period	23.6213	Ara
Ara_ARS_period	23.345	Ara
Ara_ARS_period	22.0552	Ara
Ara_ARS_period	23.345	Ara
Ara_ARS_period	22.5537	Ara
Ara_ARS_period	23.345	Ara
Ara_ARS_period	23.4824	Ara
Ara_ARS_period	24.1939	Ara
Ara_ARS_period	24.1939	Ara
Ara_ARS_period	23.9042	Ara
Ara_ARS_period	24.1939	Ara
Ara_ARS_period	24.642	Ara
Ara_ARS_period	23.4824	Ara
Ara_ARS_period	24.0482	Ara
Ara_ARS_period	24.4908	Ara
Ara_ARS_period	23.7619	Ara
Ara_ARS_period	24.1939	Ara
Ara_ARS_period	24.1939	Ara
Ara_ARS_period	23.6213	Ara
Ara_ARS_period	23.9042	Ara
Ara_ARS_period	23.0751	Ara
Ara_ARS_period	24.0482	Ara
Ara_ARS_period	23.7619	Ara
Ara_ARS_period	20.5773	Ara
Ara_ARS_period	23.7619	Ara
Ara_ARS_period	22.8114	Ara
Ara_ARS_period	24.1939	Ara
Ara_ARS_period	23.2093	Ara
Ara_ARS_period	24.4908	Ara
Ara_ARS_period	23.2093	Ara
Ara_ARS_period	23.2093	Ara
Ara_ARS_period	23.0751	Ara
Ara_ARS_period	23.7619	Ara
Ara_ARS_period	24.642	Ara
Ara_ARS_period	23.345	Ara
Ara_ARS_period	22.8114	Ara
Ara_ARS_period	23.9042	Ara
Ara_ARS_period	23.345	Ara
Ara_ARS_period	23.6213	Ara
Ara_ARS_period	23.4824	Ara
Ara_ARS_period	24.95	Ara
Ara_ARS_period	24.1939	Ara
Ara_ARS_period	23.2093	Ara
Ara_ARS_period	23.2093	Ara
Ara_ARS_period	22.427	Ara
Ara_ARS_period	23.9042	Ara
Ara_ARS_period	23.4824	Ara
Ara_ARS_period	21.5784	Ara
Ara_ARS_period	22.427	Ara
Ara_ARS_period	22.8114	Ara
Ara_ARS_period	23.6213	Ara
Ara_ARS_period	22.427	Ara
Ara_ARS_period	23.4824	Ara
Ara_ARS_period	25.4268	Ara
Ara_ARS_period	23.345	Ara
Ara_ARS_period	22.427	Ara
Ara_ARS_period	22.6818	Ara
Ara_ARS_period	22.5537	Ara
Ara_ARS_period	23.2093	Ara
Ara_ARS_period	23.4824	Ara
Ara_ARS_period	22.427	Ara
Ara_ARS_period	23.7619	Ara
Ara_ARS_period	23.6213	Ara
Ara_ARS_period	23.6213	Ara
Ara_ARS_period	22.9425	Ara
Ara_ARS_period	24.1939	Ara
Ara_ARS_period	22.8114	Ara
Ara_ARS_period	24.1939	Ara
Ara_ARS_period	23.4824	Ara
Ara_ARS_period	24.3415	Ara
Ara_ARS_period	23.6213	Ara
Ara_ARS_period	29.3529	Ara
Ara_ARS_period	21.9341	Ara
Ara_ARS_period	24.642	Ara
Ara_ARS_period	23.345	Ara
Ara_ARS_period	24.642	Ara
Ara_ARS_period	23.4824	Ara
Ara_ARS_period	24.4908	Ara
Ara_ARS_period	22.9425	Ara
Ara_ARS_period	24.0482	Ara
Ara_ARS_period	24.4908	Ara
Ara_ARS_period	21.9341	Ara
Ara_ARS_period	20.0603	Ara
Ara_ARS_period	23.0751	Ara
Ara_ARS_period	32.1935	Ara
Ara_ARS_period	23.9042	Ara
Ara_ARS_period	23.7619	Ara
Ara_ARS_period	23.7619	Ara
Ara_ARS_period	22.5537	Ara
Ara_ARS_period	19.285	Ara
Ara_ARS_period	24.795	Ara
Ara_ARS_period	24.3415	Ara
Ara_ARS_period	23.0751	Ara
Ara_ARS_period	31.6825	Ara
Ara_ARS_period	23.9042	Ara
Ara_ARS_period	22.9425	Ara
Ara_ARS_period	23.345	Ara
Ara_ARS_period	23.7619	Ara
Ara_ARS_period	22.9425	Ara
Ara_ARS_period	23.6213	Ara
Ara_ARS_period	22.1778	Ara
Ara_ARS_period	24.4908	Ara
Ara_ARS_period	23.0751	Ara
Ara_ARS_period	22.8114	Ara
Ara_ARS_period	24.0482	Ara
Ara_ARS_period	23.2093	Ara
Ara_ARS_period	24.3415	Ara
Ara_ARS_period	22.9425	Ara
Ara_ARS_period	23.7619	Ara
Ara_ARS_period	23.6213	Ara
Ara_ARS_period	22.427	Ara
Ara_ARS_period	22.5537	Ara
Ara_ARS_period	21.5784	Ara
Ara_ARS_period	21.9341	Ara
Ara_ARS_period	23.6213	Ara
Ara_ARS_period	23.345	Ara
Ara_ARS_period	24.0482	Ara
Ara_ARS_period	23.9042	Ara
Ara_ARS_period	26.973	Ara
Ara_ARS_period	23.4824	Ara
Ara_ARS_period	23.345	Ara
Ara_ARS_period	23.9042	Ara
Ara_ARS_period	24.0482	Ara
Ara_ARS_period	22.6818	Ara
Ara_ARS_period	24.4908	Ara
Ara_ARS_period	23.9042	Ara
Ara_ARS_period	24.3415	Ara
Ara_ARS_period	23.2093	Ara
Ara_ARS_period	24.0482	Ara
Ara_ARS_period	23.9042	Ara
Ara_ARS_period	24.4908	Ara
Ara_ARS_period	23.0751	Ara
Ara_ARS_period	21.8142	Ara
Ara_ARS_period	23.7619	Ara
Ara_ARS_period	23.7619	Ara
Ara_ARS_period	23.2093	Ara
Ara_ARS_period	24.795	Ara
Ara_ARS_period	23.4824	Ara
Ara_ARS_period	24.4908	Ara
Ara_ARS_period	25.5897	Ara
Ara_ARS_period	22.3017	Ara
Ara_ARS_period	22.6818	Ara
Ara_ARS_period	22.8114	Ara
Ara_ARS_period	21.8142	Ara
Ara_ARS_period	24.3415	Ara
Ara_ARS_period	22.8114	Ara
Ara_ARS_period	23.6213	Ara
Ara_ARS_period	22.3017	Ara
Ara_ARS_period	20.0603	Ara
Ara_ARS_period	24.3415	Ara
Ara_ARS_period	23.0751	Ara
Ara_ARS_period	23.7619	Ara
Ara_ARS_period	22.3017	Ara
Ara_ARS_period	20.1616	Ara
Ara_ARS_period	24.3415	Ara
Ara_ARS_period	22.9425	Ara
Ara_ARS_period	23.7619	Ara
Ara_ARS_period	22.3017	Ara
Ara_ARS_period	22.9425	Ara
Ara_ARS_period	23.0751	Ara
Ara_ARS_period	22.5537	Ara
Ara_ARS_period	22.8114	Ara
Ara_ARS_period	21.5784	Ara
Ara_ARS_period	27.1565	Ara
Ara_ARS_period	21.9341	Ara
Ara_ARS_period	23.6213	Ara
Ara_ARS_period	23.345	Ara
Ara_ARS_period	24.0482	Ara
Ara_ARS_period	23.7619	Ara
Ara_ARS_period	23.0751	Ara
Ara_ARS_period	22.8114	Ara
Ara_ARS_period	24.3415	Ara
Ara_ARS_period	22.427	Ara
Ara_ARS_period	23.9042	Ara
Ara_ARS_period	19.8607	Ara
Ara_ARS_period	23.4824	Ara
Ara_ARS_period	23.2093	Ara
Ara_ARS_period	23.345	Ara
Ara_ARS_period	24.0482	Ara
Ara_ARS_period	23.9042	Ara
Ara_ARS_period	23.7619	Ara
Ara_ARS_period	22.9425	Ara
Ara_ARS_period	23.7619	Ara
Ara_ARS_period	24.0482	Ara
Ara_ARS_period	23.345	Ara
Ara_ARS_period	23.2093	Ara
Ara_ARS_period	23.7619	Ara
Ara_ARS_period	24.4908	Ara
Ara_ARS_period	23.345	Ara
Ara_ARS_period	30.015	Ara
Ara_ARS_period	27.9161	Ara
Ara_ARS_period	26.7919	Ara
Ara_ARS_period	22.6818	Ara
Ara_ARS_period	23.4824	Ara
Ara_ARS_period	22.1778	Ara
Ara_ARS_period	24.4908	Ara
Ara_ARS_period	24.0482	Ara
Ara_ARS_period	23.0751	Ara
Ara_ARS_period	24.0482	Ara
Ara_ARS_period	22.9425	Ara
Ara_ARS_period	24.3415	Ara
Ara_ARS_period	23.0751	Ara
Ara_ARS_period	22.0552	Ara
Ara_ARS_period	24.0482	Ara
Ara_ARS_period	24.1939	Ara
Ara_ARS_period	27.7222	Ara
Ara_ARS_period	23.4824	Ara
Ara_ARS_period	23.7619	Ara
Ara_ARS_period	23.9042	Ara
Ara_ARS_period	22.9425	Ara
Ara_ARS_period	23.4824	Ara
Ara_ARS_period	21.234	Ara
Ara_ARS_period	23.2093	Ara
Ara_ARS_period	24.0482	Ara
Ara_ARS_period	24.95	Ara
Ara_ARS_period	23.6213	Ara
Ara_ARS_period	24.4908	Ara
Ara_ARS_period	22.9425	Ara
Ara_ARS_period	23.6213	Ara
Ara_ARS_period	23.6213	Ara
Ara_ARS_period	23.6213	Ara
Ara_ARS_period	23.6213	Ara
Ara_ARS_period	22.6818	Ara
Ara_ARS_period	29.1387	Ara
Ara_ARS_period	25.7548	Ara
Ara_ARS_period	24.0482	Ara
Ara_ARS_period	23.0751	Ara
Ara_ARS_period	24.3415	Ara
Ara_ARS_period	22.5537	Ara
Ara_ARS_period	25.1069	Ara
Ara_ARS_period	24.0482	Ara
Ara_ARS_period	24.0482	Ara
Ara_ARS_period	24.3415	Ara
Ara_ARS_period	24.0482	Ara
Ara_ARS_period	24.642	Ara
Ara_ARS_period	21.6957	Ara
Ara_ARS_period	24.0482	Ara
Ara_ARS_period	23.345	Ara
Ara_ARS_period	23.7619	Ara
Ara_ARS_period	23.4824	Ara
Ara_ARS_period	23.9042	Ara
Ara_ARS_period	24.0482	Ara
Ara_ARS_period	23.2093	Ara
Ara_ARS_period	22.6818	Ara
Ara_ARS_period	22.9425	Ara
Ara_ARS_period	19.8607	Ara
Ara_ARS_period	22.6818	Ara
Ara_ARS_period	22.8114	Ara
Ara_ARS_period	23.0751	Ara
Ara_ARS_period	22.3017	Ara
Ara_ARS_period	24.642	Ara
Ara_ARS_period	25.4268	Ara
Ara_ARS_period	23.4824	Ara
Ara_ARS_period	23.9042	Ara
Ara_ARS_period	22.8114	Ara
Ara_ARS_period	22.9425	Ara
Ara_ARS_period	24.0482	Ara
Ara_ARS_period	24.1939	Ara
Ara_ARS_period	23.4824	Ara
Ara_ARS_period	23.0751	Ara
Ara_ARS_period	24.1939	Ara
Ara_ARS_period	23.0751	Ara
Ara_ARS_period	20.3673	Ara
Ara_ARS_period	24.95	Ara
Ara_ARS_period	24.0482	Ara
Ara_ARS_period	24.4908	Ara
Ara_ARS_period	24.1939	Ara
Ara_ARS_period	24.1939	Ara
Ara_ARS_period	23.4824	Ara
Ara_ARS_period	21.0105	Ara
Ara_ARS_period	23.7619	Ara
Ara_ARS_period	24.0482	Ara
Ara_ARS_period	23.6213	Ara
Ara_ARS_period	22.9425	Ara
Ara_ARS_period	25.9221	Ara
Ara_ARS_period	23.4824	Ara
Ara_ARS_period	23.345	Ara
Ara_ARS_period	22.1778	Ara
Ara_ARS_period	25.1069	Ara
Ara_ARS_period	28.3121	Ara
Ara_ARS_period	23.6213	Ara
Ara_ARS_period	22.0552	Ara
Ara_ARS_period	23.4824	Ara
Ara_ARS_period	23.7619	Ara
Ara_ARS_period	23.9042	Ara
Ara_ARS_period	24.1939	Ara
Ara_ARS_period	22.5537	Ara
Ara_ARS_period	23.0751	Ara
Ara_ARS_period	23.7619	Ara
Ara_ARS_period	21.5784	Ara
Ara_ARS_period	31.6825	Ara
Ara_ARS_period	23.7619	Ara
Ara_ARS_period	23.0751	Ara
Ara_ARS_period	22.0552	Ara
Ara_ARS_period	20.4718	Ara
Ara_ARS_period	24.1939	Ara
Ara_ARS_period	22.427	Ara
Ara_ARS_period	23.6213	Ara
Ara_ARS_period	21.5784	Ara
Ara_ARS_period	24.4908	Ara
Ara_ARS_period	23.0751	Ara
Ara_ARS_period	22.8114	Ara
Ara_ARS_period	23.6213	Ara
Ara_ARS_period	23.345	Ara
Ara_ARS_period	23.4824	Ara
Ara_ARS_period	25.9221	Ara
Ara_ARS_period	24.3415	Ara
Ara_ARS_period	22.6818	Ara
Ara_ARS_period	24.3415	Ara
Ara_ARS_period	23.2093	Ara
Ara_ARS_period	23.6213	Ara
Ara_ARS_period	24.642	Ara
Ara_ARS_period	23.6213	Ara
Ara_ARS_period	24.4908	Ara
Ara_ARS_period	23.345	Ara
Ara_ARS_period	23.2093	Ara
Ara_ARS_period	24.4908	Ara
Ara_ARS_period	22.6818	Ara
Ara_ARS_period	21.9341	Ara
Ara_ARS_period	22.3017	Ara
Ara_ARS_period	19.285	Ara
Ara_ARS_period	24.4908	Ara
Ara_ARS_period	21.9341	Ara
Ara_ARS_period	24.642	Ara
Ara_ARS_period	24.0482	Ara
Ara_ARS_period	22.8114	Ara
Ara_ARS_period	24.0482	Ara
Ara_ARS_period	19.8607	Ara
Ara_ARS_period	22.5537	Ara
Ara_ARS_period	23.4824	Ara
Ara_ARS_period	22.5537	Ara
Ara_ARS_period	22.8114	Ara
Ara_ARS_period	19.8607	Ara
Ara_ARS_period	23.6213	Ara
Ara_ARS_period	23.4824	Ara
Ara_ARS_period	22.9425	Ara
Ara_ARS_period	23.345	Ara
Ara_ARS_period	23.345	Ara
Ara_ARS_period	22.5537	Ara
Ara_ARS_period	24.1939	Ara
Ara_ARS_period	25.2658	Ara
Ara_ARS_period	21.0105	Ara
Ara_ARS_period	24.0482	Ara
Ara_ARS_period	22.3017	Ara
Ara_ARS_period	22.5537	Ara
Ara_ARS_period	21.5784	Ara
Ara_ARS_period	23.0751	Ara
Ara_ARS_period	24.795	Ara
Ara_ARS_period	24.3415	Ara
Ara_ARS_period	23.6213	Ara
Ara_ARS_period	22.6818	Ara
Ara_ARS_period	23.0751	Ara
Ara_ARS_period	24.0482	Ara
Ara_ARS_period	24.3415	Ara
Ara_ARS_period	30.9457	Ara
Ara_ARS_period	22.9425	Ara
Ara_ARS_period	23.4824	Ara
Ara_ARS_period	20.3673	Ara
Ara_ARS_period	23.0751	Ara
Ara_ARS_period	23.4824	Ara
Ara_ARS_period	23.6213	Ara
Ara_ARS_period	24.642	Ara
Ara_ARS_period	23.9042	Ara
Ara_ARS_period	24.4908	Ara
Ara_ARS_period	23.9042	Ara
Ara_ARS_period	23.0751	Ara
Ara_ARS_period	23.7619	Ara
Ara_ARS_period	29.3529	Ara
Ara_ARS_period	20.9005	Ara
Ara_ARS_period	24.95	Ara
Ara_ARS_period	20.9005	Ara
Ara_ARS_period	23.0751	Ara
Ara_ARS_period	29.791	Ara
Ara_ARS_period	22.9425	Ara
Ara_ARS_period	19.4732	Ara
Ara_ARS_period	22.5537	Ara
Ara_ARS_period	23.9042	Ara
Ara_ARS_period	24.0482	Ara
Ara_ARS_period	24.795	Ara
Ara_ARS_period	24.4908	Ara
Ara_ARS_period	30.9457	Ara
Ara_ARS_period	23.7619	Ara
Ara_ARS_period	23.4824	Ara
Ara_ARS_period	23.4824	Ara
Ara_ARS_period	23.6213	Ara
Ara_ARS_period	22.6818	Ara
Ara_ARS_period	23.6213	Ara
Ara_ARS_period	23.7619	Ara
Ara_ARS_period	24.3415	Ara
Ara_ARS_period	23.6213	Ara
Ara_ARS_period	24.1939	Ara
Ara_ARS_period	24.4908	Ara
Ara_ARS_period	23.0751	Ara
Ara_ARS_period	22.5537	Ara
Ara_ARS_period	24.3415	Ara
Ara_ARS_period	24.795	Ara
Ara_ARS_period	21.6957	Ara
Ara_ARS_period	33.5462	Ara
Ara_ARS_period	23.2093	Ara
Ara_ARS_period	24.0482	Ara
Ara_ARS_period	23.6213	Ara
Ara_ARS_period	23.345	Ara
Ara_ARS_period	22.1778	Ara
Ara_ARS_period	33.8305	Ara
Ara_ARS_period	22.0552	Ara
Ara_ARS_period	24.1939	Ara
Ara_ARS_period	22.6818	Ara
Ara_ARS_period	23.9042	Ara
Ara_ARS_period	24.95	Ara
Ara_ARS_period	19.5686	Ara
Ara_ARS_period	24.95	Ara
Ara_ARS_period	24.4908	Ara
Ara_ARS_period	21.6957	Ara
Ara_ARS_period	22.427	Ara
Ara_ARS_period	21.6957	Ara
Ara_ARS_period	21.6957	Ara
Ara_ARS_period	21.5784	Ara
Ara_ARS_period	22.427	Ara
Ara_ARS_period	23.7619	Ara
Ara_ARS_period	22.5537	Ara
Ara_ARS_period	23.4824	Ara
Ara_ARS_period	23.7619	Ara
Ara_ARS_period	22.8114	Ara
Ara_ARS_period	22.8114	Ara
Ara_ARS_period	23.2093	Ara
Ara_ARS_period	19.665	Ara
Ara_ARS_period	24.0482	Ara
Ara_ARS_period	24.1939	Ara
Ara_ARS_period	22.427	Ara
Ara_ARS_period	23.9042	Ara
Ara_ARS_period	21.6957	Ara
Ara_ARS_period	24.0482	Ara
Ara_ARS_period	19.665	Ara
Ara_ARS_period	23.345	Ara
Ara_ARS_period	25.2658	Ara
Ara_ARS_period	20.4718	Ara
Ara_ARS_period	23.4824	Ara
Ara_ARS_period	23.4824	Ara
Ara_ARS_period	22.5537	Ara
Ara_ARS_period	22.5537	Ara
Ara_ARS_period	23.7619	Ara
Ara_ARS_period	24.4908	Ara
Ara_ARS_period	24.1939	Ara
Ara_ARS_period	28.7194	Ara
Ara_ARS_period	32.4553	Ara
Ara_ARS_period	23.4824	Ara
Ara_ARS_period	26.6133	Ara
Ara_ARS_period	24.0482	Ara
Ara_ARS_period	22.6818	Ara
Ara_ARS_period	23.0751	Ara
Ara_ARS_period	25.9221	Ara
Ara_ARS_period	22.5537	Ara
Ara_ARS_period	22.0552	Ara
Ara_ARS_period	22.1778	Ara
Ara_ARS_period	21.4624	Ara
Ara_ARS_period	23.4824	Ara
Ara_ARS_period	24.1939	Ara
Ara_ARS_period	21.8142	Ara
Ara_ARS_period	23.2093	Ara
Ara_ARS_period	21.1217	Ara
Ara_ARS_period	23.7619	Ara
Ara_ARS_period	21.9341	Ara
Ara_ARS_period	26.7919	Ara
Ara_ARS_period	22.8114	Ara
Ara_ARS_period	24.1939	Ara
Ara_ARS_period	24.0482	Ara
Ara_ARS_period	25.1069	Ara
Ara_ARS_period	23.0751	Ara
Ara_ARS_period	24.795	Ara
Ara_ARS_period	22.0552	Ara
Ara_ARS_period	20.0603	Ara
Ara_ARS_period	23.9042	Ara
Ara_ARS_period	18.8302	Ara
Ara_ARS_period	24.4908	Ara
Ara_ARS_period	24.4908	Ara
Ara_ARS_period	23.2093	Ara
Ara_ARS_period	22.8114	Ara
Ara_ARS_period	22.0552	Ara
Ara_ARS_period	24.3415	Ara
Ara_ARS_period	23.0751	Ara
Ara_ARS_period	24.3415	Ara
Ara_ARS_period	21.4624	Ara
Ara_ARS_period	22.3017	Ara
Ara_ARS_period	22.8114	Ara
Ara_ARS_period	18.7418	Ara
Ara_ARS_period	24.95	Ara
Ara_ARS_period	24.3415	Ara
Ara_ARS_period	23.2093	Ara
Ara_ARS_period	21.6957	Ara
Ara_ARS_period	23.6213	Ara
Ara_ARS_period	23.4824	Ara
Ara_ARS_period	23.4824	Ara
Ara_ARS_period	23.7619	Ara
Ara_ARS_period	21.5784	Ara
Ara_ARS_period	29.3529	Ara
Ara_ARS_period	25.5897	Ara
Ara_ARS_period	24.4908	Ara
Ara_ARS_period	23.0751	Ara
Ara_ARS_period	20.0603	Ara
Ara_ARS_period	23.6213	Ara
Ara_ARS_period	23.7619	Ara
Ara_ARS_period	24.642	Ara
Ara_ARS_period	21.9341	Ara
Ara_ARS_period	24.0482	Ara
Ara_ARS_period	27.1565	Ara
Ara_ARS_period	24.1939	Ara
Ara_ARS_period	23.345	Ara
Ara_ARS_period	24.4908	Ara
Ara_ARS_period	24.4908	Ara
Ara_ARS_period	24.0482	Ara
Ara_ARS_period	24.95	Ara
Ara_ARS_period	24.3415	Ara
Ara_ARS_period	20.3673	Ara
Ara_ARS_period	23.4824	Ara
Ara_ARS_period	22.1778	Ara
Ara_ARS_period	25.5897	Ara
Ara_ARS_period	24.95	Ara
Ara_ARS_period	22.8114	Ara
Ara_ARS_period	22.427	Ara
Ara_ARS_period	23.6213	Ara
Ara_ARS_period	24.795	Ara
Ara_ARS_period	22.5537	Ara
Ara_ARS_period	21.8142	Ara
Ara_ARS_period	23.4824	Ara
Ara_ARS_period	23.7619	Ara
Ara_ARS_period	23.0751	Ara
Ara_ARS_period	24.1939	Ara
Ara_ARS_period	24.3415	Ara
Ara_ARS_period	22.5537	Ara
Ara_ARS_period	22.9425	Ara
Ara_ARS_period	24.1939	Ara
Ara_ARS_period	22.0552	Ara
Ara_ARS_period	23.345	Ara
Ara_ARS_period	22.9425	Ara
Ara_ARS_period	23.0751	Ara
Ara_ARS_period	22.8114	Ara
Ara_ARS_period	22.427	Ara
Ara_ARS_period	22.8114	Ara
Ara_ARS_period	24.0482	Ara
Ara_ARS_period	21.6957	Ara
Ara_ARS_period	23.9042	Ara
Ara_ARS_period	23.9042	Ara
Ara_ARS_period	24.795	Ara
Ara_ARS_period	24.642	Ara
Ara_ARS_period	23.4824	Ara
Ara_ARS_period	22.6818	Ara
Ara_ARS_period	23.9042	Ara
Ara_ARS_period	23.345	Ara
Ara_ARS_period	23.7619	Ara
Ara_ARS_period	24.3415	Ara
Ara_ARS_period	22.1778	Ara
Ara_ARS_period	23.345	Ara
Ara_ARS_period	23.2093	Ara
Ara_ARS_period	23.6213	Ara
Ara_ARS_period	21.6957	Ara
Ara_ARS_period	24.642	Ara
Ara_ARS_period	23.7619	Ara
Ara_ARS_period	20.264	Ara
Ara_ARS_period	23.7619	Ara
Ara_ARS_period	20.6839	Ara
Ara_ARS_period	20.3673	Ara
Ara_ARS_period	23.4824	Ara
Ara_ARS_period	23.345	Ara
Ara_ARS_period	22.8114	Ara
Ara_ARS_period	20.0603	Ara
Ara_ARS_period	23.0751	Ara
Ara_ARS_period	23.9042	Ara
Ara_ARS_period	27.1565	Ara
Ara_ARS_period	21.8142	Ara
Ara_ARS_period	20.9005	Ara
Ara_ARS_period	21.8142	Ara
Ara_ARS_period	23.6213	Ara
Ara_ARS_period	22.6818	Ara
Ara_ARS_period	22.8114	Ara
Ara_ARS_period	22.9425	Ara
Ara_ARS_period	22.8114	Ara
Ara_ARS_period	23.9042	Ara
Ara_ARS_period	23.345	Ara
Ara_ARS_period	28.7194	Ara
Ara_ARS_period	23.0751	Ara
Ara_ARS_period	24.1939	Ara
Ara_ARS_period	23.4824	Ara
Ara_ARS_period	25.2658	Ara
Ara_ARS_period	24.1939	Ara
Ara_ARS_period	22.6818	Ara
Ara_ARS_period	24.795	Ara
Ara_ARS_period	21.5784	Ara
Ara_ARS_period	23.2093	Ara
Ara_ARS_period	24.0482	Ara
Ara_ARS_period	23.345	Ara
Ara_ARS_period	23.7619	Ara
Ara_ARS_period	22.9425	Ara
Ara_ARS_period	22.8114	Ara
Ara_ARS_period	18.3963	Ara
Ara_ARS_period	24.795	Ara
Ara_ARS_period	23.7619	Ara
Ara_ARS_period	23.7619	Ara
Ara_ARS_period	27.3425	Ara
Ara_ARS_period	22.6818	Ara
Ara_ARS_period	21.8142	Ara
Ara_ARS_period	23.7619	Ara
Ara_ARS_period	23.2093	Ara
Ara_ARS_period	22.427	Ara
Ara_ARS_period	23.9042	Ara
Ara_ARS_period	24.3415	Ara
Ara_ARS_period	20.1616	Ara
Ara_ARS_period	23.6213	Ara
Ara_ARS_period	25.4268	Ara
Ara_ARS_period	25.5897	Ara
Ara_ARS_period	25.1069	Ara
Ara_ARS_period	24.0482	Ara
Ara_ARS_period	22.5537	Ara
Ara_ARS_period	28.7194	Ara
Ara_ARS_period	22.427	Ara
Ara_ARS_period	23.7619	Ara
Ara_ARS_period	25.1069	Ara
Ara_ARS_period	23.2093	Ara
Ara_ARS_period	22.6818	Ara
Ara_ARS_period	23.9042	Ara
Ara_ARS_period	22.427	Ara
Ara_ARS_period	22.1778	Ara
Ara_ARS_period	24.795	Ara
Ara_ARS_period	26.6133	Ara
Ara_ARS_period	23.4824	Ara
Ara_ARS_period	22.9425	Ara
Ara_ARS_period	21.9341	Ara
Ara_ARS_period	22.3017	Ara
Ara_ARS_period	33.5462	Ara
Ara_ARS_period	24.0482	Ara
Ara_ARS_period	22.8114	Ara
Ara_ARS_period	23.7619	Ara
Ara_ARS_period	23.6213	Ara
Ara_ARS_period	23.0751	Ara
Ara_ARS_period	21.0105	Ara
Ara_ARS_period	22.8114	Ara
Ara_ARS_period	23.6213	Ara
Ara_ARS_period	24.3415	Ara
Ara_ARS_period	24.3415	Ara
Ara_ARS_period	24.1939	Ara
Ara_ARS_period	23.7619	Ara
Ara_ARS_period	22.0552	Ara
Ara_ARS_period	23.7619	Ara
Ara_ARS_period	24.95	Ara
Ara_ARS_period	23.2093	Ara
Ara_ARS_period	31.4331	Ara
Ara_ARS_period	23.0751	Ara
Ara_ARS_period	26.0915	Ara
Ara_ARS_period	21.5784	Ara
Ara_ARS_period	21.6957	Ara
Ara_ARS_period	23.6213	Ara
Ara_ARS_period	23.7619	Ara
Ara_ARS_period	23.6213	Ara
Ara_ARS_period	25.1069	Ara
Ara_ARS_period	24.1939	Ara
Ara_ARS_period	23.6213	Ara
Ara_ARS_period	22.8114	Ara
Ara_ARS_period	24.1939	Ara
Ara_ARS_period	23.6213	Ara
Ara_ARS_period	23.2093	Ara
Ara_ARS_period	21.5784	Ara
Ara_ARS_period	23.9042	Ara
Ara_ARS_period	22.3017	Ara
Ara_ARS_period	23.6213	Ara
Ara_ARS_period	23.0751	Ara
Ara_ARS_period	21.6957	Ara
Ara_ARS_period	23.4824	Ara
Ara_ARS_period	23.6213	Ara
Ara_ARS_period	21.4624	Ara
Ara_ARS_period	23.0751	Ara
Ara_ARS_period	23.6213	Ara
Ara_ARS_period	24.1939	Ara
Ara_ARS_period	23.6213	Ara
Ara_ARS_period	22.427	Ara
Ara_ARS_period	24.3415	Ara
Ara_ARS_period	24.3415	Ara
Ara_ARS_period	19.3786	Ara
Ara_ARS_period	21.3476	Ara
Ara_ARS_period	23.7619	Ara
Ara_ARS_period	23.4824	Ara
Ara_ARS_period	21.4624	Ara
Ara_ARS_period	21.6957	Ara
Ara_ARS_period	22.5537	Ara
Ara_ARS_period	24.642	Ara
Ara_ARS_period	23.9042	Ara
Ara_ARS_period	24.642	Ara
Ara_ARS_period	19.7624	Ara
Ara_ARS_period	24.1939	Ara
Ara_ARS_period	22.5537	Ara
Ara_ARS_period	20.3673	Ara
Ara_ARS_period	22.8114	Ara
Ara_ARS_period	22.8114	Ara
Ara_ARS_period	23.6213	Ara
Ara_ARS_period	22.9425	Ara
Ara_ARS_period	23.7619	Ara
Ara_ARS_period	22.9425	Ara
Ara_ARS_period	22.3017	Ara
Ara_ARS_period	25.9221	Ara
Ara_ARS_period	23.9042	Ara
Ara_ARS_period	22.8114	Ara
Ara_ARS_period	26.6133	Ara
Ara_ARS_period	19.3786	Ara
Ara_ARS_period	21.4624	Ara
Ara_ARS_period	24.0482	Ara
Ara_ARS_period	22.1778	Ara
Ara_ARS_period	29.5704	Ara
Ara_ARS_period	22.6818	Ara
Ara_ARS_period	22.6818	Ara
Ara_ARS_period	21.9341	Ara
Ara_ARS_period	21.0105	Ara
Ara_ARS_period	23.9042	Ara
Ara_ARS_period	24.642	Ara
Ara_ARS_period	22.1778	Ara
Ara_ARS_period	21.8142	Ara
Ara_ARS_period	24.4908	Ara
Ara_ARS_period	24.4908	Ara
Ara_ARS_period	22.8114	Ara
Ara_ARS_period	23.6213	Ara
Ara_ARS_period	23.2093	Ara
Ara_ARS_period	22.1778	Ara
Ara_ARS_period	21.6957	Ara
Ara_ARS_period	22.9425	Ara
Ara_ARS_period	14.2571	Ara
Ara_ARS_period	29.1387	Ara
Ara_ARS_period	24.95	Ara
Ara_ARS_period	23.345	Ara
Ara_ARS_period	23.4824	Ara
Ara_ARS_period	25.2658	Ara
Ara_ARS_period	22.3017	Ara
Ara_ARS_period	22.5537	Ara
Ara_ARS_period	24.795	Ara
Ara_ARS_period	23.9042	Ara
Ara_ARS_period	23.2093	Ara
Ara_ARS_period	24.3415	Ara
Ara_ARS_period	23.0751	Ara
Ara_ARS_period	22.9425	Ara
Ara_ARS_period	21.3476	Ara
Ara_ARS_period	24.642	Ara
Ara_ARS_period	22.8114	Ara
Ara_ARS_period	23.345	Ara
Ara_ARS_period	23.2093	Ara
Ara_ARS_period	33.2667	Ara
Ara_ARS_period	23.0751	Ara
Ara_ARS_period	24.3415	Ara
Ara_ARS_period	22.6818	Ara
Ara_ARS_period	23.9042	Ara
Ara_ARS_period	23.9042	Ara
Ara_ARS_period	20.0603	Ara
Ara_ARS_period	28.3121	Ara
Ara_ARS_period	23.7619	Ara
Ara_ARS_period	24.4908	Ara
Ara_ARS_period	24.0482	Ara
Ara_ARS_period	22.9425	Ara
Ara_ARS_period	30.015	Ara
Ara_ARS_period	19.0095	Ara
Ara_ARS_period	23.2093	Ara
Ara_ARS_period	23.7619	Ara
Ara_ARS_period	24.642	Ara
Ara_ARS_period	23.0751	Ara
Ara_ARS_period	26.0915	Ara
Ara_ARS_period	23.7619	Ara
Ara_ARS_period	22.427	Ara
Ara_ARS_period	22.6818	Ara
Ara_ARS_period	23.2093	Ara
Ara_ARS_period	21.9341	Ara
Ara_ARS_period	20.4718	Ara
Ara_ARS_period	21.9341	Ara
Ara_ARS_period	24.4908	Ara
Ara_ARS_period	22.6818	Ara
Ara_ARS_period	23.2093	Ara
Ara_ARS_period	27.9161	Ara
Ara_ARS_period	22.6818	Ara
Ara_ARS_period	22.3017	Ara
Ara_ARS_period	19.3786	Ara
Ara_ARS_period	22.427	Ara
Ara_ARS_period	22.6818	Ara
Ara_ARS_period	24.0482	Ara
Ara_ARS_period	25.2658	Ara
Ara_ARS_period	23.0751	Ara
Ara_ARS_period	23.4824	Ara
Ara_ARS_period	23.9042	Ara
Ara_ARS_period	21.6957	Ara
Ara_ARS_period	23.345	Ara
Ara_ARS_period	22.9425	Ara
Ara_ARS_period	22.6818	Ara
Ara_ARS_period	24.0482	Ara
Ara_ARS_period	23.0751	Ara
Ara_ARS_period	22.8114	Ara
Ara_ARS_period	29.3529	Ara
Ara_ARS_period	21.5784	Ara
Ara_ARS_period	25.4268	Ara
Ara_ARS_period	24.4908	Ara
Ara_ARS_period	22.6818	Ara
Ara_ARS_period	22.5537	Ara
Ara_ARS_period	24.1939	Ara
Ara_ARS_period	23.2093	Ara
Ara_ARS_period	21.0105	Ara
Ara_ARS_period	22.5537	Ara
Ara_ARS_period	23.7619	Ara
Ara_ARS_period	21.5784	Ara
Ara_ARS_period	24.642	Ara
Ara_ARS_period	24.0482	Ara
Ara_ARS_period	22.5537	Ara
Ara_ARS_period	24.4908	Ara
Ara_ARS_period	20.264	Ara
Ara_ARS_period	22.6818	Ara
Ara_ARS_period	24.795	Ara
Ara_ARS_period	22.9425	Ara
Ara_ARS_period	24.4908	Ara
Ara_ARS_period	23.7619	Ara
Ara_ARS_period	21.9341	Ara
Ara_ARS_period	23.9042	Ara
Ara_ARS_period	24.4908	Ara
Ara_ARS_period	22.6818	Ara
Ara_ARS_period	22.1778	Ara
Ara_ARS_period	22.5537	Ara
Ara_ARS_period	23.4824	Ara
Ara_ARS_period	23.9042	Ara
Ara_ARS_period	29.791	Ara
Ara_ARS_period	22.1778	Ara
Ara_ARS_period	23.0751	Ara
Ara_ARS_period	24.0482	Ara
Ara_ARS_period	22.9425	Ara
Ara_ARS_period	23.2093	Ara
Ara_ARS_period	21.8142	Ara
Ara_ARS_period	24.0482	Ara
Ara_ARS_period	21.8142	Ara
Ara_ARS_period	20.3673	Ara
Ara_ARS_period	23.0751	Ara
Ara_ARS_period	21.0105	Ara
Ara_ARS_period	25.5897	Ara
Ara_ARS_period	19.8607	Ara
Ara_ARS_period	24.0482	Ara
Ara_ARS_period	32.1935	Ara
Ara_ARS_period	23.0751	Ara
Ara_ARS_period	21.5784	Ara
Ara_ARS_period	30.015	Ara
Ara_ARS_period	23.2093	Ara
Ara_ARS_period	22.0552	Ara
Ara_ARS_period	21.0105	Ara
Ara_ARS_period	20.4718	Ara
Ara_ARS_period	22.427	Ara
Ara_ARS_period	21.234	Ara
Ara_ARS_period	22.6818	Ara
Ara_ARS_period	22.9425	Ara
Ara_ARS_period	26.0915	Ara
Ara_ARS_period	20.7917	Ara
Ara_ARS_period	24.3415	Ara
Ara_ARS_period	23.7619	Ara
Ara_ARS_period	21.234	Ara
Ara_ARS_period	24.95	Ara
Ara_ARS_period	30.4733	Ara
Ara_ARS_period	23.9042	Ara
Ara_ARS_period	23.6213	Ara
Ara_ARS_period	22.0552	Ara
Ara_ARS_period	23.7619	Ara
Ara_ARS_period	22.427	Ara
Ara_ARS_period	26.973	Ara
Ara_ARS_period	26.4371	Ara
Ara_ARS_period	22.6818	Ara
Ara_ARS_period	24.4908	Ara
Ara_ARS_period	20.5773	Ara
Ara_ARS_period	22.427	Ara
Ara_ARS_period	21.6957	Ara
Ara_ARS_period	23.345	Ara
Ara_ARS_period	25.2658	Ara
Ara_ARS_period	21.6957	Ara
Ara_ARS_period	24.1939	Ara
Ara_ARS_period	21.1217	Ara
Ara_ARS_period	23.2093	Ara
Ara_ARS_period	24.3415	Ara
Ara_ARS_period	23.345	Ara
Ara_ARS_period	23.345	Ara
Ara_ARS_period	21.1217	Ara
Ara_ARS_period	22.427	Ara
Ara_ARS_period	32.1935	Ara
Ara_ARS_period	24.1939	Ara
Ara_ARS_period	24.795	Ara
Ara_ARS_period	22.1778	Ara
Ara_ARS_period	24.642	Ara
Ara_ARS_period	21.9341	Ara
Ara_ARS_period	21.8142	Ara
Ara_ARS_period	22.1778	Ara
Ara_ARS_period	18.3119	Ara
Ara_ARS_period	22.5537	Ara
Ara_ARS_period	25.1069	Ara
Ara_ARS_period	26.973	Ara
Ara_ARS_period	23.7619	Ara
Ara_ARS_period	22.5537	Ara
Ara_ARS_period	23.0751	Ara
Ara_ARS_period	23.345	Ara
Ara_ARS_period	24.4908	Ara
Ara_ARS_period	23.0751	Ara
Ara_ARS_period	24.95	Ara
Ara_ARS_period	23.2093	Ara
Ara_ARS_period	21.9341	Ara
Ara_ARS_period	31.1875	Ara
Ara_ARS_period	21.6957	Ara
Ara_ARS_period	24.4908	Ara
Ara_ARS_period	22.8114	Ara
Ara_ARS_period	22.6818	Ara
Ara_ARS_period	24.95	Ara
Ara_ARS_period	25.4268	Ara
Ara_ARS_period	23.6213	Ara
Ara_ARS_period	25.4268	Ara
Ara_ARS_period	24.95	Ara
Ara_ARS_period	23.6213	Ara
Ara_ARS_period	22.8114	Ara
Ara_ARS_period	23.4824	Ara
Ara_ARS_period	23.7619	Ara
Ara_ARS_period	23.345	Ara
Ara_ARS_period	28.5143	Ara
Ara_ARS_period	20.5773	Ara
Ara_ARS_period	22.0552	Ara
Ara_ARS_period	24.1939	Ara
Ara_ARS_period	20.9005	Ara
Ara_ARS_period	20.6839	Ara
Ara_ARS_period	25.5897	Ara
Ara_ARS_period	21.4624	Ara
Ara_ARS_period	20.1616	Ara
Ara_ARS_period	24.3415	Ara
Ara_ARS_period	24.4908	Ara
Ara_ARS_period	21.5784	Ara
Ara_ARS_period	21.9341	Ara
Ara_ARS_period	21.6957	Ara
Ara_ARS_period	19.96	Ara
Ara_ARS_period	21.6957	Ara
Ara_ARS_period	22.9425	Ara
Ara_ARS_period	23.7619	Ara
Ara_ARS_period	25.5897	Ara
Ara_ARS_period	24.1939	Ara
Ara_ARS_period	21.8142	Ara
Ara_ARS_period	24.1939	Ara
Ara_ARS_period	23.2093	Ara
Ara_ARS_period	22.8114	Ara
Ara_ARS_period	22.5537	Ara
Ara_ARS_period	24.1939	Ara
Ara_ARS_period	27.7222	Ara
Ara_ARS_period	23.4824	Ara
Ara_ARS_period	23.2093	Ara
Ara_ARS_period	22.6818	Ara
Ara_ARS_period	22.3017	Ara
Ara_ARS_period	23.6213	Ara
Ara_ARS_period	24.3415	Ara
Ara_ARS_period	24.3415	Ara
Ara_ARS_period	19.3786	Ara
Ara_ARS_period	31.936	Ara
Ara_ARS_period	24.795	Ara
Ara_ARS_period	23.2093	Ara
Ara_ARS_period	22.8114	Ara
Ara_ARS_period	25.5897	Ara
Ara_ARS_period	23.0751	Ara
Ara_ARS_period	20.3673	Ara
Ara_ARS_period	30.015	Ara
Ara_ARS_period	24.4908	Ara
Ara_ARS_period	23.6213	Ara
Ara_ARS_period	23.345	Ara
Ara_ARS_period	27.531	Ara
Ara_ARS_period	20.1616	Ara
Ara_ARS_period	23.0751	Ara
Ara_ARS_period	22.8114	Ara
Ara_ARS_period	22.6818	Ara
Ara_ARS_period	23.9042	Ara
Ara_ARS_period	24.4908	Ara
Ara_ARS_period	26.973	Ara
Ara_ARS_period	24.795	Ara
Ara_ARS_period	22.427	Ara
Ara_ARS_period	24.642	Ara
Ara_ARS_period	23.7619	Ara
Ara_ARS_period	25.1069	Ara
Ara_ARS_period	21.8142	Ara
Ara_ARS_period	24.1939	Ara
Ara_ARS_period	24.1939	Ara
Ara_ARS_period	23.4824	Ara
Ara_ARS_period	21.6957	Ara
Ara_ARS_period	22.1778	Ara
Ara_ARS_period	27.1565	Ara
Ara_ARS_period	23.9042	Ara
Ara_ARS_period	23.6213	Ara
Ara_ARS_period	24.1939	Ara
Ara_ARS_period	22.8114	Ara
Ara_ARS_period	27.7222	Ara
Ara_ARS_period	23.345	Ara
Ara_ARS_period	24.3415	Ara
Ara_ARS_period	20.3673	Ara
Ara_ARS_period	21.4624	Ara
Ara_ARS_period	22.3017	Ara
Ara_ARS_period	22.8114	Ara
Ara_ARS_period	31.1875	Ara
Ara_ARS_period	24.0482	Ara
Ara_ARS_period	24.4908	Ara
Ara_ARS_period	23.7619	Ara
Ara_ARS_period	23.6213	Ara
Ara_ARS_period	19.3786	Ara
Ara_ARS_period	19.665	Ara
Ara_ARS_period	21.9341	Ara
Ara_ARS_period	22.0552	Ara
Ara_ARS_period	22.6818	Ara
Ara_ARS_period	20.4718	Ara
Ara_ARS_period	25.2658	Ara
Ara_ARS_period	24.0482	Ara
Ara_ARS_period	21.0105	Ara
Ara_ARS_period	22.3017	Ara
Ara_ARS_period	19.4732	Ara
Ara_ARS_period	25.1069	Ara
Ara_ARS_period	21.234	Ara
Ara_ARS_period	23.0751	Ara
Ara_ARS_period	29.1387	Ara
Ara_ARS_period	22.9425	Ara
Ara_ARS_period	28.3121	Ara
Ara_ARS_period	24.0482	Ara
Ara_ARS_period	23.9042	Ara
Ara_ARS_period	24.1939	Ara
Ara_ARS_period	24.95	Ara
Ara_ARS_period	23.6213	Ara
Ara_ARS_period	25.2658	Ara
Ara_ARS_period	22.9425	Ara
Ara_ARS_period	23.0751	Ara
Ara_ARS_period	21.8142	Ara
Ara_ARS_period	21.6957	Ara
Ara_ARS_period	24.1939	Ara
Ara_ARS_period	21.4624	Ara
Ara_ARS_period	25.9221	Ara
Ara_ARS_period	24.1939	Ara
Ara_ARS_period	24.95	Ara
Ara_ARS_period	22.8114	Ara
Ara_ARS_period	24.642	Ara
Ara_ARS_period	25.1069	Ara
Ara_ARS_period	22.1778	Ara
Ara_ARS_period	23.7619	Ara
Ara_ARS_period	20.6839	Ara
Ara_ARS_period	25.5897	Ara
Ara_ARS_period	23.9042	Ara
Ara_ARS_period	23.4824	Ara
Ara_ARS_period	23.7619	Ara
Ara_ARS_period	30.7077	Ara
Ara_ARS_period	25.1069	Ara
Ara_ARS_period	23.0751	Ara
Ara_ARS_period	22.427	Ara
Ara_ARS_period	27.531	Ara
Ara_ARS_period	23.9042	Ara
Ara_ARS_period	24.1939	Ara
Ara_ARS_period	24.1939	Ara
Ara_ARS_period	21.6957	Ara
Ara_ARS_period	21.3476	Ara
Ara_ARS_period	23.6213	Ara
Ara_ARS_period	23.345	Ara
Ara_ARS_period	21.9341	Ara
Ara_ARS_period	24.4908	Ara
Ara_ARS_period	24.642	Ara
Ara_ARS_period	23.345	Ara
Ara_ARS_period	22.0552	Ara
Ara_ARS_period	19.96	Ara
Ara_ARS_period	30.015	Ara
Ara_ARS_period	24.1939	Ara
Ara_ARS_period	22.1778	Ara
Ara_ARS_period	23.345	Ara
Ara_ARS_period	23.0751	Ara
Ara_ARS_period	23.9042	Ara
Ara_ARS_period	20.3673	Ara
Ara_ARS_period	24.795	Ara
Ara_ARS_period	27.7222	Ara
Ara_ARS_period	23.4824	Ara
Ara_ARS_period	23.2093	Ara
Ara_ARS_period	20.4718	Ara
Ara_ARS_period	22.9425	Ara
Ara_ARS_period	22.0552	Ara
Ara_ARS_period	21.6957	Ara
Ara_ARS_period	22.3017	Ara
Ara_ARS_period	22.0552	Ara
Ara_ARS_period	22.5537	Ara
Ara_ARS_period	22.0552	Ara
Ara_ARS_period	23.345	Ara
Ara_ARS_period	20.7917	Ara
Ara_ARS_period	23.4824	Ara
Ara_ARS_period	22.1778	Ara
Ara_ARS_period	24.3415	Ara
Ara_ARS_period	24.0482	Ara
Ara_ARS_period	22.1778	Ara
Ara_ARS_period	30.2424	Ara
Ara_ARS_period	23.9042	Ara
Ara_ARS_period	28.9275	Ara
Ara_ARS_period	24.1939	Ara
Ara_ARS_period	24.4908	Ara
Ara_ARS_period	25.5897	Ara
Ara_ARS_period	23.7619	Ara
Ara_ARS_period	22.1778	Ara
Ara_ARS_period	22.9425	Ara
Ara_ARS_period	24.1939	Ara
Ara_ARS_period	20.9005	Ara
Ara_ARS_period	24.1939	Ara
Ara_ARS_period	22.9425	Ara
Ara_ARS_period	20.1616	Ara
Ara_ARS_period	24.1939	Ara
Ara_ARS_period	23.0751	Ara
Ara_ARS_period	22.6818	Ara
Ara_ARS_period	23.4824	Ara
Ara_ARS_period	24.1939	Ara
Ara_ARS_period	19.3786	Ara
Ara_ARS_period	23.6213	Ara
Ara_ARS_period	23.345	Ara
Ara_ARS_period	23.7619	Ara
Ara_ARS_period	25.5897	Ara
Ara_ARS_period	24.1939	Ara
Ara_ARS_period	23.7619	Ara
Ara_ARS_period	22.9425	Ara
Ara_ARS_period	22.427	Ara
Ara_ARS_period	24.4908	Ara
Ara_ARS_period	22.3017	Ara
Ara_ARS_period	22.427	Ara
Ara_ARS_period	22.5537	Ara
Ara_ARS_period	27.1565	Ara
Ara_ARS_period	22.427	Ara
Ara_ARS_period	25.4268	Ara
Ara_ARS_period	23.6213	Ara
Ara_ARS_period	21.8142	Ara
Ara_ARS_period	24.4908	Ara
Ara_ARS_period	21.234	Ara
Ara_ARS_period	23.4824	Ara
Ara_ARS_period	19.96	Ara
Ara_ARS_period	25.2658	Ara
Ara_ARS_period	22.3017	Ara
Ara_ARS_period	24.642	Ara
Ara_ARS_period	23.9042	Ara
Ara_ARS_period	22.8114	Ara
Ara_ARS_period	22.0552	Ara
Ara_ARS_period	23.4824	Ara
Ara_ARS_period	24.1939	Ara
Ara_ARS_period	22.1778	Ara
Ara_ARS_period	21.0105	Ara
Ara_ARS_period	24.1939	Ara
Ara_ARS_period	24.0482	Ara
Ara_ARS_period	26.2632	Ara
Ara_ARS_period	23.6213	Ara
Ara_ARS_period	30.4733	Ara
Ara_ARS_period	25.9221	Ara
Ara_ARS_period	33.5462	Ara
Ara_ARS_period	25.9221	Ara
Ara_ARS_period	24.3415	Ara
Ara_ARS_period	23.0751	Ara
Ara_ARS_period	24.3415	Ara
Ara_ARS_period	21.3476	Ara
Ara_ARS_period	19.665	Ara
Ara_ARS_period	23.2093	Ara
Ara_ARS_period	23.7619	Ara
Ara_ARS_period	24.0482	Ara
Ara_ARS_period	24.3415	Ara
Ara_ARS_period	23.2093	Ara
Ara_ARS_period	26.7919	Ara
Ara_ARS_period	21.0105	Ara
Ara_ARS_period	22.0552	Ara
Ara_ARS_period	25.1069	Ara
Ara_ARS_period	21.8142	Ara
Ara_ARS_period	22.3017	Ara
Ara_ARS_period	23.345	Ara
Ara_ARS_period	21.9341	Ara
Ara_ARS_period	24.3415	Ara
Ara_ARS_period	25.4268	Ara
Ara_ARS_period	22.5537	Ara
Ara_ARS_period	25.2658	Ara
Ara_ARS_period	23.345	Ara
Ara_ARS_period	23.4824	Ara
Ara_ARS_period	24.4908	Ara
Ara_ARS_period	22.427	Ara
Ara_ARS_period	24.1939	Ara
Ara_ARS_period	22.8114	Ara
Ara_ARS_period	28.5143	Ara
Ara_ARS_period	24.3415	Ara
Ara_ARS_period	24.0482	Ara
Ara_ARS_period	23.2093	Ara
Ara_ARS_period	22.9425	Ara
Ara_ARS_period	22.9425	Ara
Ara_ARS_period	20.1616	Ara
Ara_ARS_period	22.427	Ara
Ara_ARS_period	23.345	Ara
Ara_ARS_period	32.1935	Ara
Ara_ARS_period	22.0552	Ara
Ara_ARS_period	22.6818	Ara
Ara_ARS_period	23.7619	Ara
Ara_ARS_period	20.6839	Ara
Ara_ARS_period	22.6818	Ara
Ara_ARS_period	20.5773	Ara
Ara_ARS_period	22.1778	Ara
Ara_ARS_period	22.5537	Ara
Ara_ARS_period	21.6957	Ara
Ara_ARS_period	23.4824	Ara
Ara_ARS_period	22.8114	Ara
Ara_ARS_period	24.95	Ara
Ara_ARS_period	22.1778	Ara
Ara_ARS_period	22.0552	Ara
Ara_ARS_period	24.795	Ara
Ara_ARS_period	29.3529	Ara
Ara_ARS_period	22.8114	Ara
Ara_ARS_period	23.345	Ara
Ara_ARS_period	22.3017	Ara
Ara_ARS_period	22.6818	Ara
Ara_ARS_period	22.1778	Ara
Ara_ARS_period	27.9161	Ara
Ara_ARS_period	22.5537	Ara
Ara_ARS_period	26.7919	Ara
Ara_ARS_period	23.345	Ara
Ara_ARS_period	21.3476	Ara
Ara_ARS_period	22.427	Ara
Ara_ARS_period	26.4371	Ara
Ara_ARS_period	23.7619	Ara
Ara_ARS_period	21.6957	Ara
Ara_ARS_period	26.4371	Ara
Ara_ARS_period	21.1217	Ara
Ara_ARS_period	25.2658	Ara
Ara_ARS_period	22.427	Ara
Ara_ARS_period	25.1069	Ara
Ara_ARS_period	23.7619	Ara
Ara_ARS_period	25.4268	Ara
Ara_ARS_period	23.9042	Ara
Ara_ARS_period	21.6957	Ara
Ara_ARS_period	23.7619	Ara
Ara_ARS_period	23.2093	Ara
Ara_ARS_period	22.1778	Ara
Ara_ARS_period	24.4908	Ara
Ara_ARS_period	22.8114	Ara
Ara_ARS_period	23.6213	Ara
Ara_ARS_period	22.427	Ara
Ara_ARS_period	21.5784	Ara
Ara_ARS_period	23.2093	Ara
Ara_ARS_period	22.427	Ara
Ara_ARS_period	22.427	Ara
Ara_ARS_period	22.427	Ara
Ara_ARS_period	23.9042	Ara
Ara_ARS_period	21.8142	Ara
Ara_ARS_period	24.1939	Ara
Ara_ARS_period	21.8142	Ara
Ara_ARS_period	27.531	Ara
Ara_ARS_period	24.4908	Ara
Ara_ARS_period	23.7619	Ara
Ara_ARS_period	23.7619	Ara
Ara_ARS_period	31.6825	Ara
Ara_ARS_period	24.1939	Ara
Ara_ARS_period	22.9425	Ara
Ara_ARS_period	22.427	Ara
Ara_ARS_period	22.8114	Ara
Ara_ARS_period	24.1939	Ara
Ara_ARS_period	23.2093	Ara
Ara_ARS_period	25.4268	Ara
Ara_ARS_period	25.1069	Ara
Ara_ARS_period	22.0552	Ara
Ara_ARS_period	23.2093	Ara
Ara_ARS_period	22.6818	Ara
Ara_ARS_period	22.5537	Ara
Ara_ARS_period	23.7619	Ara
Ara_ARS_period	23.345	Ara
Ara_ARS_period	27.1565	Ara
Ara_ARS_period	13.4411	Ara
Ara_ARS_period	23.0751	Ara
Ara_ARS_period	23.7619	Ara
Ara_ARS_period	23.7619	Ara
Ara_ARS_period	23.345	Ara
Ara_ARS_period	22.427	Ara
Ara_ARS_period	24.1939	Ara
Ara_ARS_period	30.4733	Ara
Ara_ARS_period	22.9425	Ara
Ara_ARS_period	23.6213	Ara
Ara_ARS_period	20.3673	Ara
Ara_ARS_period	21.6957	Ara
Ara_ARS_period	20.9005	Ara
Ara_ARS_period	23.9042	Ara
Ara_ARS_period	23.9042	Ara
Ara_ARS_period	23.6213	Ara
Ara_ARS_period	28.9275	Ara
Ara_ARS_period	24.4908	Ara
Ara_ARS_period	22.9425	Ara
Ara_ARS_period	21.9341	Ara
Ara_ARS_period	21.234	Ara
Ara_ARS_period	23.9042	Ara
Ara_ARS_period	18.3963	Ara
Ara_ARS_period	22.0552	Ara
Ara_ARS_period	24.1939	Ara
Ara_ARS_period	22.8114	Ara
Ara_ARS_period	21.9341	Ara
Ara_ARS_period	23.4824	Ara
Ara_ARS_period	22.0552	Ara
Ara_ARS_period	21.8142	Ara
Ara_ARS_period	26.973	Ara
Ara_ARS_period	24.3415	Ara
Ara_ARS_period	24.795	Ara
Ara_ARS_period	28.5143	Ara
Ara_ARS_period	22.6818	Ara
Ara_ARS_period	25.4268	Ara
Ara_ARS_period	21.6957	Ara
Ara_ARS_period	20.5773	Ara
Ara_ARS_period	24.4908	Ara
Ara_ARS_period	22.5537	Ara
Ara_ARS_period	24.0482	Ara
Ara_ARS_period	22.0552	Ara
Ara_ARS_period	21.9341	Ara
Ara_ARS_period	24.95	Ara
Ara_ARS_period	24.1939	Ara
Ara_ARS_period	20.1616	Ara
Ara_ARS_period	24.1939	Ara
Ara_ARS_period	22.3017	Ara
Ara_ARS_period	24.0482	Ara
Ara_ARS_period	22.3017	Ara
Ara_ARS_period	23.4824	Ara
Ara_ARS_period	21.4624	Ara
Ara_ARS_period	27.1565	Ara
Ara_ARS_period	22.1778	Ara
Ara_ARS_period	23.0751	Ara
Ara_ARS_period	24.0482	Ara
Ara_ARS_period	24.1939	Ara
Ara_ARS_period	21.1217	Ara
Ara_ARS_period	23.9042	Ara
Ara_ARS_period	23.9042	Ara
Ara_ARS_period	22.3017	Ara
Ara_ARS_period	23.6213	Ara
Ara_ARS_period	34.4138	Ara
Ara_ARS_period	25.9221	Ara
Ara_ARS_period	21.0105	Ara
Ara_ARS_period	25.1069	Ara
Ara_ARS_period	20.4718	Ara
Ara_ARS_period	18.4815	Ara
Ara_ARS_period	21.9341	Ara
Ara_ARS_period	25.1069	Ara
Ara_ARS_period	24.642	Ara
Ara_ARS_period	22.3017	Ara
Ara_ARS_period	23.7619	Ara
Ara_ARS_period	31.6825	Ara
Ara_ARS_period	22.5537	Ara
Ara_ARS_period	24.4908	Ara
Ara_ARS_period	22.9425	Ara
Ara_ARS_period	24.3415	Ara
Ara_ARS_period	22.9425	Ara
Ara_ARS_period	27.1565	Ara
Ara_ARS_period	21.8142	Ara
Ara_ARS_period	23.0751	Ara
Ara_ARS_period	23.2093	Ara
Ara_ARS_period	24.0482	Ara
Ara_ARS_period	22.8114	Ara
Ara_ARS_period	23.7619	Ara
Ara_ARS_period	21.6957	Ara
Ara_ARS_period	22.5537	Ara
Ara_ARS_period	22.6818	Ara
Ara_ARS_period	21.0105	Ara
Ara_ARS_period	24.95	Ara
Ara_ARS_period	24.1939	Ara
Ara_ARS_period	28.3121	Ara
Ara_ARS_period	20.7917	Ara
Ara_ARS_period	23.4824	Ara
Ara_ARS_period	27.3425	Ara
Ara_ARS_period	23.2093	Ara
Ara_ARS_period	24.795	Ara
Ara_ARS_period	24.3415	Ara
Ara_ARS_period	24.0482	Ara
Ara_ARS_period	24.3415	Ara
Ara_ARS_period	26.7919	Ara
Ara_ARS_period	24.0482	Ara
Ara_ARS_period	23.4824	Ara
Ara_ARS_period	23.6213	Ara
Ara_ARS_period	21.9341	Ara
Ara_ARS_period	22.1778	Ara
Ara_ARS_period	19.8607	Ara
Ara_ARS_period	20.264	Ara
Ara_ARS_period	22.8114	Ara
Ara_ARS_period	24.1939	Ara
Ara_ARS_period	23.9042	Ara
Ara_ARS_period	25.7548	Ara
Ara_ARS_period	21.234	Ara
Ara_ARS_period	25.1069	Ara
Ara_ARS_period	20.0603	Ara
Ara_ARS_period	21.1217	Ara
Ara_ARS_period	23.7619	Ara
Ara_ARS_period	29.3529	Ara
Ara_ARS_period	22.0552	Ara
Ara_ARS_period	21.0105	Ara
Ara_ARS_period	32.7213	Ara
Ara_ARS_period	24.4908	Ara
Ara_ARS_period	23.2093	Ara
Ara_ARS_period	24.0482	Ara
Ara_ARS_period	23.0751	Ara
Ara_ARS_period	26.4371	Ara
Ara_ARS_period	21.0105	Ara
Ara_ARS_period	22.9425	Ara
Ara_ARS_period	24.4908	Ara
Ara_ARS_period	23.0751	Ara
Ara_ARS_period	20.264	Ara
Ara_ARS_period	20.1616	Ara
Ara_ARS_period	24.1939	Ara
Ara_ARS_period	24.1939	Ara
Ara_ARS_period	28.5143	Ara
Ara_ARS_period	23.6213	Ara
Ara_ARS_period	22.5537	Ara
Ara_ARS_period	22.8114	Ara
Ara_ARS_period	23.345	Ara
Ara_ARS_period	22.0552	Ara
Ara_ARS_period	23.6213	Ara
Ara_ARS_period	20.7917	Ara
Ara_ARS_period	24.0482	Ara
Ara_ARS_period	23.6213	Ara
Ara_ARS_period	22.3017	Ara
Ara_ARS_period	24.795	Ara
Ara_ARS_period	32.9917	Ara
Ara_ARS_period	20.264	Ara
Ara_ARS_period	22.6818	Ara
Ara_ARS_period	23.2093	Ara
Ara_ARS_period	22.427	Ara
Ara_ARS_period	22.427	Ara
Ara_ARS_period	22.427	Ara
Ara_ARS_period	25.1069	Ara
Ara_ARS_period	17.0598	Ara
Ara_ARS_period	20.6839	Ara
Ara_ARS_period	21.8142	Ara
Ara_ARS_period	22.0552	Ara
Ara_ARS_period	23.6213	Ara
Ara_ARS_period	20.7917	Ara
Ara_ARS_period	24.795	Ara
Ara_ARS_period	21.5784	Ara
Ara_ARS_period	23.0751	Ara
Ara_ARS_period	23.4824	Ara
Ara_ARS_period	24.3415	Ara
Ara_ARS_period	23.0751	Ara
Ara_ARS_period	24.642	Ara
Ara_ARS_period	28.7194	Ara
Ara_ARS_period	23.9042	Ara
Ara_ARS_period	21.4624	Ara
Ara_ARS_period	22.6818	Ara
Ara_ARS_period	23.2093	Ara
Ara_ARS_period	21.8142	Ara
Ara_ARS_period	25.4268	Ara
Ara_ARS_period	23.0751	Ara
Ara_ARS_period	22.8114	Ara
Ara_ARS_period	31.936	Ara
Ara_ARS_period	22.5537	Ara
Ara_ARS_period	24.95	Ara
Ara_ARS_period	21.1217	Ara
Ara_ARS_period	23.4824	Ara
Ara_ARS_period	23.7619	Ara
Ara_ARS_period	22.5537	Ara
Ara_ARS_period	22.0552	Ara
Ara_ARS_period	22.5537	Ara
Ara_ARS_period	24.0482	Ara
Ara_ARS_period	24.0482	Ara
Ara_ARS_period	22.8114	Ara
Ara_ARS_period	24.3415	Ara
Ara_ARS_period	23.7619	Ara
Ara_ARS_period	22.0552	Ara
Ara_ARS_period	20.6839	Ara
Ara_ARS_period	24.3415	Ara
Ara_ARS_period	22.5537	Ara
Ara_ARS_period	23.6213	Ara
Ara_ARS_period	24.0482	Ara
Ara_ARS_period	22.6818	Ara
Ara_ARS_period	23.345	Ara
Ara_ARS_period	20.264	Ara
Ara_ARS_period	23.9042	Ara
Ara_ARS_period	24.0482	Ara
Ara_ARS_period	23.7619	Ara
Ara_ARS_period	21.1217	Ara
Ara_ARS_period	23.4824	Ara
Ara_ARS_period	24.0482	Ara
Ara_ARS_period	24.0482	Ara
Ara_ARS_period	25.1069	Ara
Ara_ARS_period	21.0105	Ara
Ara_ARS_period	22.6818	Ara
Ara_ARS_period	20.9005	Ara
Ara_ARS_period	24.1939	Ara
Ara_ARS_period	22.427	Ara
Ara_ARS_period	24.4908	Ara
Ara_ARS_period	22.6818	Ara
Ara_ARS_period	23.9042	Ara
Ara_ARS_period	22.1778	Ara
Ara_ARS_period	22.3017	Ara
Ara_ARS_period	24.0482	Ara
Ara_ARS_period	20.5773	Ara
Ara_ARS_period	24.795	Ara
Ara_ARS_period	23.345	Ara
Ara_ARS_period	21.6957	Ara
Ara_ARS_period	24.795	Ara
Ara_ARS_period	24.1939	Ara
Ara_ARS_period	22.0552	Ara
Ara_ARS_period	24.0482	Ara
Ara_ARS_period	23.0751	Ara
Ara_ARS_period	22.1778	Ara
Ara_ARS_period	31.936	Ara
Ara_ARS_period	27.531	Ara
Ara_ARS_period	24.95	Ara
Ara_ARS_period	23.7619	Ara
Ara_ARS_period	21.6957	Ara
Ara_ARS_period	24.0482	Ara
Ara_ARS_period	21.234	Ara
Ara_ARS_period	21.4624	Ara
Ara_ARS_period	26.2632	Ara
Ara_ARS_period	24.3415	Ara
Ara_ARS_period	23.9042	Ara
Ara_ARS_period	22.8114	Ara
Ara_ARS_period	22.5537	Ara
Ara_ARS_period	24.1939	Ara
Ara_ARS_period	20.6839	Ara
Ara_ARS_period	21.6957	Ara
Ara_ARS_period	21.4624	Ara
Ara_ARS_period	26.0915	Ara
Ara_ARS_period	19.7624	Ara
Ara_ARS_period	23.2093	Ara
Ara_ARS_period	23.0751	Ara
Ara_ARS_period	22.1778	Ara
Ara_ARS_period	22.9425	Ara
Ara_ARS_period	21.9341	Ara
Ara_ARS_period	23.6213	Ara
Ara_ARS_period	21.8142	Ara
Ara_ARS_period	23.345	Ara
Ara_ARS_period	22.6818	Ara
Ara_ARS_period	22.5537	Ara
Ara_ARS_period	24.1939	Ara
Ara_ARS_period	22.6818	Ara
Ara_ARS_period	24.795	Ara
Ara_ARS_period	25.7548	Ara
Ara_ARS_period	21.0105	Ara
Ara_ARS_period	26.6133	Ara
Ara_ARS_period	23.2093	Ara
Ara_ARS_period	23.7619	Ara
Ara_ARS_period	24.0482	Ara
Ara_ARS_period	23.2093	Ara
Ara_ARS_period	28.1127	Ara
Ara_ARS_period	26.2632	Ara
Ara_ARS_period	22.9425	Ara
Ara_ARS_period	24.3415	Ara
Ara_ARS_period	21.4624	Ara
Ara_ARS_period	22.3017	Ara
Ara_ARS_period	21.5784	Ara
Ara_ARS_period	23.6213	Ara
Ara_ARS_period	22.8114	Ara
Ara_ARS_period	31.6825	Ara
Ara_ARS_period	23.6213	Ara
Ara_ARS_period	21.3476	Ara
Ara_ARS_period	23.345	Ara
Ara_ARS_period	23.4824	Ara
Ara_ARS_period	24.642	Ara
Ara_ARS_period	31.4331	Ara
Ara_ARS_period	22.427	Ara
Ara_ARS_period	23.0751	Ara
Ara_ARS_period	24.795	Ara
Ara_ARS_period	22.0552	Ara
Ara_ARS_period	25.1069	Ara
Ara_ARS_period	32.4553	Ara
Ara_ARS_period	23.7619	Ara
Ara_ARS_period	24.642	Ara
Ara_ARS_period	22.427	Ara
Ara_ARS_period	23.345	Ara
Ara_ARS_period	22.9425	Ara
Ara_ARS_period	24.4908	Ara
Ara_ARS_period	21.6957	Ara
Ara_ARS_period	25.4268	Ara
Ara_ARS_period	18.2283	Ara
Ara_ARS_period	25.9221	Ara
Ara_ARS_period	22.8114	Ara
Ara_ARS_period	22.0552	Ara
Ara_ARS_period	23.6213	Ara
Ara_ARS_period	20.6839	Ara
Ara_ARS_period	23.345	Ara
Ara_ARS_period	22.9425	Ara
Ara_ARS_period	20.264	Ara
Ara_ARS_period	23.345	Ara
Ara_ARS_period	20.264	Ara
Ara_ARS_period	24.1939	Ara
Ara_ARS_period	20.7917	Ara
Ara_ARS_period	31.6825	Ara
Ara_ARS_period	22.5537	Ara
Ara_ARS_period	26.0915	Ara
Ara_ARS_period	23.2093	Ara
Ara_ARS_period	25.1069	Ara
Ara_ARS_period	22.9425	Ara
Ara_ARS_period	23.9042	Ara
Ara_ARS_period	22.6818	Ara
Ara_ARS_period	28.7194	Ara
Ara_ARS_period	21.6957	Ara
Ara_ARS_period	22.8114	Ara
Ara_ARS_period	24.4908	Ara
Ara_ARS_period	23.7619	Ara
Ara_ARS_period	21.3476	Ara
Ara_ARS_period	24.795	Ara
Ara_ARS_period	24.642	Ara
Ara_ARS_period	24.4908	Ara
Ara_ARS_period	21.234	Ara
Ara_ARS_period	23.9042	Ara
Ara_ARS_period	23.2093	Ara
Ara_ARS_period	20.6839	Ara
Ara_ARS_period	25.9221	Ara
Ara_ARS_period	23.0751	Ara
Ara_ARS_period	22.6818	Ara
Ara_ARS_period	21.9341	Ara
Ara_ARS_period	23.9042	Ara
Ara_ARS_period	33.5462	Ara
Ara_ARS_period	22.9425	Ara
Ara_ARS_period	24.95	Ara
Ara_ARS_period	23.0751	Ara
Ara_ARS_period	22.0552	Ara
Ara_ARS_period	24.4908	Ara
Ara_ARS_period	20.6839	Ara
Ara_ARS_period	23.7619	Ara
Ara_ARS_period	25.2658	Ara
Ara_ARS_period	23.9042	Ara
Ara_ARS_period	23.6213	Ara
Ara_ARS_period	24.795	Ara
Ara_ARS_period	22.427	Ara
Ara_ARS_period	23.7619	Ara
Ara_ARS_period	24.795	Ara
Ara_ARS_period	29.791	Ara
Ara_ARS_period	25.1069	Ara
Ara_ARS_period	25.4268	Ara
Ara_ARS_period	33.2667	Ara
Ara_ARS_period	21.4624	Ara
Ara_ARS_period	22.5537	Ara
Ara_ARS_period	23.4824	Ara
Ara_ARS_period	24.642	Ara
Ara_ARS_period	22.6818	Ara
Ara_ARS_period	23.4824	Ara
Ara_ARS_period	22.9425	Ara
Ara_ARS_period	23.7619	Ara
Ara_ARS_period	21.5784	Ara
Ara_ARS_period	32.1935	Ara
Ara_ARS_period	23.0751	Ara
Ara_ARS_period	21.0105	Ara
Ara_ARS_period	24.95	Ara
Ara_ARS_period	22.8114	Ara
Ara_ARS_period	21.234	Ara
Ara_ARS_period	22.427	Ara
Ara_ARS_period	24.1939	Ara
Ara_ARS_period	24.4908	Ara
Ara_ARS_period	21.0105	Ara
Ara_ARS_period	23.9042	Ara
Ara_ARS_period	23.6213	Ara
Ara_ARS_period	24.4908	Ara
Ara_ARS_period	24.95	Ara
Ara_ARS_period	22.9425	Ara
Ara_ARS_period	21.8142	Ara
Ara_ARS_period	20.6839	Ara
Ara_ARS_period	24.1939	Ara
Ara_ARS_period	32.9917	Ara
Ara_ARS_period	20.4718	Ara
Ara_ARS_period	24.0482	Ara
Ara_ARS_period	24.95	Ara
Ara_ARS_period	24.1939	Ara
Ara_ARS_period	20.6839	Ara
Ara_ARS_period	23.4824	Ara
Ara_ARS_period	24.3415	Ara
Ara_ARS_period	26.6133	Ara
Ara_ARS_period	24.1939	Ara
Ara_ARS_period	23.9042	Ara
Ara_ARS_period	21.9341	Ara
Ara_ARS_period	20.7917	Ara
Ara_ARS_period	23.4824	Ara
Ara_ARS_period	26.2632	Ara
Ara_ARS_period	20.9005	Ara
Ara_ARS_period	23.9042	Ara
Ara_ARS_period	26.4371	Ara
Ara_ARS_period	22.9425	Ara
Ara_ARS_period	24.4908	Ara
Ara_ARS_period	22.6818	Ara
Ara_ARS_period	23.7619	Ara
Ara_ARS_period	23.345	Ara
Ara_ARS_period	25.4268	Ara
Ara_ARS_period	24.1939	Ara
Ara_ARS_period	22.9425	Ara
Ara_ARS_period	26.0915	Ara
Ara_ARS_period	23.345	Ara
Ara_ARS_period	23.4824	Ara
Ara_ARS_period	23.9042	Ara
Ara_ARS_period	24.1939	Ara
Ara_ARS_period	20.0603	Ara
Ara_ARS_period	33.8305	Ara
Ara_ARS_period	22.1778	Ara
Ara_ARS_period	23.2093	Ara
Ara_ARS_period	22.1778	Ara
Ara_ARS_period	26.973	Ara
Ara_ARS_period	24.1939	Ara
Ara_ARS_period	23.6213	Ara
Ara_ARS_period	33.2667	Ara
Ara_ARS_period	24.0482	Ara
Ara_ARS_period	23.9042	Ara
Ara_ARS_period	22.6818	Ara
Ara_ARS_period	24.95	Ara
Ara_ARS_period	23.4824	Ara
Ara_ARS_period	23.2093	Ara
Ara_ARS_period	21.234	Ara
Ara_ARS_period	21.8142	Ara
Ara_ARS_period	24.4908	Ara
Ara_ARS_period	22.0552	Ara
Ara_ARS_period	18.4815	Ara
Ara_ARS_period	22.9425	Ara
Ara_ARS_period	22.6818	Ara
Ara_ARS_period	23.0751	Ara
Ara_ARS_period	24.95	Ara
Ara_ARS_period	22.427	Ara
Ara_ARS_period	24.4908	Ara
Ara_ARS_period	23.4824	Ara
Ara_ARS_period	21.9341	Ara
Ara_ARS_period	23.345	Ara
Ara_ARS_period	23.9042	Ara
Ara_ARS_period	22.3017	Ara
Ara_ARS_period	23.4824	Ara
Ara_ARS_period	20.6839	Ara
Ara_ARS_period	25.9221	Ara
Ara_ARS_period	22.3017	Ara
Ara_ARS_period	22.8114	Ara
Ara_ARS_period	23.345	Ara
Ara_ARS_period	21.5784	Ara
Ara_ARS_period	22.9425	Ara
Ara_ARS_period	23.9042	Ara
Ara_ARS_period	24.1939	Ara
Ara_ARS_period	19.7624	Ara
Ara_ARS_period	23.2093	Ara
Ara_ARS_period	23.0751	Ara
Ara_ARS_period	25.4268	Ara
Ara_ARS_period	23.2093	Ara
Ara_ARS_period	24.1939	Ara
Ara_ARS_period	24.0482	Ara
Ara_ARS_period	24.1939	Ara
Ara_ARS_period	22.8114	Ara
Ara_ARS_period	25.5897	Ara
Ara_ARS_period	20.4718	Ara
Ara_ARS_period	21.9341	Ara
Ara_ARS_period	22.5537	Ara
Ara_ARS_period	24.3415	Ara
Ara_ARS_period	22.8114	Ara
Ara_ARS_period	20.3673	Ara
Ara_ARS_period	23.9042	Ara
Ara_ARS_period	24.3415	Ara
Ara_ARS_period	23.2093	Ara
Ara_ARS_period	23.345	Ara
Ara_ARS_period	25.7548	Ara
Ara_ARS_period	21.3476	Ara
Ara_ARS_period	23.4824	Ara
Ara_ARS_period	24.795	Ara
Ara_ARS_period	30.4733	Ara
Ara_ARS_period	24.4908	Ara
Ara_ARS_period	23.345	Ara
Ara_ARS_period	21.6957	Ara
Ara_ARS_period	23.4824	Ara
Ara_ARS_period	24.4908	Ara
Ara_ARS_period	23.9042	Ara
Ara_ARS_period	21.3476	Ara
Ara_ARS_period	22.0552	Ara
Ara_ARS_period	23.6213	Ara
Ara_ARS_period	24.1939	Ara
Ara_ARS_period	19.4732	Ara
Ara_ARS_period	22.0552	Ara
Ara_ARS_period	26.0915	Ara
Ara_ARS_period	22.9425	Ara
Ara_ARS_period	27.7222	Ara
Ara_ARS_period	20.9005	Ara
Ara_ARS_period	23.9042	Ara
Ara_ARS_period	24.0482	Ara
Ara_ARS_period	23.345	Ara
Ara_ARS_period	23.0751	Ara
Ara_ARS_period	22.9425	Ara
Ara_ARS_period	22.427	Ara
Ara_ARS_period	30.7077	Ara
Ara_ARS_period	23.0751	Ara
Ara_ARS_period	23.4824	Ara
Ara_ARS_period	33.2667	Ara
Ara_ARS_period	23.0751	Ara
Ara_ARS_period	22.8114	Ara
Ara_ARS_period	20.6839	Ara
Ara_ARS_period	27.531	Ara
Ara_ARS_period	25.7548	Ara
Ara_ARS_period	23.2093	Ara
Ara_ARS_period	23.6213	Ara
Ara_ARS_period	21.6957	Ara
Ara_ARS_period	24.0482	Ara
Ara_ARS_period	21.9341	Ara
Ara_ARS_period	24.1939	Ara
Ara_ARS_period	28.1127	Ara
Ara_ARS_period	31.936	Ara
Ara_ARS_period	21.9341	Ara
Ara_ARS_period	30.9457	Ara
Ara_ARS_period	24.3415	Ara
Ara_ARS_period	22.427	Ara
Ara_ARS_period	25.4268	Ara
Ara_ARS_period	24.795	Ara
Ara_ARS_period	29.5704	Ara
Ara_ARS_period	23.4824	Ara
Ara_ARS_period	21.8142	Ara
Ara_ARS_period	22.1778	Ara
Ara_ARS_period	23.0751	Ara
Ara_ARS_period	24.0482	Ara
Ara_ARS_period	18.4815	Ara
Ara_ARS_period	23.7619	Ara
Ara_ARS_period	22.427	Ara
Ara_ARS_period	26.2632	Ara
Ara_ARS_period	23.4824	Ara
Ara_ARS_period	20.6839	Ara
Ara_ARS_period	25.7548	Ara
Ara_ARS_period	22.8114	Ara
Ara_ARS_period	19.7624	Ara
Ara_ARS_period	22.427	Ara
Ara_ARS_period	22.9425	Ara
Ara_ARS_period	21.3476	Ara
Ara_ARS_period	23.2093	Ara
Ara_ARS_period	23.0751	Ara
Ara_ARS_period	23.2093	Ara
Ara_ARS_period	19.4732	Ara
Ara_ARS_period	23.2093	Ara
Ara_ARS_period	23.7619	Ara
Ara_ARS_period	22.0552	Ara
Ara_ARS_period	22.1778	Ara
Ara_ARS_period	21.6957	Ara
Ara_ARS_period	21.6957	Ara
Ara_ARS_period	24.4908	Ara
Ara_ARS_period	20.9005	Ara
Ara_ARS_period	21.5784	Ara
Ara_ARS_period	24.0482	Ara
Ara_ARS_period	23.2093	Ara
Ara_ARS_period	24.795	Ara
Ara_ARS_period	20.264	Ara
Ara_ARS_period	23.0751	Ara
Ara_ARS_period	24.1939	Ara
Ara_ARS_period	24.795	Ara
Ara_ARS_period	22.1778	Ara
Ara_ARS_period	19.96	Ara
Ara_ARS_period	22.9425	Ara
Ara_ARS_period	22.3017	Ara
Ara_ARS_period	23.345	Ara
Ara_ARS_period	23.0751	Ara
Ara_ARS_period	22.6818	Ara
Ara_ARS_period	21.234	Ara
Ara_ARS_period	22.6818	Ara
Ara_ARS_period	23.345	Ara
Ara_ARS_period	29.3529	Ara
Ara_ARS_period	21.8142	Ara
Ara_ARS_period	24.642	Ara
Ara_ARS_period	24.642	Ara
Ara_ARS_period	31.936	Ara
Ara_ARS_period	22.3017	Ara
Ara_ARS_period	23.9042	Ara
Ara_ARS_period	25.7548	Ara
Ara_ARS_period	21.4624	Ara
Ara_ARS_period	24.642	Ara
Ara_ARS_period	23.4824	Ara
Ara_ARS_period	22.9425	Ara
Ara_ARS_period	22.5537	Ara
Ara_ARS_period	25.2658	Ara
Ara_ARS_period	21.0105	Ara
Ara_ARS_period	23.0751	Ara
Ara_ARS_period	23.6213	Ara
Ara_ARS_period	22.5537	Ara
Ara_ARS_period	20.9005	Ara
Ara_ARS_period	22.8114	Ara
Ara_ARS_period	24.4908	Ara
Ara_ARS_period	22.1778	Ara
Ara_ARS_period	23.4824	Ara
Ara_ARS_period	21.5784	Ara
Ara_ARS_period	19.1005	Ara
Ara_ARS_period	20.7917	Ara
Ara_ARS_period	24.1939	Ara
Ara_ARS_period	34.1197	Ara
Ara_ARS_period	22.427	Ara
Ara_ARS_period	23.4824	Ara
Ara_ARS_period	23.4824	Ara
Ara_ARS_period	24.1939	Ara
Ara_ARS_period	24.1939	Ara
Ara_ARS_period	22.6818	Ara
Ara_ARS_period	22.9425	Ara
Ara_ARS_period	22.9425	Ara
Ara_ARS_period	21.8142	Ara
Ara_ARS_period	21.3476	Ara
Ara_ARS_period	32.1935	Ara
Ara_ARS_period	24.0482	Ara
Ara_ARS_period	22.3017	Ara
Ara_ARS_period	22.6818	Ara
Ara_ARS_period	22.5537	Ara
Ara_ARS_period	25.2658	Ara
Ara_ARS_period	30.4733	Ara
Ara_ARS_period	23.6213	Ara
Ara_ARS_period	21.234	Ara
Ara_ARS_period	24.0482	Ara
Ara_ARS_period	22.8114	Ara
Ara_ARS_period	22.3017	Ara
Ara_ARS_period	21.9341	Ara
Ara_ARS_period	22.0552	Ara
Ara_ARS_period	20.5773	Ara
Ara_ARS_period	19.7624	Ara
Ara_ARS_period	23.345	Ara
Ara_ARS_period	21.5784	Ara
Ara_ARS_period	21.1217	Ara
Ara_ARS_period	25.7548	Ara
Ara_ARS_period	23.9042	Ara
Ara_ARS_period	25.1069	Ara
Ara_ARS_period	21.234	Ara
Ara_ARS_period	22.427	Ara
Ara_ARS_period	21.3476	Ara
Ara_ARS_period	23.4824	Ara
Ara_ARS_period	22.3017	Ara
Ara_ARS_period	15.5331	Ara
Ara_ARS_period	23.6213	Ara
Ara_ARS_period	22.1778	Ara
Ara_ARS_period	21.8142	Ara
Ara_ARS_period	21.0105	Ara
Ara_ARS_period	22.1778	Ara
Ara_ARS_period	21.6957	Ara
Ara_ARS_period	22.8114	Ara
Ara_ARS_period	23.6213	Ara
Ara_ARS_period	22.8114	Ara
Ara_ARS_period	30.4733	Ara
Ara_ARS_period	22.1778	Ara
Ara_ARS_period	22.9425	Ara
Ara_ARS_period	22.5537	Ara
Ara_ARS_period	22.427	Ara
Ara_ARS_period	23.345	Ara
Ara_ARS_period	21.9341	Ara
Ara_ARS_period	32.1935	Ara
Ara_ARS_period	22.5537	Ara
Ara_ARS_period	23.345	Ara
Ara_ARS_period	32.1935	Ara
Ara_ARS_period	23.4824	Ara
Ara_ARS_period	23.2093	Ara
Ara_ARS_period	22.5537	Ara
Ara_ARS_period	23.9042	Ara
Ara_ARS_period	24.0482	Ara
Ara_ARS_period	23.0751	Ara
Ara_ARS_period	20.0603	Ara
Ara_ARS_period	22.6818	Ara
Ara_ARS_period	21.8142	Ara
Ara_ARS_period	23.0751	Ara
Ara_ARS_period	22.3017	Ara
Ara_ARS_period	23.4824	Ara
Ara_ARS_period	23.7619	Ara
Ara_ARS_period	21.8142	Ara
Ara_ARS_period	22.9425	Ara
Ara_ARS_period	26.6133	Ara
Ara_ARS_period	21.1217	Ara
[truncated: 171,702 more rows]

## Sheet: Data_Fig_S3a-l
Data for Fig S3a-l: Phase estimates for highly-rhythmically categorized data from either Metacycle or Biodare2. Phases were adjusted by period length so that one complete cycle is equal to 24h. MESA and FFT-NLLS are independently run in Biodare2 (A and B, G and H), ARSER, JTK and LS (C-E, I-K) are all run through Metacycle to produce an average period prediction meta2d (F and L) Data for Arabidop…
Method	Phase	Species
wheat_fft	19.8421	wheat
wheat_fft	11.7757	wheat
wheat_fft	5.92145	wheat
wheat_fft	22.1584	wheat
wheat_fft	11.0545	wheat
wheat_fft	23.6761	wheat
wheat_fft	0.810219	wheat
wheat_fft	22.4379	wheat
wheat_fft	16.9675	wheat
wheat_fft	3.94253	wheat
wheat_fft	4.21587	wheat
wheat_fft	15.8496	wheat
wheat_fft	8.99777	wheat
wheat_fft	23.9397	wheat
wheat_fft	15.8806	wheat
wheat_fft	19.8363	wheat
wheat_fft	19.3994	wheat
wheat_fft	18.1342	wheat
wheat_fft	13.5802	wheat
wheat_fft	1.8976	wheat
wheat_fft	2.15024	wheat
wheat_fft	20.8145	wheat
wheat_fft	14.3182	wheat
wheat_fft	9.56693	wheat
wheat_fft	23.4804	wheat
wheat_fft	22.9709	wheat
wheat_fft	7.75039	wheat
wheat_fft	2.08099	wheat
wheat_fft	19.0754	wheat
wheat_fft	9.55957	wheat
wheat_fft	21.5644	wheat
wheat_fft	11.1446	wheat
wheat_fft	19.5609	wheat
wheat_fft	21.8135	wheat
wheat_fft	16.936	wheat
wheat_fft	13.1568	wheat
wheat_fft	9.43414	wheat
wheat_fft	8.12627	wheat
wheat_fft	16.9866	wheat
wheat_fft	8.29338	wheat
wheat_fft	3.82475	wheat
wheat_fft	19.1909	wheat
wheat_fft	5.62431	wheat
wheat_fft	16.3105	wheat
wheat_fft	4.85097	wheat
wheat_fft	23.0789	wheat
wheat_fft	20.7539	wheat
wheat_fft	11.3139	wheat
wheat_fft	17.1852	wheat
wheat_fft	6.38556	wheat
wheat_fft	22.075	wheat
wheat_fft	6.62443	wheat
wheat_fft	10.9561	wheat
wheat_fft	22.4878	wheat
wheat_fft	2.04255	wheat
wheat_fft	0.164173	wheat
wheat_fft	4.41132	wheat
wheat_fft	23.3188	wheat
wheat_fft	17.0733	wheat
wheat_fft	22.7065	wheat
wheat_fft	1.96262	wheat
wheat_fft	3.94997	wheat
wheat_fft	6.13246	wheat
wheat_fft	9.10778	wheat
wheat_fft	1.31577	wheat
wheat_fft	20.8265	wheat
wheat_fft	9.42568	wheat
wheat_fft	10.7612	wheat
wheat_fft	9.35366	wheat
wheat_fft	17.8048	wheat
wheat_fft	0.4804	wheat
wheat_fft	9.10882	wheat
wheat_fft	7.73233	wheat
wheat_fft	7.66087	wheat
wheat_fft	9.66081	wheat
wheat_fft	11.5341	wheat
wheat_fft	6.01202	wheat
wheat_fft	9.81179	wheat
wheat_fft	15.9481	wheat
wheat_fft	23.8147	wheat
wheat_fft	17.3604	wheat
wheat_fft	1.05336	wheat
wheat_fft	15.7268	wheat
wheat_fft	9.08994	wheat
wheat_fft	7.19631	wheat
wheat_fft	4.56916	wheat
wheat_fft	6.14434	wheat
wheat_fft	5.91167	wheat
wheat_fft	14.611	wheat
wheat_fft	11.0913	wheat
wheat_fft	7.12802	wheat
wheat_fft	14.8687	wheat
wheat_fft	3.35593	wheat
wheat_fft	20.3618	wheat
wheat_fft	21.3631	wheat
wheat_fft	1.10955	wheat
wheat_fft	6.38424	wheat
wheat_fft	13.9537	wheat
wheat_fft	1.07848	wheat
wheat_fft	19.1129	wheat
wheat_fft	21.1805	wheat
wheat_fft	22.1006	wheat
wheat_fft	10.4567	wheat
wheat_fft	17.4828	wheat
wheat_fft	2.91788	wheat
wheat_fft	15.3009	wheat
wheat_fft	15.4258	wheat
wheat_fft	1.79801	wheat
wheat_fft	13.035	wheat
wheat_fft	18.2362	wheat
wheat_fft	21.4611	wheat
wheat_fft	5.87682	wheat
wheat_fft	0.774419	wheat
wheat_fft	4.33465	wheat
wheat_fft	4.04514	wheat
wheat_fft	1.67589	wheat
wheat_fft	7.50675	wheat
wheat_fft	13.8887	wheat
wheat_fft	10.9136	wheat
wheat_fft	20.8046	wheat
wheat_fft	9.53734	wheat
wheat_fft	13.3435	wheat
wheat_fft	17.785	wheat
wheat_fft	16.1803	wheat
wheat_fft	21.9297	wheat
wheat_fft	11.4407	wheat
wheat_fft	6.92308	wheat
wheat_fft	5.1003	wheat
wheat_fft	4.9573	wheat
wheat_fft	9.53425	wheat
wheat_fft	7.02866	wheat
wheat_fft	12.0587	wheat
wheat_fft	21.7533	wheat
wheat_fft	21.9932	wheat
wheat_fft	16.5297	wheat
wheat_fft	23.0125	wheat
wheat_fft	22.5536	wheat
wheat_fft	2.10474	wheat
wheat_fft	13.6501	wheat
wheat_fft	8.3122	wheat
wheat_fft	8.42376	wheat
wheat_fft	15.7918	wheat
wheat_fft	15.8178	wheat
wheat_fft	6.87202	wheat
wheat_fft	8.42193	wheat
wheat_fft	21.7774	wheat
wheat_fft	13.0565	wheat
wheat_fft	2.69644	wheat
wheat_fft	9.57148	wheat
wheat_fft	9.7717	wheat
wheat_fft	8.40302	wheat
wheat_fft	16.7726	wheat
wheat_fft	10.1504	wheat
wheat_fft	8.49097	wheat
wheat_fft	4.0605	wheat
wheat_fft	3.7527	wheat
wheat_fft	2.70889	wheat
wheat_fft	11.3172	wheat
wheat_fft	5.40835	wheat
wheat_fft	18.3574	wheat
wheat_fft	5.26137	wheat
wheat_fft	14.197	wheat
wheat_fft	15.6353	wheat
wheat_fft	22.3204	wheat
wheat_fft	12.4124	wheat
wheat_fft	14.0386	wheat
wheat_fft	9.23215	wheat
wheat_fft	16.0962	wheat
wheat_fft	7.40209	wheat
wheat_fft	13.3974	wheat
wheat_fft	21.7471	wheat
wheat_fft	22.4584	wheat
wheat_fft	21.507	wheat
wheat_fft	3.97932	wheat
wheat_fft	6.74077	wheat
wheat_fft	2.98716	wheat
wheat_fft	4.99628	wheat
wheat_fft	9.94586	wheat
wheat_fft	10.2247	wheat
wheat_fft	19.0282	wheat
wheat_fft	20.3912	wheat
wheat_fft	20.4518	wheat
wheat_fft	20.1665	wheat
wheat_fft	1.67921	wheat
wheat_fft	4.99559	wheat
wheat_fft	2.80996	wheat
wheat_fft	22.3424	wheat
wheat_fft	14.3934	wheat
wheat_fft	6.27903	wheat
wheat_fft	13.7779	wheat
wheat_fft	6.40464	wheat
wheat_fft	10.4201	wheat
wheat_fft	14.2633	wheat
wheat_fft	14.925	wheat
wheat_fft	3.80842	wheat
wheat_fft	9.61939	wheat
wheat_fft	2.12913	wheat
wheat_fft	20.8092	wheat
wheat_fft	11.51	wheat
wheat_fft	17.3837	wheat
wheat_fft	15.8779	wheat
wheat_fft	4.59153	wheat
wheat_fft	21.2769	wheat
wheat_fft	2.97001	wheat
wheat_fft	9.76733	wheat
wheat_fft	19.7487	wheat
wheat_fft	19.6364	wheat
wheat_fft	7.10538	wheat
wheat_fft	1.64183	wheat
wheat_fft	9.27505	wheat
wheat_fft	5.67609	wheat
wheat_fft	20.1153	wheat
wheat_fft	1.28805	wheat
wheat_fft	10.6465	wheat
wheat_fft	20.0835	wheat
wheat_fft	13.5297	wheat
wheat_fft	7.31131	wheat
wheat_fft	15.6431	wheat
wheat_fft	7.00679	wheat
wheat_fft	5.12094	wheat
wheat_fft	21.7948	wheat
wheat_fft	6.28076	wheat
wheat_fft	22.182	wheat
wheat_fft	3.02141	wheat
wheat_fft	5.42495	wheat
wheat_fft	19.0822	wheat
wheat_fft	4.09552	wheat
wheat_fft	15.7068	wheat
wheat_fft	6.0919	wheat
wheat_fft	7.64114	wheat
wheat_fft	7.23698	wheat
wheat_fft	14.5796	wheat
wheat_fft	16.3316	wheat
wheat_fft	20.8337	wheat
wheat_fft	16.2336	wheat
wheat_fft	5.08702	wheat
wheat_fft	11.2762	wheat
wheat_fft	9.07699	wheat
wheat_fft	22.1018	wheat
wheat_fft	18.0779	wheat
wheat_fft	9.72868	wheat
wheat_fft	3.87378	wheat
wheat_fft	2.92346	wheat
wheat_fft	4.15871	wheat
wheat_fft	3.26797	wheat
wheat_fft	9.06178	wheat
wheat_fft	17.9803	wheat
wheat_fft	11.0947	wheat
wheat_fft	0.192864	wheat
wheat_fft	9.01517	wheat
wheat_fft	10.4226	wheat
wheat_fft	20.7968	wheat
wheat_fft	6.50788	wheat
wheat_fft	17.2898	wheat
wheat_fft	18.7233	wheat
wheat_fft	0.204953	wheat
wheat_fft	23.6891	wheat
wheat_fft	22.0048	wheat
wheat_fft	6.92876	wheat
wheat_fft	7.66032	wheat
wheat_fft	4.81395	wheat
wheat_fft	0.968421	wheat
wheat_fft	13.2298	wheat
wheat_fft	1.72219	wheat
wheat_fft	22.0326	wheat
wheat_fft	9.40124	wheat
wheat_fft	7.99412	wheat
wheat_fft	22.6363	wheat
wheat_fft	22.8083	wheat
wheat_fft	21.2552	wheat
wheat_fft	16.6622	wheat
wheat_fft	23.2612	wheat
wheat_fft	10.0433	wheat
wheat_fft	17.2312	wheat
wheat_fft	14.2016	wheat
wheat_fft	6.32711	wheat
wheat_fft	21.4207	wheat
wheat_fft	20.6539	wheat
wheat_fft	5.31119	wheat
wheat_fft	22.4144	wheat
wheat_fft	9.40948	wheat
wheat_fft	5.66922	wheat
wheat_fft	0.249887	wheat
wheat_fft	4.90554	wheat
wheat_fft	18.9756	wheat
wheat_fft	13.104	wheat
wheat_fft	17.354	wheat
wheat_fft	16.5237	wheat
wheat_fft	11.7396	wheat
wheat_fft	14.1286	wheat
wheat_fft	9.20565	wheat
wheat_fft	7.82668	wheat
wheat_fft	4.04108	wheat
wheat_fft	19.6106	wheat
wheat_fft	6.02358	wheat
wheat_fft	5.06891	wheat
wheat_fft	18.4353	wheat
wheat_fft	17.2509	wheat
wheat_fft	19.8543	wheat
wheat_fft	14.068	wheat
wheat_fft	23.736	wheat
wheat_fft	5.84493	wheat
wheat_fft	21.9642	wheat
wheat_fft	17.208	wheat
wheat_fft	15.9669	wheat
wheat_fft	12.9207	wheat
wheat_fft	8.83827	wheat
wheat_fft	2.01813	wheat
wheat_fft	9.01499	wheat
wheat_fft	21.9581	wheat
wheat_fft	15.8047	wheat
wheat_fft	3.99237	wheat
wheat_fft	4.04692	wheat
wheat_fft	23.7614	wheat
wheat_fft	21.7929	wheat
wheat_fft	21.3554	wheat
wheat_fft	19.3669	wheat
wheat_fft	6.54957	wheat
wheat_fft	16.1655	wheat
wheat_fft	7.91209	wheat
wheat_fft	17.6572	wheat
wheat_fft	7.44571	wheat
wheat_fft	20.62	wheat
wheat_fft	1.69436	wheat
wheat_fft	14.3847	wheat
wheat_fft	20.0774	wheat
wheat_fft	18.8522	wheat
wheat_fft	17.6321	wheat
wheat_fft	22.9727	wheat
wheat_fft	5.30472	wheat
wheat_fft	22.8977	wheat
wheat_fft	14.3769	wheat
wheat_fft	14.6211	wheat
wheat_fft	22.3564	wheat
wheat_fft	1.70228	wheat
wheat_fft	6.91941	wheat
wheat_fft	4.41151	wheat
wheat_fft	16.1406	wheat
wheat_fft	15.5574	wheat
wheat_fft	4.59276	wheat
wheat_fft	0.505689	wheat
wheat_fft	5.37251	wheat
wheat_fft	11.1491	wheat
wheat_fft	9.30166	wheat
wheat_fft	7.95918	wheat
wheat_fft	14.76	wheat
wheat_fft	14.8375	wheat
wheat_fft	23.6434	wheat
wheat_fft	18.3005	wheat
wheat_fft	7.03194	wheat
wheat_fft	20.8925	wheat
wheat_fft	17.1161	wheat
wheat_fft	5.08333	wheat
wheat_fft	20.5593	wheat
wheat_fft	23.3017	wheat
wheat_fft	14.9903	wheat
wheat_fft	2.58157	wheat
wheat_fft	23.4943	wheat
wheat_fft	4.12301	wheat
wheat_fft	8.10287	wheat
wheat_fft	17.5636	wheat
wheat_fft	8.07339	wheat
wheat_fft	21.7615	wheat
wheat_fft	12.6378	wheat
wheat_fft	2.41218	wheat
wheat_fft	21.104	wheat
wheat_fft	17.2259	wheat
wheat_fft	18.962	wheat
wheat_fft	7.64855	wheat
wheat_fft	6.88711	wheat
wheat_fft	10.5153	wheat
wheat_fft	1.43686	wheat
wheat_fft	21.6579	wheat
wheat_fft	6.37528	wheat
wheat_fft	19.9709	wheat
wheat_fft	0.59	wheat
wheat_fft	19.2307	wheat
wheat_fft	9.87445	wheat
wheat_fft	16.7217	wheat
wheat_fft	16.3784	wheat
wheat_fft	12.5053	wheat
wheat_fft	20.2896	wheat
wheat_fft	3.38432	wheat
wheat_fft	1.27142	wheat
wheat_fft	9.92935	wheat
wheat_fft	22.0609	wheat
wheat_fft	10.3289	wheat
wheat_fft	1.91322	wheat
wheat_fft	3.55598	wheat
wheat_fft	3.13272	wheat
wheat_fft	15.5586	wheat
wheat_fft	7.94539	wheat
wheat_fft	19.1171	wheat
wheat_fft	9.9634	wheat
wheat_fft	21.6765	wheat
wheat_fft	4.81232	wheat
wheat_fft	20.162	wheat
wheat_fft	20.2119	wheat
wheat_fft	12.1468	wheat
wheat_fft	23.5833	wheat
wheat_fft	20.8847	wheat
wheat_fft	4.05284	wheat
wheat_fft	8.7771	wheat
wheat_fft	23.9802	wheat
wheat_fft	4.98951	wheat
wheat_fft	19.4259	wheat
wheat_fft	2.02578	wheat
wheat_fft	11.1924	wheat
wheat_fft	21.9721	wheat
wheat_fft	13.6272	wheat
wheat_fft	9.13595	wheat
wheat_fft	22.2864	wheat
wheat_fft	11.6612	wheat
wheat_fft	9.2697	wheat
wheat_fft	16.5114	wheat
wheat_fft	9.961	wheat
wheat_fft	14.1441	wheat
wheat_fft	7.12993	wheat
wheat_fft	8.67918	wheat
wheat_fft	18.8669	wheat
wheat_fft	12.059	wheat
wheat_fft	6.89922	wheat
wheat_fft	6.45152	wheat
wheat_fft	2.83858	wheat
wheat_fft	15.0607	wheat
wheat_fft	5.06545	wheat
wheat_fft	5.98027	wheat
wheat_fft	0.897297	wheat
wheat_fft	7.23848	wheat
wheat_fft	3.017	wheat
wheat_fft	2.95865	wheat
wheat_fft	18.8333	wheat
wheat_fft	19.8428	wheat
wheat_fft	14.455	wheat
wheat_fft	16.293	wheat
wheat_fft	16.5325	wheat
wheat_fft	5.42502	wheat
wheat_fft	22.9329	wheat
wheat_fft	11.3403	wheat
wheat_fft	12.5864	wheat
wheat_fft	22.6311	wheat
wheat_fft	16.916	wheat
wheat_fft	7.48312	wheat
wheat_fft	5.08527	wheat
wheat_fft	8.33769	wheat
wheat_fft	10.5611	wheat
wheat_fft	22.0985	wheat
wheat_fft	1.22767	wheat
wheat_fft	21.3029	wheat
wheat_fft	2.50888	wheat
wheat_fft	23.6466	wheat
wheat_fft	19.1877	wheat
wheat_fft	21.4261	wheat
wheat_fft	20.4224	wheat
wheat_fft	21.7358	wheat
wheat_fft	7.0041	wheat
wheat_fft	14.9451	wheat
wheat_fft	2.62482	wheat
wheat_fft	7.91688	wheat
wheat_fft	7.50402	wheat
wheat_fft	2.0191	wheat
wheat_fft	3.12217	wheat
wheat_fft	20.029	wheat
wheat_fft	10.2512	wheat
wheat_fft	22.686	wheat
wheat_fft	7.33333	wheat
wheat_fft	4.12632	wheat
wheat_fft	21.0568	wheat
wheat_fft	22.2969	wheat
wheat_fft	5.15359	wheat
wheat_fft	16.1	wheat
wheat_fft	22.0364	wheat
wheat_fft	4.64544	wheat
wheat_fft	14.6147	wheat
wheat_fft	20.3439	wheat
wheat_fft	0.647527	wheat
wheat_fft	22.8832	wheat
wheat_fft	23.3369	wheat
wheat_fft	21.6445	wheat
wheat_fft	1.79412	wheat
wheat_fft	3.43846	wheat
wheat_fft	8.75652	wheat
wheat_fft	8.70522	wheat
wheat_fft	3.64199	wheat
wheat_fft	8.23616	wheat
wheat_fft	4.48583	wheat
wheat_fft	21.9235	wheat
wheat_fft	20.7909	wheat
wheat_fft	22.0433	wheat
wheat_fft	11.0392	wheat
wheat_fft	3.52471	wheat
wheat_fft	6.51136	wheat
wheat_fft	2.89384	wheat
wheat_fft	3.71283	wheat
wheat_fft	21.4405	wheat
wheat_fft	18.0516	wheat
wheat_fft	4.51937	wheat
wheat_fft	23.484	wheat
wheat_fft	0.141653	wheat
wheat_fft	6.78151	wheat
wheat_fft	6.38435	wheat
wheat_fft	4.6902	wheat
wheat_fft	9.40024	wheat
wheat_fft	14.8512	wheat
wheat_fft	23.7174	wheat
wheat_fft	5.28686	wheat
wheat_fft	16.8915	wheat
wheat_fft	23.5288	wheat
wheat_fft	16.5943	wheat
wheat_fft	19.6594	wheat
wheat_fft	15.1474	wheat
wheat_fft	8.97977	wheat
wheat_fft	0.723422	wheat
wheat_fft	6.43478	wheat
wheat_fft	6.34783	wheat
wheat_fft	19.9884	wheat
wheat_fft	18.7576	wheat
wheat_fft	23.9593	wheat
wheat_fft	10.7952	wheat
wheat_fft	21.0947	wheat
wheat_fft	7.52481	wheat
wheat_fft	11.86	wheat
wheat_fft	23.2325	wheat
wheat_fft	1.39143	wheat
wheat_fft	1.99752	wheat
wheat_fft	15.1005	wheat
wheat_fft	11.2753	wheat
wheat_fft	15.0704	wheat
wheat_fft	20.7398	wheat
wheat_fft	3.43358	wheat
wheat_fft	7.4644	wheat
wheat_fft	2.72901	wheat
wheat_fft	21.2763	wheat
wheat_fft	8.56169	wheat
wheat_fft	12.2371	wheat
wheat_fft	8.67824	wheat
wheat_fft	4.49734	wheat
wheat_fft	6.07718	wheat
wheat_fft	1.33376	wheat
wheat_fft	6.53905	wheat
wheat_fft	7.68317	wheat
wheat_fft	19.4017	wheat
wheat_fft	1.05381	wheat
wheat_fft	13.0867	wheat
wheat_fft	8.29958	wheat
wheat_fft	2	wheat
wheat_fft	16.6444	wheat
wheat_fft	8.23065	wheat
wheat_fft	2.24027	wheat
wheat_fft	4.55675	wheat
wheat_fft	22.9457	wheat
wheat_fft	11.5872	wheat
wheat_fft	3.9853	wheat
wheat_fft	5.58169	wheat
wheat_fft	22.6824	wheat
wheat_fft	23.5998	wheat
wheat_fft	22.3756	wheat
wheat_fft	22.4548	wheat
wheat_fft	8.06273	wheat
wheat_fft	7.32171	wheat
wheat_fft	10.879	wheat
wheat_fft	18.0249	wheat
wheat_fft	9.95374	wheat
wheat_fft	22.8816	wheat
wheat_fft	22.3295	wheat
wheat_fft	13.4239	wheat
wheat_fft	22.3306	wheat
wheat_fft	12.5009	wheat
wheat_fft	8.05513	wheat
wheat_fft	14.2634	wheat
wheat_fft	11.017	wheat
wheat_fft	21.4317	wheat
wheat_fft	17.0037	wheat
wheat_fft	22.478	wheat
wheat_fft	10.4389	wheat
wheat_fft	17.8994	wheat
wheat_fft	5.98766	wheat
wheat_fft	14.6485	wheat
wheat_fft	22.5718	wheat
wheat_fft	4.04561	wheat
wheat_fft	22.5765	wheat
wheat_fft	22.5068	wheat
wheat_fft	14.7167	wheat
wheat_fft	19.8221	wheat
wheat_fft	7.58374	wheat
wheat_fft	4.93362	wheat
wheat_fft	10.5587	wheat
wheat_fft	20.1191	wheat
wheat_fft	9.15038	wheat
wheat_fft	17.2024	wheat
wheat_fft	22.0967	wheat
wheat_fft	7.98765	wheat
wheat_fft	6.04938	wheat
wheat_fft	16.6174	wheat
wheat_fft	13.5146	wheat
wheat_fft	7.08272	wheat
wheat_fft	0.191275	wheat
wheat_fft	23.0867	wheat
wheat_fft	18.7834	wheat
wheat_fft	4.81894	wheat
wheat_fft	22.7781	wheat
wheat_fft	22.3609	wheat
wheat_fft	0.441624	wheat
wheat_fft	9.47884	wheat
wheat_fft	11.9299	wheat
wheat_fft	7.07901	wheat
wheat_fft	16.2205	wheat
wheat_fft	17.5987	wheat
wheat_fft	19.646	wheat
wheat_fft	17.5765	wheat
wheat_fft	22.0273	wheat
wheat_fft	5.6769	wheat
wheat_fft	16.2736	wheat
wheat_fft	7.44981	wheat
wheat_fft	16.1755	wheat
wheat_fft	18.9149	wheat
wheat_fft	19.1437	wheat
wheat_fft	10.615	wheat
wheat_fft	1.05853	wheat
wheat_fft	4.68236	wheat
wheat_fft	22.6612	wheat
wheat_fft	5.71261	wheat
wheat_fft	3.61255	wheat
wheat_fft	7.41344	wheat
wheat_fft	14.6289	wheat
wheat_fft	4.48333	wheat
wheat_fft	4.06961	wheat
wheat_fft	9.33437	wheat
wheat_fft	11.0807	wheat
wheat_fft	4.15889	wheat
wheat_fft	14.6222	wheat
wheat_fft	3.8254	wheat
wheat_fft	8.19706	wheat
wheat_fft	16.4029	wheat
wheat_fft	10.6084	wheat
wheat_fft	10.8356	wheat
wheat_fft	18.9094	wheat
wheat_fft	3.53978	wheat
wheat_fft	23.5888	wheat
wheat_fft	13.9563	wheat
wheat_fft	16.3845	wheat
wheat_fft	1.72469	wheat
wheat_fft	2.2716	wheat
wheat_fft	6.03697	wheat
wheat_fft	5.75527	wheat
wheat_fft	20.8899	wheat
wheat_fft	3.88833	wheat
wheat_fft	5.91797	wheat
wheat_fft	6.13873	wheat
wheat_fft	7.74083	wheat
wheat_fft	2.71182	wheat
wheat_fft	12.2155	wheat
wheat_fft	16.1026	wheat
wheat_fft	3.51073	wheat
wheat_fft	22.0496	wheat
wheat_fft	8.01298	wheat
wheat_fft	23.1822	wheat
wheat_fft	12.9237	wheat
wheat_fft	1.85029	wheat
wheat_fft	8.49231	wheat
wheat_fft	14.1181	wheat
wheat_fft	5.52456	wheat
wheat_fft	21.2612	wheat
wheat_fft	10.0054	wheat
wheat_fft	7.14013	wheat
wheat_fft	17.0536	wheat
wheat_fft	11.5279	wheat
wheat_fft	4.11297	wheat
wheat_fft	3.72348	wheat
wheat_fft	0.0995025	wheat
wheat_fft	21.6617	wheat
wheat_fft	14.6766	wheat
wheat_fft	3.08604	wheat
wheat_fft	10.4958	wheat
wheat_fft	19.7659	wheat
wheat_fft	10.0225	wheat
wheat_fft	16.6302	wheat
wheat_fft	20.076	wheat
wheat_fft	21.1184	wheat
wheat_fft	19.8621	wheat
wheat_fft	6.85573	wheat
wheat_fft	4.99644	wheat
wheat_fft	5.85993	wheat
wheat_fft	9.01182	wheat
wheat_fft	10.1087	wheat
wheat_fft	7.76972	wheat
wheat_fft	12.9013	wheat
wheat_fft	22.4246	wheat
wheat_fft	9.71626	wheat
wheat_fft	16.9472	wheat
wheat_fft	14.1486	wheat
wheat_fft	8.76994	wheat
wheat_fft	4.24104	wheat
wheat_fft	21.4359	wheat
wheat_fft	21.654	wheat
wheat_fft	9.93573	wheat
wheat_fft	22.7954	wheat
wheat_fft	2.39438	wheat
wheat_fft	14.5363	wheat
wheat_fft	16.3788	wheat
wheat_fft	7.52146	wheat
wheat_fft	22.3489	wheat
wheat_fft	10.2718	wheat
wheat_fft	7.04199	wheat
wheat_fft	2.795	wheat
wheat_fft	0.352484	wheat
wheat_fft	9.13733	wheat
wheat_fft	4.38261	wheat
wheat_fft	11.9795	wheat
wheat_fft	4.76884	wheat
wheat_fft	14.1137	wheat
wheat_fft	5.88647	wheat
wheat_fft	9.55899	wheat
wheat_fft	17.629	wheat
wheat_fft	16.7582	wheat
wheat_fft	9.88078	wheat
wheat_fft	13.5443	wheat
wheat_fft	20.4717	wheat
wheat_fft	20.2938	wheat
wheat_fft	1.18404	wheat
wheat_fft	20.6689	wheat
wheat_fft	5.35852	wheat
wheat_fft	11.7716	wheat
wheat_fft	15.1213	wheat
wheat_fft	22.2476	wheat
wheat_fft	2.41028	wheat
wheat_fft	21.2008	wheat
wheat_fft	3.01091	wheat
wheat_fft	23.295	wheat
wheat_fft	21.3786	wheat
wheat_fft	2.64533	wheat
wheat_fft	22.1657	wheat
wheat_fft	2.56581	wheat
wheat_fft	9.8494	wheat
wheat_fft	21.956	wheat
wheat_fft	17.5459	wheat
wheat_fft	5.88857	wheat
wheat_fft	21.7772	wheat
wheat_fft	20.826	wheat
wheat_fft	22.6984	wheat
wheat_fft	22.4881	wheat
wheat_fft	6.4192	wheat
wheat_fft	21.8398	wheat
wheat_fft	8.75901	wheat
wheat_fft	3.15789	wheat
wheat_fft	16.2578	wheat
wheat_fft	21.8146	wheat
wheat_fft	13.7849	wheat
wheat_fft	20.5488	wheat
wheat_fft	19.1842	wheat
wheat_fft	23.0993	wheat
wheat_fft	5.53247	wheat
wheat_fft	8.09091	wheat
wheat_fft	10.6262	wheat
wheat_fft	0.67433	wheat
wheat_fft	6.69592	wheat
wheat_fft	16.9159	wheat
wheat_fft	2.27043	wheat
wheat_fft	17.8998	wheat
wheat_fft	15.5181	wheat
wheat_fft	15.6469	wheat
wheat_fft	15.0999	wheat
wheat_fft	22.6118	wheat
wheat_fft	9.92593	wheat
wheat_fft	5.25193	wheat
wheat_fft	18.8592	wheat
wheat_fft	23.6183	wheat
wheat_fft	20.6044	wheat
wheat_fft	14.9414	wheat
wheat_fft	20.883	wheat
wheat_fft	6.24154	wheat
wheat_fft	22.1546	wheat
wheat_fft	5.31786	wheat
wheat_fft	11.6323	wheat
wheat_fft	7.25063	wheat
wheat_fft	7.38934	wheat
wheat_fft	17.5347	wheat
wheat_fft	21.276	wheat
wheat_fft	7.15016	wheat
wheat_fft	4.86991	wheat
wheat_fft	11.4988	wheat
wheat_fft	7.14139	wheat
wheat_fft	5.00849	wheat
wheat_fft	23.4557	wheat
wheat_fft	4.53915	wheat
wheat_fft	20.4954	wheat
wheat_fft	11.1512	wheat
wheat_fft	21.7713	wheat
wheat_fft	20.4964	wheat
wheat_fft	14.0527	wheat
wheat_fft	17.8639	wheat
wheat_fft	6.49589	wheat
wheat_fft	4.64685	wheat
wheat_fft	20.4032	wheat
wheat_fft	9.82842	wheat
wheat_fft	12.2386	wheat
wheat_fft	22.769	wheat
wheat_fft	22.356	wheat
wheat_fft	16.3376	wheat
wheat_fft	4.94092	wheat
wheat_fft	8.10314	wheat
wheat_fft	7.19842	wheat
wheat_fft	11.6199	wheat
wheat_fft	23.2569	wheat
wheat_fft	14.0628	wheat
wheat_fft	12.1198	wheat
wheat_fft	9.61593	wheat
wheat_fft	12.3169	wheat
wheat_fft	11.0929	wheat
wheat_fft	22.8063	wheat
wheat_fft	4.56494	wheat
wheat_fft	4.84599	wheat
wheat_fft	7.86207	wheat
wheat_fft	11.6678	wheat
wheat_fft	2.77877	wheat
wheat_fft	7.63919	wheat
wheat_fft	2.02435	wheat
wheat_fft	0.192943	wheat
wheat_fft	9.58603	wheat
wheat_fft	20.4788	wheat
wheat_fft	12.7218	wheat
wheat_fft	21.1028	wheat
wheat_fft	5.52053	wheat
wheat_fft	4.73614	wheat
wheat_fft	6.9985	wheat
wheat_fft	19.9251	wheat
wheat_fft	21.784	wheat
wheat_fft	15.5408	wheat
wheat_fft	3.18849	wheat
wheat_fft	7.11692	wheat
wheat_fft	16.1604	wheat
wheat_fft	16.5398	wheat
wheat_fft	5.28376	wheat
wheat_fft	10.1459	wheat
wheat_fft	21.3611	wheat
wheat_fft	3.6709	wheat
wheat_fft	13.8578	wheat
wheat_fft	11.5773	wheat
wheat_fft	14.3712	wheat
wheat_fft	21.503	wheat
wheat_fft	6.52462	wheat
wheat_fft	13.2898	wheat
wheat_fft	22.9322	wheat
wheat_fft	1.15932	wheat
wheat_fft	5.40461	wheat
wheat_fft	9.92961	wheat
wheat_fft	1.73556	wheat
wheat_fft	7.44124	wheat
wheat_fft	20.3764	wheat
wheat_fft	7.56347	wheat
wheat_fft	8.95594	wheat
wheat_fft	0.0101095	wheat
wheat_fft	21.6759	wheat
wheat_fft	23.2087	wheat
wheat_fft	6.11039	wheat
wheat_fft	19.7386	wheat
wheat_fft	8.32089	wheat
wheat_fft	18.5221	wheat
wheat_fft	18.2566	wheat
wheat_fft	20.969	wheat
wheat_fft	22.0289	wheat
wheat_fft	22.2171	wheat
wheat_fft	15.4728	wheat
wheat_fft	22.6694	wheat
wheat_fft	23.2727	wheat
wheat_fft	18.157	wheat
wheat_fft	5.18567	wheat
wheat_fft	22.6557	wheat
wheat_fft	22.5272	wheat
wheat_fft	21.9934	wheat
wheat_fft	20.7974	wheat
wheat_fft	0.65838	wheat
wheat_fft	23.0227	wheat
wheat_fft	5.72598	wheat
wheat_fft	22.96	wheat
wheat_fft	21.496	wheat
wheat_fft	13.365	wheat
wheat_fft	10.621	wheat
wheat_fft	17.7073	wheat
wheat_fft	7.4266	wheat
wheat_fft	5.26263	wheat
wheat_fft	5.07776	wheat
wheat_fft	15.4937	wheat
wheat_fft	22.6308	wheat
wheat_fft	14.7447	wheat
wheat_fft	10.6852	wheat
wheat_fft	3.48047	wheat
wheat_fft	14.2971	wheat
wheat_fft	10.3667	wheat
wheat_fft	21.5355	wheat
wheat_fft	23.0709	wheat
wheat_fft	1.88168	wheat
wheat_fft	21.8519	wheat
wheat_fft	21.6311	wheat
wheat_fft	8.79642	wheat
wheat_fft	16.9745	wheat
wheat_fft	3.88861	wheat
wheat_fft	9.24679	wheat
wheat_fft	9.38264	wheat
wheat_fft	0.398977	wheat
wheat_fft	10.5166	wheat
wheat_fft	18.1765	wheat
wheat_fft	1.4783	wheat
wheat_fft	15.582	wheat
wheat_fft	4.91124	wheat
wheat_fft	12.0307	wheat
wheat_fft	5.87852	wheat
wheat_fft	6.25291	wheat
wheat_fft	4.90877	wheat
wheat_fft	5.38848	wheat
wheat_fft	16.3364	wheat
wheat_fft	9.1329	wheat
wheat_fft	17.7256	wheat
wheat_fft	0.413623	wheat
wheat_fft	23.9233	wheat
wheat_fft	5.35347	wheat
wheat_fft	10.6816	wheat
wheat_fft	5.65819	wheat
wheat_fft	0.0101523	wheat
wheat_fft	22.9217	wheat
wheat_fft	20.8575	wheat
wheat_fft	9.45308	wheat
wheat_fft	21.052	wheat
wheat_fft	4.28991	wheat
wheat_fft	21.5652	wheat
wheat_fft	6.24291	wheat
wheat_fft	0.015444	wheat
wheat_fft	7.04285	wheat
wheat_fft	20.3588	wheat
wheat_fft	22.2598	wheat
wheat_fft	22.4007	wheat
wheat_fft	20.6241	wheat
wheat_fft	2.03154	wheat
wheat_fft	19.696	wheat
wheat_fft	17.6473	wheat
wheat_fft	23.5075	wheat
wheat_fft	6.11411	wheat
wheat_fft	22.5455	wheat
wheat_fft	11.3176	wheat
wheat_fft	23.9801	wheat
wheat_fft	4.79292	wheat
wheat_fft	23.4103	wheat
wheat_fft	4.12776	wheat
wheat_fft	9.41863	wheat
wheat_fft	9.54917	wheat
wheat_fft	23.2516	wheat
wheat_fft	21.6649	wheat
wheat_fft	16.0756	wheat
wheat_fft	18.5887	wheat
wheat_fft	4.96112	wheat
wheat_fft	7.66014	wheat
wheat_fft	1.71917	wheat
wheat_fft	12.1416	wheat
wheat_fft	9.82662	wheat
wheat_fft	6.1583	wheat
wheat_fft	4.73558	wheat
wheat_fft	18.4879	wheat
wheat_fft	18.0451	wheat
wheat_fft	23.4545	wheat
wheat_fft	6.19238	wheat
wheat_fft	22.5133	wheat
wheat_fft	8.08551	wheat
wheat_fft	9.28586	wheat
wheat_fft	9.90076	wheat
wheat_fft	5.70898	wheat
wheat_fft	21.0805	wheat
wheat_fft	5.16529	wheat
wheat_fft	13.665	wheat
wheat_fft	20.4846	wheat
wheat_fft	14.6494	wheat
wheat_fft	21.1069	wheat
wheat_fft	23.2444	wheat
wheat_fft	12.4374	wheat
wheat_fft	9.38998	wheat
wheat_fft	4.23271	wheat
wheat_fft	23.0457	wheat
wheat_fft	17.0894	wheat
wheat_fft	11.4889	wheat
wheat_fft	20.7901	wheat
wheat_fft	20.8988	wheat
wheat_fft	4.62576	wheat
wheat_fft	2.76357	wheat
wheat_fft	17.105	wheat
wheat_fft	9.55932	wheat
wheat_fft	5.81845	wheat
wheat_fft	9.55474	wheat
wheat_fft	14.6335	wheat
wheat_fft	7.08504	wheat
wheat_fft	23.5565	wheat
wheat_fft	2.70711	wheat
wheat_fft	4.43796	wheat
wheat_fft	8.9927	wheat
wheat_fft	16.3802	wheat
wheat_fft	20.0909	wheat
wheat_fft	6.82274	wheat
wheat_fft	22.3967	wheat
wheat_fft	22.3666	wheat
wheat_fft	14.2697	wheat
wheat_fft	5.7495	wheat
wheat_fft	23.0098	wheat
wheat_fft	17.8715	wheat
wheat_fft	5.50646	wheat
wheat_fft	22.7723	wheat
wheat_fft	0.291287	wheat
wheat_fft	6.92222	wheat
wheat_fft	4.39449	wheat
wheat_fft	4.91462	wheat
wheat_fft	2.96967	wheat
wheat_fft	6.77175	wheat
wheat_fft	2	wheat
wheat_fft	8.29614	wheat
wheat_fft	13.8538	wheat
wheat_fft	19.6319	wheat
wheat_fft	1.83748	wheat
wheat_fft	3.98265	wheat
wheat_fft	3.05423	wheat
wheat_fft	16.9849	wheat
wheat_fft	16.1526	wheat
wheat_fft	14.2069	wheat
wheat_fft	0.23691	wheat
wheat_fft	16.9372	wheat
wheat_fft	18.7177	wheat
wheat_fft	6.2513	wheat
wheat_fft	6.44828	wheat
wheat_fft	16.006	wheat
wheat_fft	7.0578	wheat
wheat_fft	9.35764	wheat
wheat_fft	20.1825	wheat
wheat_fft	18.7271	wheat
wheat_fft	5.21626	wheat
wheat_fft	5.69308	wheat
wheat_fft	22.5838	wheat
wheat_fft	18.0987	wheat
wheat_fft	22.4197	wheat
wheat_fft	23.5412	wheat
wheat_fft	1.40213	wheat
wheat_fft	6.497	wheat
wheat_fft	15.2861	wheat
wheat_fft	7.37561	wheat
wheat_fft	19.899	wheat
wheat_fft	6.42748	wheat
wheat_fft	4.74551	wheat
wheat_fft	22.2412	wheat
wheat_fft	20.5089	wheat
wheat_fft	4.02181	wheat
wheat_fft	16.2704	wheat
wheat_fft	2.21938	wheat
wheat_fft	18.1892	wheat
wheat_fft	4.42753	wheat
wheat_fft	23.5506	wheat
wheat_fft	5.8087	wheat
wheat_fft	11.2193	wheat
wheat_fft	2.05021	wheat
wheat_fft	5.67603	wheat
wheat_fft	21.6866	wheat
wheat_fft	5.99355	wheat
wheat_fft	0.143284	wheat
wheat_fft	0.406263	wheat
wheat_fft	19.9171	wheat
wheat_fft	6.79545	wheat
wheat_fft	16.3496	wheat
wheat_fft	5.12155	wheat
wheat_fft	6.31386	wheat
wheat_fft	16.4097	wheat
wheat_fft	13.1819	wheat
wheat_fft	22.2792	wheat
wheat_fft	19.8016	wheat
wheat_fft	23.6712	wheat
wheat_fft	18.2615	wheat
wheat_fft	13.3206	wheat
wheat_fft	6.91839	wheat
wheat_fft	22.9666	wheat
wheat_fft	20.7586	wheat
wheat_fft	15.234	wheat
wheat_fft	9.94855	wheat
wheat_fft	4.29351	wheat
wheat_fft	22.183	wheat
wheat_fft	18.0399	wheat
wheat_fft	13.2654	wheat
wheat_fft	14.1506	wheat
wheat_fft	6.28632	wheat
wheat_fft	20.8848	wheat
wheat_fft	9.14863	wheat
wheat_fft	17.1315	wheat
wheat_fft	21.3675	wheat
wheat_fft	21.8714	wheat
wheat_fft	1.38649	wheat
wheat_fft	5.29483	wheat
wheat_fft	22.6238	wheat
wheat_fft	9.50311	wheat
wheat_fft	4.8992	wheat
wheat_fft	20.5614	wheat
wheat_fft	11.6216	wheat
wheat_fft	21.1137	wheat
wheat_fft	1.98016	wheat
wheat_fft	12.8776	wheat
wheat_fft	8.22355	wheat
wheat_fft	22.8271	wheat
wheat_fft	17.0567	wheat
wheat_fft	5.67696	wheat
wheat_fft	17.9875	wheat
wheat_fft	17.3854	wheat
wheat_fft	0.768953	wheat
wheat_fft	21.3565	wheat
wheat_fft	15.5563	wheat
wheat_fft	23.0119	wheat
wheat_fft	4.02149	wheat
wheat_fft	20.6564	wheat
wheat_fft	6.1561	wheat
wheat_fft	15.3903	wheat
wheat_fft	23.1093	wheat
wheat_fft	16.09	wheat
wheat_fft	21.6931	wheat
wheat_fft	8.44918	wheat
wheat_fft	17.6067	wheat
wheat_fft	20.3659	wheat
wheat_fft	21.8651	wheat
wheat_fft	8.69297	wheat
wheat_fft	9.24421	wheat
wheat_fft	14.9217	wheat
wheat_fft	6.24535	wheat
wheat_fft	11.8155	wheat
wheat_fft	22.6967	wheat
wheat_fft	19.0719	wheat
wheat_fft	10.3625	wheat
wheat_fft	2.1752	wheat
wheat_fft	17.6649	wheat
wheat_fft	20.9727	wheat
wheat_fft	20.5443	wheat
wheat_fft	5.14045	wheat
wheat_fft	16.6015	wheat
wheat_fft	1.24787	wheat
wheat_fft	6.25	wheat
wheat_fft	18.5445	wheat
wheat_fft	7.21071	wheat
wheat_fft	23.2484	wheat
wheat_fft	5.37098	wheat
wheat_fft	5.06333	wheat
wheat_fft	11.2076	wheat
wheat_fft	10.444	wheat
wheat_fft	16.9285	wheat
wheat_fft	6.81977	wheat
wheat_fft	5.51163	wheat
wheat_fft	8.98555	wheat
wheat_fft	15.3138	wheat
wheat_fft	15.3051	wheat
wheat_fft	15.6482	wheat
wheat_fft	18.7961	wheat
wheat_fft	9.46301	wheat
wheat_fft	23.5317	wheat
wheat_fft	1.26804	wheat
wheat_fft	3.38417	wheat
wheat_fft	15.3326	wheat
wheat_fft	6.5139	wheat
wheat_fft	3.78705	wheat
wheat_fft	21.2395	wheat
wheat_fft	15.7453	wheat
wheat_fft	6.54477	wheat
wheat_fft	10.5823	wheat
wheat_fft	5.21534	wheat
wheat_fft	8.97902	wheat
wheat_fft	11.0635	wheat
wheat_fft	13.1209	wheat
wheat_fft	7.47686	wheat
wheat_fft	4.33799	wheat
wheat_fft	9.71306	wheat
wheat_fft	21.552	wheat
wheat_fft	22.0328	wheat
wheat_fft	16.2752	wheat
wheat_fft	3.66359	wheat
wheat_fft	14.9932	wheat
wheat_fft	17.535	wheat
wheat_fft	4.69869	wheat
wheat_fft	5.82533	wheat
wheat_fft	6.58824	wheat
wheat_fft	8.66701	wheat
wheat_fft	23.7068	wheat
wheat_fft	20.9094	wheat
wheat_fft	23.7708	wheat
wheat_fft	20.7807	wheat
wheat_fft	22.7542	wheat
wheat_fft	16.5809	wheat
wheat_fft	14.3102	wheat
wheat_fft	10.3196	wheat
wheat_fft	17.9303	wheat
wheat_fft	10.1953	wheat
wheat_fft	1.71486	wheat
wheat_fft	9.67308	wheat
wheat_fft	22.7159	wheat
wheat_fft	9.45801	wheat
wheat_fft	10.3413	wheat
wheat_fft	2.90446	wheat
wheat_fft	14.2857	wheat
wheat_fft	17.0917	wheat
wheat_fft	9.9061	wheat
wheat_fft	21.5331	wheat
wheat_fft	0.2397	wheat
wheat_fft	21.7129	wheat
wheat_fft	22.5518	wheat
wheat_fft	23.5493	wheat
wheat_fft	11.0338	wheat
wheat_fft	21.9797	wheat
wheat_fft	20.3205	wheat
wheat_fft	10.6182	wheat
wheat_fft	19.7309	wheat
wheat_fft	6.67696	wheat
wheat_fft	8.84861	wheat
wheat_fft	15.3241	wheat
wheat_fft	20.7925	wheat
wheat_fft	17.0254	wheat
wheat_fft	4.69646	wheat
wheat_fft	16.8227	wheat
wheat_fft	23.2525	wheat
wheat_fft	2.40593	wheat
wheat_fft	21.4391	wheat
wheat_fft	8.3869	wheat
wheat_fft	22.1485	wheat
wheat_fft	0.220183	wheat
wheat_fft	3.41576	wheat
wheat_fft	15.1698	wheat
wheat_fft	13.9722	wheat
wheat_fft	21.9511	wheat
wheat_fft	16.4247	wheat
wheat_fft	17.1137	wheat
wheat_fft	23.4624	wheat
wheat_fft	14.3306	wheat
wheat_fft	15.7938	wheat
wheat_fft	12.3733	wheat
wheat_fft	4.52766	wheat
wheat_fft	21.7287	wheat
wheat_fft	16.178	wheat
wheat_fft	5.1079	wheat
wheat_fft	5.04106	wheat
wheat_fft	3.01714	wheat
wheat_fft	2.50286	wheat
wheat_fft	11.2935	wheat
wheat_fft	20.3818	wheat
wheat_fft	20.8525	wheat
wheat_fft	20.7617	wheat
wheat_fft	21.6516	wheat
wheat_fft	22.1462	wheat
wheat_fft	22.0768	wheat
wheat_fft	23.3417	wheat
wheat_fft	19.7118	wheat
wheat_fft	3.73391	wheat
wheat_fft	22.7664	wheat
wheat_fft	18.0426	wheat
wheat_fft	23.7392	wheat
wheat_fft	23.0836	wheat
wheat_fft	3.91737	wheat
wheat_fft	15.8405	wheat
wheat_fft	20.7453	wheat
wheat_fft	6.15292	wheat
wheat_fft	17.313	wheat
wheat_fft	22.7659	wheat
wheat_fft	2.8106	wheat
wheat_fft	9.02276	wheat
wheat_fft	15.896	wheat
wheat_fft	16.6423	wheat
wheat_fft	0.0655738	wheat
wheat_fft	4.56385	wheat
wheat_fft	9.2607	wheat
wheat_fft	14.1652	wheat
wheat_fft	23.8874	wheat
wheat_fft	13.4212	wheat
wheat_fft	14.7573	wheat
wheat_fft	13.9265	wheat
wheat_fft	7.69048	wheat
wheat_fft	15.4682	wheat
wheat_fft	21.5176	wheat
wheat_fft	13.4109	wheat
wheat_fft	4.10035	wheat
wheat_fft	13.0611	wheat
wheat_fft	1.0317	wheat
wheat_fft	5.8274	wheat
wheat_fft	5.83051	wheat
wheat_fft	16.2298	wheat
wheat_fft	18.6531	wheat
wheat_fft	21.8593	wheat
wheat_fft	22.3618	wheat
wheat_fft	3.9971	wheat
wheat_fft	7.37426	wheat
wheat_fft	14.1176	wheat
wheat_fft	9.41896	wheat
wheat_fft	21.6133	wheat
wheat_fft	11.8109	wheat
wheat_fft	9.85714	wheat
wheat_fft	3.70317	wheat
wheat_fft	5.7541	wheat
wheat_fft	6.28263	wheat
wheat_fft	1.93092	wheat
wheat_fft	20.6309	wheat
wheat_fft	9.12919	wheat
wheat_fft	12.5635	wheat
wheat_fft	13.8522	wheat
wheat_fft	16.1862	wheat
wheat_fft	8.82291	wheat
wheat_fft	5.84517	wheat
wheat_fft	15.0486	wheat
wheat_fft	16.1384	wheat
wheat_fft	4.33599	wheat
wheat_fft	5.12672	wheat
wheat_fft	7.0508	wheat
wheat_fft	17.9954	wheat
wheat_fft	20.361	wheat
wheat_fft	0.207759	wheat
wheat_fft	21.845	wheat
wheat_fft	7.37376	wheat
wheat_fft	0.337415	wheat
wheat_fft	19.1425	wheat
wheat_fft	2.84627	wheat
wheat_fft	1.42286	wheat
wheat_fft	20.4941	wheat
wheat_fft	16.8817	wheat
wheat_fft	1.02728	wheat
wheat_fft	21.6232	wheat
wheat_fft	21.2181	wheat
wheat_fft	9.86288	wheat
wheat_fft	19.8621	wheat
wheat_fft	10.0389	wheat
wheat_fft	1.81203	wheat
wheat_fft	5.51547	wheat
wheat_fft	3.31319	wheat
wheat_fft	18.9942	wheat
wheat_fft	3.79562	wheat
wheat_fft	13.9965	wheat
wheat_fft	6.75336	wheat
wheat_fft	12.7641	wheat
wheat_fft	20.0796	wheat
wheat_fft	2.51668	wheat
wheat_fft	23.0126	wheat
wheat_fft	18.4191	wheat
wheat_fft	3.28125	wheat
wheat_fft	23.8585	wheat
wheat_fft	0.823866	wheat
wheat_fft	12.2898	wheat
wheat_fft	6.35795	wheat
wheat_fft	21.2862	wheat
wheat_fft	6.89847	wheat
wheat_fft	22.1088	wheat
wheat_fft	8.08949	wheat
wheat_fft	11.2941	wheat
wheat_fft	4.73452	wheat
wheat_fft	15.6714	wheat
wheat_fft	5.19364	wheat
wheat_fft	3.10405	wheat
wheat_fft	6.2249	wheat
wheat_fft	4.49267	wheat
wheat_fft	8.03995	wheat
wheat_fft	20.6082	wheat
wheat_fft	6.72393	wheat
wheat_fft	16.2727	wheat
wheat_fft	1.14837	wheat
wheat_fft	22.4602	wheat
wheat_fft	7.52475	wheat
wheat_fft	23.0261	wheat
wheat_fft	10.4446	wheat
wheat_fft	16.2013	wheat
wheat_fft	14.9667	wheat
wheat_fft	21.2361	wheat
wheat_fft	1.25935	wheat
wheat_fft	20.5041	wheat
wheat_fft	6.00877	wheat
wheat_fft	0.587342	wheat
wheat_fft	7.79481	wheat
wheat_fft	21.2453	wheat
wheat_fft	18.6097	wheat
wheat_fft	11.9751	wheat
wheat_fft	10.0052	wheat
wheat_fft	14.9565	wheat
wheat_fft	12.3886	wheat
wheat_fft	16.3161	wheat
wheat_fft	5.92024	wheat
wheat_fft	16.3072	wheat
wheat_fft	11.4907	wheat
wheat_fft	12.3115	wheat
wheat_fft	16.9412	wheat
wheat_fft	4.59684	wheat
wheat_fft	10.5186	wheat
wheat_fft	14.7709	wheat
wheat_fft	12.1498	wheat
wheat_fft	5.26444	wheat
wheat_fft	17.0075	wheat
wheat_fft	9.00447	wheat
wheat_fft	8.07452	wheat
wheat_fft	23.7039	wheat
wheat_fft	22.7272	wheat
wheat_fft	11.9089	wheat
wheat_fft	18.0633	wheat
wheat_fft	2.3788	wheat
wheat_fft	22.1453	wheat
wheat_fft	6.09084	wheat
wheat_fft	20.3183	wheat
wheat_fft	0.918586	wheat
wheat_fft	22.661	wheat
wheat_fft	6.5733	wheat
wheat_fft	8.18598	wheat
wheat_fft	7.04328	wheat
wheat_fft	21.8415	wheat
wheat_fft	4.62826	wheat
wheat_fft	8.15186	wheat
wheat_fft	22.1777	wheat
wheat_fft	22.753	wheat
wheat_fft	4.548	wheat
wheat_fft	23.6956	wheat
wheat_fft	16.5532	wheat
wheat_fft	11.2813	wheat
wheat_fft	6.71186	wheat
wheat_fft	18.0221	wheat
wheat_fft	18.8679	wheat
wheat_fft	11.9161	wheat
wheat_fft	15.8536	wheat
wheat_fft	6.79336	wheat
wheat_fft	5.58809	wheat
wheat_fft	4.77348	wheat
wheat_fft	15.4078	wheat
wheat_fft	19.7159	wheat
wheat_fft	18.1753	wheat
wheat_fft	6.06489	wheat
wheat_fft	8.67233	wheat
wheat_fft	15.6012	wheat
wheat_fft	13.8893	wheat
wheat_fft	15.1745	wheat
wheat_fft	15.6926	wheat
wheat_fft	17.3524	wheat
wheat_fft	22.4365	wheat
wheat_fft	20.8448	wheat
wheat_fft	16.3727	wheat
wheat_fft	15.9795	wheat
wheat_fft	8.00293	wheat
wheat_fft	15.2693	wheat
wheat_fft	10.2274	wheat
wheat_fft	20.5034	wheat
wheat_fft	12.6945	wheat
wheat_fft	3.89617	wheat
wheat_fft	1.49223	wheat
wheat_fft	14.5332	wheat
wheat_fft	21.1929	wheat
wheat_fft	14.7444	wheat
wheat_fft	6.00437	wheat
wheat_fft	0.330275	wheat
wheat_fft	5.39578	wheat
wheat_fft	15.8844	wheat
wheat_fft	20.9937	wheat
wheat_fft	7.60097	wheat
wheat_fft	13.5085	wheat
wheat_fft	11.2053	wheat
wheat_fft	19.7474	wheat
wheat_fft	7.10663	wheat
wheat_fft	9.63593	wheat
wheat_fft	10.7774	wheat
wheat_fft	6.76208	wheat
wheat_fft	16.7	wheat
wheat_fft	22.1024	wheat
wheat_fft	20.7214	wheat
wheat_fft	8.21542	wheat
wheat_fft	21.8328	wheat
wheat_fft	16.0244	wheat
wheat_fft	23.0596	wheat
wheat_fft	11.5563	wheat
wheat_fft	19.9752	wheat
wheat_fft	17.1372	wheat
wheat_fft	3.92187	wheat
wheat_fft	15.1518	wheat
wheat_fft	17.75	wheat
wheat_fft	17.6224	wheat
wheat_fft	7.42878	wheat
wheat_fft	22.1297	wheat
wheat_fft	6.61562	wheat
wheat_fft	15.3253	wheat
wheat_fft	21.0979	wheat
wheat_fft	22.7315	wheat
wheat_fft	12.9616	wheat
wheat_fft	14.9281	wheat
wheat_fft	12.5622	wheat
wheat_fft	21.8561	wheat
wheat_fft	10.5176	wheat
wheat_fft	13.5636	wheat
wheat_fft	11.5246	wheat
wheat_fft	4.76626	wheat
wheat_fft	6.07084	wheat
wheat_fft	2.19934	wheat
wheat_fft	1.54784	wheat
wheat_fft	21.8309	wheat
wheat_fft	21.9153	wheat
wheat_fft	6.60308	wheat
wheat_fft	7.44017	wheat
wheat_fft	6.64184	wheat
wheat_fft	5.38883	wheat
wheat_fft	9.59535	wheat
wheat_fft	7.70249	wheat
wheat_fft	2.42501	wheat
wheat_fft	19.2444	wheat
wheat_fft	16.0059	wheat
wheat_fft	23.4849	wheat
wheat_fft	18.8133	wheat
wheat_fft	23.2673	wheat
wheat_fft	8.86307	wheat
wheat_fft	4.36987	wheat
wheat_fft	18.4026	wheat
wheat_fft	9.71031	wheat
wheat_fft	15.6572	wheat
wheat_fft	6.93314	wheat
wheat_fft	22.0923	wheat
wheat_fft	8.59147	wheat
wheat_fft	8.23854	wheat
wheat_fft	0.975985	wheat
wheat_fft	23.1792	wheat
wheat_fft	22.9445	wheat
wheat_fft	7.03786	wheat
wheat_fft	3.27529	wheat
wheat_fft	18.9018	wheat
wheat_fft	7.23851	wheat
wheat_fft	20.698	wheat
wheat_fft	5.62568	wheat
wheat_fft	8.97549	wheat
wheat_fft	12.5637	wheat
wheat_fft	1.52926	wheat
wheat_fft	15.6996	wheat
wheat_fft	19.6551	wheat
wheat_fft	1.00822	wheat
wheat_fft	20.6481	wheat
wheat_fft	1.58773	wheat
wheat_fft	16.6576	wheat
wheat_fft	0.701461	wheat
wheat_fft	9.53007	wheat
wheat_fft	8.70846	wheat
wheat_fft	4.16522	wheat
wheat_fft	18.16	wheat
wheat_fft	3.89102	wheat
wheat_fft	0.364382	wheat
wheat_fft	4.21524	wheat
wheat_fft	6.89291	wheat
wheat_fft	7.6674	wheat
wheat_fft	10.5319	wheat
wheat_fft	6.70226	wheat
wheat_fft	23.6359	wheat
wheat_fft	15.6408	wheat
wheat_fft	2.16058	wheat
wheat_fft	17.4456	wheat
wheat_fft	9.37742	wheat
wheat_fft	6.53175	wheat
wheat_fft	12.9575	wheat
wheat_fft	5.22667	wheat
wheat_fft	8.12069	wheat
wheat_fft	17.4766	wheat
wheat_fft	19.8559	wheat
wheat_fft	17.0057	wheat
wheat_fft	14.2982	wheat
wheat_fft	16.5088	wheat
wheat_fft	3.36842	wheat
wheat_fft	3.47398	wheat
wheat_fft	0.600527	wheat
wheat_fft	4.10988	wheat
wheat_fft	1.75644	wheat
wheat_fft	3.56004	wheat
wheat_fft	3.63736	wheat
wheat_fft	20.3084	wheat
wheat_fft	13.5701	wheat
wheat_fft	2.23843	wheat
wheat_fft	23.7427	wheat
wheat_fft	14.5214	wheat
wheat_fft	19.1031	wheat
wheat_fft	13.881	wheat
wheat_fft	9.38971	wheat
wheat_fft	23.8186	wheat
wheat_fft	7.43662	wheat
wheat_fft	13.9119	wheat
wheat_fft	23.4212	wheat
wheat_fft	11.2266	wheat
wheat_fft	14.4476	wheat
wheat_fft	3.42692	wheat
wheat_fft	11.8043	wheat
wheat_fft	16.0777	wheat
wheat_fft	4.0639	wheat
wheat_fft	22.5252	wheat
wheat_fft	15.2744	wheat
wheat_fft	7.36732	wheat
wheat_fft	22.1099	wheat
wheat_fft	22.172	wheat
wheat_fft	10.25	wheat
wheat_fft	20.6	wheat
wheat_fft	19.7664	wheat
wheat_fft	20.74	wheat
wheat_fft	2.31	wheat
wheat_fft	9.64094	wheat
wheat_fft	21.3777	wheat
wheat_fft	9.19253	wheat
wheat_fft	8.203	wheat
wheat_fft	22.6274	wheat
wheat_fft	20.942	wheat
wheat_fft	16.8212	wheat
wheat_fft	22.3492	wheat
wheat_fft	23.6972	wheat
wheat_fft	11.8974	wheat
wheat_fft	12.3687	wheat
wheat_fft	20.9718	wheat
wheat_fft	13.3254	wheat
wheat_fft	3.53731	wheat
wheat_fft	5.31613	wheat
wheat_fft	14.6323	wheat
wheat_fft	0.721503	wheat
wheat_fft	21.6952	wheat
wheat_fft	9.01807	wheat
wheat_fft	1.84539	wheat
wheat_fft	21.4899	wheat
wheat_fft	0.0305344	wheat
wheat_fft	4.44474	wheat
wheat_fft	1.08982	wheat
wheat_fft	23.0875	wheat
wheat_fft	0.598732	wheat
wheat_fft	4.35718	wheat
wheat_fft	16.8552	wheat
wheat_fft	23.6024	wheat
wheat_fft	5.68954	wheat
wheat_fft	5.34606	wheat
wheat_fft	7.5296	wheat
wheat_fft	18.8988	wheat
wheat_fft	10.6401	wheat
wheat_fft	21.2	wheat
wheat_fft	19.2525	wheat
wheat_fft	14.1507	wheat
wheat_fft	20.8041	wheat
wheat_fft	18.9137	wheat
wheat_fft	21.1188	wheat
wheat_fft	9.13225	wheat
wheat_fft	7.08828	wheat
wheat_fft	14.3295	wheat
wheat_fft	8.05944	wheat
wheat_fft	5.66122	wheat
wheat_fft	3.40063	wheat
wheat_fft	7.12755	wheat
wheat_fft	7.63152	wheat
wheat_fft	22.7405	wheat
wheat_fft	22.438	wheat
wheat_fft	20.2121	wheat
wheat_fft	4.40054	wheat
wheat_fft	7.05987	wheat
wheat_fft	20.4717	wheat
wheat_fft	20.8184	wheat
wheat_fft	16.1005	wheat
wheat_fft	9.22172	wheat
wheat_fft	22.9105	wheat
wheat_fft	21.3081	wheat
wheat_fft	22.7083	wheat
wheat_fft	18.3796	wheat
wheat_fft	9.28576	wheat
wheat_fft	13.6949	wheat
wheat_fft	9.12572	wheat
wheat_fft	17.1995	wheat
wheat_fft	23.9083	wheat
wheat_fft	6.86127	wheat
wheat_fft	18.1905	wheat
wheat_fft	6.22511	wheat
wheat_fft	1.14324	wheat
wheat_fft	3.22031	wheat
wheat_fft	5.80273	wheat
wheat_fft	13.8058	wheat
wheat_fft	23.523	wheat
wheat_fft	7.54328	wheat
wheat_fft	9.61828	wheat
wheat_fft	22.9742	wheat
wheat_fft	11.8915	wheat
wheat_fft	4.98806	wheat
wheat_fft	7.52483	wheat
wheat_fft	9.79394	wheat
wheat_fft	6.34513	wheat
wheat_fft	5.85841	wheat
wheat_fft	15.8761	wheat
wheat_fft	2.59546	wheat
wheat_fft	21.7157	wheat
wheat_fft	10.627	wheat
wheat_fft	1.15985	wheat
wheat_fft	1.09138	wheat
wheat_fft	6.64448	wheat
wheat_fft	6.50377	wheat
wheat_fft	19.3624	wheat
wheat_fft	15.5143	wheat
wheat_fft	0.111205	wheat
wheat_fft	20.2291	wheat
wheat_fft	11.9844	wheat
wheat_fft	8.09122	wheat
wheat_fft	0.911917	wheat
wheat_fft	5.90176	wheat
wheat_fft	4.25754	wheat
wheat_fft	23.6212	wheat
wheat_fft	0.0623377	wheat
wheat_fft	2.45586	wheat
wheat_fft	9.19046	wheat
wheat_fft	6.15295	wheat
wheat_fft	18.9904	wheat
wheat_fft	2.84639	wheat
wheat_fft	19.3391	wheat
wheat_fft	22.5512	wheat
wheat_fft	3.76709	wheat
wheat_fft	5.63177	wheat
wheat_fft	19.434	wheat
wheat_fft	23.1014	wheat
wheat_fft	10.6343	wheat
wheat_fft	23.369	wheat
wheat_fft	0.100756	wheat
wheat_fft	20.7544	wheat
wheat_fft	8.73604	wheat
wheat_fft	17.6481	wheat
wheat_fft	20.7223	wheat
wheat_fft	8.62765	wheat
wheat_fft	22.6949	wheat
wheat_fft	23.4741	wheat
wheat_fft	6.67887	wheat
wheat_fft	12.9246	wheat
wheat_fft	19.5379	wheat
wheat_fft	5.67109	wheat
wheat_fft	7.07869	wheat
wheat_fft	22.2202	wheat
wheat_fft	22.7095	wheat
wheat_fft	14.2018	wheat
wheat_fft	21.7248	wheat
wheat_fft	1.12436	wheat
wheat_fft	23.8733	wheat
wheat_fft	20.9988	wheat
wheat_fft	19.5155	wheat
wheat_fft	6.96212	wheat
wheat_fft	5.12291	wheat
wheat_fft	21.0708	wheat
wheat_fft	12.3081	wheat
wheat_fft	21.3439	wheat
wheat_fft	4.38685	wheat
wheat_fft	20.9949	wheat
wheat_fft	20.9731	wheat
wheat_fft	20.7869	wheat
wheat_fft	16.7431	wheat
wheat_fft	23.7793	wheat
wheat_fft	23.1679	wheat
wheat_fft	9.56061	wheat
wheat_fft	15.7226	wheat
wheat_fft	12.3582	wheat
wheat_fft	7.61618	wheat
wheat_fft	19.6182	wheat
wheat_fft	22.2523	wheat
wheat_fft	20.1946	wheat
wheat_fft	22.764	wheat
wheat_fft	10.0148	wheat
wheat_fft	16.4901	wheat
wheat_fft	4.36688	wheat
wheat_fft	17.4942	wheat
wheat_fft	20.7259	wheat
wheat_fft	8.51351	wheat
wheat_fft	6.18502	wheat
wheat_fft	5.79736	wheat
wheat_fft	6.26432	wheat
wheat_fft	19.7391	wheat
wheat_fft	7.80734	wheat
wheat_fft	7.65617	wheat
wheat_fft	23.0577	wheat
wheat_fft	22.3896	wheat
wheat_fft	4.0898	wheat
wheat_fft	5.57143	wheat
wheat_fft	13.6569	wheat
wheat_fft	5.29661	wheat
wheat_fft	9.5444	wheat
wheat_fft	14.6046	wheat
wheat_fft	22.5541	wheat
wheat_fft	10.9475	wheat
wheat_fft	9.01197	wheat
wheat_fft	6.37161	wheat
wheat_fft	16.7423	wheat
wheat_fft	22.2716	wheat
wheat_fft	22.5284	wheat
wheat_fft	20.6284	wheat
wheat_fft	21.1982	wheat
wheat_fft	21.5162	wheat
wheat_fft	21.9302	wheat
wheat_fft	20.9643	wheat
wheat_fft	19.7515	wheat
wheat_fft	20.7314	wheat
wheat_fft	9.5519	wheat
wheat_fft	9.00361	wheat
wheat_fft	20.1812	wheat
wheat_fft	6.88964	wheat
wheat_fft	6.36391	wheat
wheat_fft	14.2398	wheat
wheat_fft	19.9498	wheat
wheat_fft	3.98603	wheat
wheat_fft	5.2762	wheat
wheat_fft	19.624	wheat
wheat_fft	0.704663	wheat
wheat_fft	22.8721	wheat
wheat_fft	10.5235	wheat
wheat_fft	19.4844	wheat
wheat_fft	17.1141	wheat
wheat_fft	5.70575	wheat
wheat_fft	6.13016	wheat
wheat_fft	21.5162	wheat
wheat_fft	10.1122	wheat
wheat_fft	2.10954	wheat
wheat_fft	6.31388	wheat
wheat_fft	5.74721	wheat
wheat_fft	9.09103	wheat
wheat_fft	7.67568	wheat
wheat_fft	9.12072	wheat
wheat_fft	12.1236	wheat
wheat_fft	3.56886	wheat
wheat_fft	16.3648	wheat
wheat_fft	6.08352	wheat
wheat_fft	6.25055	wheat
wheat_fft	14.3805	wheat
wheat_fft	23.2739	wheat
wheat_fft	18.8138	wheat
wheat_fft	18.9588	wheat
wheat_fft	5.37581	wheat
wheat_fft	21.547	wheat
wheat_fft	15.8414	wheat
wheat_fft	21.7591	wheat
wheat_fft	10.6225	wheat
wheat_fft	3.22669	wheat
wheat_fft	15.9046	wheat
wheat_fft	16.1735	wheat
wheat_fft	17.5086	wheat
wheat_fft	23.6131	wheat
wheat_fft	15.8822	wheat
wheat_fft	15.4141	wheat
wheat_fft	4.08059	wheat
wheat_fft	13.9477	wheat
wheat_fft	0.362119	wheat
wheat_fft	22.3556	wheat
wheat_fft	5.52205	wheat
wheat_fft	23.9082	wheat
wheat_fft	21.5893	wheat
wheat_fft	4.90608	wheat
wheat_fft	15.6489	wheat
wheat_fft	3.11699	wheat
wheat_fft	21.6684	wheat
wheat_fft	22.6166	wheat
wheat_fft	21.8382	wheat
wheat_fft	15.7131	wheat
wheat_fft	6.14122	wheat
wheat_fft	13.7919	wheat
wheat_fft	4.72218	wheat
wheat_fft	17.2322	wheat
wheat_fft	6.50156	wheat
wheat_fft	2.25641	wheat
wheat_fft	22.8278	wheat
wheat_fft	9.37942	wheat
wheat_fft	21.7454	wheat
wheat_fft	3.1206	wheat
wheat_fft	5.34933	wheat
wheat_fft	3.94383	wheat
wheat_fft	9.98278	wheat
wheat_fft	1.16516	wheat
wheat_fft	18.8171	wheat
wheat_fft	2.91014	wheat
wheat_fft	18.4974	wheat
wheat_fft	21.7735	wheat
wheat_fft	20.4898	wheat
wheat_fft	8.84776	wheat
wheat_fft	4.90395	wheat
wheat_fft	16.0508	wheat
wheat_fft	5.09881	wheat
wheat_fft	16.1418	wheat
wheat_fft	16.2883	wheat
wheat_fft	23.8265	wheat
wheat_fft	21.3469	wheat
wheat_fft	2.41837	wheat
wheat_fft	1.03061	wheat
wheat_fft	13.6385	wheat
wheat_fft	22.7634	wheat
wheat_fft	17.2305	wheat
wheat_fft	16.5812	wheat
wheat_fft	17.5804	wheat
wheat_fft	8.8431	wheat
wheat_fft	15.8214	wheat
wheat_fft	5.31879	wheat
wheat_fft	11.7357	wheat
wheat_fft	17.1322	wheat
wheat_fft	21.4575	wheat
wheat_fft	22.5157	wheat
wheat_fft	5.47884	wheat
wheat_fft	13.0792	wheat
wheat_fft	6.7621	wheat
wheat_fft	20.9029	wheat
wheat_fft	18.3918	wheat
wheat_fft	21.6437	wheat
wheat_fft	21.2061	wheat
wheat_fft	23.9601	wheat
wheat_fft	18.0773	wheat
wheat_fft	8.81633	wheat
wheat_fft	16.8269	wheat
wheat_fft	17.7313	wheat
wheat_fft	6.3053	wheat
wheat_fft	22.1379	wheat
wheat_fft	23.0252	wheat
wheat_fft	7.10624	wheat
wheat_fft	2.61803	wheat
wheat_fft	2.54779	wheat
wheat_fft	6.03058	wheat
wheat_fft	7.58053	wheat
wheat_fft	2.7486	wheat
wheat_fft	5.48767	wheat
wheat_fft	20.0419	wheat
wheat_fft	1.66194	wheat
wheat_fft	7.97695	wheat
wheat_fft	13.171	wheat
wheat_fft	22.2414	wheat
wheat_fft	3.5022	wheat
wheat_fft	17.0238	wheat
wheat_fft	13.1588	wheat
wheat_fft	6.56475	wheat
wheat_fft	19.488	wheat
wheat_fft	18.5715	wheat
wheat_fft	9.53355	wheat
wheat_fft	22.6297	wheat
wheat_fft	23.7742	wheat
wheat_fft	23.2188	wheat
wheat_fft	1.125	wheat
wheat_fft	1.40821	wheat
wheat_fft	4.13852	wheat
wheat_fft	23.3702	wheat
wheat_fft	10.1362	wheat
wheat_fft	5.11701	wheat
wheat_fft	14.6016	wheat
wheat_fft	4.30725	wheat
wheat_fft	14.1795	wheat
wheat_fft	6.27922	wheat
wheat_fft	5.39099	wheat
wheat_fft	15.6277	wheat
wheat_fft	7.18192	wheat
wheat_fft	18.8195	wheat
wheat_fft	2.10508	wheat
wheat_fft	7.74603	wheat
wheat_fft	16.5502	wheat
wheat_fft	15.0107	wheat
wheat_fft	20.0921	wheat
wheat_fft	16.5743	wheat
wheat_fft	14.6589	wheat
wheat_fft	13.6793	wheat
wheat_fft	14.2365	wheat
wheat_fft	19.9752	wheat
wheat_fft	0.59181	wheat
wheat_fft	4.91264	wheat
wheat_fft	7.51191	wheat
wheat_fft	22.0604	wheat
wheat_fft	16.0589	wheat
wheat_fft	3.58137	wheat
wheat_fft	4.35158	wheat
wheat_fft	21.4635	wheat
wheat_fft	23.2462	wheat
wheat_fft	17.7879	wheat
wheat_fft	15.9669	wheat
wheat_fft	21.6684	wheat
wheat_fft	22.2176	wheat
wheat_fft	7.82609	wheat
wheat_fft	12.5698	wheat
wheat_fft	4.02477	wheat
wheat_fft	10.8234	wheat
wheat_fft	9.9313	wheat
wheat_fft	6.02436	wheat
wheat_fft	8.58514	wheat
wheat_fft	17.9381	wheat
wheat_fft	20.8626	wheat
wheat_fft	5.8301	wheat
wheat_fft	21.3141	wheat
wheat_fft	9.32374	wheat
wheat_fft	4.06904	wheat
wheat_fft	21.9942	wheat
wheat_fft	0.196364	wheat
wheat_fft	11.1385	wheat
wheat_fft	19.977	wheat
wheat_fft	10.2128	wheat
wheat_fft	21.3567	wheat
wheat_fft	16.1159	wheat
wheat_fft	14.031	wheat
wheat_fft	21.5118	wheat
wheat_fft	10.0187	wheat
wheat_fft	19.385	wheat
wheat_fft	14.4598	wheat
wheat_fft	17.1529	wheat
wheat_fft	5.50307	wheat
wheat_fft	18.0933	wheat
wheat_fft	7.68425	wheat
wheat_fft	21.9512	wheat
wheat_fft	9.88235	wheat
wheat_fft	8.38864	wheat
wheat_fft	0.0922289	wheat
wheat_fft	1.96601	wheat
wheat_fft	11.1227	wheat
wheat_fft	15.2547	wheat
wheat_fft	21.9983	wheat
wheat_fft	1.20562	wheat
wheat_fft	7.0631	wheat
wheat_fft	17.767	wheat
wheat_fft	22.8925	wheat
wheat_fft	22.3871	wheat
wheat_fft	1.30647	wheat
wheat_fft	7.14108	wheat
wheat_fft	10.7353	wheat
wheat_fft	12.7204	wheat
wheat_fft	13.3221	wheat
wheat_fft	21.7435	wheat
[truncated: 169,646 more rows]

## Sheet: Data_Fig_S4
Data for Fig S4: Distributions of circadian phases of wheat transcript expression within period bins. Rhythmic genes were defined as having Metacycle q-values of <0.01 over 24-68h data relative to dawn. To improve accuracy, genes were placed into a period bin if both meta2d (Metacycle) and FFT-NLLS (Biodare2) predicted period lengths within the same 2h window for each gene, and were discarded if …
Group ID	CycID	Circadian MC phase	Period
Group_B	TraesCS5A02G392600	0.00104884	23.55
Group_E	TraesCS5B02G271800	0.00108001	29.57
Group_A	TraesCS4D02G249800	0.00273212	21.45
Group_B	TraesCS2D02G303300	0.00313498	23.19
Group_B	TraesCS4A02G330400	0.00601231	23.07
Group_B	TraesCS4A02G311300	0.00743699	24.65
Group_A	TraesCS4B02G020100	0.0101495	21.98
Group_C	TraesCS3A02G525100	0.0106597	25.8
Group_A	TraesCS7B02G090600	0.0119952	21.94
Group_C	TraesCS2D02G377600	0.0158019	25.25
Group_C	TraesCS2B02G145700	0.0185057	26.51
Group_B	TraesCS5D02G165000	0.0223143	23.23
Group_A	TraesCS1B02G308200	0.0234389	21.91
Group_B	TraesCS2A02G333500	0.0255613	24.91
Group_B	TraesCS5A02G382400	0.0257494	24.35
Group_A	TraesCS5B02G200200	0.0259782	21.71
Group_B	TraesCS7D02G398300	0.0269778	23.23
Group_B	TraesCS1D02G264900	0.0300895	23.44
Group_B	TraesCS2B02G231500	0.031327	24.17
Group_B	TraesCS6B02G343800	0.0340366	23.02
Group_C	TraesCS2A02G214200	0.0374552	25.91
Group_C	TraesCS2A02G238400	0.0380562	25.06
Group_A	TraesCS7A02G256000	0.0423611	22.11
Group_B	TraesCS2D02G236500	0.0435477	24.01
Group_A	TraesCS3D02G202200	0.0444908	22.3
Group_B	TraesCS1D02G141700	0.0451573	23.57
Group_B	TraesCS6B02G393600	0.0478277	24.68
Group_A	TraesCS3A02G274200	0.0517423	21.23
Group_B	TraesCS1B02G275100	0.0524943	23.08
Group_B	TraesCS2B02G000100	0.0546038	23.25
Group_B	TraesCS6B02G277400	0.0633939	24.08
Group_A	TraesCS6B02G437900	0.0644753	21.93
Group_B	TraesCS1A02G168100	0.0667681	23.93
Group_A	TraesCS2D02G341900	0.0671771	21.66
Group_A	TraesCS5B02G451400	0.0766775	22.77
Group_A	TraesCS2A02G463500	0.0783961	22.53
Group_B	TraesCS5B02G220600	0.0808416	24.34
Group_B	TraesCS6A02G221500	0.0833071	23.57
Group_C	TraesCS2D02G288200	0.0835589	25.92
Group_A	TraesCS2B02G119300	0.0849024	21.63
Group_D	TraesCS4A02G291200	0.095515	28.24
Group_A	TraesCS7D02G213100	0.0971932	21.32
Group_C	TraesCS7A02G160200	0.0985818	25.87
Group_B	TraesCS3D02G120200	0.100606	23.98
Group_B	TraesCS2D02G545900	0.100696	24.42
Group_A	TraesCS4D02G304600	0.101152	21.78
Group_A	TraesCS4D02G327100	0.109433	21.96
Group_A	TraesCS6D02G313200	0.113735	21.24
Group_B	TraesCS4B02G200100	0.11563	23.65
Group_A	TraesCS3D02G353400	0.116978	21.46
Group_C	TraesCS2A02G407200	0.118611	25.15
Group_B	TraesCS2A02G362200	0.122227	24.95
Group_A	TraesCS4A02G294500	0.122901	22.39
Group_A	TraesCS4B02G230800	0.125011	21.32
Group_B	TraesCS2D02G312900	0.1255	23.23
Group_A	TraesCS5A02G290100	0.126827	21.39
Group_B	TraesCS3A02G329400	0.131959	23.72
Group_B	TraesCS5D02G336700	0.140471	23.65
Group_B	TraesCS7B02G335500	0.141256	23.77
Group_A	TraesCS2D02G137100	0.144719	21.07
Group_A	TraesCS2D02G365800	0.150064	21.26
Group_A	TraesCS7B02G241200	0.150139	22.51
Group_B	TraesCS3A02G310100	0.150457	23.22
Group_B	TraesCS4D02G198400	0.154078	23.43
Group_B	TraesCS5B02G102400	0.154551	23.48
Group_B	TraesCS1D02G119000	0.154718	23.89
Group_C	TraesCS2D02G150500	0.15854	26.72
Group_B	TraesCS4A02G065800	0.160668	23.19
Group_A	TraesCS5A02G220400	0.161818	21.84
Group_A	TraesCS2A02G159100	0.162168	22.54
Group_A	TraesCS2D02G030800	0.164904	21.55
Group_B	TraesCS7D02G352700	0.16542	23.73
Group_A	TraesCS2B02G260500	0.165493	22.46
Group_B	TraesCS7D02G549500	0.16752	24.04
Group_B	TraesCS2D02G217200	0.168367	24.2
Group_A	TraesCS5A02G526000	0.170093	21.75
Group_A	TraesCS3D02G083000	0.170914	22.29
Group_B	TraesCS4B02G309400	0.175819	23.42
Group_B	TraesCS7B02G205400	0.17929	23.23
Group_C	TraesCS5B02G014800	0.179727	25.01
Group_B	TraesCS6A02G313700	0.181139	23.75
Group_A	TraesCS2B02G272600	0.181337	22.05
Group_B	TraesCS3A02G123100	0.18371	23.54
Group_A	TraesCS6A02G023200	0.183718	21.04
Group_A	TraesCS3D02G198700	0.186348	21.21
Group_A	TraesCS4D02G230700	0.188944	22.71
Group_A	TraesCS7D02G512900	0.190539	21.1
Group_A	TraesCS1A02G168500	0.191656	21.69
Group_A	TraesCS5B02G232200	0.192303	21.6
Group_C	TraesCS7A02G263200	0.192392	25.97
Group_B	TraesCS6D02G155500	0.193193	24.06
Group_B	TraesCS5A02G151800	0.195399	23.63
Group_A	TraesCS3B02G263600	0.20495	22.27
Group_B	TraesCS7A02G323500	0.206717	23.91
Group_B	TraesCS4A02G077700	0.211342	23.19
Group_B	TraesCS2A02G481100	0.21183	23.78
Group_A	TraesCS2A02G431500	0.212734	22.96
Group_A	TraesCS6B02G369300	0.21358	21.59
Group_B	TraesCS3A02G229100	0.213853	23.06
Group_A	TraesCS6B02G294600	0.216692	21.55
Group_B	TraesCS7B02G206000	0.218983	23.19
Group_B	TraesCS6D02G213300	0.219279	23.23
Group_B	TraesCS4D02G081900	0.221427	23.57
Group_D	TraesCS1B02G434100	0.221831	27.81
Group_C	TraesCS1A02G150400	0.223366	25.1
Group_B	TraesCS5D02G039100	0.224859	24.09
Group_A	TraesCS2D02G203000	0.227213	21.5
Group_A	TraesCS4D02G336300	0.228683	21.75
Group_B	TraesCS1D02G240300	0.230463	23.49
Group_B	TraesCS5A02G014500	0.231027	23.82
Group_D	TraesCS2B02G118000	0.246252	28.52
Group_B	TraesCS7A02G560400	0.246348	23.84
Group_B	TraesCS7D02G421000	0.248787	23.92
Group_A	TraesCS6A02G417300	0.249643	21.16
Group_B	TraesCS1D02G269500	0.250492	23.52
Group_B	TraesCS5D02G129800	0.254429	23.89
Group_A	TraesCS5B02G151400	0.25522	22.94
Group_A	TraesCS1D02G084200	0.255581	21.74
Group_A	TraesCS3D02G194500	0.255839	21.31
Group_B	TraesCS6A02G160600	0.256612	23.88
Group_A	TraesCS2B02G298200	0.257677	22.03
Group_B	TraesCS3B02G337800	0.259161	23.52
Group_B	TraesCS3B02G437300	0.259764	23.44
Group_B	TraesCS5B02G173300	0.26005	23.74
Group_A	TraesCS4D02G158900	0.260493	22.01
Group_C	TraesCS3B02G462700	0.261199	26.04
Group_C	TraesCS6B02G181400	0.271109	26.66
Group_A	TraesCS2A02G345600	0.274142	21.65
Group_A	TraesCS6A02G172000	0.274502	21.41
Group_B	TraesCSU02G127200	0.274588	23.61
Group_C	TraesCS1B02G046300	0.288657	25.43
Group_A	TraesCS3D02G330800	0.292275	21.29
Group_B	TraesCS6D02G389400	0.292662	23.6
Group_B	TraesCS3B02G350100	0.293766	23.81
Group_B	TraesCS5B02G479200	0.295191	23.51
Group_A	TraesCS1A02G142500	0.295844	21.64
Group_B	TraesCS1A02G425000	0.299169	24.17
Group_A	TraesCS5D02G544900	0.300534	21.73
Group_B	TraesCS7A02G214100	0.302673	24.34
Group_A	TraesCS3D02G096800	0.303113	21.63
Group_A	TraesCS7B02G273400	0.307019	21.42
Group_B	TraesCS2A02G473200	0.309937	23.02
Group_B	TraesCS7D02G278000	0.311024	24.67
Group_B	TraesCS3D02G375500	0.313486	23.27
Group_A	TraesCS3D02G336200	0.320354	21.84
Group_B	TraesCS5B02G325400	0.32212	23.66
Group_A	TraesCS6B02G186900	0.325568	21.14
Group_A	TraesCS6D02G299600	0.328702	21.69
Group_B	TraesCS6D02G100100	0.330632	23.51
Group_C	TraesCS2A02G431000	0.332418	25.75
Group_B	TraesCS5A02G545500	0.335666	23.64
Group_C	TraesCS5A02G396900	0.337526	25.52
Group_B	TraesCS2A02G359100	0.347311	24.64
Group_A	TraesCS3B02G138900	0.347849	21.06
Group_A	TraesCS3A02G122800	0.348401	22.09
Group_A	TraesCS5D02G363500	0.349869	21.46
Group_A	TraesCS2B02G540400	0.351549	22.26
Group_D	TraesCS6A02G380000	0.352255	28.33
Group_B	TraesCS3A02G292400	0.353099	23.09
Group_B	TraesCS3B02G259000	0.361152	24.37
Group_B	TraesCS2A02G451400	0.361979	23.46
Group_E	TraesCS1A02G053600	0.36642	29.2
Group_B	TraesCS3D02G332400	0.366623	23.64
Group_B	TraesCS1A02G173700	0.367097	24.59
Group_A	TraesCS7A02G336100	0.367125	21.54
Group_B	TraesCS6D02G153100	0.367195	24.61
Group_D	TraesCS4B02G376100	0.368574	27.05
Group_B	TraesCS4B02G198800	0.370613	23.72
Group_B	TraesCS2A02G526000	0.371739	24.04
Group_A	TraesCS2D02G481000	0.376211	21.26
Group_B	TraesCS1B02G162300	0.38025	24.24
Group_B	TraesCS6A02G252600	0.381086	24.32
Group_A	TraesCS3B02G284100	0.381598	21.5
Group_C	TraesCS6A02G266800	0.382086	25.52
Group_B	TraesCS2A02G305200	0.382851	24.62
Group_B	TraesCS3A02G323700	0.385625	23.63
Group_A	TraesCS3B02G197400	0.385849	22.25
Group_A	TraesCS3D02G325000	0.388579	21.76
Group_B	TraesCS2B02G038600	0.397188	24.33
Group_D	TraesCS6B02G418600	0.399664	27.55
Group_B	TraesCS2A02G581600	0.400816	24.08
Group_C	TraesCS6D02G222700	0.401542	26.62
Group_B	TraesCS3D02G294300	0.401712	23.42
Group_A	TraesCS6A02G247000	0.406693	21.17
Group_B	TraesCS2A02G489600	0.407241	23.34
Group_B	TraesCS1B02G140100	0.40765	23.58
Group_A	TraesCS7D02G361800	0.410078	21.09
Group_B	TraesCS6D02G265600	0.416334	23.31
Group_C	TraesCS1B02G196500	0.416437	26.52
Group_B	TraesCS5A02G123600	0.420893	23.6
Group_B	TraesCS7B02G263800	0.423658	23.04
Group_B	TraesCS3B02G164500	0.423959	23.18
Group_B	TraesCS4A02G303400	0.424023	24.66
Group_A	TraesCS6A02G013200	0.427308	21.56
Group_A	TraesCS5B02G204800	0.430599	21.63
Group_B	TraesCS7B02G363900	0.433496	23.58
Group_B	TraesCS3D02G384100	0.433926	23.38
Group_B	TraesCS4D02G169500	0.436133	23.87
Group_A	TraesCS3D02G375300	0.437865	21.99
Group_B	TraesCS6D02G243900	0.447694	23.65
Group_A	TraesCS4D02G052800	0.449409	21.04
Group_B	TraesCS5D02G247700	0.452499	23.92
Group_B	TraesCS1B02G226500	0.459519	24.57
Group_B	TraesCS3B02G370400	0.459602	24.59
Group_A	TraesCS4B02G161300	0.466727	21.76
Group_A	TraesCS3B02G028800	0.466958	21.63
Group_B	TraesCS4B02G038500	0.467737	23.04
Group_A	TraesCS1A02G278900	0.469202	21.47
Group_A	TraesCS6A02G240200	0.470609	21.15
Group_A	TraesCS2A02G551800	0.47125	21.74
Group_B	TraesCS3A02G097100	0.475403	24.23
Group_B	TraesCS1A02G346800	0.476384	23.63
Group_B	TraesCS5A02G391200	0.479238	24.07
Group_B	TraesCS7D02G190600	0.479594	23.29
Group_A	TraesCS2A02G422900	0.482852	21.11
Group_A	TraesCS4B02G211800	0.483059	21.66
Group_B	TraesCS7D02G226300	0.484457	24.9
Group_A	TraesCS5A02G345700	0.485071	22
Group_B	TraesCS7A02G361300	0.485322	24.68
Group_D	TraesCS3B02G281800	0.486335	27.49
Group_B	TraesCS7A02G321200	0.490452	23.35
Group_B	TraesCS4B02G102500	0.490856	23.02
Group_B	TraesCS3A02G342300	0.491502	23.18
Group_B	TraesCS5A02G180600	0.495915	24.69
Group_B	TraesCS6B02G226000	0.503014	23.26
Group_B	TraesCS3A02G302400	0.505722	23.32
Group_B	TraesCS6D02G212900	0.506202	23.73
Group_B	TraesCS4D02G186800	0.510051	24.3
Group_B	TraesCSU02G026400	0.511282	24.57
Group_A	TraesCS2B02G223700	0.517695	21.86
Group_B	TraesCS7D02G063900	0.518315	23.33
Group_B	TraesCS3A02G229700	0.526696	23.79
Group_B	TraesCS7B02G394600	0.529037	24.1
Group_B	TraesCS2B02G052600	0.529756	23.37
Group_B	TraesCS6A02G398000	0.530516	24.14
Group_A	TraesCS4A02G143800	0.535976	22.63
Group_A	TraesCS4A02G394400	0.538675	22.33
Group_B	TraesCS2D02G528800	0.543356	24.03
Group_B	TraesCS1A02G403000	0.545709	23.7
Group_A	TraesCS4B02G272500	0.549398	21.25
Group_A	TraesCS3A02G046000	0.55162	21.31
Group_A	TraesCS1B02G363900	0.554978	21.16
Group_C	TraesCS2B02G326900	0.556137	25.08
Group_A	TraesCS1B02G383800	0.55771	21.57
Group_B	TraesCS5A02G483200	0.559725	23.86
Group_A	TraesCS5B02G374500	0.564247	21.62
Group_B	TraesCS3A02G381800	0.569143	24.8
Group_B	TraesCS4A02G404500	0.57021	24.48
Group_A	TraesCS2A02G314700	0.576503	22.22
Group_B	TraesCS4A02G230000	0.577906	23.32
Group_B	TraesCS3A02G127200	0.578493	23.8
Group_C	TraesCS4B02G263000	0.578795	26.47
Group_B	TraesCS7B02G069100	0.581912	23.3
Group_B	TraesCS4D02G053800	0.582134	23.8
Group_B	TraesCS3A02G090100	0.587653	23.35
Group_E	TraesCS2D02G393400	0.59029	29.67
Group_A	TraesCS4D02G185100	0.592365	21.87
Group_B	TraesCS4D02G003100	0.600523	24.45
Group_B	TraesCS5B02G243600	0.603994	23.31
Group_A	TraesCS7B02G348700	0.607812	21.77
Group_B	TraesCS3D02G358700	0.608051	23.4
Group_B	TraesCS7A02G355300	0.609284	23.3
Group_A	TraesCS1A02G390200	0.616661	22.78
Group_B	TraesCS6D02G189700	0.620152	23.16
Group_B	TraesCS2D02G417900	0.628662	24
Group_B	TraesCS6D02G164600	0.63017	23.12
Group_A	TraesCS5B02G305200	0.631257	21.62
Group_A	TraesCS5B02G007000	0.632197	22.09
Group_A	TraesCS6D02G197900	0.634594	22.05
Group_C	TraesCS6D02G236700	0.63591	26.34
Group_B	TraesCS6A02G405200	0.645087	23.08
Group_C	TraesCS3A02G277500	0.654134	25.56
Group_A	TraesCS7A02G424000	0.655532	22.05
Group_B	TraesCS3B02G489000	0.663815	23.41
Group_A	TraesCS7A02G508800	0.664225	21.38
Group_B	TraesCS4A02G313100	0.666473	23.46
Group_B	TraesCS5D02G313900	0.66706	23.45
Group_B	TraesCS4A02G129200	0.667942	23.07
Group_A	TraesCS4B02G324900	0.682786	21.77
Group_B	TraesCS7A02G214200	0.688881	23.36
Group_B	TraesCS3D02G250700	0.689766	23.38
Group_B	TraesCS1A02G210600	0.691165	23.34
Group_B	TraesCS2B02G236600	0.69223	23.74
Group_A	TraesCS4D02G182500	0.692345	21.62
Group_D	TraesCS4A02G017700	0.694174	27.67
Group_C	TraesCS7A02G053800	0.694325	25.83
Group_A	TraesCS7B02G082000	0.697181	21.26
Group_A	TraesCS1B02G346800	0.697211	21.21
Group_A	TraesCS3D02G392300	0.6997	21.66
Group_B	TraesCS1D02G425200	0.700143	24.47
Group_B	TraesCS4B02G167000	0.700261	23.04
Group_A	TraesCS4D02G179100	0.701437	21.66
Group_B	TraesCS1D02G116600	0.705358	24.12
Group_D	TraesCS6A02G166500	0.708487	28.91
Group_E	TraesCS4A02G313600	0.711401	30.57
Group_A	TraesCS7A02G336200	0.716632	21.28
Group_A	TraesCS6B02G369400	0.718965	22.01
Group_C	TraesCS4D02G061100	0.719943	26.5
Group_B	TraesCS5D02G493200	0.720029	23.88
Group_B	TraesCS5D02G129300	0.721193	24.14
Group_B	TraesCS6A02G017400	0.721223	23.13
Group_A	TraesCS1B02G276200	0.723657	21.21
Group_A	TraesCS3D02G001400	0.725175	21.97
Group_A	TraesCS4A02G051700	0.72619	21.35
Group_B	TraesCS4A02G162000	0.72716	23.14
Group_A	TraesCS4D02G033500	0.729433	21.15
Group_B	TraesCS4A02G029400	0.730948	24.74
Group_B	TraesCS5A02G535000	0.740024	23.11
Group_E	TraesCS1B02G008600	0.744535	30.52
Group_A	TraesCS4D02G049200	0.74705	21.58
Group_A	TraesCS6D02G303400	0.747748	22.31
Group_B	TraesCS4D02G173200	0.749132	23.37
Group_E	TraesCS1D02G416100	0.754897	30.7
Group_A	TraesCS2B02G322500	0.756106	21.07
Group_B	TraesCS1B02G038100	0.758007	23.12
Group_A	TraesCS2D02G543700	0.759055	21.57
Group_C	TraesCS6D02G231500	0.761739	25.78
Group_B	TraesCS2B02G050900	0.764531	24.55
Group_B	TraesCS2B02G455700	0.768906	23.65
Group_A	TraesCS3D02G308100	0.769156	21.4
Group_B	TraesCS6A02G279700	0.769531	23.28
Group_B	TraesCS4A02G473600	0.772095	23.16
Group_B	TraesCS3D02G332300	0.772743	24.91
Group_B	TraesCS4D02G006100	0.772892	23.46
Group_A	TraesCS2B02G363800	0.7795	21.19
Group_A	TraesCS2A02G134700	0.783463	22.17
Group_A	TraesCS2A02G241800	0.784255	21.37
Group_B	TraesCS5A02G270900	0.784929	23.86
Group_E	TraesCS7D02G080500	0.786441	29.51
Group_B	TraesCS3A02G126300	0.797834	23.72
Group_B	TraesCS2A02G364500	0.803152	23.42
Group_A	TraesCS3A02G379800	0.805216	21.35
Group_D	TraesCS1A02G445900	0.807839	27.58
Group_B	TraesCS6B02G297800	0.809974	23.64
Group_A	TraesCS1A02G409200	0.834401	21.66
Group_A	TraesCS3D02G140600	0.834896	21.25
Group_C	TraesCS4D02G107400	0.839609	26.8
Group_C	TraesCS7D02G035700	0.845208	26.7
Group_B	TraesCS6D02G243200	0.845687	24.03
Group_A	TraesCS5B02G536800	0.845853	21.23
Group_A	TraesCS7A02G419900	0.852111	21.8
Group_B	TraesCS4D02G083900	0.852692	24.93
Group_B	TraesCS7B02G251600	0.852826	24.74
Group_B	TraesCS1B02G259700	0.854978	23.16
Group_B	TraesCS5A02G103100	0.857506	24.42
Group_A	TraesCS2D02G304000	0.862485	21.1
Group_D	TraesCS6B02G290500	0.868282	27.23
Group_B	TraesCS4A02G180000	0.871002	23.71
Group_C	TraesCS2A02G290500	0.871159	26.59
Group_A	TraesCS6D02G121400	0.873984	21.26
Group_B	TraesCS1A02G100300	0.876415	23.24
Group_B	TraesCS4A02G220900	0.876754	24.63
Group_B	TraesCS6B02G308500	0.877062	23.24
Group_A	TraesCS1A02G366100	0.878971	21.23
Group_B	TraesCS1D02G330500	0.88041	23.56
Group_B	TraesCS6A02G256300	0.882343	23.07
Group_A	TraesCS1D02G276400	0.888584	21.93
Group_B	TraesCS5D02G487000	0.889977	23.39
Group_B	TraesCS3B02G370500	0.890637	24.62
Group_B	TraesCS6D02G207700	0.893803	23.46
Group_A	TraesCS2D02G387100	0.903077	21.93
Group_A	TraesCS7A02G495400	0.904744	22
Group_B	TraesCS5B02G427800	0.907609	23.69
Group_A	TraesCS7A02G523900	0.914107	21.33
Group_B	TraesCS2D02G291200	0.915913	24.81
Group_A	TraesCS3A02G438800	0.918563	22.16
Group_B	TraesCS3B02G298700	0.924926	24.07
Group_B	TraesCS6B02G255900	0.927327	24.17
Group_A	TraesCS3D02G262700	0.931379	21.73
Group_B	TraesCS4D02G189300	0.933868	24.54
Group_B	TraesCS5D02G130600	0.933939	23.49
Group_E	TraesCS2D02G201700	0.936451	30.83
Group_A	TraesCS2B02G595400	0.936503	21.32
Group_B	TraesCS2D02G293800	0.94321	23.52
Group_A	TraesCS4A02G427500	0.944589	21.99
Group_B	TraesCS4A02G321600	0.953224	23.77
Group_C	TraesCS5B02G088500	0.9609	25.1
Group_B	TraesCS3D02G230100	0.964817	24.57
Group_B	TraesCS5A02G526300	0.965897	24.49
Group_B	TraesCS3A02G055400	0.968362	23.21
Group_A	TraesCS6D02G033100	0.975883	21.08
Group_B	TraesCS2B02G332700	0.978528	23.69
Group_A	TraesCS6B02G284400	0.979801	21.9
Group_E	TraesCS6B02G409900	0.981853	29.66
Group_B	TraesCS5B02G397100	0.987561	23.16
Group_A	TraesCS2D02G413400	0.989965	22.44
Group_B	TraesCS6A02G405700	0.990421	23.84
Group_B	TraesCS5D02G245600	0.990462	24.27
Group_B	TraesCS1B02G121800	0.992164	24.37
Group_C	TraesCS4A02G042300	0.999002	25.71
Group_A	TraesCS1A02G303700	0.999953	21.73
Group_B	TraesCS2B02G295300	1.00164	23.19
Group_E	TraesCS2D02G488600	1.01231	30.99
Group_B	TraesCS5A02G114200	1.01629	23.73
Group_A	TraesCSU02G060400	1.02379	21.35
Group_A	TraesCS1B02G055600	1.02791	21.11
Group_A	TraesCS3B02G108800	1.02802	21.17
Group_C	TraesCS5B02G529400	1.02916	25.72
Group_A	TraesCS2D02G571600	1.03007	21.07
Group_C	TraesCS3A02G135800	1.03008	25.31
Group_A	TraesCS2A02G484000	1.03252	21.47
Group_A	TraesCS3A02G252500	1.03874	21.43
Group_B	TraesCS2D02G393600	1.04277	24.58
Group_B	TraesCS2D02G421500	1.04414	23.81
Group_B	TraesCS6D02G240800	1.04826	24.26
Group_B	TraesCS6D02G149300	1.04856	23.95
Group_A	TraesCS6B02G259400	1.05515	21.67
Group_B	TraesCS1D02G224500	1.05911	23.49
Group_B	TraesCS1A02G264700	1.05936	24.24
Group_A	TraesCS1D02G208900	1.0617	22.16
Group_A	TraesCS2A02G270600	1.07135	21.15
Group_B	TraesCS3D02G193000	1.07737	24.35
Group_B	TraesCS1A02G177000	1.07946	23.45
Group_C	TraesCS1D02G292000	1.08223	26.03
Group_A	TraesCS4A02G048700	1.08335	21.56
Group_A	TraesCS2D02G387400	1.09355	21.23
Group_A	TraesCS4B02G152700	1.09656	22.21
Group_C	TraesCS2A02G580900	1.09915	25.07
Group_B	TraesCS4B02G298200	1.10943	24.25
Group_E	TraesCS1B02G196800	1.1114	29.81
Group_B	TraesCS2B02G216300	1.1116	23.6
Group_B	TraesCS2B02G365000	1.11233	23.98
Group_A	TraesCS3D02G292900	1.11463	22.12
Group_B	TraesCS6B02G359500	1.11589	23.2
Group_B	TraesCS6D02G043000	1.1198	24.78
Group_B	TraesCS5B02G014700	1.12317	24.37
Group_D	TraesCS7A02G103200	1.12441	28.43
Group_D	TraesCS3A02G352700	1.12672	28.81
Group_B	TraesCS2B02G107200	1.13085	23.23
Group_E	TraesCS7B02G177000	1.13218	29.54
Group_C	TraesCS3D02G399700	1.13284	25.47
Group_A	TraesCS7B02G061200	1.13497	22.06
Group_A	TraesCS5B02G567600	1.13767	22.31
Group_A	TraesCS1D02G267700	1.13777	21.5
Group_B	TraesCS5B02G434000	1.13798	24.08
Group_B	TraesCS7B02G223000	1.13841	24.58
Group_A	TraesCS4D02G345200	1.13942	21.02
Group_B	TraesCS5D02G180000	1.14036	24.75
Group_A	TraesCS7A02G364100	1.14282	22.3
Group_A	TraesCS1A02G139200	1.14574	21.18
Group_B	TraesCSU02G044900	1.147	23.47
Group_B	TraesCS3B02G229400	1.14823	23.19
Group_B	TraesCS3A02G284700	1.14941	24.78
Group_B	TraesCS1A02G115500	1.15295	24.06
Group_B	TraesCS2A02G210700	1.15675	23.66
Group_A	TraesCS7D02G066600	1.15924	22.06
Group_B	TraesCS3B02G475400	1.1631	24
Group_B	TraesCS5D02G343000	1.16434	24
Group_B	TraesCS2A02G202000	1.16646	23.36
Group_B	TraesCS2A02G177000	1.16766	23.01
Group_D	TraesCS2B02G285400	1.16932	28.93
Group_A	TraesCS4B02G083200	1.17016	21.41
Group_A	TraesCS7A02G152800	1.17117	22.13
Group_A	TraesCS6A02G176300	1.17429	21.31
Group_D	TraesCS4A02G482000	1.17986	27.46
Group_B	TraesCS2B02G145800	1.18186	23.46
Group_B	TraesCS4D02G173400	1.18261	23.79
Group_A	TraesCS4D02G253000	1.18839	21.65
Group_C	TraesCS4D02G194700	1.19559	26.12
Group_B	TraesCS2B02G507200	1.19683	23.04
Group_B	TraesCS7A02G306700	1.19718	24.36
Group_B	TraesCS7A02G051000	1.19784	23.53
Group_B	TraesCS1D02G304800	1.20002	23.02
Group_A	TraesCS1B02G145300	1.20005	21.19
Group_A	TraesCS2B02G572700	1.20311	22.89
Group_C	TraesCS4B02G386000	1.21086	25.09
Group_D	TraesCS6D02G218600	1.21536	28.47
Group_A	TraesCS1D02G390600	1.21725	21.33
Group_B	TraesCS4D02G263100	1.22041	23.11
Group_A	TraesCS7B02G027600	1.22719	22.59
Group_A	TraesCS5D02G181800	1.22813	21.97
Group_A	TraesCS7A02G338700	1.2297	21.38
Group_B	TraesCS7A02G174900	1.23253	23.51
Group_C	TraesCS2A02G351300	1.2407	25.21
Group_A	TraesCS7D02G130700	1.24592	21.47
Group_B	TraesCS3D02G299600	1.24779	23.33
Group_B	TraesCS2B02G213400	1.26448	23.17
Group_D	TraesCS1B02G017800	1.27087	27.02
Group_A	TraesCS4B02G150600	1.27188	22.19
Group_A	TraesCS3A02G103800	1.27266	21.27
Group_B	TraesCS6A02G134700	1.28108	23.08
Group_B	TraesCS3A02G394700	1.28381	23.31
Group_A	TraesCS7A02G089900	1.28433	21.48
Group_B	TraesCS5D02G051600	1.28676	23.7
Group_A	TraesCS3D02G144400	1.28738	22.8
Group_E	TraesCS1B02G089700	1.28944	30
Group_B	TraesCS3B02G006400	1.29105	24.69
Group_B	TraesCS3B02G506600	1.31078	24.15
Group_B	TraesCS7A02G147400	1.31265	23.04
Group_A	TraesCS3D02G093700	1.31808	22.63
Group_E	TraesCS2B02G488000	1.31933	30.51
Group_B	TraesCS7D02G374400	1.32932	24.14
Group_E	TraesCS4A02G097700	1.33218	30.23
Group_B	TraesCS1B02G011400	1.33442	23.73
Group_C	TraesCS6D02G013400	1.33564	26.17
Group_A	TraesCS2A02G389200	1.34508	21.19
Group_A	TraesCS7D02G482600	1.34734	21.36
Group_E	TraesCS6B02G182600	1.35424	29.71
Group_B	TraesCS3A02G403800	1.36234	24.22
Group_D	TraesCS7D02G480100	1.36245	28.28
Group_B	TraesCS2A02G420900	1.3676	24.57
Group_B	TraesCS5A02G211000	1.38187	23.25
Group_B	TraesCS2D02G291100	1.38196	24.69
Group_B	TraesCS3D02G412600	1.3863	24.47
Group_C	TraesCS3A02G463100	1.39281	26.29
Group_A	TraesCS2B02G258300	1.39588	21.89
Group_B	TraesCS3A02G330900	1.39778	23.46
Group_C	TraesCS2A02G407700	1.40065	26.36
Group_A	TraesCS3A02G299500	1.41067	21.25
Group_B	TraesCS6A02G420200	1.41429	23.23
Group_B	TraesCS5B02G120400	1.42035	23.41
Group_B	TraesCS3B02G146400	1.42158	23.83
Group_B	TraesCS3A02G158800	1.42195	23.15
Group_A	TraesCS1B02G011900	1.42472	22.51
Group_E	TraesCS5B02G170500	1.42515	30.05
Group_C	TraesCS6B02G122500	1.42625	26.71
Group_B	TraesCS2B02G396800	1.42819	23.59
Group_E	TraesCS6B02G032700	1.43204	30.53
Group_A	TraesCS3A02G003900	1.43423	21.63
Group_A	TraesCS2D02G350300	1.44259	21.89
Group_B	TraesCS1D02G017600	1.44838	23.65
Group_B	TraesCS1B02G409800	1.45164	23.47
Group_B	TraesCS3D02G335200	1.45187	23.1
Group_B	TraesCS7D02G152800	1.45719	23.12
Group_D	TraesCS1D02G431700	1.46344	28.17
Group_B	TraesCS2A02G349000	1.46555	23.36
Group_D	TraesCS4D02G245000	1.46917	27.63
Group_A	TraesCS4B02G233800	1.47216	21.62
Group_A	TraesCS6B02G311200	1.48768	21.73
Group_C	TraesCS5B02G137400	1.49575	26.02
Group_B	TraesCS2A02G343200	1.50049	23.01
Group_B	TraesCS7A02G020100	1.50288	24.69
Group_B	TraesCS7B02G079400	1.51171	23.95
Group_D	TraesCS4D02G158800	1.51622	27.76
Group_B	TraesCS4B02G182900	1.52225	24.97
Group_A	TraesCS2A02G122900	1.52795	21.06
Group_B	TraesCS7A02G301400	1.54433	23.47
Group_B	TraesCS1B02G167800	1.54617	23.13
Group_A	TraesCS4D02G323500	1.55942	22.05
Group_A	TraesCS5A02G404000	1.56447	21.13
Group_C	TraesCS2B02G444500	1.56455	26.82
Group_A	TraesCS1B02G240700	1.56514	21.01
Group_A	TraesCS7B02G104200	1.56875	21.42
Group_E	TraesCS2B02G044400	1.57884	30.74
Group_B	TraesCS5D02G020100	1.58832	23.48
Group_A	TraesCS7D02G051000	1.58962	22.49
Group_D	TraesCS3B02G377800	1.60164	27.72
Group_D	TraesCS4B02G050200	1.60289	27.97
Group_A	TraesCS1D02G188800	1.60335	22.09
Group_A	TraesCS6A02G408200	1.6058	21.7
Group_B	TraesCS3B02G300800	1.60702	24.21
Group_B	TraesCS6A02G082900	1.61208	24.08
Group_B	TraesCS2B02G467500	1.61227	23.18
Group_B	TraesCS2D02G211800	1.61314	24.99
Group_A	TraesCS5D02G233100	1.6155	21.3
Group_B	TraesCS5D02G519900	1.61564	24.54
Group_B	TraesCS3A02G384300	1.61564	23.8
Group_B	TraesCS7D02G190000	1.61573	23.88
Group_A	TraesCS4A02G243400	1.61655	21.49
Group_A	TraesCS3A02G294500	1.62072	21.59
Group_E	TraesCS5B02G328200	1.62176	29.37
Group_A	TraesCS7D02G057000	1.6233	21.46
Group_E	TraesCS1B02G280900	1.62521	30.03
Group_D	TraesCS3D02G310200	1.62938	28.53
Group_A	TraesCS2A02G183300	1.63039	22.11
Group_C	TraesCS7A02G086100	1.63303	26.95
Group_C	TraesCS3A02G347800	1.63433	26.08
Group_D	TraesCS3B02G190300	1.64456	28.06
Group_A	TraesCS4B02G356900	1.64702	22.44
Group_A	TraesCS5D02G231300	1.6517	21.37
Group_B	TraesCS6A02G185700	1.6526	23.97
Group_B	TraesCS2D02G268000	1.65861	23.37
Group_C	TraesCS4D02G166000	1.65929	26.95
Group_C	TraesCS3B02G000700	1.66312	25.88
Group_B	TraesCS5B02G010700	1.66623	24.26
Group_A	TraesCS2A02G194900	1.67102	21.92
Group_A	TraesCS5D02G213600	1.67159	21.99
Group_B	TraesCS2D02G027700	1.68129	24.14
Group_B	TraesCS2B02G380000	1.68957	24.64
Group_E	TraesCS4A02G346700	1.69428	29.97
Group_B	TraesCS4A02G116300	1.69557	23.2
Group_B	TraesCS4B02G139500	1.69637	23.03
Group_B	TraesCS6A02G348200	1.70238	24.28
Group_A	TraesCS2B02G223300	1.70464	22.21
Group_E	TraesCS4A02G111900	1.70701	30.52
Group_B	TraesCS1D02G386800	1.71407	23.48
Group_E	TraesCS6A02G144300	1.71818	30.71
Group_B	TraesCS7D02G376000	1.72367	23.75
Group_A	TraesCS5B02G069700	1.73151	21.04
Group_C	TraesCS7D02G169500	1.7323	26.2
Group_C	TraesCS1B02G337400	1.73566	26.64
Group_B	TraesCS5B02G300300	1.74201	23.31
Group_C	TraesCS4D02G263500	1.74204	26.35
Group_A	TraesCS2B02G041800	1.74276	21.27
Group_E	TraesCS5B02G539800	1.74652	29.06
Group_B	TraesCS2B02G556100	1.75222	23.38
Group_B	TraesCS2A02G321200	1.75238	23.45
Group_A	TraesCS3B02G006200	1.75587	22.73
Group_E	TraesCS4A02G211800	1.76029	29.1
Group_A	TraesCS1B02G286100	1.76318	22.13
Group_A	TraesCS5D02G326700	1.7638	21.81
Group_B	TraesCS7B02G216500	1.76579	24.91
Group_A	TraesCS4A02G208600	1.77056	22.26
Group_E	TraesCS1A02G238100	1.77658	30.58
Group_A	TraesCS5D02G322600	1.78262	21.38
Group_E	TraesCS5D02G075200	1.79018	29.32
Group_D	TraesCS4A02G162200	1.79146	27.08
Group_D	TraesCS4A02G066800	1.79306	27.49
Group_A	TraesCS4A02G224800	1.80313	22.12
Group_B	TraesCS7D02G303500	1.80337	23.06
Group_A	TraesCS2A02G022000	1.80429	21.36
Group_B	TraesCS2B02G359300	1.80478	23.64
Group_B	TraesCS6D02G389500	1.80649	23.85
Group_D	TraesCS2B02G503400	1.8073	28.48
Group_B	TraesCS2A02G243800	1.80869	23.49
Group_B	TraesCS3D02G138800	1.80921	24.38
Group_A	TraesCS2D02G192800	1.81155	21.46
Group_A	TraesCS4D02G029700	1.81982	21.85
Group_A	TraesCS5A02G403200	1.8215	21.38
Group_A	TraesCS2D02G158200	1.82448	21.26
Group_A	TraesCS2D02G240900	1.82541	22.52
Group_A	TraesCS3D02G241700	1.82541	21.82
Group_A	TraesCS1D02G310500	1.82792	21.66
Group_A	TraesCS6A02G153500	1.83131	22.8
Group_B	TraesCS7D02G129700	1.8331	23.47
Group_E	TraesCS7D02G333000	1.83347	29.16
Group_A	TraesCS4D02G100600	1.83492	22.11
Group_C	TraesCS7A02G418600	1.83913	26.65
Group_B	TraesCS3D02G267600	1.84759	24.21
Group_E	TraesCS2B02G276900	1.84861	30.83
Group_B	TraesCS3A02G228200	1.85177	24.6
Group_A	TraesCS7D02G171300	1.85196	21.59
Group_A	TraesCS7D02G367700	1.86373	22.61
Group_A	TraesCS4B02G306400	1.86508	22.8
Group_A	TraesCS4A02G294800	1.86798	22.07
Group_B	TraesCS6A02G275000	1.881	24.68
Group_B	TraesCS5B02G532400	1.88182	23.49
Group_B	TraesCS6D02G255300	1.88593	24.97
Group_A	TraesCS3B02G163000	1.8932	21.8
Group_A	TraesCS1D02G371700	1.89492	22.16
Group_B	TraesCS5B02G210500	1.89831	24.47
Group_E	TraesCS2B02G395200	1.90044	29.39
Group_B	TraesCSU02G113600	1.90193	24.26
Group_D	TraesCS7D02G260700	1.90817	28.53
Group_A	TraesCS2A02G494600	1.90844	21.35
Group_A	TraesCS4B02G280100	1.90851	21.33
Group_B	TraesCS2D02G502300	1.90978	23.79
Group_E	TraesCS6A02G037300	1.91958	30.18
Group_D	TraesCS7A02G554500	1.92753	27.78
Group_B	TraesCS4D02G099100	1.93371	24.71
Group_A	TraesCS5D02G287700	1.93505	22.18
Group_A	TraesCS6D02G026400	1.93515	22.03
Group_C	TraesCS1A02G076900	1.9398	25.8
Group_A	TraesCS3B02G383300	1.94558	22.77
Group_A	TraesCS3A02G382800	1.94851	21.97
Group_A	TraesCS2D02G289400	1.94874	21.26
Group_E	TraesCS7A02G356600	1.95623	29.02
Group_B	TraesCS6A02G271200	1.95854	23.95
Group_E	TraesCS1A02G200900	1.97036	29.18
Group_A	TraesCS4A02G107400	1.97214	22.12
Group_B	TraesCS2B02G575400	1.97277	23.66
Group_C	TraesCS1D02G338200	1.97697	26
Group_A	TraesCS5B02G272600	1.98255	22.95
Group_B	TraesCS1A02G145000	1.98355	23.36
Group_C	TraesCS5D02G234900	1.98555	25.75
Group_B	TraesCS1A02G157700	1.9859	23.88
Group_C	TraesCS2B02G142000	1.99846	25.02
Group_E	TraesCS7D02G018700	2.00535	29.04
Group_A	TraesCS5D02G421400	2.00694	21.95
Group_B	TraesCS3B02G155600	2.01456	24.39
Group_B	TraesCS4D02G053700	2.01554	23.34
Group_B	TraesCS2B02G417200	2.01689	23.87
Group_A	TraesCS1B02G134900	2.01745	21.87
Group_B	TraesCS2A02G186600	2.02082	24.92
Group_A	TraesCS7A02G071200	2.02309	22.29
Group_A	TraesCS2A02G500500	2.03264	21.33
Group_B	TraesCS6D02G121100	2.04306	23.25
Group_E	TraesCS4D02G360400	2.04388	29.5
Group_A	TraesCS5B02G279900	2.04528	22.84
Group_D	TraesCS3A02G056400	2.0568	28.25
Group_A	TraesCS2D02G404600	2.05871	21.43
Group_B	TraesCS4D02G096100	2.06276	23.58
Group_A	TraesCS6A02G277500	2.06665	22.21
Group_A	TraesCS3A02G306600	2.0716	21.81
Group_E	TraesCS6D02G305200	2.07258	29.8
Group_A	TraesCS7D02G189700	2.07427	22.07
Group_A	TraesCS6B02G253600	2.07619	22.24
Group_B	TraesCS3D02G334200	2.0777	23.21
Group_B	TraesCS2A02G523500	2.09242	24.87
Group_A	TraesCS7D02G101600	2.09358	22.15
Group_A	TraesCS6A02G259800	2.0955	22.43
Group_B	TraesCS6B02G450000	2.10367	23.37
Group_B	TraesCS4A02G106500	2.1173	24.53
Group_A	TraesCS1D02G389300	2.12223	22.17
Group_A	TraesCS1D02G251000	2.12386	21.6
Group_A	TraesCS3B02G022000	2.12506	21.67
Group_A	TraesCS1B02G243200	2.12878	21.14
Group_E	TraesCS4B02G379300	2.13366	29.47
Group_A	TraesCS5A02G082100	2.1415	21.45
Group_B	TraesCS7D02G414300	2.14282	23.12
Group_B	TraesCS7A02G069300	2.1454	24.15
Group_D	TraesCS4A02G149700	2.15147	27.2
Group_B	TraesCS4A02G140200	2.15509	23.99
Group_B	TraesCS1D02G203700	2.15725	24.77
Group_A	TraesCS3D02G166500	2.15781	22.95
Group_A	TraesCS7D02G412700	2.16612	22.49
Group_D	TraesCS7D02G079400	2.17557	28.11
Group_A	TraesCS5A02G403900	2.18169	21.9
Group_A	TraesCS6A02G384300	2.19859	22.06
Group_B	TraesCS5A02G326300	2.2109	23.16
Group_C	TraesCS1B02G349100	2.21616	25.07
Group_A	TraesCS6D02G206900	2.22423	22.29
Group_A	TraesCS1A02G332500	2.2267	22.9
Group_E	TraesCS1A02G437700	2.23633	29.95
Group_B	TraesCS3D02G291700	2.23912	23.84
Group_A	TraesCS5A02G405300	2.24054	21.95
Group_B	TraesCS7B02G255000	2.24706	23.56
Group_A	TraesCS3B02G289400	2.2516	21.11
Group_E	TraesCS3B02G451900	2.25163	30.31
Group_E	TraesCS3D02G156900	2.25303	29.74
Group_A	TraesCS5B02G240500	2.25572	22.54
Group_E	TraesCS1D02G199200	2.26934	30.3
Group_B	TraesCS5A02G247800	2.27623	23.23
Group_A	TraesCS2A02G446700	2.2767	22.55
Group_B	TraesCS2A02G362100	2.27952	23.85
Group_A	TraesCS3D02G147800	2.28061	22.19
Group_C	TraesCS1B02G095000	2.28119	25.07
Group_B	TraesCS7B02G224900	2.28203	24.61
Group_E	TraesCS2B02G359500	2.28215	30.38
Group_A	TraesCS2A02G300300	2.28541	22.42
Group_A	TraesCS3B02G231100	2.28592	22.52
Group_B	TraesCS3B02G254100	2.28799	23.16
Group_B	TraesCS1D02G159600	2.29478	24.27
Group_C	TraesCS7A02G557300	2.29878	26.69
Group_A	TraesCS6A02G211000	2.30895	21.27
Group_B	TraesCS2B02G204800	2.31067	23.05
Group_C	TraesCS1B02G176000	2.3377	25.43
Group_B	TraesCS3D02G334400	2.34314	23.06
Group_C	TraesCS2A02G303500	2.34461	25.91
Group_E	TraesCS3B02G108200	2.35275	29.65
Group_C	TraesCS7A02G430000	2.36352	25.32
Group_A	TraesCS1D02G415200	2.38712	22.03
Group_A	TraesCS7B02G286200	2.39018	21.92
Group_A	TraesCS4B02G053800	2.39278	22.92
Group_A	TraesCS5D02G082800	2.39547	21.09
Group_B	TraesCS6D02G109000	2.3975	24.58
Group_A	TraesCS3A02G288200	2.40287	21.26
Group_A	TraesCS3A02G072600	2.40399	21.4
Group_E	TraesCS7B02G222800	2.41003	29.57
Group_A	TraesCS5B02G142900	2.41311	21.07
Group_A	TraesCS4B02G035500	2.41598	21.39
Group_A	TraesCS3B02G545900	2.4216	21.01
Group_B	TraesCS3D02G362800	2.4245	24.57
Group_E	TraesCS3B02G561600	2.42881	29.98
Group_B	TraesCS2D02G525600	2.43052	24.92
Group_D	TraesCS1B02G314000	2.44143	28.53
Group_B	TraesCS6A02G084600	2.44263	24.74
Group_D	TraesCS2D02G478300	2.45593	27.49
Group_A	TraesCS2D02G362500	2.45672	22.3
Group_E	TraesCS6B02G443200	2.45748	30.67
Group_E	TraesCS2D02G209000	2.45841	30.96
Group_E	TraesCS7A02G502100	2.46006	29.22
Group_A	TraesCS3B02G416000	2.46941	22.77
Group_E	TraesCS4D02G353900	2.48145	30.4
Group_A	TraesCS3B02G159900	2.48385	22.39
Group_A	TraesCS2B02G451100	2.48664	21.53
Group_A	TraesCS5A02G159900	2.49032	21.96
Group_D	TraesCS3B02G398900	2.49089	28.52
Group_A	TraesCS6A02G329100	2.49148	21.99
Group_A	TraesCS3D02G495200	2.49199	21.96
Group_A	TraesCS1A02G024400	2.49307	21.01
Group_E	TraesCS7A02G376200	2.49829	30.77
Group_E	TraesCS5D02G124600	2.49944	30.78
Group_E	TraesCS7B02G013200	2.50047	30.74
Group_B	TraesCS5A02G012500	2.50142	24.79
Group_A	TraesCS7D02G449700	2.50231	21.85
Group_A	TraesCS6A02G109100	2.50399	22.53
Group_B	TraesCS6D02G096100	2.50599	24.91
Group_A	TraesCS2B02G059500	2.50606	22.17
Group_A	TraesCS2D02G071500	2.51707	21.28
Group_B	TraesCS3D02G277800	2.52403	24.99
Group_B	TraesCS6B02G331000	2.52722	23.11
Group_E	TraesCS7D02G449900	2.52926	29.93
Group_B	TraesCS4A02G412500	2.54534	23.14
Group_A	TraesCS3B02G390400	2.54644	21.81
Group_B	TraesCS4A02G358200	2.55012	24.57
Group_B	TraesCS2D02G537700	2.55256	23.37
Group_B	TraesCS5D02G127900	2.55444	23.11
Group_A	TraesCS3B02G476100	2.55502	21.74
Group_A	TraesCS1D02G173300	2.55715	22.54
Group_B	TraesCS4A02G213300	2.55877	24.88
Group_A	TraesCS5B02G193500	2.55946	21.53
Group_E	TraesCS4D02G298600	2.5691	29.97
Group_A	TraesCS3B02G269700	2.57236	22.56
Group_B	TraesCS4B02G298900	2.57488	24.54
Group_B	TraesCS3D02G188800	2.57589	24.1
Group_B	TraesCS3A02G337100	2.58117	23.6
Group_A	TraesCS4A02G151200	2.58324	21.98
Group_A	TraesCS2D02G453100	2.60341	22.9
Group_E	TraesCS6D02G381400	2.61274	29.06
Group_B	TraesCS2D02G376100	2.61534	23.58
Group_E	TraesCS7D02G543000	2.61895	29.79
Group_A	TraesCS5D02G319400	2.62692	22.07
Group_A	TraesCS5A02G251390	2.62801	21.53
Group_D	TraesCS4A02G464200	2.62997	28.44
Group_B	TraesCS3A02G488600	2.63733	24.21
Group_B	TraesCS1D02G184800	2.64157	23.06
Group_A	TraesCS7D02G142700	2.64278	21.09
Group_A	TraesCS7A02G131400	2.6466	22.26
Group_D	TraesCS2A02G153300	2.64856	27.18
Group_A	TraesCS4A02G093400	2.65319	21.6
Group_A	TraesCS5D02G126600	2.65504	22
Group_A	TraesCS6B02G292400	2.65535	22.15
Group_A	TraesCS5A02G232500	2.6705	21.29
Group_A	TraesCS1B02G383700	2.67285	21.83
Group_A	TraesCS5A02G043400	2.67557	22.11
Group_E	TraesCS7A02G299200	2.67562	29.7
Group_A	TraesCS1A02G056500	2.68035	21.71
Group_A	TraesCS3D02G470900	2.68843	21.56
Group_B	TraesCS7B02G316700	2.70138	23.96
Group_D	TraesCS3A02G449000	2.70699	27.69
Group_C	TraesCS3D02G084400	2.71006	25.6
Group_B	TraesCS4B02G051600	2.71031	23.41
Group_A	TraesCS2D02G101900	2.71546	21.48
Group_B	TraesCS1A02G433500	2.72428	24.21
Group_B	TraesCS4D02G327200	2.72928	23.52
Group_A	TraesCS4B02G209100	2.73608	21.92
Group_A	TraesCS5A02G248700	2.73903	21.32
Group_A	TraesCS4B02G263500	2.74581	21.45
Group_A	TraesCS1B02G183500	2.76098	21.65
Group_E	TraesCS4B02G006200	2.76133	30.58
Group_C	TraesCS6A02G161600	2.76399	25.31
Group_E	TraesCS4B02G360500	2.76948	29.73
Group_B	TraesCS5B02G359800	2.77274	24.79
Group_B	TraesCS5A02G300800	2.77602	24.3
Group_B	TraesCS4D02G124000	2.77943	24.3
Group_E	TraesCS4A02G197200	2.78354	30.45
Group_E	TraesCS6B02G452700	2.78397	30.79
Group_A	TraesCS3B02G329100	2.78951	22.72
Group_D	TraesCS4B02G128100	2.78972	28.47
Group_B	TraesCS2D02G352700	2.80145	24.57
Group_B	TraesCS3A02G402000	2.80553	24.93
Group_D	TraesCS6A02G123400	2.81148	27.13
Group_B	TraesCS3D02G101600	2.8134	24.62
Group_E	TraesCS2A02G356400	2.81707	30.49
Group_E	TraesCS4D02G040200	2.81834	29.08
Group_A	TraesCS5D02G225000	2.81854	21.04
Group_B	TraesCS3B02G214600	2.82406	24.24
Group_A	TraesCS7A02G426000	2.8253	21.76
Group_B	TraesCS5D02G123200	2.82616	24.52
Group_E	TraesCS7B02G278800	2.83041	30.91
Group_E	TraesCS5A02G481000	2.83484	29.24
Group_A	TraesCS6B02G031500	2.83578	21.28
Group_D	TraesCS1B02G440400	2.84586	28.73
Group_A	TraesCS5A02G493700	2.84918	21.2
Group_C	TraesCS1D02G079100	2.85293	25.18
Group_A	TraesCS5D02G166800	2.85466	21.45
Group_D	TraesCS5A02G407200	2.8594	28.71
Group_C	TraesCS5B02G141000	2.86094	25.16
Group_B	TraesCS5D02G494000	2.86248	23.74
Group_A	TraesCS3D02G276900	2.86296	21.81
Group_B	TraesCS2B02G306800	2.86699	24.73
Group_B	TraesCS5B02G251000	2.86909	24.57
Group_B	TraesCS4B02G158500	2.8756	24.8
Group_D	TraesCS1D02G212400	2.8774	27.89
Group_B	TraesCS3B02G315500	2.88197	24.09
Group_B	TraesCS4D02G199300	2.88791	24.15
Group_A	TraesCS6D02G075000	2.88998	21.17
Group_E	TraesCS5D02G173900	2.89599	29.2
Group_E	TraesCS2B02G446235	2.91927	29.68
Group_D	TraesCS2D02G041500	2.92165	27.35
Group_D	TraesCS2A02G410400	2.92495	28.71
Group_A	TraesCS2A02G271300	2.93076	22.89
Group_A	TraesCS6D02G189400	2.93522	22.91
Group_B	TraesCS7A02G271200	2.94236	24.73
Group_E	TraesCS2A02G385400	2.95017	29.11
Group_B	TraesCS1B02G135100	2.95462	24.61
Group_A	TraesCS1A02G013600	2.9549	21.1
Group_A	TraesCS6D02G188300	2.95727	21.79
Group_B	TraesCS6D02G174700	2.95877	23.18
Group_C	TraesCS2B02G150600	2.97376	26.7
Group_E	TraesCS3B02G439600	2.9802	30.25
Group_A	TraesCS2B02G091600	2.98599	21.91
Group_A	TraesCS1B02G385200	3.00635	21.98
Group_B	TraesCS7D02G438600	3.01351	24.1
Group_A	TraesCS1D02G371400	3.0168	21.31
Group_D	TraesCS5A02G469200	3.01786	27.58
Group_E	TraesCS7D02G266100	3.01997	30.88
Group_D	TraesCS7A02G034700	3.02106	28.74
Group_A	TraesCS3D02G377200	3.02431	22.74
Group_C	TraesCS7D02G314600	3.02784	25.24
Group_A	TraesCS3D02G400700	3.03135	22.35
Group_A	TraesCS3D02G007400	3.03425	21.7
Group_E	TraesCS2B02G178800	3.03809	29.85
Group_A	TraesCS5D02G552000	3.06444	22.59
Group_A	TraesCS4A02G180900	3.06674	21.78
Group_A	TraesCSU02G126200	3.06992	21.62
Group_E	TraesCS6A02G132900	3.07402	29.61
Group_B	TraesCS6D02G223600	3.07847	24.35
Group_A	TraesCS7A02G375700	3.08227	21.61
Group_D	TraesCS1B02G287300	3.08788	27.83
Group_A	TraesCS7D02G379800	3.09339	21.14
Group_B	TraesCS2D02G399500	3.11078	24.27
Group_A	TraesCS5A02G016700	3.11178	21.75
Group_A	TraesCSU02G024800	3.11689	21.2
Group_E	TraesCS3A02G009200	3.11803	30.81
Group_E	TraesCS7A02G567600	3.11868	30.62
Group_C	TraesCS2B02G311200	3.12877	26.52
Group_E	TraesCS2D02G199300	3.14598	29.01
Group_D	TraesCS7A02G552700	3.14723	28.07
Group_A	TraesCS5A02G412200	3.15174	21.56
Group_B	TraesCS4B02G293600	3.15491	23.6
Group_B	TraesCS4D02G285800	3.1692	24.06
Group_A	TraesCS1B02G252300	3.17085	21.53
Group_E	TraesCS2D02G419800	3.18568	29.09
Group_E	TraesCS2A02G442000	3.18791	29.57
Group_A	TraesCS4A02G407200	3.18933	22.07
Group_E	TraesCS5D02G455800	3.19013	29.26
Group_D	TraesCS3A02G313300	3.19046	27.31
Group_B	TraesCS7A02G200600	3.19439	24.05
Group_D	TraesCS3B02G098800	3.19782	28.13
Group_A	TraesCS3D02G313700	3.19854	21.76
Group_B	TraesCS1A02G069600	3.20386	24.19
Group_C	TraesCS4D02G143200	3.22361	26.8
Group_A	TraesCS5D02G268900	3.23994	21.58
Group_D	TraesCS2A02G543900	3.24175	27.67
Group_E	TraesCS7D02G201500	3.24313	30.8
Group_D	TraesCS4A02G432300	3.24335	27.77
Group_A	TraesCS5B02G293600	3.24384	21.56
Group_B	TraesCS3A02G184800	3.24762	23.18
Group_A	TraesCS4A02G037000	3.25408	22.85
Group_D	TraesCS4D02G231500	3.25672	27.81
Group_A	TraesCS5D02G455200	3.25747	21.67
Group_D	TraesCS4A02G301900	3.25979	28.04
Group_B	TraesCS4B02G170700	3.28065	24.23
Group_D	TraesCS3B02G323900	3.28363	27.03
Group_A	TraesCS3A02G312300	3.28408	22.5
Group_C	TraesCS6B02G360500	3.29555	26.52
Group_A	TraesCS5A02G079300	3.30204	21.5
Group_E	TraesCS3A02G084300	3.30394	29.87
Group_B	TraesCS2D02G036600	3.30404	23.89
Group_D	TraesCS4A02G429100	3.31357	28
Group_B	TraesCS4D02G172600	3.32417	24.17
Group_C	TraesCS3D02G136800	3.32521	26
Group_B	TraesCS4B02G200000	3.33417	24
Group_A	TraesCS1D02G062800	3.33721	22.03
Group_B	TraesCS5D02G044100	3.33984	24.95
Group_D	TraesCS5D02G081800	3.34282	27.75
Group_C	TraesCS5D02G273600	3.35717	26.12
Group_D	TraesCS7D02G420800	3.36626	28.19
Group_E	TraesCS7A02G328800	3.37243	29.76
Group_D	TraesCS2D02G545000	3.38229	28.33
Group_A	TraesCS7A02G470400	3.38743	21.63
Group_D	TraesCS7B02G047100	3.39298	27.71
Group_A	TraesCS2A02G264500	3.39641	21.84
Group_E	TraesCS3B02G410000	3.39934	29.87
Group_E	TraesCS5A02G097100	3.40047	30.02
Group_D	TraesCS3D02G375000	3.40121	28.68
Group_A	TraesCS4B02G230500	3.40131	21.07
Group_A	TraesCS3B02G342400	3.42075	21.35
Group_D	TraesCS3A02G083800	3.42327	28.15
Group_E	TraesCS2B02G395500	3.42457	29.52
Group_A	TraesCS6B02G226600	3.4281	21.56
Group_A	TraesCS7A02G344700	3.4331	21.78
Group_B	TraesCS5B02G162100	3.43533	24.76
Group_E	TraesCS2D02G568400	3.43595	30.09
Group_D	TraesCS7D02G303700	3.43696	27.45
Group_D	TraesCS7D02G199400	3.45562	27.8
Group_D	TraesCS4D02G293200	3.465	27.97
Group_D	TraesCS7D02G317400	3.46649	27.91
Group_E	TraesCS7A02G497200	3.48547	29.63
Group_A	TraesCS6B02G393900	3.50306	21.8
Group_D	TraesCS7D02G513200	3.50594	28.23
Group_A	TraesCS5D02G323900	3.50959	21.76
Group_A	TraesCS2A02G046800	3.51148	22.73
Group_C	TraesCS4D02G285100	3.51183	26.09
Group_C	TraesCS4B02G089500	3.51302	25.13
Group_E	TraesCS3D02G541700	3.51332	29.1
Group_E	TraesCS7A02G110400	3.51528	29.19
Group_A	TraesCS2D02G100100	3.51764	22.82
Group_D	TraesCS2D02G519000	3.52987	27.91
Group_B	TraesCS2B02G151900	3.57216	23.24
Group_B	TraesCS1A02G303600	3.57499	24.13
Group_A	TraesCS2A02G177700	3.57868	21.86
Group_D	TraesCS2B02G393000	3.59211	28.08
Group_B	TraesCS4D02G040300	3.59841	23.27
Group_A	TraesCS3B02G579800	3.60238	21.19
Group_A	TraesCS6D02G097500	3.60395	22.89
Group_D	TraesCS1A02G270600	3.60416	27.68
Group_D	TraesCS6D02G189500	3.60709	28.64
Group_B	TraesCS7A02G224000	3.61636	23.88
Group_A	TraesCS3A02G340900	3.62563	21.24
Group_D	TraesCS5D02G464800	3.62687	27.01
Group_A	TraesCS6B02G344600	3.63039	22.41
Group_D	TraesCS4A02G316600	3.63558	27.93
Group_C	TraesCS3B02G070200	3.6433	26.02
Group_D	TraesCS5A02G069600	3.6552	27.69
Group_E	TraesCS5D02G546400	3.66244	30.97
Group_A	TraesCS5D02G127000	3.66673	22.83
Group_D	TraesCS3D02G434700	3.67016	28.53
Group_E	TraesCS4A02G349800	3.67886	29.42
Group_C	TraesCS7B02G251400	3.68396	26.77
Group_D	TraesCS1B02G455200	3.69153	27.65
Group_E	TraesCS7A02G091700	3.69654	30.82
Group_A	TraesCS2B02G501000	3.70049	21.01
Group_A	TraesCS7B02G358900	3.701	21.62
Group_A	TraesCS4B02G273500	3.71264	22.66
Group_B	TraesCS3D02G433700	3.71739	24.66
Group_C	TraesCS6D02G152300	3.72516	25.77
Group_D	TraesCS1B02G056500	3.72853	27.88
Group_D	TraesCS5B02G310800	3.73512	27.54
Group_A	TraesCS7A02G267800	3.73776	21.13
Group_E	TraesCS1D02G214300	3.74356	29.28
Group_D	TraesCS4D02G267000	3.74904	27.01
Group_B	TraesCS6B02G296400	3.75469	24.12
Group_C	TraesCS2A02G301400	3.76471	25.04
Group_D	TraesCS3D02G381400	3.76865	27.25
Group_D	TraesCS2D02G135700	3.78306	27.66
Group_D	TraesCS6A02G163900	3.78794	27.39
Group_D	TraesCS2B02G408500	3.7908	28.95
Group_A	TraesCS2D02G453500	3.79248	22.2
Group_E	TraesCS6B02G405400	3.81102	30.68
Group_B	TraesCS3D02G281800	3.81588	24.24
Group_A	TraesCS1D02G344200	3.82465	21.06
Group_B	TraesCS4A02G485000	3.83038	23.24
Group_A	TraesCS6B02G345900	3.83149	21.43
Group_D	TraesCS4A02G014800	3.83309	28.16
Group_A	TraesCS2B02G235900	3.84164	21.16
Group_B	TraesCS5D02G018000	3.84678	23.71
Group_E	TraesCS2D02G101400	3.8559	30.67
Group_D	TraesCS1A02G423100	3.8751	27.62
Group_C	TraesCS3D02G347900	3.89301	25.86
Group_E	TraesCS2B02G610200	3.8954	30.43
Group_E	TraesCS3D02G401200	3.89691	29.49
Group_A	TraesCS4B02G235600	3.89931	22.41
Group_D	TraesCS3B02G343300	3.90912	27.39
Group_E	TraesCS2B02G084000	3.91614	29.72
Group_D	TraesCS1A02G189100	3.92002	27.23
Group_A	TraesCS7D02G286500	3.92389	21.25
Group_E	TraesCS2B02G051700	3.92418	29.51
Group_D	TraesCS1A02G131000	3.92996	28.7
Group_A	TraesCS6A02G338600	3.94368	21.69
Group_E	TraesCS4B02G209800	3.94957	30.1
Group_A	TraesCS6A02G228100	3.9571	22.07
Group_C	TraesCS6B02G088000	3.95746	26.02
Group_D	TraesCS3D02G246800	3.96836	27.51
Group_E	TraesCS2B02G345500	3.9727	29.17
Group_E	TraesCS3D02G344400	3.98576	30.59
Group_E	TraesCS3A02G048700	3.98866	29.23
Group_C	TraesCS1D02G303100	3.99697	25.15
Group_E	TraesCS4D02G117500	4.00342	30.17
Group_C	TraesCS6D02G088600	4.00351	25.25
Group_E	TraesCS2D02G358700	4.00373	29.08
Group_E	TraesCS4B02G327000	4.00543	30.06
Group_D	TraesCS3B02G510900	4.00801	28.48
Group_A	TraesCS2A02G033400	4.01008	21.29
Group_A	TraesCS5A02G295400	4.0186	22.9
Group_C	TraesCS5B02G322900	4.02646	25.58
Group_D	TraesCS5B02G316700	4.02735	28.99
Group_D	TraesCS7B02G491100	4.02768	27.28
Group_C	TraesCS1D02G111800	4.04255	25.04
Group_D	TraesCS4A02G097200	4.05343	27.65
Group_A	TraesCS1B02G320600	4.05418	21.56
Group_C	TraesCS2D02G478200	4.07053	25.51
Group_E	TraesCS4B02G257700	4.08255	29.24
Group_B	TraesCS1D02G072200	4.08657	23.77
Group_E	TraesCS4A02G407100	4.09381	30.98
Group_E	TraesCS5D02G098600	4.11698	29.63
Group_E	TraesCS2A02G297400	4.15461	30.14
Group_B	TraesCS6A02G216300	4.16029	24.23
Group_A	TraesCS1D02G356900	4.16475	21.4
Group_B	TraesCS2B02G591300	4.16567	24.25
Group_D	TraesCS2B02G242100	4.17452	27.33
Group_C	TraesCS5D02G329200	4.17485	25.69
Group_D	TraesCS5B02G465500	4.19579	28.84
Group_C	TraesCS1B02G388400	4.20043	25.75
Group_E	TraesCS1B02G346700	4.20179	30.49
Group_E	TraesCS4B02G116000	4.21122	30.85
Group_B	TraesCS4D02G201100	4.21155	23.23
Group_C	TraesCS7D02G347500	4.21623	26.58
Group_D	TraesCS3D02G269600	4.2164	28.85
Group_E	TraesCS1D02G076200	4.22113	29.12
Group_D	TraesCS2D02G251900	4.22824	28.74
Group_A	TraesCS2B02G401000	4.2361	21.18
Group_C	TraesCS7B02G103400	4.23851	25.52
Group_B	TraesCS1B02G341900	4.25848	23.57
Group_B	TraesCS4B02G083400	4.25916	24.42
Group_C	TraesCS2D02G423500	4.26316	26.75
Group_D	TraesCS3D02G242200	4.26518	27.22
Group_B	TraesCS4D02G304100	4.26858	23.69
Group_C	TraesCS7B02G414800	4.26986	26.12
Group_E	TraesCS4D02G219100	4.27497	29.38
Group_A	TraesCS3A02G535300	4.27918	21.38
Group_D	TraesCS1D02G187300	4.28445	28.72
Group_A	TraesCS1B02G448700	4.28691	21.23
Group_D	TraesCS7B02G131600	4.288	28.35
Group_D	TraesCS6D02G253100	4.29181	28.9
Group_D	TraesCS3B02G394400	4.29546	28.43
Group_D	TraesCS6D02G335000	4.29993	27.09
Group_C	TraesCS1A02G403300	4.30638	25.8
Group_B	TraesCS5D02G387000	4.31128	23.25
Group_B	TraesCS6D02G096800	4.32157	23.45
Group_A	TraesCS5A02G431200	4.32772	22.36
Group_E	TraesCS2B02G292800	4.33122	29.54
Group_D	TraesCS5A02G418500	4.33576	27.8
Group_D	TraesCS3B02G141400	4.33618	27.6
Group_E	TraesCS2B02G452400	4.33733	29.14
Group_C	TraesCS5A02G146000	4.3416	26.39
Group_B	TraesCS5A02G001500	4.34253	23.89
Group_B	TraesCS2B02G099500	4.34543	23.81
Group_E	TraesCS6B02G368100	4.34693	30.14
Group_A	TraesCS7B02G362900	4.3531	22.21
Group_D	TraesCS5A02G484200	4.35465	28.74
Group_D	TraesCS6B02G104100	4.36287	28.66
Group_D	TraesCS5B02G185200	4.36898	28.34
Group_D	TraesCS7A02G429100	4.37485	27.58
Group_E	TraesCS4B02G156300	4.37648	29.03
Group_A	TraesCS5B02G433000	4.38164	22.39
Group_D	TraesCS5B02G560200	4.38786	28.18
Group_D	TraesCS6D02G222800	4.3924	27.12
Group_D	TraesCS1D02G155900	4.39636	27.36
Group_E	TraesCS6D02G245700	4.39891	30.84
Group_D	TraesCS3D02G297000	4.41397	28.39
Group_D	TraesCS4D02G234400	4.41678	27.66
Group_B	TraesCS2A02G355600	4.41981	24.18
Group_D	TraesCS1A02G269400	4.42079	28.24
Group_D	TraesCS5D02G068700	4.43035	28.88
Group_D	TraesCS5B02G200700	4.4323	27.49
Group_E	TraesCS5D02G388900	4.45757	29.75
Group_D	TraesCS4A02G179500	4.46328	28.75
Group_C	TraesCS7D02G150500	4.46434	26.42
Group_D	TraesCS3B02G406300	4.46882	27.87
Group_C	TraesCS3A02G195700	4.47272	25.5
Group_D	TraesCS2B02G247700	4.47636	28.48
Group_D	TraesCS7A02G115300	4.49504	27.2
Group_D	TraesCS2D02G284800	4.49984	27.27
Group_D	TraesCS5A02G360200	4.50151	27.88
Group_D	TraesCS4D02G088900	4.50683	28.34
Group_D	TraesCS2A02G327600	4.50946	28.93
Group_D	TraesCS1B02G293000	4.50973	27.91
Group_E	TraesCS1A02G077600	4.51003	29.61
Group_C	TraesCS5D02G357600	4.52422	25.04
Group_E	TraesCS1A02G404300	4.52859	29.87
Group_D	TraesCS7D02G440100	4.53113	28.11
Group_D	TraesCS2B02G281800	4.54641	28.01
Group_C	TraesCS7D02G475100	4.55021	26.61
Group_D	TraesCS3B02G139600	4.5608	28.37
Group_D	TraesCS6A02G096000	4.56543	27.96
Group_D	TraesCS3B02G470800	4.5785	28.89
Group_D	TraesCS4D02G057500	4.58636	28.17
Group_D	TraesCS5A02G396500	4.59393	28.75
Group_D	TraesCS5D02G256400	4.59534	27.62
Group_D	TraesCS2A02G164100	4.6068	28.01
Group_E	TraesCS2D02G335800	4.61091	29.02
Group_A	TraesCS2A02G057600	4.6128	21.46
Group_C	TraesCS3B02G414500	4.61649	26.51
Group_E	TraesCS4A02G230700	4.61966	29.86
Group_E	TraesCS6B02G209200	4.6218	30.93
Group_D	TraesCS4B02G112800	4.62979	27.41
Group_E	TraesCS6D02G167400	4.63072	30.75
Group_E	TraesCS5A02G072900	4.63978	30.89
Group_D	TraesCS7D02G513100	4.6409	27.56
Group_E	TraesCS2B02G308300	4.64558	30.8
Group_D	TraesCS7B02G436800	4.65027	27.99
Group_A	TraesCS2B02G372700	4.65297	22.09
Group_E	TraesCS3A02G395800	4.65639	29.64
Group_E	TraesCS5B02G413600	4.65959	30.5
Group_C	TraesCS7B02G103300	4.65979	26.37
Group_E	TraesCS3D02G479200	4.66236	29.62
Group_B	TraesCS3D02G077500	4.66543	24.83
Group_D	TraesCS7D02G252900	4.66602	27.59
Group_E	TraesCS3B02G400800	4.66682	30.59
Group_D	TraesCS3A02G383100	4.66886	27.36
Group_E	TraesCS7D02G419800	4.67243	30.46
Group_B	TraesCS1B02G233400	4.67412	23.35
Group_D	TraesCS3A02G395000	4.68482	27.89
Group_C	TraesCS7A02G226000	4.68573	26.07
Group_B	TraesCS3A02G448900	4.69292	24.78
Group_C	TraesCS5D02G473700	4.70233	25.83
Group_D	TraesCS4A02G218300	4.70841	28.59
Group_D	TraesCS2B02G354900	4.71761	28.3
Group_D	TraesCS2B02G380100	4.72412	28.94
Group_D	TraesCS4D02G208100	4.72606	28.81
Group_A	TraesCS4B02G339300	4.72962	21.49
Group_D	TraesCS1B02G225000	4.7304	27.49
Group_D	TraesCS3D02G108300	4.74297	27.95
Group_C	TraesCS7A02G227100	4.75386	25.78
Group_D	TraesCS6A02G262900	4.75785	27.81
Group_D	TraesCS1D02G280600	4.76172	27.6
Group_E	TraesCS1B02G333500	4.76627	29.69
Group_D	TraesCS7A02G084400	4.76733	27.47
Group_D	TraesCS2B02G515900	4.78226	27.9
Group_E	TraesCSU02G105900	4.78246	30.61
Group_E	TraesCS5B02G239400	4.78575	29.93
Group_A	TraesCS1A02G311900	4.78927	21.79
Group_D	TraesCS3B02G275400	4.78939	27.95
Group_D	TraesCS7D02G233200	4.78967	27.47
Group_A	TraesCS2D02G185900	4.79235	21.6
Group_D	TraesCS1D02G079700	4.79284	28.55
Group_D	TraesCS5B02G087500	4.79698	28.81
Group_E	TraesCS7D02G271100	4.80679	30.64
Group_D	TraesCS3B02G535100	4.80903	27.29
Group_D	TraesCS7D02G412600	4.81196	28.02
Group_E	TraesCS2A02G127100	4.82918	30.88
Group_A	TraesCS2B02G029600	4.84666	21.6
Group_A	TraesCS7B02G305900	4.8581	22.51
Group_B	TraesCS2D02G148700	4.86185	24.69
Group_D	TraesCS2A02G170600	4.86964	28.13
Group_E	TraesCS3D02G283700	4.88107	29.73
Group_D	TraesCS4A02G498700	4.88122	28.79
Group_D	TraesCS2A02G286000	4.8836	27.16
Group_D	TraesCS5A02G424900	4.88782	27.88
Group_C	TraesCS3A02G433400	4.88833	26.44
Group_D	TraesCS7D02G431100	4.89006	28.23
Group_C	TraesCS5B02G018700	4.89739	25.39
Group_D	TraesCS3D02G219300	4.89898	27.59
Group_D	TraesCS6D02G297800	4.89926	27.73
Group_D	TraesCS4B02G091900	4.90495	27.85
Group_D	TraesCS3B02G229300	4.91566	27.57
Group_D	TraesCS7A02G241200	4.92034	28.41
Group_D	TraesCS6B02G348800	4.92098	28.15
Group_D	TraesCS5B02G075900	4.92208	27.88
Group_E	TraesCS1A02G158600	4.92664	29.5
Group_D	TraesCS5B02G497100	4.94159	28.6
Group_D	TraesCS3D02G025100	4.94178	28.08
Group_D	TraesCS1D02G270800	4.94861	27.22
Group_D	TraesCS3A02G366400	4.95213	28.03
Group_D	TraesCS3D02G322400	4.95501	28.22
Group_D	TraesCS6D02G327900	4.9603	28.32
Group_D	TraesCS4D02G118600	4.96298	27.73
Group_D	TraesCS2A02G142300	4.96333	27.7
Group_D	TraesCS2A02G253900	4.96574	27.79
Group_D	TraesCS1D02G277200	4.96719	28.17
Group_E	TraesCS4D02G217000	4.96929	29.39
Group_B	TraesCS5A02G501800	4.97299	24.42
Group_D	TraesCS1B02G305900	4.9763	28.83
Group_D	TraesCS2B02G277100	4.98336	27.36
Group_A	TraesCS3A02G031400	4.99627	22.2
Group_D	TraesCS2B02G135900	4.99752	27.14
Group_D	TraesCS7D02G233300	4.99771	27.46
Group_A	TraesCS7A02G149200	5.00912	21.44
Group_D	TraesCS6A02G166000	5.00926	27.23
Group_D	TraesCS5B02G205400	5.01769	27.33
Group_A	TraesCS7A02G365200	5.01838	22.58
Group_D	TraesCS4A02G075900	5.04339	28.19
Group_D	TraesCS2D02G008300	5.04527	27.36
Group_E	TraesCS7B02G323100	5.04761	29.73
Group_E	TraesCS4A02G113500	5.0528	29.64
Group_E	TraesCS1D02G269100	5.05403	29.56
Group_D	TraesCS3B02G304300	5.05479	27.43
Group_D	TraesCS3D02G511800	5.05515	27.81
Group_B	TraesCS4A02G035400	5.05865	23.12
Group_D	TraesCS3A02G441600	5.06053	28.24
Group_A	TraesCS1A02G198200	5.06487	21.09
Group_D	TraesCS6D02G337300	5.06493	27.81
Group_D	TraesCS3A02G316800	5.0653	27.28
Group_E	TraesCS2B02G478900	5.06728	30.29
Group_A	TraesCS2A02G511000	5.07089	21.74
Group_D	TraesCS5D02G406000	5.08382	27.93
Group_D	TraesCS4A02G075400	5.08869	28.09
Group_D	TraesCS7B02G133400	5.08988	27.49
Group_D	TraesCS2D02G339800	5.09052	28.14
Group_A	TraesCS3A02G184400	5.09182	21.42
Group_D	TraesCS5D02G093700	5.09285	28.97
Group_E	TraesCS5B02G554500	5.0948	30.32
Group_D	TraesCS3D02G426600	5.09758	28.12
Group_D	TraesCS7D02G114400	5.10866	28.82
Group_E	TraesCS2B02G571800	5.1157	30.36
Group_D	TraesCS5B02G481700	5.12431	27.06
Group_D	TraesCS3D02G234300	5.12592	28.47
Group_C	TraesCS5B02G462800	5.12843	26.22
Group_D	TraesCS1A02G046100	5.134	27.25
Group_E	TraesCS6A02G077700	5.13519	30.49
Group_E	TraesCS1B02G251700	5.13978	29.47
Group_D	TraesCS1B02G209100	5.14193	27.24
Group_D	TraesCS3D02G496800	5.14938	28.36
Group_D	TraesCS1A02G298900	5.1581	27.34
Group_C	TraesCS3B02G572900	5.16524	26.09
Group_A	TraesCS3B02G090200	5.17074	21.77
Group_D	TraesCS5A02G524500	5.17359	27.96
Group_C	TraesCS5A02G322500	5.17655	25.44
Group_B	TraesCS6B02G191900	5.18485	23.96
Group_D	TraesCS4B02G299700	5.18733	27.68
Group_D	TraesCS5B02G072300	5.18795	27.66
Group_C	TraesCS5D02G464900	5.18943	25.66
Group_E	TraesCS6A02G337400	5.19564	29.33
Group_D	TraesCS5D02G061600	5.19589	28.76
Group_B	TraesCS1A02G115200	5.19923	23.69
Group_D	TraesCS7A02G144600	5.20491	27.23
Group_D	TraesCS2B02G365500	5.20779	27.74
Group_C	TraesCS5A02G420200	5.21039	25.73
Group_D	TraesCS7D02G464800	5.21498	28.45
Group_D	TraesCS3B02G441600	5.21714	27.43
Group_D	TraesCS1D02G263700	5.21746	27.06
Group_D	TraesCS6A02G375500	5.21817	27.59
Group_C	TraesCS5D02G566200	5.22991	26.2
Group_D	TraesCS4A02G094700	5.23251	27.07
Group_D	TraesCS3A02G131300	5.23455	27.86
Group_C	TraesCS7B02G145400	5.23946	26
Group_D	TraesCS5D02G390500	5.23955	27.39
Group_C	TraesCS7A02G246100	5.24057	25.75
Group_D	TraesCS4A02G222900	5.25257	28.5
Group_A	TraesCS7D02G435100	5.25493	21.91
Group_E	TraesCS5B02G358600	5.2608	29.09
Group_C	TraesCS5B02G463000	5.26635	25.63
Group_D	TraesCS1D02G278400	5.26941	27.91
Group_D	TraesCS1B02G132900	5.27058	28.03
Group_D	TraesCS7A02G069600	5.27815	28.21
Group_D	TraesCS5A02G520000	5.28177	27.15
Group_E	TraesCS1D02G342400	5.28249	30.31
Group_D	TraesCS3A02G106200	5.28343	28.38
Group_A	TraesCS6B02G373300	5.28612	22.11
Group_D	TraesCS1A02G089500	5.28844	27.63
Group_C	TraesCS6A02G220200	5.29023	26.09
Group_D	TraesCS3B02G425000	5.29228	28.54
Group_D	TraesCS5D02G192100	5.29907	27.28
Group_D	TraesCS2D02G366000	5.29941	27.62
Group_D	TraesCS2D02G372300	5.30752	28.72
Group_D	TraesCS7D02G271000	5.30865	28.19
Group_D	TraesCS2A02G294700	5.30879	28.12
Group_A	TraesCS5B02G313600	5.31432	21.8
Group_D	TraesCS6A02G352300	5.3188	28.17
Group_C	TraesCS5D02G374600	5.31894	26.28
Group_A	TraesCS7D02G366800	5.3239	22.38
Group_D	TraesCS4A02G441500	5.33649	27.56
Group_D	TraesCS3A02G433200	5.33872	27.47
Group_D	TraesCS4A02G350200	5.34241	27.65
Group_D	TraesCS4D02G211200	5.34687	27.97
Group_D	TraesCS1A02G363300	5.35699	28.18
Group_D	TraesCS2A02G102300	5.35823	28.11
Group_D	TraesCS7A02G443300	5.35917	28.48
Group_D	TraesCS1D02G220600	5.3621	28.97
Group_D	TraesCS4A02G495500	5.36233	27.48
Group_D	TraesCS6D02G091700	5.36538	27.35
Group_D	TraesCS7B02G359900	5.36685	27.41
Group_D	TraesCS2D02G371600	5.36722	27.13
Group_D	TraesCS2A02G163000	5.36769	27.62
Group_D	TraesCS1D02G337900	5.38553	27.09
Group_E	TraesCS7D02G323000	5.39267	30.54
Group_D	TraesCS4D02G304500	5.39464	27.24
Group_C	TraesCS3B02G128100	5.39845	26.07
Group_A	TraesCS6A02G191000	5.39894	21.05
Group_D	TraesCS1A02G366700	5.40284	27.25
Group_D	TraesCS3B02G461200	5.40796	27.65
Group_A	TraesCS6B02G359800	5.4163	21.27
Group_C	TraesCS5D02G219700	5.42327	26.17
Group_E	TraesCS2A02G454000	5.42852	29.45
Group_E	TraesCS2D02G099400	5.42852	30.06
Group_D	TraesCS3A02G109100	5.43773	28.32
Group_E	TraesCS4A02G239800	5.44117	29.86
Group_D	TraesCS5A02G083600	5.44911	27.29
Group_D	TraesCS2D02G165900	5.44949	27.59
Group_D	TraesCS7D02G162800	5.4507	27.48
Group_D	TraesCS5D02G035100	5.45098	28.61
Group_A	TraesCS7A02G406000	5.45381	21.65
Group_C	TraesCS1B02G432700	5.45661	25.25
Group_D	TraesCS6B02G040600	5.4643	27.58
Group_D	TraesCS5D02G202600	5.46685	28.82
Group_D	TraesCS1A02G218800	5.4715	28.74
Group_D	TraesCS6D02G201900	5.47614	28.11
Group_C	TraesCSU02G081700	5.47928	26.06
Group_D	TraesCS2D02G201100	5.47958	27.3
Group_D	TraesCS3D02G270300	5.49115	27.93
Group_D	TraesCS5B02G102500	5.49155	28.68
Group_D	TraesCS6B02G247800	5.49311	27.97
Group_C	TraesCS3B02G536600	5.49683	26.87
Group_D	TraesCS7B02G124600	5.49968	28.03
Group_A	TraesCS7A02G372200	5.50521	21.34
Group_E	TraesCS3B02G230800	5.50721	29.43
Group_D	TraesCS2B02G626700	5.51198	28.55
Group_D	TraesCS5D02G521600	5.51255	27.63
Group_D	TraesCS4B02G104900	5.51425	27.08
Group_D	TraesCS1B02G181500	5.51839	27.19
Group_E	TraesCS3A02G425600	5.52072	29.51
Group_D	TraesCS3D02G352100	5.52308	27.27
Group_D	TraesCS7D02G030100	5.52346	27.15
Group_D	TraesCS1B02G095600	5.52351	28.59
Group_D	TraesCS2B02G105300	5.52676	27.52
Group_C	TraesCS7A02G454300	5.53518	26.22
Group_D	TraesCS7D02G225700	5.53803	27.62
Group_D	TraesCS2D02G084600	5.54087	27.11
Group_B	TraesCS1A02G046400	5.54159	23.74
Group_D	TraesCS4B02G114500	5.54228	27.7
Group_E	TraesCS6D02G135500	5.54443	29.47
Group_B	TraesCS1A02G079800	5.54699	24.11
Group_D	TraesCS5A02G490800	5.54735	28.59
Group_E	TraesCS7A02G506200	5.54762	29.53
Group_D	TraesCS2D02G004500	5.55783	27.8
Group_D	TraesCS1D02G340400	5.56078	28.22
Group_D	TraesCS2A02G417300	5.57034	27.9
Group_D	TraesCS7A02G296500	5.57312	27.33
Group_D	TraesCS1A02G241600	5.57322	27.52
Group_E	TraesCS7D02G119900	5.57427	30.79
Group_D	TraesCS5D02G259900	5.58224	27.69
Group_D	TraesCS2B02G290500	5.58331	27.11
Group_D	TraesCS7B02G436500	5.59036	27.64
Group_D	TraesCS1D02G147600	5.59172	27.39
Group_D	TraesCS1A02G013800	5.59382	27.19
Group_E	TraesCS2A02G166300	5.5944	29.29
Group_D	TraesCS4B02G086900	5.59858	28.35
Group_D	TraesCS5D02G405800	5.5994	28.96
Group_D	TraesCS3B02G101700	5.60353	28.71
Group_D	TraesCSU02G113800	5.60378	28.09
Group_D	TraesCS4A02G088800	5.60493	27.31
Group_D	TraesCS7B02G135700	5.60776	28.54
Group_D	TraesCS6B02G184800	5.61486	27.63
Group_D	TraesCS3D02G201800	5.61657	27.86
Group_C	TraesCS7B02G354800	5.6256	25.57
Group_D	TraesCS4D02G111900	5.64454	27.94
Group_E	TraesCS7A02G430400	5.64762	30.72
Group_D	TraesCS2D02G387800	5.65237	27.38
Group_E	TraesCS2D02G588600	5.65337	29.73
Group_C	TraesCS5D02G347600	5.65717	26
Group_D	TraesCS5B02G252700	5.65907	28.66
Group_D	TraesCS7B02G272800	5.67371	28.03
Group_D	TraesCS3A02G217300	5.67436	27.47
Group_D	TraesCS1B02G038700	5.67474	27.05
Group_C	TraesCS7A02G247000	5.67476	26.3
Group_D	TraesCS4A02G280000	5.67557	27.18
Group_C	TraesCS7A02G141500	5.68264	25.94
Group_D	TraesCS1B02G267200	5.6861	27.24
Group_E	TraesCS2D02G368800	5.69035	29.1
Group_D	TraesCS7D02G003000	5.70265	27.05
Group_D	TraesCS4A02G320400	5.70438	28.07
Group_D	TraesCS1B02G190300	5.70843	27.91
Group_D	TraesCS2B02G125800	5.71439	28.57
Group_D	TraesCS1D02G295800	5.71675	28.92
Group_D	TraesCS4B02G052300	5.71809	27.92
Group_B	TraesCS4D02G081500	5.74565	23.48
Group_D	TraesCS3B02G016300	5.74977	27.73
Group_C	TraesCS2B02G418400	5.75537	25.44
Group_D	TraesCS7A02G179300	5.75669	28.76
Group_D	TraesCS3D02G283500	5.75746	27.31
Group_D	TraesCS5B02G260500	5.76178	27.58
Group_D	TraesCS7B02G194600	5.77097	27.5
Group_C	TraesCS1B02G308600	5.77702	26.39
Group_D	TraesCS2A02G538200	5.78086	27.66
Group_D	TraesCS5A02G096800	5.78259	27.5
Group_D	TraesCS2A02G512100	5.78817	27.08
Group_D	TraesCS5B02G056700	5.79155	27.34
Group_C	TraesCS3B02G328200	5.79158	26.29
Group_A	TraesCS2B02G474700	5.79557	21.69
Group_E	TraesCS6B02G321100	5.79582	30.34
Group_D	TraesCS4B02G210600	5.79626	28.12
Group_C	TraesCS3A02G222100	5.80455	25.16
Group_D	TraesCS1A02G258400	5.80629	28.04
Group_E	TraesCS1B02G217200	5.812	30.49
Group_A	TraesCS5D02G156900	5.81345	21.15
Group_D	TraesCS5A02G380200	5.81429	28.67
Group_D	TraesCS3D02G542600	5.8147	27.12
Group_B	TraesCS1A02G299200	5.81736	23.31
Group_D	TraesCS6A02G358200	5.82103	27.88
Group_D	TraesCS2A02G380200	5.82498	27.36
Group_D	TraesCS5D02G059800	5.8261	28.96
Group_D	TraesCS7A02G407800	5.82821	28.28
Group_C	TraesCS5B02G462900	5.83258	25.6
Group_D	TraesCS3D02G109300	5.8327	27.07
Group_D	TraesCS3A02G114300	5.84167	27.91
Group_E	TraesCS1A02G299900	5.84168	30.09
Group_D	TraesCS1A02G150600	5.84185	28.13
Group_D	TraesCS7A02G055700	5.84517	27.73
Group_D	TraesCS1B02G459800	5.84637	28.94
Group_E	TraesCS5A02G237200	5.84673	30.43
Group_D	TraesCS7D02G550900	5.84854	28.44
Group_E	TraesCS7A02G569900	5.84858	30.13
Group_E	TraesCS2A02G480100	5.85347	29.63
Group_D	TraesCS2D02G267000	5.85791	28.93
Group_D	TraesCS1B02G046800	5.85891	27.4
Group_D	TraesCS6D02G110100	5.86471	27.48
Group_E	TraesCS5D02G281200	5.86948	30.6
Group_E	TraesCS7B02G006000	5.87172	30.9
Group_D	TraesCS4A02G102900	5.87404	28.02
Group_B	TraesCS1A02G328100	5.87608	24.55
Group_D	TraesCS1A02G256800	5.87787	27.57
Group_D	TraesCS3B02G230900	5.88164	27.11
Group_D	TraesCS4A02G167500	5.88667	27.55
Group_D	TraesCS4B02G120100	5.88701	27.14
Group_D	TraesCS7A02G129700	5.89304	27.52
Group_D	TraesCS4A02G194700	5.89654	27.27
Group_D	TraesCS2B02G540100	5.89914	27.04
Group_D	TraesCS4D02G036500	5.8994	27.76
Group_D	TraesCS2D02G549300	5.90094	27.59
Group_E	TraesCS6B02G266500	5.90898	30.3
Group_D	TraesCS7D02G550700	5.90996	27.03
Group_C	TraesCS4D02G214200	5.92702	26.36
Group_E	TraesCS2B02G023800	5.92862	30.36
Group_D	TraesCS5D02G456000	5.9287	27.22
Group_D	TraesCS7A02G335300	5.929	28.87
Group_D	TraesCS7A02G384600	5.9309	28.36
Group_D	TraesCS5A02G380700	5.93217	28.98
Group_D	TraesCS1A02G265200	5.93266	28.66
Group_B	TraesCS6A02G241400	5.93883	24.38
Group_D	TraesCS4A02G044500	5.94536	28.37
Group_D	TraesCS5B02G187400	5.94549	28.69
Group_D	TraesCS5A02G293300	5.9491	28.32
Group_E	TraesCS4B02G143700	5.95445	30.34
Group_D	TraesCS6B02G366500	5.95926	28.1
Group_D	TraesCS5B02G287600	5.95932	28.63
Group_C	TraesCS7A02G033500	5.96152	26.27
Group_D	TraesCS2A02G095700	5.96441	27.16
Group_E	TraesCS2D02G423900	5.96605	30.78
Group_C	TraesCS7A02G413100	5.96928	25.6
Group_B	TraesCS3A02G349900	5.97076	23.05
Group_D	TraesCS4D02G356400	5.97392	27.46
Group_D	TraesCS2A02G133700	5.97515	28.07
Group_D	TraesCS2D02G167600	5.97585	27.35
Group_D	TraesCS4B02G057200	5.97678	27.96
Group_D	TraesCS4D02G279300	5.98291	28.98
Group_C	TraesCS7B02G423100	5.9879	26.24
Group_D	TraesCS2D02G048800	5.99247	28.6
Group_D	TraesCS5D02G016800	5.99476	28.1
Group_C	TraesCS3D02G123500	5.99862	26.31
Group_D	TraesCS3B02G357000	5.99913	28.45
Group_D	TraesCS7A02G561900	6.00496	28.24
Group_C	TraesCS3B02G311500	6.00614	25.57
Group_D	TraesCS1B02G128800	6.01094	27.34
Group_D	TraesCS4D02G084200	6.01878	27.51
Group_D	TraesCS2B02G436300	6.01911	27.43
Group_D	TraesCS6D02G032300	6.02215	27.31
Group_E	TraesCS4B02G087800	6.02768	30.67
Group_C	TraesCS2D02G254400	6.03086	25.65
Group_D	TraesCS5A02G116500	6.03603	28.76
Group_C	TraesCS2D02G339900	6.05449	25.35
Group_D	TraesCS7A02G365300	6.06005	28.3
Group_D	TraesCS2A02G565600	6.06335	27.75
Group_C	TraesCS6B02G248300	6.06658	26.23
Group_D	TraesCS6A02G306300	6.06806	28.5
Group_D	TraesCS5B02G529300	6.0732	28.33
Group_D	TraesCS7A02G291700	6.07383	28.59
Group_D	TraesCS2D02G182900	6.08424	28.89
Group_D	TraesCS7D02G521900	6.08731	27.82
Group_C	TraesCS5A02G064400	6.09023	25.83
Group_B	TraesCS2B02G199400	6.09291	23.14
Group_E	TraesCS3D02G432000	6.09502	30.09
Group_B	TraesCS7B02G281800	6.09601	23.33
Group_D	TraesCS3A02G054000	6.09842	27.91
Group_D	TraesCS2B02G366800	6.09939	27.13
Group_A	TraesCS5B02G157600	6.10445	21.78
Group_E	TraesCS7A02G300000	6.10842	29.7
Group_D	TraesCS4D02G150600	6.12273	28.7
Group_E	TraesCS5B02G292000	6.12292	30.71
Group_C	TraesCS5B02G145100	6.12615	25.41
Group_D	TraesCS3D02G180800	6.13267	27.15
Group_D	TraesCS7A02G001100	6.1334	27.57
Group_D	TraesCS4D02G010200	6.13791	27.25
Group_C	TraesCS1D02G115300	6.13947	25.87
Group_A	TraesCS4D02G259700	6.1395	22.24
Group_D	TraesCS5B02G193100	6.14491	27.08
Group_C	TraesCS4A02G071700	6.14584	25.12
Group_D	TraesCS3A02G410000	6.14612	28.18
Group_D	TraesCS6B02G300500	6.15072	28.22
Group_D	TraesCS7D02G416500	6.15569	27.64
Group_D	TraesCS6D02G245800	6.15747	27.06
Group_C	TraesCS3B02G349600	6.15751	25.77
Group_D	TraesCS7B02G333300	6.15773	28.24
Group_C	TraesCS2D02G464200	6.16485	25.8
Group_D	TraesCS4B02G076400	6.16856	28.12
Group_C	TraesCS2B02G504600	6.17087	25.54
Group_D	TraesCS4B02G291700	6.17152	27.01
Group_D	TraesCS2B02G219700	6.17345	28.15
Group_D	TraesCS6A02G231700	6.17467	27.57
Group_D	TraesCS6B02G434800	6.17723	27.11
Group_C	TraesCS4D02G118200	6.17926	26.43
Group_D	TraesCS4D02G334100	6.17935	27.86
Group_D	TraesCS5A02G543200	6.18425	27.36
Group_C	TraesCS3B02G390900	6.18507	26.15
Group_D	TraesCS4A02G136500	6.1876	28.33
Group_C	TraesCS3A02G289300	6.18804	25.24
Group_D	TraesCS3B02G104500	6.18846	28.25
Group_C	TraesCS3A02G153000	6.19097	25.19
Group_A	TraesCS3D02G182200	6.1998	21.76
Group_D	TraesCS3A02G173000	6.20076	27.82
Group_D	TraesCS4B02G087000	6.20343	27.06
Group_E	TraesCS5B02G461000	6.20366	29.81
Group_D	TraesCS5B02G059300	6.20876	27.06
Group_D	TraesCS6A02G241200	6.21543	27.86
Group_C	TraesCS6B02G298700	6.21646	26.06
Group_C	TraesCS4A02G212100	6.21741	25.4
Group_C	TraesCS3D02G160400	6.21936	25.3
Group_D	TraesCS6A02G068400	6.22377	28.01
Group_D	TraesCS1D02G310100	6.22948	27.65
Group_E	TraesCS5D02G551800	6.23615	30.3
Group_D	TraesCS7B02G062100	6.2464	28.32
Group_C	TraesCS5A02G396400	6.24798	26.02
Group_D	TraesCS2B02G007400	6.25453	27.83
Group_D	TraesCS1B02G232400	6.25565	28.02
Group_D	TraesCS2A02G188400	6.25618	27.43
Group_D	TraesCS5A02G080300	6.26024	27.34
Group_E	TraesCS4B02G047600	6.26258	30.35
Group_D	TraesCS2D02G490000	6.26318	28.53
Group_D	TraesCS2B02G405300	6.26909	28.59
Group_E	TraesCS1A02G068400	6.27133	30.75
Group_C	TraesCS7B02G223700	6.2744	25.82
Group_E	TraesCS4A02G060900	6.28194	29.98
Group_E	TraesCS3B02G463400	6.28867	30.55
Group_D	TraesCS2B02G478300	6.29149	27.72
Group_E	TraesCS7D02G510000	6.29586	29.01
Group_C	TraesCS7A02G003100	6.29651	26.17
Group_C	TraesCS5D02G076400	6.30116	26.18
Group_D	TraesCS1B02G198700	6.3063	28.62
Group_D	TraesCSU02G091900	6.30727	28.18
Group_D	TraesCSU02G132000	6.30832	28.3
Group_D	TraesCS7D02G134300	6.31218	28.8
Group_D	TraesCS2A02G372400	6.31939	28.91
Group_D	TraesCS7B02G433700	6.32392	28.32
Group_D	TraesCS2D02G195100	6.33189	27.34
Group_E	TraesCS7B02G473700	6.3426	29.33
Group_D	TraesCS6B02G141500	6.34527	27.14
Group_C	TraesCS7A02G536900	6.34715	25.8
Group_C	TraesCS2A02G042500	6.34749	26.06
Group_D	TraesCS4B02G085200	6.35122	28.58
Group_C	TraesCS5A02G545300	6.35307	26.1
Group_C	TraesCS2B02G109800	6.35346	26.22
Group_D	TraesCS6D02G160400	6.35553	27.33
Group_C	TraesCS1A02G179600	6.36259	26.15
Group_C	TraesCS6B02G444100	6.36304	25.96
Group_D	TraesCS5A02G124900	6.36905	27.52
Group_E	TraesCS3D02G372600	6.36942	30.71
Group_C	TraesCS1D02G239600	6.3719	26.38
Group_D	TraesCS3A02G332100	6.37375	28.8
Group_D	TraesCSU02G058100	6.37514	28.63
Group_D	TraesCS2B02G145100	6.37622	27.37
Group_D	TraesCS2B02G299700	6.38115	27.46
Group_C	TraesCS4A02G455800	6.38192	26.15
Group_D	TraesCS4A02G228800	6.38277	28.56
Group_C	TraesCS7B02G192500	6.38448	25.84
Group_C	TraesCS1B02G174600	6.38778	26.37
Group_C	TraesCS7D02G101700	6.38796	26.43
Group_C	TraesCS4A02G172000	6.38918	26.13
Group_D	TraesCS2A02G518700	6.38932	28.44
Group_D	TraesCS1A02G114300	6.38963	28.88
Group_D	TraesCS1A02G089400	6.39346	28
Group_D	TraesCS5B02G274100	6.39656	27.39
Group_C	TraesCS5A02G190700	6.39931	26.17
Group_D	TraesCS2D02G159000	6.3996	28.33
Group_E	TraesCS2D02G204900	6.4014	30.61
Group_D	TraesCS7D02G414500	6.40343	27.15
Group_B	TraesCS6A02G159300	6.4047	23.42
Group_D	TraesCS2D02G454400	6.40649	28.45
Group_C	TraesCS3A02G074800	6.40699	25.97
Group_D	TraesCS7D02G485400	6.40929	27.73
Group_C	TraesCS2D02G387700	6.40951	25.95
Group_C	TraesCS5B02G054200	6.41734	26.19
Group_C	TraesCS6B02G398500	6.42084	25.66
Group_D	TraesCS4A02G471300	6.42715	27.03
Group_E	TraesCS4A02G188600	6.42824	30.74
Group_D	TraesCS5B02G113300	6.4284	28.01
Group_D	TraesCS2A02G378200	6.43288	28.12
Group_C	TraesCS2A02G214000	6.43721	25.36
Group_C	TraesCS6A02G419200	6.43789	26.9
Group_D	TraesCS4A02G271200	6.43915	28.33
Group_D	TraesCS6A02G229000	6.44008	28.69
Group_D	TraesCS7D02G411800	6.44036	28.31
Group_E	TraesCS4B02G228000	6.44112	30.57
Group_C	TraesCS4A02G402200	6.44126	25.61
Group_D	TraesCS5A02G002600	6.44407	28.18
Group_C	TraesCS2A02G391000	6.4458	26
Group_C	TraesCS1B02G196400	6.44599	26.04
Group_C	TraesCS4B02G213500	6.4463	25.16
Group_C	TraesCS1D02G361300	6.44682	25.57
Group_E	TraesCS3B02G191600	6.45207	29.86
Group_C	TraesCS1B02G095700	6.45218	26.11
Group_D	TraesCS7D02G445300	6.45324	28.42
Group_D	TraesCS7A02G121500	6.46008	27.05
Group_C	TraesCS1A02G045300	6.4643	26.4
Group_D	TraesCS1A02G218900	6.46461	27.65
Group_E	TraesCS2D02G010200	6.46612	30.49
Group_D	TraesCS7D02G268900	6.46804	28.66
Group_D	TraesCS3D02G479100	6.46956	27.02
Group_E	TraesCS2D02G288600	6.4697	30.56
Group_D	TraesCS7D02G235200	6.46978	27.49
Group_D	TraesCS5A02G291400	6.47021	28.98
Group_C	TraesCS1A02G058400	6.47021	25.33
Group_D	TraesCS7A02G178600	6.47246	28.48
Group_C	TraesCS5B02G311300	6.47349	25.86
Group_C	TraesCS2D02G479600	6.47489	26.67
Group_D	TraesCS2B02G389700	6.47727	27.34
Group_D	TraesCS5A02G069200	6.47816	28.77
Group_E	TraesCS7D02G423900	6.4791	30.63
Group_D	TraesCS2B02G579100	6.47927	27.88
Group_E	TraesCS1B02G449100	6.4813	30
Group_D	TraesCS3D02G385700	6.48554	27.23
Group_D	TraesCS7A02G461200	6.48875	28.25
Group_D	TraesCS5B02G023300	6.48904	27.48
Group_D	TraesCS4D02G211300	6.49044	27.58
Group_D	TraesCS7B02G400600	6.49092	27.6
Group_C	TraesCS5B02G328600	6.49367	25.65
Group_C	TraesCS3D02G340300	6.49583	25.43
Group_D	TraesCS2D02G455800	6.4965	27.3
Group_D	TraesCS2A02G556100	6.49695	28.59
Group_D	TraesCS4D02G317900	6.49715	27.99
Group_D	TraesCS1A02G119900	6.50117	27.52
Group_D	TraesCS6B02G355500	6.50127	27.98
Group_D	TraesCS2A02G158900	6.50166	27.65
Group_C	TraesCS5A02G424600	6.50298	25.61
Group_D	TraesCS2D02G460600	6.50758	28.26
Group_D	TraesCS2B02G299000	6.51033	28.98
Group_D	TraesCS6D02G173600	6.5182	27.6
Group_B	TraesCS3D02G077400	6.52158	24.24
Group_E	TraesCS4A02G044000	6.52235	29.55
Group_D	TraesCS3B02G283100	6.52528	27.56
Group_D	TraesCS3D02G136600	6.52598	28.66
Group_D	TraesCS7B02G313700	6.52751	28.16
Group_D	TraesCS3A02G392900	6.52758	28.18
Group_D	TraesCS6A02G150900	6.52911	28.29
Group_E	TraesCS6D02G272000	6.52998	30.47
Group_D	TraesCS7D02G517700	6.53137	28.29
Group_D	TraesCS3A02G333200	6.53405	28.84
Group_C	TraesCS1D02G237800	6.53672	26.01
Group_E	TraesCS1B02G334100	6.53778	30.67
Group_D	TraesCS4A02G213800	6.54174	28.01
Group_D	TraesCS2A02G266800	6.54184	28.33
Group_D	TraesCS2B02G395100	6.54253	27.4
Group_D	TraesCS2D02G415700	6.54529	27.11
Group_D	TraesCS7B02G197900	6.54657	27.62
Group_C	TraesCS2A02G076100	6.54857	26.79
Group_D	TraesCS3B02G264900	6.54875	27.89
Group_E	TraesCS3A02G327400	6.55369	29.55
Group_C	TraesCS6D02G036100	6.55576	25.89
Group_D	TraesCS2D02G190500	6.55771	27.41
Group_D	TraesCS3B02G166000	6.56096	27.63
Group_C	TraesCS1D02G059200	6.56608	25.22
Group_C	TraesCS6D02G003900	6.56631	25.67
Group_D	TraesCS3A02G148600	6.56755	27.95
Group_C	TraesCS1A02G170100	6.56866	25.69
Group_C	TraesCS3A02G346600	6.57429	26.1
Group_B	TraesCS3D02G194300	6.57647	23.43
Group_C	TraesCS2D02G093600	6.57803	25.68
Group_E	TraesCS2B02G475600	6.57897	30.95
Group_D	TraesCS7A02G060700	6.58047	28.88
Group_E	TraesCS7B02G143000	6.58182	30.99
Group_C	TraesCS3D02G308300	6.58311	25.3
Group_C	TraesCS2B02G178700	6.58331	25.83
Group_C	TraesCS6A02G247800	6.58334	26.33
Group_D	TraesCS2D02G263400	6.58457	27.06
Group_D	TraesCS7B02G031900	6.58483	27.53
Group_D	TraesCS3A02G353800	6.5852	27.87
Group_D	TraesCS7B02G223100	6.58594	28.27
Group_C	TraesCS1A02G219500	6.58749	26.29
Group_D	TraesCS2A02G456200	6.58842	28.93
Group_D	TraesCS5A02G370700	6.58997	27.35
Group_C	TraesCS2A02G530700	6.59355	25.92
Group_E	TraesCS1A02G165500	6.59453	30.21
Group_C	TraesCS2D02G173200	6.5961	26.21
Group_C	TraesCS3D02G455200	6.59754	25.9
Group_D	TraesCS3A02G167200	6.59905	27.53
Group_D	TraesCS3A02G013000	6.60061	27.23
Group_D	TraesCS2D02G078500	6.60187	27.91
Group_D	TraesCS5D02G103100	6.60261	27.37
Group_D	TraesCS2A02G545500	6.60448	28.34
Group_D	TraesCS4D02G150100	6.60707	27.87
Group_D	TraesCS2A02G387200	6.60891	27.17
Group_D	TraesCS2B02G254000	6.613	27.79
Group_E	TraesCS1D02G234600	6.6152	29.57
Group_D	TraesCS2D02G108500	6.61541	28.93
Group_B	TraesCSU02G133300	6.61543	24.33
Group_C	TraesCS5B02G401300	6.61569	25.89
Group_C	TraesCS5B02G407300	6.61682	26.39
Group_D	TraesCS5B02G117800	6.61935	27.91
Group_D	TraesCS4A02G223400	6.61951	27.78
Group_D	TraesCS2A02G448300	6.62063	27.31
Group_C	TraesCS2B02G576400	6.62144	26.43
Group_D	TraesCS4A02G167200	6.62175	28.51
Group_D	TraesCS2B02G484100	6.62597	27.39
Group_C	TraesCS2B02G189100	6.62741	25.54
Group_D	TraesCS4B02G023600	6.62844	28.4
Group_C	TraesCS6A02G310200	6.62922	26.29
Group_C	TraesCS5A02G340300	6.63206	26.28
Group_C	TraesCS3D02G423100	6.6328	26.26
Group_E	TraesCS7A02G215800	6.63333	30.27
Group_D	TraesCS3B02G153700	6.63997	27.85
Group_C	TraesCS2D02G463100	6.64728	25.57
Group_D	TraesCS4D02G098900	6.65027	28.36
Group_C	TraesCS3A02G244700	6.65035	26.26
Group_D	TraesCS3D02G376100	6.65532	27.34
Group_C	TraesCS6B02G271900	6.65724	25.7
Group_C	TraesCS7B02G296800	6.65944	26.32
Group_D	TraesCS5D02G331900	6.66214	28.24
Group_D	TraesCS5D02G380300	6.66247	27.86
Group_E	TraesCS5A02G300400	6.66643	29.29
Group_D	TraesCS4A02G365200	6.67089	27.74
Group_D	TraesCS7B02G168800	6.67106	27.21
Group_C	TraesCS2B02G271500	6.67106	25.69
Group_C	TraesCS3D02G366800	6.67361	26.14
Group_D	TraesCS3D02G283900	6.6763	27.5
Group_C	TraesCS4D02G168300	6.67694	25.84
Group_E	TraesCS6D02G356100	6.68942	29.98
Group_D	TraesCS7D02G401500	6.68991	27.3
Group_D	TraesCS7A02G465500	6.69676	28.33
Group_C	TraesCS3D02G061500	6.69851	25.62
Group_C	TraesCS7A02G323600	6.69911	25.69
Group_E	TraesCS5A02G479300	6.70279	29.78
Group_D	TraesCS6A02G087600	6.70379	28.54
Group_E	TraesCS3B02G268400	6.70624	30.95
Group_D	TraesCS6D02G321100	6.71303	28.21
Group_E	TraesCS2B02G477500	6.71816	30.79
Group_D	TraesCS5D02G031800	6.7185	28.01
Group_D	TraesCS1B02G020600	6.71949	27.37
Group_D	TraesCS7D02G403100	6.72495	27.72
Group_C	TraesCS2D02G250900	6.72804	25.74
Group_D	TraesCS2D02G557900	6.73139	28.68
Group_C	TraesCS1B02G076300	6.7317	25.46
Group_C	TraesCS2B02G626600	6.73218	25.5
Group_C	TraesCS7D02G318300	6.73525	25.2
Group_C	TraesCS3B02G100400	6.7369	25.08
Group_C	TraesCS3B02G275200	6.74027	25.71
Group_D	TraesCS1B02G132100	6.74613	27.29
Group_D	TraesCS7A02G342900	6.74638	28.39
Group_D	TraesCS3B02G058700	6.74702	28.85
Group_D	TraesCS5D02G554000	6.74732	28.28
Group_D	TraesCS6D02G385400	6.75031	27.85
Group_C	TraesCS2B02G157100	6.75507	25.75
Group_D	TraesCS4D02G076000	6.75564	28.4
Group_D	TraesCS6A02G274300	6.75664	28.08
Group_C	TraesCS3B02G448000	6.7568	25.55
Group_D	TraesCS1B02G200600	6.75755	27.73
Group_B	TraesCS6D02G150500	6.75843	24.62
Group_E	TraesCS6A02G290800	6.7585	30.05
Group_D	TraesCS4A02G390200	6.75956	27.2
Group_C	TraesCS5D02G200800	6.76156	26.36
Group_D	TraesCS2B02G018600	6.76288	28.41
Group_D	TraesCS6A02G080400	6.76414	28.1
Group_D	TraesCS7A02G029900	6.76436	28.11
Group_D	TraesCS2D02G305500	6.7647	27.68
Group_C	TraesCS4A02G005500	6.76636	26.24
Group_C	TraesCS5A02G503900	6.76988	25.99
Group_C	TraesCS5B02G080400	6.77051	26.44
Group_D	TraesCS2D02G409400	6.77359	27.39
Group_D	TraesCS5D02G129600	6.7767	28.81
Group_D	TraesCS2A02G363400	6.77825	27.24
Group_C	TraesCS2B02G287400	6.78137	25.52
Group_D	TraesCS1B02G263400	6.78188	27.74
Group_D	TraesCS2B02G185300	6.7871	28.12
Group_D	TraesCS4D02G205900	6.78766	28.78
Group_D	TraesCS2A02G336300	6.78844	28.22
Group_D	TraesCS4A02G263500	6.78973	28.21
Group_D	TraesCS3A02G521400	6.79361	27.84
Group_D	TraesCS5D02G160500	6.7969	27.52
Group_E	TraesCS5D02G422300	6.79704	29.72
Group_D	TraesCS1D02G120100	6.79765	28.67
Group_D	TraesCS7D02G344700	6.79814	28.4
Group_C	TraesCS1D02G411300	6.79886	25.58
Group_D	TraesCS1D02G030300	6.80023	27.01
Group_C	TraesCS3D02G260100	6.80221	25.74
Group_D	TraesCS2B02G427700	6.80363	28.65
Group_C	TraesCS2B02G169700	6.80684	25.24
Group_D	TraesCS1A02G436900	6.8071	27.59
Group_C	TraesCS6A02G240600	6.80808	25.97
Group_D	TraesCS7D02G322800	6.81614	27.77
Group_D	TraesCS4D02G340500	6.81657	28.06
Group_D	TraesCS3A02G035300	6.81738	28.29
Group_D	TraesCS6B02G208400	6.82032	27.55
Group_C	TraesCS1A02G164600	6.82118	25.83
Group_C	TraesCS2B02G527800	6.82374	25.2
Group_E	TraesCS7A02G520300	6.8243	29.89
Group_C	TraesCS6D02G219000	6.82444	25.84
Group_D	TraesCS5B02G366900	6.82503	27.29
Group_C	TraesCS7B02G445500	6.82637	25.56
Group_D	TraesCS1A02G218000	6.82679	27.44
Group_C	TraesCS5D02G428400	6.82954	25.09
Group_E	TraesCS6D02G064900	6.83001	29.27
Group_D	TraesCS4D02G089900	6.83083	27.46
Group_E	TraesCS3D02G357900	6.83303	30.01
Group_C	TraesCS6D02G215000	6.83332	26.14
Group_D	TraesCS7A02G543000	6.83636	27.91
Group_C	TraesCS7D02G097400	6.83771	26.15
Group_D	TraesCS1D02G011600	6.83826	27.34
Group_D	TraesCS2A02G182200	6.84133	27.7
Group_C	TraesCS2D02G281300	6.84181	26.09
Group_D	TraesCS1B02G149900	6.84193	28.34
Group_C	TraesCS5D02G405900	6.84257	25.11
Group_C	TraesCS5A02G348100	6.84447	25.41
Group_D	TraesCS7B02G113500	6.84874	27.33
Group_D	TraesCS5A02G318700	6.85288	27.3
Group_D	TraesCS1D02G315800	6.8558	27.28
Group_D	TraesCS5D02G195000	6.85665	27.63
Group_D	TraesCS2A02G192400	6.8584	27.68
Group_C	TraesCS5B02G026600	6.86191	26.19
Group_D	TraesCS4D02G209200	6.86266	28.16
Group_D	TraesCS2A02G419100	6.8642	27.11
Group_E	TraesCS3D02G106500	6.86752	29.37
Group_C	TraesCS3A02G204500	6.86903	26.32
Group_C	TraesCS7D02G517000	6.87428	25.41
Group_D	TraesCS1D02G017800	6.87457	28.81
Group_D	TraesCS4A02G255400	6.87749	27.3
Group_C	TraesCS7B02G008400	6.88023	26.06
Group_D	TraesCS6A02G184100	6.88036	27.29
Group_D	TraesCS2A02G125100	6.88062	28.29
Group_D	TraesCS2A02G372600	6.88572	28.92
Group_D	TraesCS2A02G182700	6.88685	28.31
Group_C	TraesCS2B02G293400	6.88741	26.14
Group_C	TraesCS3A02G183600	6.88796	26.5
Group_D	TraesCS4D02G228100	6.88856	28.21
Group_D	TraesCS6A02G392100	6.89267	27.24
Group_D	TraesCS5B02G026400	6.89407	27.34
Group_D	TraesCS5D02G031600	6.90116	27.39
Group_D	TraesCS6A02G020100	6.90248	28.79
Group_D	TraesCS2A02G309200	6.9029	27.74
Group_C	TraesCS2B02G152700	6.90392	25.93
Group_C	TraesCS5D02G036000	6.90426	25.34
Group_D	TraesCS4B02G161200	6.9043	28.16
Group_C	TraesCS2D02G376300	6.90432	25.03
Group_C	TraesCS2D02G286000	6.90438	25.45
Group_D	TraesCS5B02G447700	6.90803	28.34
Group_C	TraesCS4D02G319100	6.91102	25.66
Group_E	TraesCS3B02G263000	6.91152	30.26
Group_D	TraesCS5B02G532700	6.91305	28.85
Group_E	TraesCS4B02G095100	6.91356	30.47
Group_D	TraesCS7D02G423700	6.91628	27.21
Group_C	TraesCS2B02G403900	6.91628	26.05
Group_C	TraesCS1B02G249300	6.91628	25.04
Group_C	TraesCS2B02G042200	6.91679	26.25
Group_D	TraesCS7D02G272400	6.9203	27.07
Group_C	TraesCS1B02G329600	6.92914	26.41
Group_D	TraesCS7B02G124500	6.93236	27.09
Group_C	TraesCS3A02G202800	6.93519	26.19
Group_D	TraesCS6D02G304900	6.93553	27.81
Group_D	TraesCS5D02G112400	6.93898	27.43
Group_E	TraesCS6A02G222300	6.94162	30.6
Group_C	TraesCS5B02G240900	6.9452	25.24
Group_C	TraesCS5A02G024900	6.94742	25.32
Group_C	TraesCS2D02G356500	6.94833	25.96
Group_D	TraesCS2D02G560100	6.95023	27.12
Group_B	TraesCS6B02G122800	6.95041	24.61
Group_C	TraesCS2B02G377000	6.95043	25.91
Group_D	TraesCS4B02G059700	6.95115	27.78
Group_D	TraesCS7B02G299000	6.95328	28.82
Group_C	TraesCS6D02G191500	6.95371	26.26
Group_C	TraesCS5D02G477800	6.95691	26.94
Group_D	TraesCS5B02G114400	6.95924	27.6
Group_D	TraesCS3A02G326200	6.96298	27.6
Group_C	TraesCS3B02G378400	6.96779	25.24
Group_D	TraesCS3A02G096000	6.96848	27.25
Group_D	TraesCS7B02G227500	6.97247	28.97
Group_D	TraesCS1B02G073600	6.97712	27.42
Group_D	TraesCS2A02G195800	6.98191	27.29
Group_D	TraesCS4D02G340700	6.98249	27.18
Group_D	TraesCS5A02G365300	6.98644	27.42
Group_D	TraesCS2B02G192600	6.98877	28.3
Group_C	TraesCS1D02G114300	6.99345	26.78
Group_C	TraesCS4A02G013800	6.99401	25.48
Group_B	TraesCS3B02G382500	6.99467	23.07
Group_E	TraesCS2A02G265000	7.0054	30.22
Group_D	TraesCS3D02G045200	7.00589	27.58
Group_C	TraesCS6B02G384500	7.00695	25.63
Group_D	TraesCS5B02G465300	7.01008	27.34
Group_C	TraesCS3A02G253800	7.01132	25.8
Group_E	TraesCS2B02G084100	7.01478	29.57
Group_D	TraesCS2A02G153700	7.01559	28.03
Group_D	TraesCS6A02G031600	7.01877	27.44
Group_A	TraesCS1B02G268000	7.02425	22.48
Group_C	TraesCS3A02G374500	7.02647	25.74
Group_E	TraesCS7A02G454100	7.02852	29.2
Group_D	TraesCS2D02G380800	7.02914	27.74
Group_D	TraesCS2A02G514300	7.02936	27.78
Group_D	TraesCS6A02G315300	7.03585	28.62
Group_D	TraesCS4B02G150500	7.03681	28.09
Group_D	TraesCS2A02G284000	7.03713	27.34
Group_D	TraesCS2D02G384600	7.03849	27.79
Group_E	TraesCS3D02G191700	7.03929	30.63
Group_D	TraesCS3B02G344500	7.04009	28.68
Group_D	TraesCS2A02G378500	7.04341	27.2
Group_D	TraesCS1B02G229200	7.04576	27.11
Group_D	TraesCS2D02G538500	7.04708	27.46
Group_D	TraesCS5A02G514700	7.04909	27.7
Group_D	TraesCS5D02G116100	7.05156	27.41
Group_D	TraesCS3A02G200800	7.05162	27.83
Group_D	TraesCS3A02G107200	7.0527	27.38
Group_E	TraesCS1D02G100900	7.05525	30.76
Group_C	TraesCS2B02G197300	7.05631	25.07
Group_C	TraesCS3B02G349800	7.05991	25.55
Group_C	TraesCS3B02G018400	7.06	26.1
Group_E	TraesCS7D02G242300	7.06581	29.99
Group_C	TraesCS3B02G485600	7.06982	26.53
Group_D	TraesCS3B02G205100	7.07395	27.13
Group_C	TraesCS5D02G354300	7.07576	25.49
Group_C	TraesCS5D02G334500	7.07587	25.4
Group_E	TraesCS3B02G533500	7.07615	29.18
Group_C	TraesCS4D02G086400	7.07773	25.31
Group_D	TraesCS5A02G157000	7.07889	27.83
Group_A	TraesCS1A02G005200	7.07953	22.19
Group_C	TraesCS2A02G327000	7.0798	25.89
Group_D	TraesCS7B02G160900	7.07996	27.58
Group_E	TraesCS3B02G150800	7.08149	29.87
Group_E	TraesCS4A02G460000	7.08644	29.22
Group_C	TraesCS3A02G282500	7.08691	25.56
Group_C	TraesCS6B02G022400	7.08719	26.13
Group_C	TraesCS3A02G447500	7.08903	25.6
Group_D	TraesCS4B02G162300	7.08932	28
Group_D	TraesCS1D02G265400	7.09073	28.22
Group_D	TraesCS5B02G155200	7.09796	27.02
Group_C	TraesCS4D02G328200	7.09861	25.43
Group_D	TraesCS4A02G347400	7.09968	27.29
Group_C	TraesCS2A02G081900	7.10231	25.45
Group_D	TraesCSU02G078100	7.1045	27.62
Group_D	TraesCS2B02G275600	7.10568	27.17
Group_D	TraesCS6D02G088200	7.1061	27.09
Group_D	TraesCS5A02G263500	7.10975	27.9
[truncated: 6,246 more rows]

## Sheet: Data_Fig_S5
Data for Fig S5: Comparison of numbers of balanced triads as classified by Ramírez- González et al. (2020) and circadian balanced triads classified in this study.
triad_ID	gene_ID	Transcriptional and circadian specific catagories	Transcriptional and circadian general catagories
412	TraesCS5A01G531900	B.suppressed	transcriptional unbalanced
412	TraesCS4B01G363600	B.suppressed	transcriptional unbalanced
412	TraesCS4D01G357000	B.suppressed	transcriptional unbalanced
413	TraesCS5A01G461200	A.suppressed	transcriptional unbalanced
413	TraesCS5B01G471300	A.suppressed	transcriptional unbalanced
413	TraesCS5D01G473800	A.suppressed	transcriptional unbalanced
437	TraesCS5A01G246200	B.suppressed	transcriptional unbalanced
437	TraesCS5B01G243500	B.suppressed	transcriptional unbalanced
437	TraesCS5D01G252700	B.suppressed	transcriptional unbalanced
451	TraesCS3A01G462400	B.suppressed	transcriptional unbalanced
451	TraesCS3B01G505400	B.suppressed	transcriptional unbalanced
451	TraesCS3D01G456100	B.suppressed	transcriptional unbalanced
470	TraesCS4A01G231300	B.dominant	transcriptional unbalanced
470	TraesCS4B01G084700	B.dominant	transcriptional unbalanced
470	TraesCS4D01G082600	B.dominant	transcriptional unbalanced
482	TraesCS1A01G020300	B.dominant	transcriptional unbalanced
482	TraesCS1B01G024300	B.dominant	transcriptional unbalanced
482	TraesCS1D01G019800	B.dominant	transcriptional unbalanced
497	TraesCS1A01G117100	A.dominant	transcriptional unbalanced
497	TraesCS1B01G137000	A.dominant	transcriptional unbalanced
497	TraesCS1D01G118200	A.dominant	transcriptional unbalanced
683	TraesCS5A01G531100	D.dominant	transcriptional unbalanced
683	TraesCS4B01G362900	D.dominant	transcriptional unbalanced
683	TraesCS4D01G356100	D.dominant	transcriptional unbalanced
745	TraesCS4A01G223100	D.suppressed	transcriptional unbalanced
745	TraesCS4B01G092800	D.suppressed	transcriptional unbalanced
745	TraesCS4D01G089500	D.suppressed	transcriptional unbalanced
851	TraesCS2A01G460600	B.suppressed	transcriptional unbalanced
851	TraesCS2B01G482300	B.suppressed	transcriptional unbalanced
851	TraesCS2D01G460800	B.suppressed	transcriptional unbalanced
913	TraesCS6A01G157800	D.suppressed	transcriptional unbalanced
913	TraesCS6B01G185600	D.suppressed	transcriptional unbalanced
913	TraesCS6D01G147200	D.suppressed	transcriptional unbalanced
929	TraesCS7A01G313400	A.dominant	transcriptional unbalanced
929	TraesCS7B01G213900	A.dominant	transcriptional unbalanced
929	TraesCS7D01G309900	A.dominant	transcriptional unbalanced
942	TraesCS5A01G187500	B.suppressed	transcriptional unbalanced
942	TraesCS5B01G196300	B.suppressed	transcriptional unbalanced
942	TraesCS5D01G203500	B.suppressed	transcriptional unbalanced
999	TraesCS2A01G300900	A.suppressed	transcriptional unbalanced
999	TraesCS2B01G317100	A.suppressed	transcriptional unbalanced
999	TraesCS2D01G299600	A.suppressed	transcriptional unbalanced
1038	TraesCS2A01G434500	A.suppressed	transcriptional unbalanced
1038	TraesCS2B01G455600	A.suppressed	transcriptional unbalanced
1038	TraesCS2D01G432300	A.suppressed	transcriptional unbalanced
1427	TraesCS6A01G408600	B.dominant	transcriptional unbalanced
1427	TraesCS6B01G454800	B.dominant	transcriptional unbalanced
1427	TraesCS6D01G392500	B.dominant	transcriptional unbalanced
1447	TraesCS5A01G492100	A.suppressed	transcriptional unbalanced
1447	TraesCS4B01G319800	A.suppressed	transcriptional unbalanced
1447	TraesCS4D01G316400	A.suppressed	transcriptional unbalanced
1479	TraesCS5A01G001900	B.suppressed	transcriptional unbalanced
1479	TraesCS5B01G002300	B.suppressed	transcriptional unbalanced
1479	TraesCS5D01G002300	B.suppressed	transcriptional unbalanced
1485	TraesCS3A01G421100	A.suppressed	transcriptional unbalanced
1485	TraesCS3B01G456900	A.suppressed	transcriptional unbalanced
1485	TraesCS3D01G416800	A.suppressed	transcriptional unbalanced
1492	TraesCS3A01G175400	B.dominant	transcriptional unbalanced
1492	TraesCS3B01G205100	B.dominant	transcriptional unbalanced
1492	TraesCS3D01G180800	B.dominant	transcriptional unbalanced
1516	TraesCS2A01G504800	D.suppressed	transcriptional unbalanced
1516	TraesCS2B01G533000	D.suppressed	transcriptional unbalanced
1516	TraesCS2D01G505500	D.suppressed	transcriptional unbalanced
1571	TraesCS4A01G127300	D.suppressed	transcriptional unbalanced
1571	TraesCS4B01G177500	D.suppressed	transcriptional unbalanced
1571	TraesCS4D01G179200	D.suppressed	transcriptional unbalanced
1593	TraesCS6A01G237200	A.suppressed	transcriptional unbalanced
1593	TraesCS6B01G265700	A.suppressed	transcriptional unbalanced
1593	TraesCS6D01G219800	A.suppressed	transcriptional unbalanced
1680	TraesCS7A01G198400	B.suppressed	transcriptional unbalanced
1680	TraesCS7B01G104100	B.suppressed	transcriptional unbalanced
1680	TraesCS7D01G200100	B.suppressed	transcriptional unbalanced
1714	TraesCS3A01G078300	D.suppressed	transcriptional unbalanced
1714	TraesCS3B01G093200	D.suppressed	transcriptional unbalanced
1714	TraesCS3D01G078800	D.suppressed	transcriptional unbalanced
1742	TraesCS3A01G353100	D.suppressed	transcriptional unbalanced
1742	TraesCS3B01G385800	D.suppressed	transcriptional unbalanced
1742	TraesCS3D01G347200	D.suppressed	transcriptional unbalanced
1776	TraesCS2A01G275300	B.suppressed	transcriptional unbalanced
1776	TraesCS2B01G292900	B.suppressed	transcriptional unbalanced
1776	TraesCS2D01G274300	B.suppressed	transcriptional unbalanced
1789	TraesCS7A01G149400	A.suppressed	transcriptional unbalanced
1789	TraesCS7B01G053100	A.suppressed	transcriptional unbalanced
1789	TraesCS7D01G151100	A.suppressed	transcriptional unbalanced
1809	TraesCS1A01G393800	B.suppressed	transcriptional unbalanced
1809	TraesCS1B01G423100	B.suppressed	transcriptional unbalanced
1809	TraesCS1D01G402700	B.suppressed	transcriptional unbalanced
1824	TraesCS4A01G281800	D.suppressed	transcriptional unbalanced
1824	TraesCS4B01G031200	D.suppressed	transcriptional unbalanced
1824	TraesCS4D01G029000	D.suppressed	transcriptional unbalanced
1837	TraesCS6A01G385200	D.suppressed	transcriptional unbalanced
1837	TraesCS6B01G424200	D.suppressed	transcriptional unbalanced
1837	TraesCS6D01G370000	D.suppressed	transcriptional unbalanced
1841	TraesCS6A01G270200	D.suppressed	transcriptional unbalanced
1841	TraesCS6B01G297500	D.suppressed	transcriptional unbalanced
1841	TraesCS6D01G244800	D.suppressed	transcriptional unbalanced
1843	TraesCS4A01G210000	B.dominant	transcriptional unbalanced
1843	TraesCS4B01G113500	B.dominant	transcriptional unbalanced
1843	TraesCS4D01G111000	B.dominant	transcriptional unbalanced
1859	TraesCS7A01G202600	A.suppressed	transcriptional unbalanced
1859	TraesCS7B01G109600	A.suppressed	transcriptional unbalanced
1859	TraesCS7D01G205900	A.suppressed	transcriptional unbalanced
1864	TraesCS4A01G046300	B.suppressed	transcriptional unbalanced
1864	TraesCS4B01G259900	B.suppressed	transcriptional unbalanced
1864	TraesCS4D01G258600	B.suppressed	transcriptional unbalanced
1870	TraesCS3A01G011000	B.dominant	transcriptional unbalanced
1870	TraesCS3B01G014000	B.dominant	transcriptional unbalanced
1870	TraesCS3D01G000700	B.dominant	transcriptional unbalanced
1872	TraesCS2A01G301400	A.suppressed	transcriptional unbalanced
1872	TraesCS2B01G317500	A.suppressed	transcriptional unbalanced
1872	TraesCS2D01G300000	A.suppressed	transcriptional unbalanced
1894	TraesCS2A01G401700	D.suppressed	transcriptional unbalanced
1894	TraesCS2B01G419800	D.suppressed	transcriptional unbalanced
1894	TraesCS2D01G399100	D.suppressed	transcriptional unbalanced
1926	TraesCS3A01G318200	B.suppressed	transcriptional unbalanced
1926	TraesCS3B01G347700	B.suppressed	transcriptional unbalanced
1926	TraesCS3D01G313000	B.suppressed	transcriptional unbalanced
1938	TraesCS2A01G392500	A.suppressed	transcriptional unbalanced
1938	TraesCS2B01G410700	A.suppressed	transcriptional unbalanced
1938	TraesCS2D01G390600	A.suppressed	transcriptional unbalanced
1945	TraesCS3A01G352300	A.suppressed	transcriptional unbalanced
1945	TraesCS3B01G384900	A.suppressed	transcriptional unbalanced
1945	TraesCS3D01G346300	A.suppressed	transcriptional unbalanced
1953	TraesCS5A01G428700	D.suppressed	transcriptional unbalanced
1953	TraesCS5B01G430700	D.suppressed	transcriptional unbalanced
1953	TraesCS5D01G436800	D.suppressed	transcriptional unbalanced
1955	TraesCS4A01G291200	A.suppressed	transcriptional unbalanced
1955	TraesCS4B01G023000	A.suppressed	transcriptional unbalanced
1955	TraesCS4D01G020600	A.suppressed	transcriptional unbalanced
1965	TraesCS6A01G179700	A.dominant	transcriptional unbalanced
1965	TraesCS6B01G205600	A.dominant	transcriptional unbalanced
1965	TraesCS6D01G165300	A.dominant	transcriptional unbalanced
1968	TraesCS3A01G104100	B.suppressed	transcriptional unbalanced
1968	TraesCS3B01G122500	B.suppressed	transcriptional unbalanced
1968	TraesCS3D01G106300	B.suppressed	transcriptional unbalanced
1978	TraesCS1A01G277800	A.suppressed	transcriptional unbalanced
1978	TraesCS1B01G286700	A.suppressed	transcriptional unbalanced
1978	TraesCS1D01G277000	A.suppressed	transcriptional unbalanced
2013	TraesCS5A01G525800	A.suppressed	transcriptional unbalanced
2013	TraesCS4B01G356400	A.suppressed	transcriptional unbalanced
2013	TraesCS4D01G350100	A.suppressed	transcriptional unbalanced
2190	TraesCS6A01G215300	B.suppressed	transcriptional unbalanced
2190	TraesCS6B01G244900	B.suppressed	transcriptional unbalanced
2190	TraesCS6D01G197600	B.suppressed	transcriptional unbalanced
2272	TraesCS1A01G438100	D.dominant	transcriptional unbalanced
2272	TraesCS1B01G473100	D.dominant	transcriptional unbalanced
2272	TraesCS1D01G447200	D.dominant	transcriptional unbalanced
2409	TraesCS7A01G366900	D.suppressed	transcriptional unbalanced
2409	TraesCS7B01G261100	D.suppressed	transcriptional unbalanced
2409	TraesCS7D01G355900	D.suppressed	transcriptional unbalanced
2431	TraesCS2A01G547400	A.suppressed	transcriptional unbalanced
2431	TraesCS2B01G578100	A.suppressed	transcriptional unbalanced
2431	TraesCS2D01G548400	A.suppressed	transcriptional unbalanced
2440	TraesCS1A01G286900	D.suppressed	transcriptional unbalanced
2440	TraesCS1B01G296300	D.suppressed	transcriptional unbalanced
2440	TraesCS1D01G285800	D.suppressed	transcriptional unbalanced
2457	TraesCS5A01G211400	B.suppressed	transcriptional unbalanced
2457	TraesCS5B01G212400	B.suppressed	transcriptional unbalanced
2457	TraesCS5D01G222400	B.suppressed	transcriptional unbalanced
2494	TraesCS5A01G296000	A.dominant	transcriptional unbalanced
2494	TraesCS2B01G462200	A.dominant	transcriptional unbalanced
2494	TraesCS2D01G439800	A.dominant	transcriptional unbalanced
2513	TraesCS6A01G001200	D.suppressed	transcriptional unbalanced
2513	TraesCS6B01G005800	D.suppressed	transcriptional unbalanced
2513	TraesCS6D01G004500	D.suppressed	transcriptional unbalanced
2523	TraesCS5A01G355400	B.dominant	transcriptional unbalanced
2523	TraesCS5B01G357800	B.dominant	transcriptional unbalanced
2523	TraesCS5D01G363700	B.dominant	transcriptional unbalanced
2524	TraesCS1A01G332000	A.suppressed	transcriptional unbalanced
2524	TraesCS1B01G345700	A.suppressed	transcriptional unbalanced
2524	TraesCS1D01G334700	A.suppressed	transcriptional unbalanced
2529	TraesCS5A01G449200	D.suppressed	transcriptional unbalanced
2529	TraesCS5B01G456700	D.suppressed	transcriptional unbalanced
2529	TraesCS5D01G455700	D.suppressed	transcriptional unbalanced
2539	TraesCS6A01G241700	A.dominant	transcriptional unbalanced
2539	TraesCS6B01G282700	A.dominant	transcriptional unbalanced
2539	TraesCS6D01G223700	A.dominant	transcriptional unbalanced
2541	TraesCS1A01G401400	D.dominant	transcriptional unbalanced
2541	TraesCS1B01G429800	D.dominant	transcriptional unbalanced
2541	TraesCS1D01G408800	D.dominant	transcriptional unbalanced
2575	TraesCS6A01G298700	D.dominant	transcriptional unbalanced
2575	TraesCS6B01G328100	D.dominant	transcriptional unbalanced
2575	TraesCS6D01G278400	D.dominant	transcriptional unbalanced
2576	TraesCS2A01G525900	B.suppressed	transcriptional unbalanced
2576	TraesCS2B01G556000	B.suppressed	transcriptional unbalanced
2576	TraesCS2D01G528700	B.suppressed	transcriptional unbalanced
2605	TraesCS3A01G011600	A.suppressed	transcriptional unbalanced
2605	TraesCS3B01G014600	A.suppressed	transcriptional unbalanced
2605	TraesCS3D01G000100	A.suppressed	transcriptional unbalanced
2632	TraesCS3A01G472900	B.dominant	transcriptional unbalanced
2632	TraesCS3B01G516100	B.dominant	transcriptional unbalanced
2632	TraesCS3D01G468700	B.dominant	transcriptional unbalanced
2650	TraesCS4A01G201900	B.suppressed	transcriptional unbalanced
2650	TraesCS4B01G106100	B.suppressed	transcriptional unbalanced
2650	TraesCS4D01G102800	B.suppressed	transcriptional unbalanced
2663	TraesCS3A01G397100	B.suppressed	transcriptional unbalanced
2663	TraesCS3B01G429100	B.suppressed	transcriptional unbalanced
2663	TraesCS3D01G391000	B.suppressed	transcriptional unbalanced
2693	TraesCS7A01G148700	A.suppressed	transcriptional unbalanced
2693	TraesCS7B01G052300	A.suppressed	transcriptional unbalanced
2693	TraesCS7D01G150300	A.suppressed	transcriptional unbalanced
2724	TraesCS3A01G095900	A.dominant	transcriptional unbalanced
2724	TraesCS3B01G111700	A.dominant	transcriptional unbalanced
2724	TraesCS3D01G096300	A.dominant	transcriptional unbalanced
2739	TraesCS6A01G267000	B.suppressed	transcriptional unbalanced
2739	TraesCS6B01G294400	B.suppressed	transcriptional unbalanced
2739	TraesCS6D01G247800	B.suppressed	transcriptional unbalanced
2743	TraesCS5A01G471900	A.suppressed	transcriptional unbalanced
2743	TraesCS5B01G484400	A.suppressed	transcriptional unbalanced
2743	TraesCS5D01G484400	A.suppressed	transcriptional unbalanced
2747	TraesCS3A01G399300	B.dominant	transcriptional unbalanced
2747	TraesCS3B01G432300	B.dominant	transcriptional unbalanced
2747	TraesCS3D01G393500	B.dominant	transcriptional unbalanced
2830	TraesCS2A01G473700	B.suppressed	transcriptional unbalanced
2830	TraesCS2B01G497300	B.suppressed	transcriptional unbalanced
2830	TraesCS2D01G473400	B.suppressed	transcriptional unbalanced
2962	TraesCS1A01G189800	D.dominant	transcriptional unbalanced
2962	TraesCS1B01G197400	D.dominant	transcriptional unbalanced
2962	TraesCS1D01G186700	D.dominant	transcriptional unbalanced
2986	TraesCS1A01G151600	D.suppressed	transcriptional unbalanced
2986	TraesCS1B01G169200	D.suppressed	transcriptional unbalanced
2986	TraesCS1D01G148600	D.suppressed	transcriptional unbalanced
3045	TraesCS6A01G200700	A.dominant	transcriptional unbalanced
3045	TraesCS6B01G226800	A.dominant	transcriptional unbalanced
3045	TraesCS6D01G189200	A.dominant	transcriptional unbalanced
3051	TraesCS5A01G503800	A.suppressed	transcriptional unbalanced
3051	TraesCS4B01G332700	A.suppressed	transcriptional unbalanced
3051	TraesCS4D01G329400	A.suppressed	transcriptional unbalanced
3056	TraesCS1A01G403700	A.suppressed	transcriptional unbalanced
3056	TraesCS1B01G433200	A.suppressed	transcriptional unbalanced
3056	TraesCS1D01G411500	A.suppressed	transcriptional unbalanced
3101	TraesCS2A01G104200	B.dominant	transcriptional unbalanced
3101	TraesCS2B01G121200	B.dominant	transcriptional unbalanced
3101	TraesCS2D01G103900	B.dominant	transcriptional unbalanced
3104	TraesCS3A01G490600	B.suppressed	transcriptional unbalanced
3104	TraesCS3B01G551500	B.suppressed	transcriptional unbalanced
3104	TraesCS3D01G496500	B.suppressed	transcriptional unbalanced
3106	TraesCS2A01G461200	B.dominant	transcriptional unbalanced
3106	TraesCS2B01G483000	B.dominant	transcriptional unbalanced
3106	TraesCS2D01G461400	B.dominant	transcriptional unbalanced
3141	TraesCS6A01G178800	D.dominant	transcriptional unbalanced
3141	TraesCS6B01G206200	D.dominant	transcriptional unbalanced
3141	TraesCS6D01G165500	D.dominant	transcriptional unbalanced
3155	TraesCS5A01G151200	B.suppressed	transcriptional unbalanced
3155	TraesCS5B01G149700	B.suppressed	transcriptional unbalanced
3155	TraesCS5D01G156300	B.suppressed	transcriptional unbalanced
3166	TraesCS5A01G197100	D.dominant	transcriptional unbalanced
3166	TraesCS5B01G186500	D.dominant	transcriptional unbalanced
3166	TraesCS5D01G194000	D.dominant	transcriptional unbalanced
3182	TraesCS3A01G388500	D.suppressed	transcriptional unbalanced
3182	TraesCS3B01G420300	D.suppressed	transcriptional unbalanced
3182	TraesCS3D01G381100	D.suppressed	transcriptional unbalanced
3191	TraesCS1A01G101200	D.suppressed	transcriptional unbalanced
3191	TraesCS1B01G112000	D.suppressed	transcriptional unbalanced
3191	TraesCS1D01G093400	D.suppressed	transcriptional unbalanced
3192	TraesCS7A01G169700	A.suppressed	transcriptional unbalanced
3192	TraesCS7B01G074900	A.suppressed	transcriptional unbalanced
3192	TraesCS7D01G170900	A.suppressed	transcriptional unbalanced
3194	TraesCS7A01G169000	D.suppressed	transcriptional unbalanced
3194	TraesCS7B01G074100	D.suppressed	transcriptional unbalanced
3194	TraesCS7D01G169900	D.suppressed	transcriptional unbalanced
3197	TraesCS6A01G145400	A.suppressed	transcriptional unbalanced
3197	TraesCS6B01G173700	A.suppressed	transcriptional unbalanced
3197	TraesCS6D01G134600	A.suppressed	transcriptional unbalanced
3249	TraesCS5A01G502600	B.suppressed	transcriptional unbalanced
3249	TraesCS4B01G331200	B.suppressed	transcriptional unbalanced
3249	TraesCS4D01G328100	B.suppressed	transcriptional unbalanced
3257	TraesCS3A01G149300	D.suppressed	transcriptional unbalanced
3257	TraesCS3B01G176600	D.suppressed	transcriptional unbalanced
3257	TraesCS3D01G157400	D.suppressed	transcriptional unbalanced
3278	TraesCS4A01G194400	B.suppressed	transcriptional unbalanced
3278	TraesCS4B01G120900	B.suppressed	transcriptional unbalanced
3278	TraesCS4D01G118900	B.suppressed	transcriptional unbalanced
3286	TraesCS1A01G396700	B.suppressed	transcriptional unbalanced
3286	TraesCS1B01G424900	B.suppressed	transcriptional unbalanced
3286	TraesCS1D01G404600	B.suppressed	transcriptional unbalanced
3300	TraesCS5A01G064500	A.suppressed	transcriptional unbalanced
3300	TraesCS5B01G068200	A.suppressed	transcriptional unbalanced
3300	TraesCS5D01G075300	A.suppressed	transcriptional unbalanced
3301	TraesCS3A01G533700	A.suppressed	transcriptional unbalanced
3301	TraesCS3B01G610500	A.suppressed	transcriptional unbalanced
3301	TraesCS3D01G539000	A.suppressed	transcriptional unbalanced
3330	TraesCS2A01G290400	D.dominant	transcriptional unbalanced
3330	TraesCS2B01G306900	D.dominant	transcriptional unbalanced
3330	TraesCS2D01G288300	D.dominant	transcriptional unbalanced
3333	TraesCS2A01G059400	B.suppressed	transcriptional unbalanced
3333	TraesCS2B01G069400	B.suppressed	transcriptional unbalanced
3333	TraesCS2D01G058900	B.suppressed	transcriptional unbalanced
3338	TraesCS5A01G387600	B.dominant	transcriptional unbalanced
3338	TraesCS5B01G392700	B.dominant	transcriptional unbalanced
3338	TraesCS5D01G397500	B.dominant	transcriptional unbalanced
3344	TraesCS7A01G162300	A.dominant	transcriptional unbalanced
3344	TraesCS7B01G067600	A.dominant	transcriptional unbalanced
3344	TraesCS7D01G164000	A.dominant	transcriptional unbalanced
3360	TraesCS7A01G257600	A.suppressed	transcriptional unbalanced
3360	TraesCS7B01G154600	A.suppressed	transcriptional unbalanced
3360	TraesCS7D01G258600	A.suppressed	transcriptional unbalanced
3365	TraesCS2A01G184300	A.suppressed	transcriptional unbalanced
3365	TraesCS2B01G223100	A.suppressed	transcriptional unbalanced
3365	TraesCS2D01G203400	A.suppressed	transcriptional unbalanced
3366	TraesCS4A01G010400	A.suppressed	transcriptional unbalanced
3366	TraesCS4B01G294000	A.suppressed	transcriptional unbalanced
3366	TraesCS4D01G292800	A.suppressed	transcriptional unbalanced
3383	TraesCS2A01G331500	D.suppressed	transcriptional unbalanced
3383	TraesCS2B01G350700	D.suppressed	transcriptional unbalanced
3383	TraesCS2D01G331400	D.suppressed	transcriptional unbalanced
3394	TraesCS4A01G312100	B.suppressed	transcriptional unbalanced
3394	TraesCS4B01G000800	B.suppressed	transcriptional unbalanced
3394	TraesCS4D01G002100	B.suppressed	transcriptional unbalanced
3399	TraesCS4A01G005800	D.suppressed	transcriptional unbalanced
3399	TraesCS4B01G299300	D.suppressed	transcriptional unbalanced
3399	TraesCS4D01G298200	D.suppressed	transcriptional unbalanced
3405	TraesCS1A01G151700	D.suppressed	transcriptional unbalanced
3405	TraesCS1B01G169300	D.suppressed	transcriptional unbalanced
3405	TraesCS1D01G148700	D.suppressed	transcriptional unbalanced
3414	TraesCS2A01G500600	B.suppressed	transcriptional unbalanced
3414	TraesCS2B01G528500	B.suppressed	transcriptional unbalanced
3414	TraesCS2D01G500800	B.suppressed	transcriptional unbalanced
3433	TraesCS2A01G436300	A.suppressed	transcriptional unbalanced
3433	TraesCS2B01G456900	A.suppressed	transcriptional unbalanced
3433	TraesCS2D01G433600	A.suppressed	transcriptional unbalanced
3565	TraesCS6A01G351200	B.suppressed	transcriptional unbalanced
3565	TraesCS6B01G384300	B.suppressed	transcriptional unbalanced
3565	TraesCS6D01G333900	B.suppressed	transcriptional unbalanced
3643	TraesCS1A01G306000	D.dominant	transcriptional unbalanced
3643	TraesCS1B01G316700	D.dominant	transcriptional unbalanced
3643	TraesCS1D01G305700	D.dominant	transcriptional unbalanced
3647	TraesCS4A01G312200	A.suppressed	transcriptional unbalanced
3647	TraesCS4B01G000900	A.suppressed	transcriptional unbalanced
3647	TraesCS4D01G002000	A.suppressed	transcriptional unbalanced
3653	TraesCS7A01G228000	B.suppressed	transcriptional unbalanced
3653	TraesCS7B01G191600	B.suppressed	transcriptional unbalanced
3653	TraesCS7D01G226500	B.suppressed	transcriptional unbalanced
3737	TraesCS4A01G021100	B.dominant	transcriptional unbalanced
3737	TraesCS4B01G282500	B.dominant	transcriptional unbalanced
3737	TraesCS4D01G281500	B.dominant	transcriptional unbalanced
3739	TraesCS1A01G234300	A.dominant	transcriptional unbalanced
3739	TraesCS1B01G249200	A.dominant	transcriptional unbalanced
3739	TraesCS1D01G237700	A.dominant	transcriptional unbalanced
3769	TraesCS6A01G255000	A.suppressed	transcriptional unbalanced
3769	TraesCS6B01G270500	A.suppressed	transcriptional unbalanced
3769	TraesCS6D01G236300	A.suppressed	transcriptional unbalanced
3776	TraesCS5A01G111600	D.suppressed	transcriptional unbalanced
3776	TraesCS5B01G119600	D.suppressed	transcriptional unbalanced
3776	TraesCS5D01G128500	D.suppressed	transcriptional unbalanced
3791	TraesCS4A01G223400	A.suppressed	transcriptional unbalanced
3791	TraesCS4B01G093200	A.suppressed	transcriptional unbalanced
3791	TraesCS4D01G089900	A.suppressed	transcriptional unbalanced
3807	TraesCS5A01G233100	A.dominant	transcriptional unbalanced
3807	TraesCS5B01G231600	A.dominant	transcriptional unbalanced
3807	TraesCS5D01G240000	A.dominant	transcriptional unbalanced
3808	TraesCS2A01G132400	B.suppressed	transcriptional unbalanced
3808	TraesCS2B01G155000	B.suppressed	transcriptional unbalanced
3808	TraesCS2D01G134400	B.suppressed	transcriptional unbalanced
3815	TraesCS4A01G077900	A.dominant	transcriptional unbalanced
3815	TraesCS4B01G234000	A.dominant	transcriptional unbalanced
3815	TraesCS4D01G235100	A.dominant	transcriptional unbalanced
3825	TraesCS3A01G365500	B.dominant	transcriptional unbalanced
3825	TraesCS3B01G397300	B.dominant	transcriptional unbalanced
3825	TraesCS3D01G358600	B.dominant	transcriptional unbalanced
3828	TraesCS2A01G136600	A.dominant	transcriptional unbalanced
3828	TraesCS2B01G160500	A.dominant	transcriptional unbalanced
3828	TraesCS2D01G139300	A.dominant	transcriptional unbalanced
3831	TraesCS2A01G490500	A.suppressed	transcriptional unbalanced
3831	TraesCS2B01G519000	A.suppressed	transcriptional unbalanced
3831	TraesCS2D01G491000	A.suppressed	transcriptional unbalanced
3840	TraesCS3A01G234700	A.suppressed	transcriptional unbalanced
3840	TraesCS3B01G265100	A.suppressed	transcriptional unbalanced
3840	TraesCS3D01G235100	A.suppressed	transcriptional unbalanced
3855	TraesCS5A01G232200	B.suppressed	transcriptional unbalanced
3855	TraesCS5B01G230500	B.suppressed	transcriptional unbalanced
3855	TraesCS5D01G235800	B.suppressed	transcriptional unbalanced
3867	TraesCS2A01G327500	D.dominant	transcriptional unbalanced
3867	TraesCS2B01G354500	D.dominant	transcriptional unbalanced
3867	TraesCS2D01G335400	D.dominant	transcriptional unbalanced
3869	TraesCS1A01G153800	D.dominant	transcriptional unbalanced
3869	TraesCS1B01G171300	D.dominant	transcriptional unbalanced
3869	TraesCS1D01G152200	D.dominant	transcriptional unbalanced
3870	TraesCS3A01G135600	A.suppressed	transcriptional unbalanced
3870	TraesCS3B01G169400	A.suppressed	transcriptional unbalanced
3870	TraesCS3D01G151600	A.suppressed	transcriptional unbalanced
3898	TraesCS3A01G232400	A.suppressed	transcriptional unbalanced
3898	TraesCS3B01G261700	A.suppressed	transcriptional unbalanced
3898	TraesCS3D01G220800	A.suppressed	transcriptional unbalanced
3906	TraesCS3A01G338000	D.suppressed	transcriptional unbalanced
3906	TraesCS3B01G369600	D.suppressed	transcriptional unbalanced
3906	TraesCS3D01G331400	D.suppressed	transcriptional unbalanced
3915	TraesCS3A01G188900	B.suppressed	transcriptional unbalanced
3915	TraesCS3B01G218300	B.suppressed	transcriptional unbalanced
3915	TraesCS3D01G192600	B.suppressed	transcriptional unbalanced
3925	TraesCS7A01G189800	B.dominant	transcriptional unbalanced
3925	TraesCS7B01G094700	B.dominant	transcriptional unbalanced
3925	TraesCS7D01G190900	B.dominant	transcriptional unbalanced
3931	TraesCS1A01G406400	A.suppressed	transcriptional unbalanced
3931	TraesCS1B01G436600	A.suppressed	transcriptional unbalanced
3931	TraesCS1D01G414800	A.suppressed	transcriptional unbalanced
3932	TraesCS4A01G082200	D.suppressed	transcriptional unbalanced
3932	TraesCS4B01G221800	D.suppressed	transcriptional unbalanced
3932	TraesCS4D01G222200	D.suppressed	transcriptional unbalanced
3935	TraesCS1A01G201700	B.suppressed	transcriptional unbalanced
3935	TraesCS1B01G216000	B.suppressed	transcriptional unbalanced
3935	TraesCS1D01G205300	B.suppressed	transcriptional unbalanced
3959	TraesCS6A01G313500	D.dominant	transcriptional unbalanced
3959	TraesCS6B01G343200	D.dominant	transcriptional unbalanced
3959	TraesCS6D01G292600	D.dominant	transcriptional unbalanced
3962	TraesCS7A01G177000	A.suppressed	transcriptional unbalanced
3962	TraesCS7B01G082000	A.suppressed	transcriptional unbalanced
3962	TraesCS7D01G178300	A.suppressed	transcriptional unbalanced
3977	TraesCS3A01G422700	B.suppressed	transcriptional unbalanced
3977	TraesCS3B01G458000	B.suppressed	transcriptional unbalanced
3977	TraesCS3D01G417900	B.suppressed	transcriptional unbalanced
3987	TraesCS2A01G159100	B.suppressed	transcriptional unbalanced
3987	TraesCS2B01G184700	B.suppressed	transcriptional unbalanced
3987	TraesCS2D01G166200	B.suppressed	transcriptional unbalanced
3995	TraesCS2A01G328700	B.suppressed	transcriptional unbalanced
3995	TraesCS2B01G353600	B.suppressed	transcriptional unbalanced
3995	TraesCS2D01G334000	B.suppressed	transcriptional unbalanced
4007	TraesCS3A01G034400	B.suppressed	transcriptional unbalanced
4007	TraesCS3B01G050000	B.suppressed	transcriptional unbalanced
4007	TraesCS3D01G045900	B.suppressed	transcriptional unbalanced
4014	TraesCS7A01G421100	A.suppressed	transcriptional unbalanced
4014	TraesCS7B01G321500	A.suppressed	transcriptional unbalanced
4014	TraesCS7D01G413500	A.suppressed	transcriptional unbalanced
4023	TraesCS4A01G270400	A.suppressed	transcriptional unbalanced
4023	TraesCS4B01G043700	A.suppressed	transcriptional unbalanced
4023	TraesCS4D01G041200	A.suppressed	transcriptional unbalanced
4025	TraesCS2A01G551600	A.suppressed	transcriptional unbalanced
4025	TraesCS2B01G582800	A.suppressed	transcriptional unbalanced
4025	TraesCS2D01G552700	A.suppressed	transcriptional unbalanced
4027	TraesCS5A01G487200	A.suppressed	transcriptional unbalanced
4027	TraesCS5B01G501000	A.suppressed	transcriptional unbalanced
4027	TraesCS5D01G501400	A.suppressed	transcriptional unbalanced
4034	TraesCS6A01G091400	A.dominant	transcriptional unbalanced
4034	TraesCS6B01G119600	A.dominant	transcriptional unbalanced
4034	TraesCS6D01G080300	A.dominant	transcriptional unbalanced
4038	TraesCS3A01G414200	B.suppressed	transcriptional unbalanced
4038	TraesCS3B01G449000	B.suppressed	transcriptional unbalanced
4038	TraesCS3D01G408700	B.suppressed	transcriptional unbalanced
4039	TraesCS2A01G238800	B.suppressed	transcriptional unbalanced
4039	TraesCS2B01G261100	B.suppressed	transcriptional unbalanced
4039	TraesCS2D01G234900	B.suppressed	transcriptional unbalanced
4046	TraesCS7A01G421800	A.suppressed	transcriptional unbalanced
4046	TraesCS7B01G322100	A.suppressed	transcriptional unbalanced
4046	TraesCS7D01G414000	A.suppressed	transcriptional unbalanced
4051	TraesCS2A01G134700	A.suppressed	transcriptional unbalanced
4051	TraesCS2B01G158100	A.suppressed	transcriptional unbalanced
4051	TraesCS2D01G136800	A.suppressed	transcriptional unbalanced
4056	TraesCS4A01G109400	D.suppressed	transcriptional unbalanced
4056	TraesCS4B01G194800	D.suppressed	transcriptional unbalanced
4056	TraesCS4D01G195500	D.suppressed	transcriptional unbalanced
4068	TraesCS7A01G195700	B.suppressed	transcriptional unbalanced
4068	TraesCS7B01G101400	B.suppressed	transcriptional unbalanced
4068	TraesCS7D01G197200	B.suppressed	transcriptional unbalanced
4069	TraesCS7A01G254800	D.suppressed	transcriptional unbalanced
4069	TraesCS7B01G150900	D.suppressed	transcriptional unbalanced
4069	TraesCS7D01G253300	D.suppressed	transcriptional unbalanced
4087	TraesCS5A01G379900	A.suppressed	transcriptional unbalanced
4087	TraesCS5B01G383500	A.suppressed	transcriptional unbalanced
4087	TraesCS5D01G389400	A.suppressed	transcriptional unbalanced
4135	TraesCS2A01G363700	D.dominant	transcriptional unbalanced
4135	TraesCS2B01G381700	D.dominant	transcriptional unbalanced
4135	TraesCS2D01G361500	D.dominant	transcriptional unbalanced
4140	TraesCS5A01G256200	A.suppressed	transcriptional unbalanced
4140	TraesCS5B01G255400	A.suppressed	transcriptional unbalanced
4140	TraesCS5D01G264300	A.suppressed	transcriptional unbalanced
4199	TraesCS5A01G046400	A.dominant	transcriptional unbalanced
4199	TraesCS5B01G050900	A.dominant	transcriptional unbalanced
4199	TraesCS5D01G056600	A.dominant	transcriptional unbalanced
4215	TraesCS2A01G569400	A.dominant	transcriptional unbalanced
4215	TraesCS2B01G627600	A.dominant	transcriptional unbalanced
4215	TraesCS2D01G580300	A.dominant	transcriptional unbalanced
4237	TraesCS2A01G576900	D.dominant	transcriptional unbalanced
4237	TraesCS2B01G610500	D.dominant	transcriptional unbalanced
4237	TraesCS2D01G587800	D.dominant	transcriptional unbalanced
4249	TraesCS6A01G146800	D.dominant	transcriptional unbalanced
4249	TraesCS6B01G175000	D.dominant	transcriptional unbalanced
4249	TraesCS6D01G136100	D.dominant	transcriptional unbalanced
4258	TraesCS6A01G294900	A.suppressed	transcriptional unbalanced
4258	TraesCS6B01G324900	A.suppressed	transcriptional unbalanced
4258	TraesCS6D01G275500	A.suppressed	transcriptional unbalanced
4274	TraesCS4A01G022200	D.suppressed	transcriptional unbalanced
4274	TraesCS4B01G281100	D.suppressed	transcriptional unbalanced
4274	TraesCS4D01G279800	D.suppressed	transcriptional unbalanced
4292	TraesCS7A01G342700	A.suppressed	transcriptional unbalanced
4292	TraesCS7B01G240300	A.suppressed	transcriptional unbalanced
4292	TraesCS7D01G336700	A.suppressed	transcriptional unbalanced
4296	TraesCS6A01G061000	D.suppressed	transcriptional unbalanced
4296	TraesCS6B01G081400	D.suppressed	transcriptional unbalanced
4296	TraesCS6D01G063600	D.suppressed	transcriptional unbalanced
4308	TraesCS2A01G076800	A.dominant	transcriptional unbalanced
4308	TraesCS2B01G091700	A.dominant	transcriptional unbalanced
4308	TraesCS2D01G075400	A.dominant	transcriptional unbalanced
4355	TraesCS7A01G332800	B.suppressed	transcriptional unbalanced
4355	TraesCS7B01G244700	B.suppressed	transcriptional unbalanced
4355	TraesCS7D01G340800	B.suppressed	transcriptional unbalanced
4376	TraesCS7A01G146300	D.dominant	transcriptional unbalanced
4376	TraesCS7B01G048900	D.dominant	transcriptional unbalanced
4376	TraesCS7D01G147900	D.dominant	transcriptional unbalanced
4384	TraesCS1A01G201000	B.dominant	transcriptional unbalanced
4384	TraesCS1B01G215400	B.dominant	transcriptional unbalanced
4384	TraesCS1D01G204400	B.dominant	transcriptional unbalanced
4388	TraesCS4A01G213500	A.suppressed	transcriptional unbalanced
4388	TraesCS4B01G102000	A.suppressed	transcriptional unbalanced
4388	TraesCS4D01G098600	A.suppressed	transcriptional unbalanced
4392	TraesCS2A01G210000	A.suppressed	transcriptional unbalanced
4392	TraesCS2B01G236200	A.suppressed	transcriptional unbalanced
4392	TraesCS2D01G216800	A.suppressed	transcriptional unbalanced
4409	TraesCS3A01G268400	A.dominant	transcriptional unbalanced
4409	TraesCS3B01G302800	A.dominant	transcriptional unbalanced
4409	TraesCS3D01G268500	A.dominant	transcriptional unbalanced
4430	TraesCS5A01G049300	A.suppressed	transcriptional unbalanced
4430	TraesCS5B01G054400	A.suppressed	transcriptional unbalanced
4430	TraesCS5D01G059900	A.suppressed	transcriptional unbalanced
4431	TraesCS3A01G190200	D.suppressed	transcriptional unbalanced
4431	TraesCS3B01G219100	D.suppressed	transcriptional unbalanced
4431	TraesCS3D01G193700	D.suppressed	transcriptional unbalanced
4457	TraesCS4A01G132800	A.suppressed	transcriptional unbalanced
4457	TraesCS4B01G171900	A.suppressed	transcriptional unbalanced
4457	TraesCS4D01G173900	A.suppressed	transcriptional unbalanced
4461	TraesCS1A01G377900	B.suppressed	transcriptional unbalanced
4461	TraesCS1B01G398700	B.suppressed	transcriptional unbalanced
4461	TraesCS1D01G384900	B.suppressed	transcriptional unbalanced
4474	TraesCS4A01G030800	D.suppressed	transcriptional unbalanced
4474	TraesCS4B01G275200	D.suppressed	transcriptional unbalanced
4474	TraesCS4D01G273800	D.suppressed	transcriptional unbalanced
4477	TraesCS7A01G378900	A.suppressed	transcriptional unbalanced
4477	TraesCS7B01G280800	A.suppressed	transcriptional unbalanced
4477	TraesCS7D01G375800	A.suppressed	transcriptional unbalanced
4482	TraesCS4A01G053100	B.suppressed	transcriptional unbalanced
4482	TraesCS4B01G251400	B.suppressed	transcriptional unbalanced
4482	TraesCS4D01G251400	B.suppressed	transcriptional unbalanced
4486	TraesCS6A01G323500	B.suppressed	transcriptional unbalanced
4486	TraesCS6B01G354100	B.suppressed	transcriptional unbalanced
4486	TraesCS6D01G303300	B.suppressed	transcriptional unbalanced
4487	TraesCS3A01G437800	B.suppressed	transcriptional unbalanced
4487	TraesCS3B01G471800	B.suppressed	transcriptional unbalanced
4487	TraesCS3D01G430100	B.suppressed	transcriptional unbalanced
4496	TraesCS7A01G141900	D.suppressed	transcriptional unbalanced
4496	TraesCS7B01G044000	D.suppressed	transcriptional unbalanced
4496	TraesCS7D01G143100	D.suppressed	transcriptional unbalanced
4509	TraesCS3A01G331100	D.suppressed	transcriptional unbalanced
4509	TraesCS3B01G361200	D.suppressed	transcriptional unbalanced
4509	TraesCS3D01G324500	D.suppressed	transcriptional unbalanced
4511	TraesCS6A01G353100	A.suppressed	transcriptional unbalanced
4511	TraesCS6B01G385800	A.suppressed	transcriptional unbalanced
4511	TraesCS6D01G335500	A.suppressed	transcriptional unbalanced
4512	TraesCS2A01G181200	A.suppressed	transcriptional unbalanced
4512	TraesCS2B01G207800	A.suppressed	transcriptional unbalanced
4512	TraesCS2D01G189100	A.suppressed	transcriptional unbalanced
4513	TraesCS4A01G071700	B.suppressed	transcriptional unbalanced
4513	TraesCS4B01G227600	B.suppressed	transcriptional unbalanced
4513	TraesCS4D01G228500	B.suppressed	transcriptional unbalanced
4523	TraesCS2A01G010000	D.suppressed	transcriptional unbalanced
4523	TraesCS2B01G012400	D.suppressed	transcriptional unbalanced
4523	TraesCS2D01G010600	D.suppressed	transcriptional unbalanced
4527	TraesCS1A01G065800	D.suppressed	transcriptional unbalanced
4527	TraesCS1B01G084000	D.suppressed	transcriptional unbalanced
4527	TraesCS1D01G066800	D.suppressed	transcriptional unbalanced
4531	TraesCS5A01G038700	B.dominant	transcriptional unbalanced
4531	TraesCS5B01G040500	B.dominant	transcriptional unbalanced
4531	TraesCS5D01G046000	B.dominant	transcriptional unbalanced
4536	TraesCS7A01G251500	B.suppressed	transcriptional unbalanced
4536	TraesCS7B01G139600	B.suppressed	transcriptional unbalanced
4536	TraesCS7D01G249600	B.suppressed	transcriptional unbalanced
4552	TraesCS4A01G291100	B.suppressed	transcriptional unbalanced
4552	TraesCS4B01G023100	B.suppressed	transcriptional unbalanced
4552	TraesCS4D01G020700	B.suppressed	transcriptional unbalanced
4559	TraesCS5A01G132400	A.suppressed	transcriptional unbalanced
4559	TraesCS5B01G132500	A.suppressed	transcriptional unbalanced
4559	TraesCS5D01G140600	A.suppressed	transcriptional unbalanced
4560	TraesCS7A01G126900	D.dominant	transcriptional unbalanced
4560	TraesCS7B01G026300	D.dominant	transcriptional unbalanced
4560	TraesCS7D01G124700	D.dominant	transcriptional unbalanced
4568	TraesCS2A01G312000	D.suppressed	transcriptional unbalanced
4568	TraesCS2B01G328800	D.suppressed	transcriptional unbalanced
4568	TraesCS2D01G310300	D.suppressed	transcriptional unbalanced
4576	TraesCS2A01G173400	B.dominant	transcriptional unbalanced
4576	TraesCS2B01G199700	B.dominant	transcriptional unbalanced
4576	TraesCS2D01G180600	B.dominant	transcriptional unbalanced
4589	TraesCS1A01G362800	B.suppressed	transcriptional unbalanced
4589	TraesCS1B01G380000	B.suppressed	transcriptional unbalanced
4589	TraesCS1D01G367700	B.suppressed	transcriptional unbalanced
4591	TraesCS2A01G583900	D.suppressed	transcriptional unbalanced
4591	TraesCS2B01G602700	D.suppressed	transcriptional unbalanced
4591	TraesCS2D01G595900	D.suppressed	transcriptional unbalanced
4593	TraesCS3A01G317600	D.suppressed	transcriptional unbalanced
4593	TraesCS3B01G348800	D.suppressed	transcriptional unbalanced
4593	TraesCS3D01G313700	D.suppressed	transcriptional unbalanced
4597	TraesCS7A01G424800	B.suppressed	transcriptional unbalanced
4597	TraesCS7B01G325100	B.suppressed	transcriptional unbalanced
4597	TraesCS7D01G416800	B.suppressed	transcriptional unbalanced
4598	TraesCS5A01G169900	A.dominant	transcriptional unbalanced
4598	TraesCS5B01G166700	A.dominant	transcriptional unbalanced
4598	TraesCS5D01G174300	A.dominant	transcriptional unbalanced
4605	TraesCS5A01G011400	A.dominant	transcriptional unbalanced
4605	TraesCS5B01G009300	A.dominant	transcriptional unbalanced
4605	TraesCS5D01G016300	A.dominant	transcriptional unbalanced
4606	TraesCS4A01G275000	A.suppressed	transcriptional unbalanced
4606	TraesCS4B01G038500	A.suppressed	transcriptional unbalanced
4606	TraesCS4D01G035400	A.suppressed	transcriptional unbalanced
4607	TraesCS5A01G162200	A.dominant	transcriptional unbalanced
4607	TraesCS5B01G159700	A.dominant	transcriptional unbalanced
4607	TraesCS5D01G166700	A.dominant	transcriptional unbalanced
4608	TraesCS2A01G532700	A.suppressed	transcriptional unbalanced
4608	TraesCS2B01G562200	A.suppressed	transcriptional unbalanced
4608	TraesCS2D01G534500	A.suppressed	transcriptional unbalanced
4609	TraesCS1A01G185200	B.dominant	transcriptional unbalanced
4609	TraesCS1B01G193100	B.dominant	transcriptional unbalanced
4609	TraesCS1D01G191700	B.dominant	transcriptional unbalanced
4659	TraesCS3A01G164100	B.suppressed	transcriptional unbalanced
4659	TraesCS3B01G202000	B.suppressed	transcriptional unbalanced
4659	TraesCS3D01G177800	B.suppressed	transcriptional unbalanced
4661	TraesCS3A01G381400	A.suppressed	transcriptional unbalanced
4661	TraesCS3B01G414100	A.suppressed	transcriptional unbalanced
4661	TraesCS3D01G374600	A.suppressed	transcriptional unbalanced
4668	TraesCS7A01G460700	A.dominant	transcriptional unbalanced
4668	TraesCS7B01G361900	A.dominant	transcriptional unbalanced
4668	TraesCS7D01G448600	A.dominant	transcriptional unbalanced
4673	TraesCS1A01G255600	D.dominant	transcriptional unbalanced
4673	TraesCS1B01G266300	D.dominant	transcriptional unbalanced
4673	TraesCS1D01G254900	D.dominant	transcriptional unbalanced
4674	TraesCS4A01G222500	A.suppressed	transcriptional unbalanced
4674	TraesCS4B01G094000	A.suppressed	transcriptional unbalanced
4674	TraesCS4D01G090800	A.suppressed	transcriptional unbalanced
4680	TraesCS3A01G048500	D.suppressed	transcriptional unbalanced
4680	TraesCS3B01G050500	D.suppressed	transcriptional unbalanced
4680	TraesCS3D01G030800	D.suppressed	transcriptional unbalanced
4689	TraesCS3A01G494600	A.suppressed	transcriptional unbalanced
4689	TraesCS3B01G556300	A.suppressed	transcriptional unbalanced
4689	TraesCS3D01G501800	A.suppressed	transcriptional unbalanced
4694	TraesCS7A01G246600	D.suppressed	transcriptional unbalanced
4694	TraesCS7B01G144700	D.suppressed	transcriptional unbalanced
4694	TraesCS7D01G245400	D.suppressed	transcriptional unbalanced
4704	TraesCS3A01G235200	A.suppressed	transcriptional unbalanced
4704	TraesCS3B01G264700	A.suppressed	transcriptional unbalanced
4704	TraesCS3D01G235800	A.suppressed	transcriptional unbalanced
4719	TraesCS2A01G179600	B.suppressed	transcriptional unbalanced
4719	TraesCS2B01G206800	B.suppressed	transcriptional unbalanced
4719	TraesCS2D01G188200	B.suppressed	transcriptional unbalanced
4734	TraesCS2A01G058600	D.suppressed	transcriptional unbalanced
4734	TraesCS2B01G070800	D.suppressed	transcriptional unbalanced
4734	TraesCS2D01G057800	D.suppressed	transcriptional unbalanced
4735	TraesCS5A01G079600	D.dominant	transcriptional unbalanced
4735	TraesCS5B01G086300	D.dominant	transcriptional unbalanced
4735	TraesCS5D01G092600	D.dominant	transcriptional unbalanced
4749	TraesCS4A01G299000	A.suppressed	transcriptional unbalanced
4749	TraesCS4B01G014400	A.suppressed	transcriptional unbalanced
4749	TraesCS4D01G012600	A.suppressed	transcriptional unbalanced
4793	TraesCS1A01G343600	D.suppressed	transcriptional unbalanced
4793	TraesCS3B01G188300	D.suppressed	transcriptional unbalanced
4793	TraesCS2D01G244000	D.suppressed	transcriptional unbalanced
4910	TraesCS4A01G128500	D.suppressed	transcriptional unbalanced
4910	TraesCS4B01G176300	D.suppressed	transcriptional unbalanced
4910	TraesCS4D01G178100	D.suppressed	transcriptional unbalanced
4928	TraesCS2A01G525400	A.suppressed	transcriptional unbalanced
4928	TraesCS2B01G555300	A.suppressed	transcriptional unbalanced
4928	TraesCS2D01G528300	A.suppressed	transcriptional unbalanced
4929	TraesCS5A01G215600	D.suppressed	transcriptional unbalanced
4929	TraesCS5B01G214100	D.suppressed	transcriptional unbalanced
4929	TraesCS5D01G223400	D.suppressed	transcriptional unbalanced
4954	TraesCS3A01G182100	A.suppressed	transcriptional unbalanced
4954	TraesCS3B01G212200	A.suppressed	transcriptional unbalanced
4954	TraesCS3D01G186800	A.suppressed	transcriptional unbalanced
4961	TraesCS7A01G235800	B.suppressed	transcriptional unbalanced
4961	TraesCS7B01G133700	B.suppressed	transcriptional unbalanced
4961	TraesCS7D01G235800	B.suppressed	transcriptional unbalanced
4979	TraesCS4A01G189400	A.suppressed	transcriptional unbalanced
4979	TraesCS4B01G128900	A.suppressed	transcriptional unbalanced
4979	TraesCS4D01G123500	A.suppressed	transcriptional unbalanced
4980	TraesCS5A01G208800	D.suppressed	transcriptional unbalanced
4980	TraesCS5B01G207100	D.suppressed	transcriptional unbalanced
4980	TraesCS5D01G215100	D.suppressed	transcriptional unbalanced
4987	TraesCS7A01G412000	B.suppressed	transcriptional unbalanced
4987	TraesCS7B01G311200	B.suppressed	transcriptional unbalanced
4987	TraesCS7D01G405200	B.suppressed	transcriptional unbalanced
4998	TraesCS5A01G287300	A.suppressed	transcriptional unbalanced
4998	TraesCS5B01G286600	A.suppressed	transcriptional unbalanced
4998	TraesCS5D01G294800	A.suppressed	transcriptional unbalanced
5001	TraesCS1A01G377800	A.suppressed	transcriptional unbalanced
5001	TraesCS1B01G398200	A.suppressed	transcriptional unbalanced
5001	TraesCS1D01G384800	A.suppressed	transcriptional unbalanced
5002	TraesCS4A01G214300	A.dominant	transcriptional unbalanced
5002	TraesCS4B01G101700	A.dominant	transcriptional unbalanced
5002	TraesCS4D01G098300	A.dominant	transcriptional unbalanced
5005	TraesCS1A01G332300	A.suppressed	transcriptional unbalanced
5005	TraesCS1B01G345900	A.suppressed	transcriptional unbalanced
5005	TraesCS1D01G334900	A.suppressed	transcriptional unbalanced
5008	TraesCS4A01G208700	B.suppressed	transcriptional unbalanced
5008	TraesCS4B01G112300	B.suppressed	transcriptional unbalanced
5008	TraesCS4D01G109800	B.suppressed	transcriptional unbalanced
5015	TraesCS5A01G420300	A.dominant	transcriptional unbalanced
5015	TraesCS5B01G422100	A.dominant	transcriptional unbalanced
5015	TraesCS5D01G428500	A.dominant	transcriptional unbalanced
5018	TraesCS1A01G163000	A.suppressed	transcriptional unbalanced
5018	TraesCS1B01G179300	A.suppressed	transcriptional unbalanced
5018	TraesCS1D01G159500	A.suppressed	transcriptional unbalanced
5025	TraesCS3A01G001500	D.suppressed	transcriptional unbalanced
5025	TraesCS3B01G000400	D.suppressed	transcriptional unbalanced
5025	TraesCS3D01G010000	D.suppressed	transcriptional unbalanced
5027	TraesCS7A01G176700	B.suppressed	transcriptional unbalanced
5027	TraesCS7B01G081700	B.suppressed	transcriptional unbalanced
5027	TraesCS7D01G178000	B.suppressed	transcriptional unbalanced
5036	TraesCS3A01G418500	B.dominant	transcriptional unbalanced
5036	TraesCS3B01G453700	B.dominant	transcriptional unbalanced
5036	TraesCS3D01G414000	B.dominant	transcriptional unbalanced
5050	TraesCS3A01G488700	D.dominant	transcriptional unbalanced
5050	TraesCS3B01G536600	D.dominant	transcriptional unbalanced
5050	TraesCS3D01G484600	D.dominant	transcriptional unbalanced
5054	TraesCS4A01G404600	D.dominant	transcriptional unbalanced
5054	TraesCS4B01G304400	D.dominant	transcriptional unbalanced
5054	TraesCS4D01G302600	D.dominant	transcriptional unbalanced
5058	TraesCS2A01G276900	D.suppressed	transcriptional unbalanced
5058	TraesCS2B01G294700	D.suppressed	transcriptional unbalanced
5058	TraesCS2D01G276200	D.suppressed	transcriptional unbalanced
5065	TraesCS4A01G007900	B.suppressed	transcriptional unbalanced
5065	TraesCS4B01G297000	B.suppressed	transcriptional unbalanced
5065	TraesCS4D01G295900	B.suppressed	transcriptional unbalanced
5072	TraesCS6A01G297000	B.suppressed	transcriptional unbalanced
5072	TraesCS6B01G326800	B.suppressed	transcriptional unbalanced
5072	TraesCS6D01G277200	B.suppressed	transcriptional unbalanced
5076	TraesCS3A01G164300	B.suppressed	transcriptional unbalanced
5076	TraesCS3B01G201700	B.suppressed	transcriptional unbalanced
5076	TraesCS3D01G177100	B.suppressed	transcriptional unbalanced
5078	TraesCS3A01G283700	D.dominant	transcriptional unbalanced
5078	TraesCS3B01G317400	D.dominant	transcriptional unbalanced
5078	TraesCS3D01G283600	D.dominant	transcriptional unbalanced
5083	TraesCS5A01G340800	D.suppressed	transcriptional unbalanced
5083	TraesCS5B01G339300	D.suppressed	transcriptional unbalanced
5083	TraesCS5D01G346000	D.suppressed	transcriptional unbalanced
5088	TraesCS2A01G179700	B.suppressed	transcriptional unbalanced
5088	TraesCS2B01G206900	B.suppressed	transcriptional unbalanced
5088	TraesCS2D01G188300	B.suppressed	transcriptional unbalanced
5090	TraesCS6A01G227000	B.suppressed	transcriptional unbalanced
5090	TraesCS6B01G254700	B.suppressed	transcriptional unbalanced
5090	TraesCS6D01G208000	B.suppressed	transcriptional unbalanced
5096	TraesCS5A01G248300	A.suppressed	transcriptional unbalanced
5096	TraesCS5B01G246000	A.suppressed	transcriptional unbalanced
5096	TraesCS5D01G255200	A.suppressed	transcriptional unbalanced
5109	TraesCS1A01G417900	A.suppressed	transcriptional unbalanced
5109	TraesCS1B01G448000	A.suppressed	transcriptional unbalanced
5109	TraesCS1D01G425500	A.suppressed	transcriptional unbalanced
5118	TraesCS3A01G132900	B.dominant	transcriptional unbalanced
5118	TraesCS3B01G166700	B.dominant	transcriptional unbalanced
5118	TraesCS3D01G149200	B.dominant	transcriptional unbalanced
5119	TraesCS4A01G267600	B.suppressed	transcriptional unbalanced
5119	TraesCS4B01G046800	B.suppressed	transcriptional unbalanced
5119	TraesCS4D01G046600	B.suppressed	transcriptional unbalanced
5135	TraesCS4A01G079700	B.suppressed	transcriptional unbalanced
5135	TraesCS4B01G224300	B.suppressed	transcriptional unbalanced
5135	TraesCS4D01G224900	B.suppressed	transcriptional unbalanced
5145	TraesCS5A01G090100	A.suppressed	transcriptional unbalanced
5145	TraesCS5B01G095900	A.suppressed	transcriptional unbalanced
5145	TraesCS5D01G102200	A.suppressed	transcriptional unbalanced
5150	TraesCS2A01G207800	A.suppressed	transcriptional unbalanced
5150	TraesCS2B01G234400	A.suppressed	transcriptional unbalanced
5150	TraesCS2D01G214600	A.suppressed	transcriptional unbalanced
5155	TraesCS2A01G450500	B.suppressed	transcriptional unbalanced
5155	TraesCS2B01G472100	B.suppressed	transcriptional unbalanced
5155	TraesCS2D01G450100	B.suppressed	transcriptional unbalanced
5156	TraesCS2A01G128200	D.suppressed	transcriptional unbalanced
5156	TraesCS2B01G150300	D.suppressed	transcriptional unbalanced
5156	TraesCS2D01G130700	D.suppressed	transcriptional unbalanced
5164	TraesCS4A01G066500	A.suppressed	transcriptional unbalanced
5164	TraesCS4B01G244100	A.suppressed	transcriptional unbalanced
5164	TraesCS4D01G243400	A.suppressed	transcriptional unbalanced
5166	TraesCS5A01G336800	B.suppressed	transcriptional unbalanced
5166	TraesCS5B01G335800	B.suppressed	transcriptional unbalanced
5166	TraesCS5D01G341500	B.suppressed	transcriptional unbalanced
5172	TraesCS2A01G325100	D.suppressed	transcriptional unbalanced
5172	TraesCS2B01G357200	D.suppressed	transcriptional unbalanced
5172	TraesCS2D01G337800	D.suppressed	transcriptional unbalanced
5173	TraesCS2A01G593300	A.dominant	transcriptional unbalanced
5173	TraesCS2B01G591000	A.dominant	transcriptional unbalanced
5173	TraesCS2D01G561400	A.dominant	transcriptional unbalanced
5178	TraesCS6A01G123900	D.suppressed	transcriptional unbalanced
5178	TraesCS6B01G152000	D.suppressed	transcriptional unbalanced
5178	TraesCS6D01G114200	D.suppressed	transcriptional unbalanced
5204	TraesCS3A01G368000	A.suppressed	transcriptional unbalanced
5204	TraesCS3B01G399700	A.suppressed	transcriptional unbalanced
5204	TraesCS3D01G361000	A.suppressed	transcriptional unbalanced
5218	TraesCS1A01G125200	A.suppressed	transcriptional unbalanced
5218	TraesCS1B01G144200	A.suppressed	transcriptional unbalanced
5218	TraesCS1D01G128700	A.suppressed	transcriptional unbalanced
5221	TraesCS1A01G155600	D.dominant	transcriptional unbalanced
5221	TraesCS1B01G173000	D.dominant	transcriptional unbalanced
5221	TraesCS1D01G154300	D.dominant	transcriptional unbalanced
5228	TraesCS4A01G405900	A.suppressed	transcriptional unbalanced
5228	TraesCS4B01G305400	A.suppressed	transcriptional unbalanced
5228	TraesCS4D01G303600	A.suppressed	transcriptional unbalanced
5231	TraesCS7A01G168800	B.dominant	transcriptional unbalanced
5231	TraesCS7B01G073700	B.dominant	transcriptional unbalanced
5231	TraesCS7D01G169700	B.dominant	transcriptional unbalanced
5237	TraesCS5A01G127900	B.suppressed	transcriptional unbalanced
5237	TraesCS5B01G126900	B.suppressed	transcriptional unbalanced
5237	TraesCS5D01G135500	B.suppressed	transcriptional unbalanced
5238	TraesCS3A01G308600	A.suppressed	transcriptional unbalanced
5238	TraesCS3B01G151600	A.suppressed	transcriptional unbalanced
5238	TraesCS3D01G133900	A.suppressed	transcriptional unbalanced
5243	TraesCS2A01G205900	B.dominant	transcriptional unbalanced
5243	TraesCS2B01G233100	B.dominant	transcriptional unbalanced
5243	TraesCS2D01G210300	B.dominant	transcriptional unbalanced
5251	TraesCS6A01G187600	A.suppressed	transcriptional unbalanced
5251	TraesCS6B01G217000	A.suppressed	transcriptional unbalanced
5251	TraesCS6D01G178600	A.suppressed	transcriptional unbalanced
5266	TraesCS6A01G252100	B.suppressed	transcriptional unbalanced
5266	TraesCS6B01G272200	B.suppressed	transcriptional unbalanced
5266	TraesCS6D01G233600	B.suppressed	transcriptional unbalanced
5267	TraesCS7A01G429500	A.suppressed	transcriptional unbalanced
5267	TraesCS7B01G329600	A.suppressed	transcriptional unbalanced
5267	TraesCS7D01G421600	A.suppressed	transcriptional unbalanced
5272	TraesCS7A01G435500	D.suppressed	transcriptional unbalanced
5272	TraesCS7B01G335200	D.suppressed	transcriptional unbalanced
5272	TraesCS7D01G426200	D.suppressed	transcriptional unbalanced
5275	TraesCS6A01G137400	D.suppressed	transcriptional unbalanced
5275	TraesCS6B01G165700	D.suppressed	transcriptional unbalanced
5275	TraesCS6D01G126800	D.suppressed	transcriptional unbalanced
5279	TraesCS1A01G308700	D.suppressed	transcriptional unbalanced
5279	TraesCS1B01G319300	D.suppressed	transcriptional unbalanced
5279	TraesCS1D01G308000	D.suppressed	transcriptional unbalanced
5281	TraesCS3A01G231100	B.suppressed	transcriptional unbalanced
5281	TraesCS3B01G260400	B.suppressed	transcriptional unbalanced
5281	TraesCS3D01G222300	B.suppressed	transcriptional unbalanced
5306	TraesCS2A01G259900	B.suppressed	transcriptional unbalanced
5306	TraesCS2B01G282000	B.suppressed	transcriptional unbalanced
5306	TraesCS2D01G263600	B.suppressed	transcriptional unbalanced
5309	TraesCS3A01G146500	A.suppressed	transcriptional unbalanced
5309	TraesCS3B01G173800	A.suppressed	transcriptional unbalanced
5309	TraesCS3D01G155300	A.suppressed	transcriptional unbalanced
5311	TraesCS1A01G026000	D.dominant	transcriptional unbalanced
5311	TraesCS1B01G032400	D.dominant	transcriptional unbalanced
5311	TraesCS1D01G026300	D.dominant	transcriptional unbalanced
5314	TraesCS2A01G197200	D.dominant	transcriptional unbalanced
5314	TraesCS2B01G224700	D.dominant	transcriptional unbalanced
5314	TraesCS2D01G205100	D.dominant	transcriptional unbalanced
5315	TraesCS2A01G106000	A.suppressed	transcriptional unbalanced
5315	TraesCS2B01G123000	A.suppressed	transcriptional unbalanced
5315	TraesCS2D01G105600	A.suppressed	transcriptional unbalanced
5318	TraesCS1A01G196400	A.suppressed	transcriptional unbalanced
5318	TraesCS1B01G211000	A.suppressed	transcriptional unbalanced
5318	TraesCS1D01G199800	A.suppressed	transcriptional unbalanced
5324	TraesCS3A01G025600	A.dominant	transcriptional unbalanced
5324	TraesCS3B01G019400	A.dominant	transcriptional unbalanced
5324	TraesCS3D01G020100	A.dominant	transcriptional unbalanced
5363	TraesCS2A01G396100	D.dominant	transcriptional unbalanced
5363	TraesCS2B01G414400	D.dominant	transcriptional unbalanced
5363	TraesCS2D01G393800	D.dominant	transcriptional unbalanced
5378	TraesCS7A01G185400	D.suppressed	transcriptional unbalanced
5378	TraesCS7B01G090600	D.suppressed	transcriptional unbalanced
5378	TraesCS7D01G187100	D.suppressed	transcriptional unbalanced
5390	TraesCS3A01G184400	A.suppressed	transcriptional unbalanced
5390	TraesCS3B01G214300	A.suppressed	transcriptional unbalanced
[truncated: 63,325 more rows]

## Sheet: Data_Fig_S6
Data for Fig S6: Expression of example triads at replicate level, means across reps and normalised to a sum of 1 for the ternary plot.
[truncated: 218 more rows]

[truncated: 6 more sheets: Data_Fig_S7, Data_Fig_S9, Data_Fig_S10, Data_Fig_S11, Data_Fig_S17, Data_Fig_S18-20]
